# Supplementary material for: HIPSTR and thousands of lncRNAs are heterogeneously expressed in human embryos, primordial germ cells and stable cell lines
Source: Sci Rep. 2016 Sep 8;6:32753. doi: 10.1038/srep32753 (PMC5015059; doi:10.1038/srep32753)
Supplement: Supplementary Data Table S1 [file srep32753-s2.xls]

## Sheet: Table S1
Table S1. Genes differentially expressed in HEK293 cells after HIPSTR knockdown (q-value < 0.01, |log2(fold-change)| > 1)
Probe name	Gene symbol	Log2(Fold change, ASO #1)	Log2(Fold change, ASO #2)
A_23_P501754	CSF3	3.48661	3.41233
A_33_P3437283	LOC643551	3.4512	2.70193
A_23_P154065	TUBA4A	3.28854	2.83913
A_23_P131846	SNAI1	2.9556	3.12072
A_21_P0008619	XLOC_011218	3.22753	2.66533
A_21_P0012881	XLOC_l2_011908	3.14163	2.70914
A_33_P3259443		3.2036	2.57349
A_21_P0002999	XLOC_002731	3.11103	2.56081
A_23_P500300	TRIM15	3.27701	2.3209
A_24_P272254	SPACA5	3.19651	2.1993
A_33_P3282075	SP6	3.0537	2.33753
A_23_P139864	GSG1	3.33629	2.03501
A_23_P76078	IL23A	3.05527	2.30722
A_33_P3366127	RFPL4A	3.20707	2.14114
A_33_P3329552		2.9518	2.35026
A_19_P00316324	LOC100506810	2.78167	2.50364
A_23_P429998	FOSB	2.59495	2.68373
A_33_P3361831	FRG2C	2.97251	2.30272
A_33_P3367717	USP17	2.8491	2.35441
A_33_P3375790	RFPL4A	3.10998	2.08657
A_23_P141555	TBX21	2.93468	2.253
A_21_P0002170	XLOC_001349	2.83093	2.32183
A_33_P3412798	FRG2B	2.82985	2.29166
A_32_P50223	PLK5	3.41025	1.69478
A_33_P3248163	TRIM43	2.84325	2.07981
A_23_P8452	LFNG	2.47371	2.43276
A_21_P0006238	XLOC_007598	2.70985	2.18628
A_23_P370666	GLYATL1	2.67289	2.21973
A_21_P0008537	XLOC_011043	2.83625	2.04661
A_23_P158880	STARD5	2.66739	2.1927
A_23_P205370	ASB2	2.71532	2.13159
A_21_P0007560	XLOC_009763	2.9874	1.84607
A_23_P118392	RASD1	2.28615	2.51847
A_21_P0010781	XLOC_l2_001138	2.63652	2.16651
A_33_P3270435	HIGD2B	3.09746	1.70522
A_24_P350683	SLC9A1	2.15989	2.62193
A_23_P63390	FCGR1B	2.76365	1.96823
A_33_P3256972	ACTL7B	2.10788	2.6093
A_21_P0000906	WWTR1-AS1	2.74256	1.9734
A_33_P3423230	PCDH19	2.44789	2.25277
A_33_P3358943	GRM2	2.46448	2.23343
A_21_P0004871	XLOC_005244	2.67519	2.0211
A_23_P58082	CCDC80	2.88937	1.788
A_33_P3342153	USP17L2	2.20347	2.4642
A_23_P202810	OVOL1	2.34444	2.26153
A_23_P54996	TEX14	2.55705	2.01836
A_33_P3212394	FRG2C	2.60409	1.94941
A_19_P00806883	Q4TAJ0	2.13144	2.41398
A_24_P623782	FRG2	2.6537	1.88662
A_23_P118095	RPL3L	2.51305	2.00711
A_23_P58132	RHOH	2.28902	2.22342
A_21_P0011723	XLOC_l2_006937	3.25769	1.24343
A_21_P0006893	XLOC_008555	1.7032	2.79386
A_23_P129695	VASN	2.2662	2.21637
A_33_P3409944	GNAT2	2.99832	1.47809
A_23_P346327	FLJ30679	2.52543	1.93942
A_23_P120243	HOXD1	2.32781	2.11152
A_23_P350551	C12orf57	2.08927	2.29458
A_23_P82651	NPTX2	2.50015	1.85171
A_21_P0003748	XLOC_003993	2.45106	1.89603
A_23_P344655	FLJ36848	2.22665	2.119
A_23_P167585	GDF9	2.47732	1.84238
A_24_P140608	HBEGF	2.33994	1.94742
A_32_P113812		2.18385	2.09567
A_33_P3312784		2.69496	1.5825
A_33_P3210857		2.12949	2.12524
A_33_P3284858	LOC729867	2.58316	1.66627
A_32_P438767	NEUROG2	1.7511	2.49319
A_23_P13753	NFE2	2.34465	1.8963
A_23_P139704	DUSP6	1.91166	2.32326
A_32_P141488		2.45264	1.73863
A_23_P376488	TNF	2.26565	1.91719
A_33_P3283262	USP17	2.39037	1.78566
A_33_P3261054	CCDC114	2.62998	1.54304
A_33_P3400057	TCEANC	2.0568	2.1132
A_32_P138032	C1orf61	2.05216	2.11293
A_21_P0013047	LOC100289495	2.27471	1.88875
A_23_P106389	SEMA7A	2.24356	1.88267
A_33_P3362311	C6orf222	2.79241	1.33218
A_23_P426305	AOC3	2.06073	2.05887
A_33_P3407469	MYH7B	2.12335	1.99234
A_33_P3406778	PGF	1.79663	2.30787
A_23_P214821	EDN1	1.66915	2.42915
A_23_P105545	VAMP1	2.03191	2.05338
A_23_P46936	EGR2	1.61753	2.44487
A_21_P0010434	XLOC_014332	2.28685	1.76542
A_21_P0013141	XLOC_l2_013015	2.42546	1.62533
A_23_P1102	ACTA1	1.50191	2.5444
A_21_P0011789	XLOC_l2_007176	2.4261	1.61673
A_33_P3313476	ZAR1L	2.36768	1.67457
A_23_P106371	GOLGA6A	2.18695	1.85212
A_23_P116614	ME3	2.37575	1.65247
A_23_P163492	BAIAP3	2.07145	1.93353
A_23_P86470	CH25H	2.11697	1.8668
A_33_P3420879	LOC646482	1.96654	2.01631
A_23_P104188	ELF3	2.14934	1.82852
A_21_P0012527	XLOC_l2_010083	2.30738	1.66786
A_33_P3252394	GADD45G	1.83475	2.13029
A_32_P420520	THAP7-AS1	2.07522	1.88722
A_24_P264166	GOLGA8F	1.9097	2.02904
A_33_P3300591		1.71292	2.22411
A_23_P214080	EGR1	1.6021	2.32433
A_21_P0011721	LOC100505555	2.05298	1.86321
A_33_P3276323	RAD21-AS1	2.29963	1.60596
A_23_P402765	NRAP	2.23398	1.65407
A_32_P2392	GOLGA8A	1.97256	1.91472
A_33_P3243887	IL11	2.1657	1.71462
A_33_P3229301	DKFZp434J0226	2.25674	1.6187
A_21_P0007166	XLOC_009016	2.04708	1.82299
A_33_P3276693	PGF	2.16399	1.69767
A_33_P3412418		2.28249	1.56286
A_33_P3606465	CBX3P2	2.13608	1.70763
A_21_P0002094	XLOC_002296	2.20744	1.61435
A_23_P95060	EPHB3	2.08516	1.73228
A_24_P630490	DFNB59	2.5245	1.26881
A_21_P0008418	XLOC_010989	2.11607	1.66307
A_23_P351535	DBIL5P	2.16203	1.59571
A_32_P103669	GOLGA6C	2.30956	1.43398
A_19_P00316135	CYP1B1-AS1	2.04523	1.69631
A_21_P0010520	XLOC_l2_000080	1.98549	1.75598
A_33_P3419314	CHD5	1.90109	1.84015
A_32_P70158	LILRB3	1.53828	2.17783
A_33_P3216282	LOC100132354	2.23212	1.46846
A_33_P3259440	GOLGA6A	1.75518	1.94434
A_33_P3265394	WDR74	1.61798	2.07702
A_21_P0014316	LOC100287598	1.9429	1.74696
A_23_P404667	BIK	2.02579	1.64989
A_23_P218463	SERTAD1	1.7037	1.95969
A_23_P47614	PHLDA2	1.93266	1.71765
A_21_P0001015	XLOC_000388	1.93141	1.71242
A_23_P34676	CD247	2.06463	1.56345
A_23_P36985	PCDH8	1.95226	1.67201
A_33_P3412900	CBLN3	2.04462	1.57843
A_32_P120183		2.03304	1.58667
A_24_P237586	ANKRD37	1.8221	1.78146
A_21_P0014313	LOC100507378	2.13627	1.4669
A_33_P3390773	TRIM66	1.37651	2.21779
A_23_P7144	CXCL1	1.82731	1.75661
A_21_P0004376	XLOC_004775	2.07956	1.4972
A_23_P41854	CARD6	2.24045	1.33601
A_33_P3423969	GBX2	1.78944	1.78684
A_23_P74928	MR1	2.01078	1.55436
A_33_P3288074	LOC730202	1.69012	1.87416
A_21_P0007635	XLOC_009895	1.49219	2.06675
A_23_P59410	KIF25	2.13233	1.42057
A_23_P398566	NR4A3	2.13866	1.41118
A_21_P0014562	LOC100505636	1.94077	1.58857
A_33_P3340847	CARD6	2.0791	1.43853
A_21_P0010360	XLOC_014243	1.51501	2.00217
A_33_P3299000	SPATA9	1.98329	1.53075
A_33_P3366550		2.03819	1.46608
A_23_P360754	ADAMTS4	2.10382	1.39176
A_32_P206497		1.86884	1.6225
A_33_P3336053	ANKK1	1.60415	1.88295
A_33_P3383094		1.44565	2.03364
A_33_P3224078	LOC442421	1.64851	1.82156
A_24_P378402	ZNF597	1.88282	1.58478
A_21_P0010265	XLOC_013986	1.95201	1.51523
A_21_P0008448	XLOC_011052	1.51588	1.94805
A_32_P157208	LOC572558	1.72075	1.73664
A_23_P18223	ITIH1	2.33611	1.11963
A_33_P3397763	TNFSF9	1.86045	1.59485
A_33_P3411682	TRIM49L2	2.21258	1.23554
A_19_P00808865	XLOC_014103	1.65212	1.79019
A_33_P3404729		1.82452	1.60631
A_21_P0002744	XLOC_002672	1.67342	1.75082
A_23_P17173	TRIM43	2.20147	1.22268
A_21_P0011781	PSG8	2.22153	1.19799
A_33_P3403254	ZNF878	1.88231	1.53338
A_32_P54503	LOC100134229	1.66318	1.74422
A_32_P703	LOC646626	1.79918	1.60721
A_32_P36235	IER2	1.45465	1.9476
A_23_P53329	FLJ13224	1.59532	1.80271
A_23_P26865	MYH3	1.60152	1.78515
A_21_P0007273	XLOC_009272	1.98901	1.39407
A_33_P3336562		1.79182	1.58782
A_33_P3247057	C17orf109	1.57321	1.80626
A_23_P24129	DKK1	1.92554	1.45278
A_33_P3269636	SBSN	1.88258	1.48219
A_21_P0004689	XLOC_005471	1.50644	1.85491
A_33_P3342797	LOC401442	1.59493	1.76471
A_21_P0010596	XLOC_l2_000735	1.87587	1.47512
A_33_P3441639	LOC145694	2.16802	1.16653
A_23_P420196	SOCS1	1.43319	1.89926
A_23_P428992	LOC93622	1.59936	1.72851
A_23_P428298	UNC5CL	1.70578	1.61952
A_33_P3340324	LOC345051	1.59081	1.73275
A_23_P127948	ADM	1.52528	1.79794
A_33_P3358208	PADI1	1.82545	1.49478
A_23_P500433	CARD9	1.36221	1.95276
A_24_P303524	MICALL2	1.84069	1.46794
A_23_P60742	MYLPF	2.23184	1.07409
A_23_P76386	SLC6A12	1.81379	1.49019
A_33_P3336242		1.61924	1.67517
A_32_P127350	LINC00461	2.12599	1.16235
A_21_P0006805	XLOC_009005	1.81841	1.45659
A_33_P3620246		1.5997	1.66705
A_24_P358146		1.90881	1.35771
A_23_P52986	VWCE	1.63535	1.62164
A_33_P3795649		1.58115	1.67062
A_21_P0006781	LOC100507633	2.0709	1.17405
A_33_P3392525	ARL4D	1.5403	1.69409
A_21_P0007092	XLOC_008691	1.58381	1.64909
A_23_P424561	RHOV	1.70802	1.51717
A_23_P1691	MMP1	2.02803	1.19517
A_21_P0004846	XLOC_005185	1.82897	1.39397
A_23_P88278	RPGRIP1	1.93068	1.27418
A_21_P0014363	LOC100505577	2.09958	1.10306
A_24_P120109	DHX57	1.49483	1.70389
A_32_P3572		1.82912	1.368
A_19_P00317789	LOC93622	1.51505	1.68134
A_32_P515431	LOC100132057	2.05907	1.13432
A_24_P355267	SLC25A25	1.66325	1.52987
A_19_P00801752	XLOC_014103	1.53385	1.65829
A_24_P157926	TNFAIP3	1.50318	1.68222
A_23_P114947	RGS2	1.96507	1.21395
A_23_P203173	IL10RA	1.80537	1.36936
A_23_P103110	MAFF	1.29533	1.86409
A_33_P3232504	C9orf169	1.53875	1.61985
A_33_P3341722	COL23A1	1.34281	1.814
A_33_P3264364	DNM3	1.53777	1.61627
A_33_P3718734		1.94218	1.20696
A_33_P3286980	USP17	1.45077	1.69809
A_33_P3390778	TRIM46	1.80963	1.33827
A_33_P3326733	LOC729668	1.75982	1.38367
A_33_P3386237	LOC100132529	1.78411	1.35777
A_23_P70719	LAMA2	1.97869	1.16061
A_23_P105251	GLI1	1.79128	1.33926
A_23_P342398	C12orf33	1.95674	1.16628
A_24_P239606	GADD45B	1.30836	1.81
A_33_P3313145	ITIH3	1.83566	1.27997
A_33_P3318668	C9orf169	1.52434	1.5906
A_23_P207213	ALDH3A1	1.80399	1.30891
A_33_P3276703	VGF	1.48624	1.62597
A_23_P106194	FOS	1.33403	1.77607
A_23_P16058	ZNF296	1.669	1.44083
A_21_P0002437	XLOC_002085	1.3254	1.78266
A_24_P224727	CEBPA	1.4084	1.69056
A_23_P74581	SNHG12	1.33081	1.76674
A_32_P358115	LOC284648	1.44347	1.65168
A_24_P124988	GOLGA6A	1.68724	1.40263
A_23_P92161	ARL14	1.88562	1.20159
A_21_P0008607	LOC100507480	1.94404	1.14301
A_24_P354496	C4orf38	1.28652	1.78817
A_24_P120934	GADD45G	1.4121	1.65976
A_23_P416395	STC2	1.57141	1.50009
A_23_P140830	ELMO3	1.26342	1.80774
A_23_P130974	KIAA1683	1.39917	1.67139
A_24_P121846	ZNF132	1.63497	1.43377
A_33_P3403232		1.83032	1.23452
A_33_P3263432	ITGA10	1.36195	1.69438
A_21_P0010484	XLOC_014411	1.9855	1.06883
A_32_P74409	C11orf96	1.47726	1.57646
A_23_P35414	PPP1R3C	1.53339	1.51883
A_21_P0000613	LOC100130275	1.55442	1.4967
A_23_P88303	HSPA2	1.74502	1.29997
A_21_P0000075	SAP25	1.44395	1.59697
A_33_P3288589		1.46975	1.56696
A_21_P0013618	FLJ35024	1.33801	1.69713
A_23_P41765	IRF1	1.5214	1.50049
A_23_P49338	TNFRSF12A	1.44682	1.57242
A_33_P3337267	NRARP	1.42553	1.591
A_24_P299474	ODZ2	1.32071	1.69066
A_21_P0014480	LOC401068	1.53356	1.47149
A_33_P3229241	HIST2H2BF	1.54336	1.45917
A_23_P253542	SMPX	1.99418	1.00416
A_21_P0002958	XLOC_002643	1.29607	1.69479
A_23_P319423	KCNK5	1.91819	1.07218
A_24_P89891	TRAF1	1.64977	1.33925
A_33_P3239101	GOLGA6L10	1.66785	1.3178
A_33_P3229156	SLC17A9	1.67734	1.30395
A_23_P55828	CCL25	1.43781	1.53798
A_21_P0010799	XLOC_l2_001421	1.935	1.03714
A_33_P3374997	LOC144486	1.65479	1.31511
A_23_P212089	NFKBIZ	1.46931	1.49486
A_23_P129856	HIC1	1.52802	1.42883
A_21_P0000608	CDRT15P2	1.46296	1.48918
A_23_P4714	MIA	1.4045	1.54547
A_24_P212811	ANKRD34A	1.74459	1.20223
A_23_P30254	PLK2	1.80004	1.13667
A_33_P3410589	FAM43A	1.31638	1.61248
A_23_P116642	SLC26A10	1.41485	1.51123
A_33_P3262833	GOLGA8E	1.87444	1.04828
A_21_P0003733	XLOC_003912	1.60671	1.30841
A_33_P3409854	LHX1	1.35145	1.56351
A_23_P418031	IFFO2	1.5287	1.38422
A_33_P3615922	C7orf63	1.70989	1.20098
A_33_P3309725		1.62618	1.28393
A_21_P0009764	XLOC_013301	1.78533	1.11741
A_33_P3395422		1.73458	1.16586
A_24_P515319	FAM90A7	1.46774	1.43267
A_33_P3443165	RAE1	1.65668	1.23256
A_21_P0013016	XLOC_l2_012415	1.37416	1.515
A_23_P358195	GOLGA6L10	1.66431	1.2239
A_23_P36157	WDR74	1.63599	1.25144
A_33_P3367606	FLJ13224	1.40476	1.47738
A_23_P371824	TUFT1	1.4862	1.39504
A_33_P3389658	PDE4D	1.36725	1.51245
A_21_P0000687	NPPA-AS1	1.36034	1.51899
A_21_P0010657	XLOC_l2_001138	1.61151	1.26755
A_23_P151059	FAM90A1	1.43489	1.44293
A_23_P214360	IRF4	1.66769	1.20924
A_33_P3390471		1.54715	1.32081
A_33_P3243878	GOLGA6L9	1.60203	1.25838
A_32_P25295	NEUROD2	1.62791	1.23162
A_33_P3314176	FAM46C	1.5458	1.31151
A_21_P0002438	XLOC_002085	1.39266	1.46066
A_21_P0009187	XLOC_012408	1.6888	1.1595
A_23_P39386	HCST	1.61686	1.2283
A_33_P3421200	FLJ10661	1.47609	1.36659
A_24_P76018	C3orf71	1.27356	1.56607
A_23_P307536	SH3D21	1.29646	1.54027
A_23_P77493	TUBB3	1.81018	1.02114
A_21_P0010007	XLOC_013664	1.325	1.50334
A_23_P254442	LOC155060	1.52768	1.29306
A_23_P130149	ENO3	1.61352	1.20499
A_24_P329795	C10orf10	1.41649	1.39828
A_24_P148796	MST1	1.41737	1.39477
A_23_P34915	ATF3	1.46338	1.33735
A_21_P0001632	XLOC_001224	1.7447	1.05274
A_33_P3244478	LOC100128640	1.54935	1.24011
A_33_P3256952	EGLN3	1.6267	1.16124
A_33_P3407409	ZSCAN10	1.5625	1.22536
A_23_P144778	CKMT2	1.74235	1.04497
A_32_P8551	NRN1L	1.57482	1.20924
A_23_P411833	WDR90	1.38223	1.40158
A_21_P0013059	XLOC_l2_012855	1.3213	1.46022
A_24_P68908	LOC344887	1.53002	1.24699
A_33_P3295358	ANGPTL4	1.42162	1.35434
A_23_P21134	DDIT3	1.46025	1.3075
A_21_P0003454	XLOC_003912	1.49912	1.2655
A_33_P3260500	BREA2	1.27205	1.49054
A_21_P0013621	XLOC_l2_015121	1.30647	1.44949
A_24_P410516	GOLGA6L9	1.55079	1.2032
A_23_P103720	AGMAT	1.55046	1.20289
A_21_P0014730	LOC100505932	1.65906	1.09402
A_24_P97374	EOMES	1.60515	1.1453
A_23_P35277	FAM5B	1.44725	1.29238
A_24_P316019		1.41237	1.32725
A_33_P3286372	C2orf48	1.33637	1.40146
A_33_P3329750		1.22293	1.50699
A_33_P3839334	LOC153546	1.35587	1.36658
A_23_P34396	C1orf63	1.37343	1.34468
A_23_P328022	SLC5A10	1.60306	1.11469
A_33_P3265359	HES6	1.45212	1.26381
A_23_P163402	CYP1A1	1.50381	1.20448
A_33_P3232965	TDRD6	1.52973	1.17114
A_23_P39237	ZFP36	1.19182	1.50731
A_23_P412562	C1orf162	1.25644	1.44055
A_23_P114084	PHEX	1.49827	1.19681
A_23_P350451	PRDM1	1.30998	1.38421
A_19_P00321617		1.46321	1.22896
A_23_P78108	ALDOC	1.58387	1.10296
A_23_P128375	C12orf34	1.35406	1.33162
A_32_P3534	PGPEP1L	1.47339	1.21134
A_23_P106602	CRISPLD2	1.53246	1.15086
A_23_P107432		1.23738	1.44576
A_21_P0010693	MST1	1.41013	1.26906
A_21_P0000083	CLCN2	1.32826	1.34951
A_21_P0014908	LOC100653030	1.45943	1.21293
A_23_P103756	OVGP1	1.27792	1.39274
A_23_P320159	TCEANC	1.46923	1.19642
A_24_P62800	KLHDC8A	1.31038	1.35466
A_33_P3305855	LOC645967	1.27355	1.39004
A_23_P122924	INHBA	1.34644	1.3152
A_23_P69452	DBR1	1.37666	1.2844
A_21_P0006622	FLJ45983	1.29107	1.36748
A_23_P163567	SMPD3	1.64858	1.00845
A_32_P76853	LOC653075	1.45143	1.1936
A_23_P64661	ARHGAP9	1.32347	1.31995
A_19_P00318014	SNHG11	1.33293	1.30535
A_21_P0014166	LOC100506379	1.56213	1.06982
A_24_P192727	KAZALD1	1.39285	1.23348
A_21_P0014742	LOC100287813	1.43392	1.1881
A_21_P0000651	HERC2P7	1.35917	1.26131
A_21_P0005819	LOC157860	1.54245	1.07653
A_21_P0014662	LOC100507395	1.41732	1.20084
A_24_P319613	NEK2	1.45231	1.15767
A_33_P3367939	TMPRSS9	1.3368	1.27287
A_23_P155057	CYTH4	1.54435	1.05985
A_23_P325119	SNHG11	1.33334	1.26034
A_24_P340247	IZUMO1	1.46424	1.12925
A_19_P00318013	SNHG11	1.30751	1.28328
A_23_P21376	MAGI2	1.51283	1.07168
A_33_P3294598	PCDH10	1.28265	1.30136
A_21_P0006892	XLOC_008554	1.38495	1.19631
A_21_P0000851	LOC100507564	1.51688	1.0551
A_21_P0005511	XLOC_006513	1.30477	1.26532
A_33_P3405424	IL4I1	1.21132	1.35556
A_23_P159775	GABRE	1.30378	1.25598
A_23_P431939	MR1	1.43413	1.12334
A_23_P16798	PFN4	1.43261	1.11926
A_33_P3365134	PPP1R13B	1.34656	1.20445
A_33_P3303956	LOC100133311	1.27329	1.26788
A_23_P147025	RAB33A	1.45449	1.08521
A_33_P3271990	DGAT1	1.28856	1.24824
A_23_P48029	CLEC4A	1.2823	1.25426
A_23_P26457	HBA2	1.38321	1.15308
A_33_P3351745	PVRIG	1.34881	1.17442
A_33_P3272231	MFSD2A	1.29618	1.22623
A_23_P431971	CRTAC1	1.49474	1.0231
A_24_P333567	LOC100289341	1.22938	1.28814
A_33_P3379391	H2AFJ	1.28967	1.2131
A_23_P129246	PLEKHO2	1.37594	1.12524
A_33_P3352970	IRAK2	1.26036	1.23512
A_33_P3338698	IHH	1.2946	1.19459
A_24_P71373	SLC9A1	1.31647	1.16723
A_23_P327156	LOC645431	1.34695	1.13269
A_23_P376870	C14orf79	1.40898	1.0672
A_23_P72462	ATP2A1	1.29392	1.16638
A_33_P3265111	MIR7-3HG	1.43056	1.02241
A_33_P3420352		1.27125	1.18143
A_23_P150018	DUSP5	1.30262	1.14446
A_23_P212126	COLQ	1.2888	1.15224
A_23_P61810	BAIAP2	1.21161	1.21612
A_24_P379104	PIM2	1.27997	1.1406
A_21_P0011381	GOLGA6L10	1.33942	1.07821
A_33_P3297923	TPRN	1.34664	1.06508
A_23_P500501	FGFR3	1.28477	1.12097
A_24_P785293	SNHG1	1.19684	1.20178
A_21_P0011463	SMG1	1.34129	1.05317
A_21_P0001418	XLOC_000555	1.29965	1.08635
A_33_P3272957	LOC100133311	1.20108	1.18391
A_23_P374689	GAD1	1.26711	1.10735
A_23_P132845	CLCN2	1.264	1.10409
A_33_P3379076		1.2425	1.12419
A_23_P148047	PTGER4	1.32835	1.0208
A_23_P143016	ARID5A	1.20587	1.13109
A_23_P430728	ATP4A	1.27166	1.05782
A_23_P90453	KRTDAP	1.25732	1.0571
A_23_P24104	PLAU	1.26069	1.04321
A_23_P38346	DHX58	1.20522	1.0957
A_33_P3847514	C6orf141	1.22914	1.06978
A_33_P3330608	PRAM1	1.26584	1.02893
A_21_P0000628	LGALS8-AS1	1.27505	1.01549
A_21_P0004944	XLOC_005473	1.2014	1.05393
A_23_P120125	COLEC11	1.18676	1.02404
A_33_P3330209	AUTS2	-2.15238	-1.06605
A_23_P117163	RCBTB1	-2.17631	-1.0946
A_33_P3216601	FHIT	-2.09196	-1.50511
