# Supplementary material for: HIPSTR and thousands of lncRNAs are heterogeneously expressed in human embryos, primordial germ cells and stable cell lines
Source: Sci Rep. 2016 Sep 8;6:32753. doi: 10.1038/srep32753 (PMC5015059; doi:10.1038/srep32753)
Supplement: Supplementary Data Table S2 [file srep32753-s3.xls]

## Sheet: Table S2
Table S2. Genes differentially expressed both - in H1BP cells and HEK293 - after HIPSTR knockdown (q-value < 0.01, |log2(fold-change)| > 1)
Probe name	Gene symbol
A_21_P0003454	XLOC_003912
A_21_P0003733	XLOC_003912
A_21_P0007635	XLOC_009895
A_21_P0008448	XLOC_011052
A_21_P0013047	LOC100289495
A_21_P0014316	LOC100287598
A_23_P104188	ELF3
A_23_P107432
A_23_P130149	ENO3
A_23_P151059	FAM90A1
A_23_P159775	GABRE
A_23_P202810	OVOL1
A_23_P21134	DDIT3
A_23_P214821	EDN1
A_23_P218463	SERTAD1
A_23_P30254	PLK2
A_23_P404667	BIK
A_23_P4714	MIA
A_23_P53329	FLJ13224
A_23_P88303	HSPA2
A_23_P95060	EPHB3
A_24_P120934	GADD45G
A_24_P192727	KAZALD1
A_24_P239606	GADD45B
A_24_P329795	C10orf10
A_24_P333567	LOC100289341
A_24_P410516	GOLGA6L9
A_24_P515319	FAM90A7
A_24_P76018	C3orf71
A_32_P703	LOC646626
A_33_P3232504	C9orf169
A_33_P3243878	GOLGA6L9
A_33_P3243887	IL11
A_33_P3252394	GADD45G
A_33_P3256952	EGLN3
A_33_P3260500	BREA2
A_33_P3263432	ITGA10
A_33_P3265394	WDR74
A_33_P3269636	SBSN
A_33_P3276703	VGF
A_33_P3282075	SP6
A_33_P3288589
A_33_P3305855	LOC645967
A_33_P3318668	C9orf169
A_33_P3326733	LOC729668
A_33_P3341722	COL23A1
A_33_P3367606	FLJ13224
A_33_P3375790	RFPL4A
A_33_P3379076
A_33_P3395422
A_33_P3409854	LHX1
A_33_P3410589	FAM43A
A_33_P3423969	GBX2
