# Supplementary material for: HIPSTR and thousands of lncRNAs are heterogeneously expressed in human embryos, primordial germ cells and stable cell lines
Source: Sci Rep. 2016 Sep 8;6:32753. doi: 10.1038/srep32753 (PMC5015059; doi:10.1038/srep32753)
Supplement: Supplementary Data Table S3 [file srep32753-s4.xls]

## Sheet: Table S3
Table S3. Genes differentially expressed in H1BP cells after HIPSTR knockdown (q-value < 0.01, |log2(fold-change)| > 1)
Probe name	Gene symbol	Log2(Fold change, ASO #0)	Log2(Fold change, ASO #1)	Log2(Fold change, ASO #2)
A_23_P107587	NPC1	2.71342	2.62038	2.35966
A_21_P0011813	TMEM128	2.78672	2.52954	2.11076
A_24_P690924	SEC23B	2.51371	2.57337	2.28496
A_23_P100711	PMP22	2.13928	2.50968	2.48748
A_23_P120153	RNF149	2.4764	2.14977	2.39415
A_23_P100344	ORC6	2.4135	2.50375	2.07462
A_23_P62081	SCG5	2.32677	2.36514	2.25366
A_23_P29939	SNCA	2.38466	2.24271	2.24615
A_23_P121480	CD200	2.69616	2.25925	1.89172
A_24_P95439	CARS	2.31987	2.26074	2.13271
A_23_P159839	C1GALT1C1	2.66786	1.83469	2.11968
A_23_P164089	RFFL	2.19767	2.04386	2.2757
A_23_P148879	ATP1A2	2.04306	2.35568	2.04537
A_24_P395621	RUNDC1	1.98722	2.26183	2.19148
A_23_P112634	C4orf34	2.52239	2.07418	1.8221
A_23_P205686	PSEN1	2.19433	2.02172	2.18543
A_24_P405205	ATP2B4	2.39706	2.05238	1.90457
A_23_P109171	BFSP1	2.27836	2.31938	1.69414
A_23_P57760	ACPL2	2.18722	2.36873	1.60054
A_23_P110802	CENPH	2.33025	2.13955	1.68467
A_23_P253158	EP400	2.24439	1.95964	1.90833
A_23_P120103	KCNS3	2.34759	1.96931	1.79539
A_23_P369701	FAM108C1	2.16285	2.07099	1.87483
A_23_P380965	JKAMP	2.53027	1.77907	1.74994
A_33_P3340014	TRO	1.97086	2.12819	1.95955
A_23_P11286	HNRNPH2	1.8909	1.87556	2.25687
A_24_P82957	RNF114	2.18783	2.03754	1.76892
A_23_P163278	PARP16	1.70876	1.97028	2.31248
A_23_P112061	HGSNAT	2.07666	1.8647	2.01353
A_23_P109143	PRNP	2.22132	2.01372	1.68152
A_23_P152353	EARS2	2.24412	2.03758	1.60903
A_24_P185604	NDRG3	2.08779	2.00712	1.78762
A_24_P39101	KCTD10	1.99175	1.82704	2.05538
A_23_P98092	OAT	2.15721	2.05491	1.63826
A_23_P430902	MORN4	2.06973	1.74312	2.03217
A_23_P110606	MAML1	1.91009	1.87344	2.01315
A_23_P90679	STRADB	2.30452	1.85367	1.63298
A_24_P12413	TRAM2	1.90904	1.79237	2.08619
A_23_P349463	CHP2	1.9541	1.88258	1.92163
A_33_P3334108	ZNF740	1.90521	1.79716	2.05213
A_23_P12896	FANCF	2.34791	1.71835	1.65973
A_24_P38347	DPYSL2	2.21329	1.84341	1.66035
A_32_P73045	CMAS	2.3389	1.87959	1.48475
A_23_P148821	DPH5	2.12394	1.81581	1.73737
A_23_P431981	HMGXB4	2.24138	1.86963	1.56423
A_23_P137035	PIR	2.10668	1.77266	1.78894
A_23_P314811	SLC10A4	1.73531	2.10826	1.79078
A_32_P135243	MTHFD1L	2.34203	1.86791	1.4181
A_24_P916141	DCAF7	2.1925	1.90623	1.52636
A_23_P206759	IST1	2.04479	2.03891	1.52826
A_23_P148015	AXIN2	1.97959	1.86416	1.71879
A_23_P500130	KANK1	2.09984	1.78218	1.65394
A_32_P44568	LDHA	1.86736	2.02786	1.62792
A_24_P392060	C5orf25	1.99049	1.82319	1.69198
A_21_P0013574	MTHFD1L	2.18773	1.80821	1.50471
A_23_P19778	SLC13A4	1.79264	2.07299	1.62709
A_23_P27367	KDSR	1.79639	1.71312	1.96098
A_23_P112311	TRIM32	2.28723	1.38423	1.79719
A_24_P81900	SLC2A3	1.92435	1.99051	1.54864
A_23_P205778	GNB5	1.98036	1.83626	1.64678
A_23_P204998	FARP1	2.07667	1.71421	1.6579
A_23_P169838	SUN1	2.09109	1.85049	1.50125
A_23_P214222	MARCKS	2.16122	1.72915	1.54176
A_23_P58009	C3orf52	1.66855	1.91318	1.84794
A_32_P163858	SCD	2.03447	1.80528	1.57336
A_23_P13797	C12orf49	2.10643	1.54162	1.76104
A_23_P253301	PFN2	1.88829	1.74782	1.7635
A_23_P11543	FUCA1	2.25293	1.66245	1.48291
A_24_P174824	SLU7	1.87814	1.5376	1.97932
A_24_P388528	ST6GAL1	2.0743	1.66216	1.6582
A_24_P46093	SLC6A6	1.95045	1.6677	1.77215
A_24_P57528	SLC39A11	2.12638	1.63861	1.61103
A_23_P9415	ACO1	2.10565	1.73818	1.52903
A_19_P00321588	C14orf132	1.78115	1.77956	1.79673
A_23_P254842	HDHD1	2.28972	1.89667	1.16231
A_23_P357207	MRAP2	2.04236	1.78705	1.49091
A_23_P9458	POLR1E	1.66031	1.82438	1.82832
A_24_P860797	PAIP2B	1.82147	1.86473	1.62364
A_23_P35309	TAF5L	1.64088	1.91958	1.7325
A_33_P3232562	RBBP4	2.26679	1.89361	1.13038
A_23_P117599	AHSA1	1.8129	1.8961	1.56299
A_23_P83838	CA8	1.97544	1.69136	1.59851
A_33_P3380867	STAT5B	1.91079	1.78514	1.55131
A_23_P122041	PPP2CA	1.95856	1.75633	1.52965
A_23_P3450	TUBGCP4	1.71378	1.69952	1.81833
A_24_P406601	OLFM1	1.74954	1.61029	1.85541
A_23_P114164	UBQLN2	1.97313	1.50101	1.7402
A_24_P245358	ATP5A1	2.044	1.85814	1.30945
A_24_P63522	HMGCS1	2.10278	1.48662	1.62157
A_23_P34142	WBP5	2.02313	1.60068	1.5826
A_23_P29924	TMEM128	2.27785	1.67769	1.2276
A_23_P110941	GSTA4	1.89194	1.68488	1.60295
A_32_P52785	DAAM2	1.47868	1.65857	2.03892
A_23_P141394	WIPI1	1.91619	1.59635	1.6569
A_23_P109442	HPS4	2.11929	1.42703	1.62115
A_23_P102471	MSH2	1.95441	1.66205	1.54618
A_23_P319859	EYA2	1.55597	1.91816	1.66844
A_23_P126103	CTH	1.83201	1.67569	1.63365
A_32_P19716	ZNF697	1.75601	1.79177	1.59003
A_23_P434944	ILF3	1.94146	1.79312	1.391
A_23_P6836	IP6K2	1.6982	1.80643	1.61778
A_23_P52402	PITRM1	1.89275	1.62073	1.60559
A_24_P134834	RHBDD1	1.68428	1.52695	1.90411
A_23_P106505	LCMT2	1.82009	1.65766	1.63732
A_24_P336853	PNO1	2.01133	1.96957	1.13006
A_23_P322845	PPAPDC1B	1.63253	1.9064	1.56452
A_24_P233786	FAM129A	2.16643	1.59724	1.33719
A_23_P157495	PPP3CC	1.72763	1.66232	1.70363
A_23_P53276	TIMELESS	1.9297	1.76989	1.37346
A_23_P13683	ZBTB39	1.55907	1.86204	1.64838
A_24_P167825	VPS39	1.66425	1.53971	1.86191
A_24_P722216	DHTKD1	1.99151	1.48344	1.57657
A_23_P20852	AUH	1.71508	1.66798	1.66608
A_23_P162589	VDR	1.90261	1.44971	1.69415
A_23_P66563	SMG8	1.81303	1.78444	1.43967
A_33_P3317523	STMN1	1.98955	1.7073	1.33338
A_19_P00317760	Q25H79	1.83905	1.66521	1.51935
A_23_P57709	PCOLCE2	1.7856	1.70334	1.53221
A_32_P206401	QSOX2	1.69919	1.89386	1.4166
A_23_P376449		1.56229	1.89769	1.54901
A_23_P257895	MAPK1	1.75394	1.66016	1.58977
A_23_P110624	CTNND2	1.95626	1.35532	1.68496
A_23_P114405	MORF4L2	1.98213	1.51689	1.48906
A_23_P334709	FKBP9	2.02118	1.42984	1.53419
A_32_P102252		1.72025	1.75673	1.50582
A_23_P117852	KIAA0101	1.96838	1.80836	1.19993
A_23_P367628	KIAA0528	1.89775	1.56059	1.51095
A_24_P116805	STAT3	1.64522	1.80474	1.50629
A_23_P79259	SH3BP4	1.61137	1.71393	1.6278
A_24_P329924	SIK3	1.81306	1.42097	1.71857
A_23_P259692	PSAT1	2.26251	1.33194	1.35209
A_24_P213161	NLRP2	1.49443	1.82156	1.63047
A_23_P331253	XPNPEP1	1.66881	1.66344	1.60618
A_23_P12147	C1orf74	1.61698	1.61324	1.70758
A_24_P577694	ADCY1	1.90222	1.40529	1.62552
A_21_P0013292	EIF4H	1.85009	1.71676	1.35759
A_23_P157449	POLR2K	1.91901	1.55474	1.44668
A_32_P192823	PRPS1L1	1.62645	1.81866	1.46841
A_23_P68892	C22orf28	1.83821	1.77017	1.30346
A_23_P20248	MAP2K1	1.88773	1.68779	1.33185
A_23_P501134	LIG3	1.66942	1.71044	1.52719
A_23_P114466	TBL1Y	1.94721	1.51624	1.43812
A_23_P251421	CDCA7	1.86471	1.71107	1.32228
A_23_P121851	PCDHB15	1.77764	1.50781	1.60443
A_23_P29096	PDE9A	1.50092	1.74051	1.63947
A_32_P15320	EEF1A1	1.9572	1.90857	1.01263
A_23_P67829	UXS1	1.8185	1.65776	1.40059
A_23_P121806	ENOPH1	2.26682	1.28903	1.32042
A_33_P3265945		1.68129	1.79275	1.3953
A_33_P3424297	SELT	2.03657	1.56307	1.26858
A_23_P7101	SLBP	1.82683	1.68084	1.36006
A_23_P67992	C1D	2.29039	1.36303	1.21128
A_24_P397515	HMGN4	1.97003	1.53171	1.35792
A_24_P399980	HEPH	1.78363	1.58421	1.48552
A_23_P117506	DHRS7	1.73257	1.70128	1.40977
A_23_P109636	LRIG1	1.75751	1.73442	1.3504
A_33_P3222549		1.98801	1.47444	1.37754
A_32_P163169	VDAC1	1.73278	1.66413	1.43784
A_24_P210399	TM9SF2	1.83453	1.61332	1.38395
A_23_P10025	NELL2	1.90413	1.37452	1.54712
A_24_P347704	CTCF	1.69139	1.6868	1.44663
A_23_P389919	WHSC1	1.72735	1.53949	1.55757
A_23_P105571	CHPT1	1.9097	1.66348	1.25059
A_23_P11859	HSD17B7	1.75716	1.76098	1.30538
A_23_P323751	FAM83D	1.76873	1.48191	1.563
A_23_P257971	AKR1C1	1.60987	1.48569	1.69593
A_23_P256956	KIF20A	1.6673	1.64621	1.47775
A_23_P209449	FZD7	1.83367	1.58249	1.36994
A_23_P140648	CYFIP1	1.76349	1.59728	1.41536
A_23_P103070	YWHAH	1.85508	1.64932	1.26951
A_21_P0013517	XLOC_l2_014549	1.76584	1.53517	1.47013
A_23_P129014	EFCAB11	1.77165	1.81798	1.17266
A_24_P4877	ZCRB1	1.63858	1.53319	1.59037
A_23_P18824	PAPD7	1.85484	1.52008	1.38607
A_23_P144827	FBXL7	1.95345	1.60015	1.19439
A_24_P25234	MTL5	1.50657	1.60395	1.63196
A_23_P319492	FAM118B	1.64156	1.85094	1.24506
A_33_P3369969	ATXN1L	1.73535	1.47292	1.51409
A_24_P10214	STXBP6	1.68118	1.71594	1.32353
A_24_P295379	GPR107	1.93058	1.46613	1.31259
A_23_P63751	PRDX3	1.92514	1.73793	1.04412
A_24_P253251	SLC7A1	1.79657	1.52822	1.36835
A_23_P253561	TTPAL	1.78669	1.83032	1.0698
A_23_P117782	LARP6	1.64184	1.46034	1.57936
A_23_P126075	KCNK1	1.65857	1.58264	1.43695
A_33_P3399870	CERS6	1.73747	1.59489	1.33419
A_23_P57293	URB1	1.66537	1.58305	1.41394
A_23_P215406	RAC1	1.76567	1.61125	1.28292
A_23_P108948	MREG	1.6835	1.54924	1.42579
A_23_P73702	MED12	1.50814	1.52536	1.61939
A_23_P255827	FKSG2	1.81277	1.41784	1.41603
A_23_P14804	TSPAN3	1.77971	1.61812	1.24756
A_23_P102965	BCL2L13	1.63721	1.49898	1.50871
A_24_P290163		1.63327	1.58383	1.42631
A_33_P3245439	CD40	1.41376	1.56208	1.66412
A_23_P205746	EML1	1.67526	1.61087	1.35082
A_23_P10121	SFRP1	1.8501	1.66858	1.11635
A_21_P0000597	CTSL1P8	1.53974	1.82197	1.26577
A_23_P122375	ZFAND3	1.62458	1.91365	1.08747
A_21_P0000813	LOC100506013	1.69768	1.66193	1.26229
A_23_P151209	CSRNP2	1.90192	1.26707	1.45088
A_23_P204246	PHC1	1.82362	1.61982	1.16932
A_24_P74070	PARD6G	1.75793	1.47323	1.37937
A_32_P170003	TRAF3IP1	1.52029	1.55171	1.53045
A_24_P73669	GSPT1	1.71134	1.55154	1.33911
A_23_P87827	UNC119B	1.88439	1.53146	1.1857
A_24_P148450	UBE2E3	1.52794	1.48346	1.58996
A_23_P113613	CDCP1	1.49199	1.53352	1.56918
A_24_P391368	ATXN10	1.85319	1.62716	1.11181
A_33_P3281930	LRRFIP2	1.71733	1.44827	1.42257
A_24_P251950	UGT3A2	1.53611	1.70376	1.34785
A_23_P77965	HEATR6	1.72333	1.59071	1.27163
A_33_P3247205	MARC1	1.83774	1.53602	1.20955
A_23_P147431	LYN	1.5965	1.44355	1.54179
A_33_P3275948	STARD3NL	1.78286	1.41156	1.38317
A_33_P3335233	HKDC1	1.41674	1.60721	1.53483
A_24_P180680	LAPTM4B	1.86861	1.60276	1.08623
A_23_P65963	BFAR	1.81136	1.508	1.23795
A_24_P93948	KIF5A	1.52254	1.54535	1.48324
A_24_P55250	HDDC2	1.68915	1.5955	1.25001
A_23_P148446	UBE2A	1.89668	1.45618	1.17947
A_23_P108376	THADA	1.02752	1.73864	1.7632
A_23_P101950	MDH1	1.7983	1.62387	1.10506
A_23_P90911	RDH14	1.50211	1.43973	1.58469
A_23_P108404	AGAP1	1.94378	1.26571	1.31484
A_23_P121396	DNAJC19	1.6022	1.50115	1.41867
A_23_P41588	HARS2	1.72723	1.47721	1.31295
A_23_P201287	KIF1B	1.57379	1.61164	1.331
A_23_P103442	MEAF6	1.76475	1.56017	1.18965
A_33_P3253401		1.68347	1.77062	1.0597
A_19_P00805272	KIAA1671	1.75282	1.32673	1.4336
A_23_P432034	CCDC117	1.71295	1.49185	1.30739
A_23_P133332	MRPS27	1.7955	1.63011	1.08516
A_23_P5568	SFT2D3	1.41672	1.36495	1.72051
A_24_P297098	PHF20	1.78041	1.52756	1.19394
A_33_P3249414	TRIM58	1.81731	1.14886	1.52583
A_23_P334021	IGF2R	1.66757	1.63129	1.18992
A_23_P324813	BCL6B	1.21215	1.29088	1.98475
A_23_P80062	TAF4	1.76128	1.07145	1.64924
A_23_P161507	MTL5	1.68621	1.64026	1.14628
A_33_P3283167		1.63546	1.55233	1.28407
A_24_P346431	TNS3	1.59602	1.36211	1.50904
A_24_P273865	MED20	1.74335	1.58917	1.13393
A_24_P873414	PLEKHB2	1.87785	1.40839	1.17772
A_21_P0013806	HADHB	1.56284	1.73579	1.16358
A_21_P0011476	CHEK2	1.62918	1.44992	1.37892
A_33_P3226212	JAM2	1.62174	1.59752	1.23393
A_23_P80295	SYN3	1.57804	1.72953	1.14192
A_21_P0012276	SLC25A15	1.47171	1.70247	1.27268
A_23_P81650	C5orf15	1.88883	1.34187	1.21542
A_23_P143551	ATP6V1E1	1.58075	1.72005	1.14511
A_24_P254346	DSCR3	1.68276	1.54714	1.21534
A_24_P319715	PDIA6	1.56081	1.56102	1.32141
A_23_P127964	PRCP	1.69873	1.49786	1.24288
A_23_P30294	CDO1	1.78704	1.36261	1.28702
A_23_P157809	PTGR1	1.60406	1.63883	1.19324
A_33_P3390739	ST13	1.77851	1.36372	1.28789
A_23_P44581	NOMO1	1.63394	1.63619	1.15925
A_24_P398972	COQ7	1.6446	1.5871	1.19451
A_24_P15043	KLHL18	1.48107	1.47102	1.46664
A_24_P115199	FOXK1	1.4406	1.2798	1.69086
A_24_P417162	TBL1X	1.73439	1.48841	1.17555
A_23_P122197	CCNB1	1.66102	1.57255	1.15848
A_23_P48121	ADIPOR2	1.64426	1.48753	1.2594
A_23_P42738	C7orf70	1.84282	1.26117	1.28544
A_33_P3549996		1.48141	1.38066	1.52386
A_24_P280873		1.62403	1.70708	1.05106
A_23_P109470	THOC5	1.28984	1.58034	1.51036
A_24_P337334	DCTD	1.4557	1.46812	1.45499
A_23_P37598	NPTN	1.73423	1.54486	1.09952
A_23_P151166	HVCN1	1.46162	1.24793	1.66887
A_24_P245322	PRKAR1A	1.653	1.49613	1.22768
A_24_P47547	RAN	1.61791	1.58393	1.17339
A_33_P3385371	NAP1L6	1.80511	1.2603	1.30969
A_23_P43810	LTBP1	1.62647	1.36882	1.36517
A_23_P113184	FTO	1.92771	1.39131	1.03942
A_24_P673786	PIP4K2A	1.70156	1.24799	1.40065
A_24_P307626	ATP1A4	1.3848	1.63094	1.33335
A_24_P32118	ZFYVE26	1.73048	1.4032	1.21415
A_23_P120472	TFAP2C	1.60477	1.50922	1.23102
A_24_P48723	PTGIS	1.74143	1.25812	1.34459
A_23_P26336	ZC3H7A	1.3722	1.67564	1.2934
A_23_P165952	ACTR5	1.36422	1.38503	1.58757
A_23_P19673	SGK1	1.82299	1.50447	1.00921
A_24_P235049	MTHFD1L	1.84344	1.39599	1.09012
A_23_P206018	TPM1	1.63379	1.62389	1.07155
A_23_P110076	WDR53	1.44368	1.44869	1.43358
A_24_P204244	ANXA2P1	1.53596	1.50765	1.28233
A_23_P120335	MTX2	1.57908	1.63027	1.11075
A_23_P99204	C12orf47	1.47816	1.4926	1.34179
A_23_P141680	BCAS3	1.70105	1.24972	1.36092
A_23_P5415	NIF3L1	1.66983	1.51124	1.12956
A_23_P255376	CCDC109B	2.01255	1.18442	1.11054
A_23_P12849	FBXO18	1.6573	1.58734	1.06247
A_23_P144816	VDAC1	1.61151	1.44639	1.23369
A_23_P206359	CDH1	1.80094	1.48244	1.00647
A_23_P146444	CORO2A	1.55782	1.38807	1.34039
A_23_P146077	ZNF395	1.52205	1.32689	1.43451
A_23_P91019	PRKRA	1.73656	1.33453	1.20463
A_33_P3210059	SF3A1	1.54488	1.30755	1.41629
A_33_P3303385	NCAPD2	1.70566	1.4178	1.14209
A_32_P31618	GSR	1.3962	1.30618	1.56212
A_23_P15305	PRPSAP1	1.54528	1.4296	1.28841
A_23_P1072	ATP1A1	1.56987	1.55352	1.13878
A_23_P146284	SQLE	1.78431	1.32531	1.14594
A_24_P183664	TRIL	1.69456	1.48301	1.07346
A_33_P3217347	PJA1	1.48897	1.53874	1.22099
A_23_P19134	GPR98	1.60156	1.39335	1.25138
A_23_P165783	MLPH	1.2946	1.22432	1.72387
A_23_P44505	KLF11	1.74956	1.1125	1.37565
A_23_P200199	TXNDC12	1.51287	1.49025	1.2337
A_23_P162165	KCTD14	1.444	1.34846	1.44304
A_23_P125829	PGK1	1.61557	1.57294	1.04328
A_23_P391275	RCAN3	1.33851	1.32165	1.5614
A_21_P0014949	NPEPPS	1.63235	1.21937	1.36713
A_32_P81768	TMEM167A	1.56536	1.374	1.2755
A_33_P3211924	RCOR1	1.7839	1.238	1.1908
A_23_P102517	PDE6D	1.52826	1.45037	1.23329
A_23_P70355	SERPINB6	1.44018	1.48787	1.28377
A_24_P370887	VAMP3	1.74361	1.24456	1.22364
A_23_P39525	FAM124B	1.67093	1.20592	1.33247
A_23_P109877	WDR82	1.61051	1.44052	1.15254
A_33_P3392977	CCNDBP1	1.59976	1.37431	1.22376
A_23_P45389	RAB9A	1.62373	1.39517	1.17815
A_21_P0013755	FAM3C	1.66659	1.16639	1.36272
A_33_P3236813	GPR19	1.4738	1.54985	1.17094
A_24_P166613	EPDR1	1.6024	1.2872	1.29957
A_23_P151321	RPL6	1.55929	1.53276	1.09663
A_24_P4705	PPME1	1.52226	1.20113	1.46196
A_23_P27066	UBE2G1	1.72742	1.24139	1.21602
A_23_P252362	MRPS30	1.57304	1.43723	1.174
A_24_P221883	PARL	1.41893	1.58032	1.18014
A_23_P1361	ALDH18A1	1.56142	1.3223	1.29409
A_33_P3334635	RPA2	1.59856	1.55014	1.02834
A_23_P112801	CHP	1.77349	1.39538	1.00358
A_24_P409042	CDC42SE2	1.79982	1.25654	1.11234
A_23_P4041	PCTP	1.65	1.3691	1.14872
A_33_P3225567	TRMT2B	1.39457	1.70278	1.06629
A_23_P151093	YARS2	1.46418	1.52656	1.16821
A_23_P167227	HADH	1.69697	1.39054	1.06666
A_23_P100203	HSBP1	1.74027	1.13479	1.27751
A_23_P344451	HDGFRP3	1.76255	1.27477	1.1146
A_23_P94517	DBC1	1.30878	1.59463	1.24828
A_24_P592012	ZBTB46	1.46054	1.26308	1.42555
A_23_P435874	FAM75A2	1.00953	1.31737	1.8117
A_23_P144622	GNPDA1	1.47814	1.50965	1.15026
A_23_P156748	ANKS1A	1.54859	1.28952	1.29664
A_24_P920125	PPIA	1.36382	1.46946	1.28932
A_23_P64129	HTATIP2	1.66584	1.38721	1.06878
A_23_P146728	ALG2	1.48147	1.26839	1.37107
A_23_P106798	SIAH1	1.63871	1.38886	1.09103
A_24_P373844	KCTD15	1.35194	1.24266	1.52396
A_23_P79911	PSMF1	1.65013	1.4378	1.03017
A_23_P69226	TMEM111	1.39668	1.44407	1.27705
A_24_P213924	KIAA1609	1.34599	1.4731	1.29801
A_23_P73589	MSN	1.6231	1.35362	1.12676
A_23_P95302	RFC5	1.48488	1.48568	1.1267
A_23_P250982	ISOC1	1.68452	1.27514	1.13689
A_23_P63660	C10orf58	1.4697	1.40414	1.21965
A_23_P144453	MRFAP1	1.56904	1.5029	1.02142
A_23_P80778	DIRC2	1.55879	1.33205	1.20187
A_23_P138541	AKR1C3	1.49385	1.40496	1.19389
A_24_P414999	LAPTM4B	1.46984	1.45543	1.1639
A_33_P3364459	GMPR2	1.45036	1.36963	1.26609
A_33_P3307197	PTGFRN	1.69918	1.29638	1.08607
A_23_P202881	FEZ1	1.58062	1.39712	1.10367
A_23_P75839	TSG101	1.5753	1.23986	1.26612
A_23_P2873	KLC1	1.47763	1.53014	1.07322
A_23_P356554	BAG2	1.60579	1.17132	1.30335
A_23_P502371	PHF2	1.43589	1.31401	1.3304
A_23_P57306	CHAF1B	1.36734	1.47868	1.23339
A_23_P253446	GAP43	1.59761	1.23026	1.24959
A_23_P566	FOXJ3	1.77158	1.26218	1.04229
A_23_P118888	PAFAH1B1	1.60407	1.23169	1.23131
A_23_P395426	DIDO1	1.55804	1.25643	1.24788
A_32_P155631	SDHD	1.51898	1.46335	1.07926
A_23_P205228	ATP7B	1.40505	1.21561	1.43743
A_32_P168886	EIF4H	1.5825	1.38221	1.08967
A_21_P0011675	XLOC_l2_006609	1.43903	1.57841	1.03419
A_23_P92543	SCFD2	1.45845	1.56438	1.02833
A_23_P25994	LGMN	1.23718	1.35781	1.45499
A_23_P26184	DET1	1.45825	1.4267	1.16477
A_23_P113471	FAAH2	1.59373	1.35604	1.09444
A_23_P43071	MTERFD1	1.37573	1.20946	1.45715
A_24_P76879	TSPYL1	1.54291	1.31196	1.18732
A_23_P28953	DNMT3B	1.31041	1.41901	1.31238
A_23_P134827	ASH2L	1.43888	1.34985	1.24948
A_23_P30223	SRD5A1	1.45619	1.38765	1.19414
A_23_P53736	FBXO21	1.68315	1.31244	1.03847
A_33_P3238166	PXDN	1.58914	1.30651	1.13779
A_24_P161973	ATP11A	1.52544	1.20934	1.29853
A_23_P122906	AUTS2	1.63185	1.24977	1.15043
A_23_P369987	KIAA0317	1.47029	1.40677	1.15436
A_23_P36513	PRKAG1	1.42488	1.57132	1.03032
A_23_P77776	SRSF2	1.53772	1.36441	1.1226
A_33_P3404411	MIPEP	1.41157	1.42857	1.18402
A_23_P57547	SLC25A17	1.5388	1.43051	1.05441
A_23_P14473	CNIH	1.74157	1.22184	1.06021
A_23_P90233	ZSCAN5A	1.32604	1.43019	1.26615
A_23_P153640	ANKRD27	1.59941	1.20181	1.22102
A_23_P387071	ZNF830	1.43642	1.33459	1.25079
A_23_P156049	HEXB	1.61006	1.19935	1.21066
A_23_P12526	TP53BP2	1.43386	1.33341	1.2447
A_21_P0000574	SRD5A1	1.63631	1.20748	1.16676
A_33_P3271455	PXDN	1.57588	1.31606	1.11755
A_23_P19313	TBP	1.50202	1.3435	1.16245
A_23_P146644	ANXA2	1.585	1.2998	1.12279
A_23_P25030	HSD17B6	1.43052	1.22926	1.33243
A_23_P205768	ARPP19	1.60101	1.27337	1.11692
A_33_P3273409	SLC35E1	1.35527	1.41178	1.22348
A_23_P68884	DRG1	1.54402	1.41199	1.0344
A_23_P38427	RAB11FIP4	1.37064	1.27418	1.34543
A_23_P28538	MRPS5	1.33199	1.539	1.11685
A_24_P201739	SH2B3	1.45096	1.24105	1.29451
A_23_P14716	ADPGK	1.4137	1.36958	1.20242
A_33_P3880302	EPHB2	1.47957	1.06839	1.4373
A_23_P157215	BZW2	1.46145	1.37922	1.14353
A_23_P52031	PGM1	1.46947	1.36602	1.14797
A_23_P25293	NCAPD2	1.44468	1.35672	1.18167
A_23_P83579	ARNT2	1.53725	1.16318	1.28192
A_33_P3251093	SLC36A1	1.24449	1.21285	1.52455
A_24_P345822	TFG	1.57056	1.22656	1.17654
A_24_P112032	KCNK17	1.16139	1.44182	1.364
A_23_P26037	FRMD5	1.85756	1.04764	1.0618
A_33_P3256033	CBL	1.74882	1.16833	1.04726
A_23_P47426	ACAD8	1.3879	1.39348	1.18173
A_21_P0011496	CES1	1.30087	1.34973	1.30786
A_23_P65870	FBXO22	1.45041	1.39203	1.11313
A_21_P0010660	XLOC_l2_001192	1.45692	1.47719	1.01103
A_23_P2143	SPCS2	1.5576	1.25591	1.12869
A_24_P62237	CERK	1.33747	1.45625	1.14684
A_32_P28685	SNRPA1	1.39597	1.4267	1.11736
A_23_P88731	RAD51	1.55082	1.36284	1.02244
A_23_P45831	CHD1L	1.36691	1.16187	1.40554
A_33_P3389153	STK10	1.33442	1.11546	1.48376
A_24_P397107	CDC25A	1.40769	1.45648	1.06459
A_23_P128396	RNF34	1.42603	1.36253	1.13334
A_33_P3268838	CPEB1	1.51158	1.09407	1.31447
A_23_P212617	TFRC	1.58937	1.15744	1.17286
A_32_P26969	ERICH1	1.51627	1.25393	1.14874
A_33_P3220728	RREB1	1.41678	1.40414	1.09499
A_24_P542375	PTMA	1.54545	1.30516	1.06442
A_23_P7783	KDM3B	1.81388	1.09032	1.00851
A_23_P117727	MTFMT	1.20177	1.39261	1.31782
A_33_P3325120	SOX13	1.40223	1.21285	1.28658
A_23_P308150	FAM123B	1.33549	1.17912	1.38131
A_33_P3210099	ALPK3	1.25232	1.37109	1.26755
A_19_P00810205		1.47882	1.18799	1.22376
A_23_P103099	RBFOX2	1.46877	1.32394	1.09247
A_24_P49190	C17orf58	1.50036	1.12667	1.25731
A_23_P130020	UTP18	1.58362	1.28907	1.00757
A_33_P3256952	EGLN3	1.55627	1.17238	1.1501
A_23_P100795	STAT3	1.32794	1.42347	1.12255
A_23_P163820	ZNF629	1.07248	1.53369	1.26712
A_23_P59528	ACN9	1.66982	1.11464	1.08267
A_23_P111303	SCAF8	1.50599	1.08219	1.26189
A_23_P64083	SF3B2	1.42909	1.34187	1.07317
A_23_P88303	HSPA2	1.23056	1.49618	1.1132
A_24_P190168	TMEM97	1.48684	1.19375	1.14099
A_24_P220897	SPATA24	1.14867	1.3162	1.35598
A_33_P3332438	C6orf72	1.60086	1.08403	1.13149
A_24_P261005	C8orf40	1.47153	1.31804	1.02652
A_23_P92948	PRRC1	1.43864	1.31979	1.05618
A_32_P51905	KIAA1191	1.49988	1.18423	1.12705
A_23_P120316	MTHFD2	1.7439	1.02548	1.03804
A_23_P72025	SLC25A20	1.39644	1.31961	1.09104
A_24_P235266	GRB10	1.49405	1.28441	1.01917
A_19_P00318831	HCG18	1.07307	1.32826	1.39549
A_23_P96383	SRPX	1.3421	1.19492	1.25964
A_23_P93499	TFB1M	1.48128	1.15273	1.16232
A_23_P17490	C20orf30	1.46114	1.29238	1.03765
A_23_P118353	SRP68	1.5052	1.24898	1.03633
A_23_P110961	BRP44L	1.29504	1.36623	1.12825
A_21_P0013564	CNTNAP3B	1.17691	1.43768	1.17482
A_23_P211244	PRMT2	1.37483	1.15122	1.26232
A_23_P47077	BAG3	1.14825	1.2401	1.39796
A_23_P349416	ERBB3	1.47813	1.1847	1.12177
A_23_P143987	ATG7	1.1993	1.57789	1.00657
A_24_P201531	ARCN1	1.48109	1.27203	1.03038
A_33_P3323074	AGPAT4	1.1709	1.48094	1.13107
A_23_P6223	SCAF4	1.14381	1.23478	1.4032
A_33_P3353581	IGBP1	1.17824	1.44641	1.1466
A_23_P65357	SYNJ2BP	1.45765	1.27066	1.04122
A_23_P13701	TMBIM4	1.44557	1.24558	1.07704
A_24_P225679	IRS1	1.29095	1.36917	1.10424
A_33_P3375576	MAP7	1.48548	1.21828	1.05862
A_23_P50096	TYMS	1.57358	1.14496	1.04354
A_32_P181103	GGCX	1.22846	1.22458	1.30743
A_23_P102842	NFS1	1.41401	1.20811	1.1365
A_24_P181585	LRRC59	1.38878	1.23289	1.13687
A_24_P148811	RUVBL1	1.28866	1.33402	1.13548
A_24_P406006	LPCAT1	1.30789	1.44582	1.00025
A_32_P202703	LOC389831	1.43034	1.27575	1.04101
A_33_P3415042	ACLY	1.36569	1.28265	1.09846
A_23_P167308	RNF4	1.31677	1.2659	1.16347
A_23_P118690	ZNF207	1.37099	1.35227	1.00857
A_23_P251316	CTNND1	1.46121	1.20537	1.05982
A_23_P30200	PCDHB16	1.40112	1.15374	1.17129
A_24_P263956	ATXN7L3B	1.50995	1.077	1.13634
A_23_P75204	NSMCE4A	1.58794	1.12789	1.00125
A_23_P412409	PRRC2C	1.45615	1.18292	1.07103
A_23_P102937	SUMO3	1.55919	1.06135	1.08075
A_24_P129632	DLG5	1.3319	1.15104	1.21802
A_24_P261417	DKK3	1.18634	1.18234	1.33029
A_33_P3392952	FOXK2	1.31333	1.12178	1.25845
A_23_P122815	CALU	1.429	1.14505	1.1179
A_24_P84898	FEN1	1.28981	1.37765	1.02428
A_24_P19752	PEX19	1.37716	1.27692	1.03593
A_33_P3368014	HVCN1	1.26998	1.1892	1.22142
A_23_P434900	HN1L	1.45323	1.20244	1.02355
A_19_P00810361		1.43502	1.10664	1.13701
A_23_P40025	DAZAP2	1.31891	1.10541	1.24394
A_23_P111804	PARP12	1.19569	1.13187	1.33911
A_24_P296808	PNMAL1	1.27278	1.3167	1.07665
A_23_P2492	C1S	1.56441	1.09195	1.00811
A_23_P304171	KIAA0226	1.29441	1.05021	1.3186
A_23_P391725	DR1	1.25601	1.21929	1.18733
A_23_P152136	GINS3	1.34055	1.28766	1.02804
A_23_P157022	ZNF786	1.17148	1.18241	1.29494
A_23_P95130	SLC37A3	1.40316	1.17113	1.07042
A_33_P3313796	CCDC34	1.36523	1.12675	1.15257
A_23_P97860	LIPA	1.42475	1.15335	1.0605
A_23_P330908	DERL1	1.48693	1.11608	1.02939
A_24_P197964	TRIM14	1.19606	1.11747	1.31495
A_23_P31399	PON2	1.33476	1.00623	1.27526
A_23_P165494	GORASP2	1.25359	1.15978	1.20184
A_23_P339098	SLC35F2	1.34966	1.22954	1.02988
A_23_P47665	HBE1	1.26071	1.21674	1.1179
A_32_P2738	TCTN3	1.30985	1.2654	1.0131
A_23_P158277	TMCO4	1.23922	1.11401	1.23477
A_23_P67971	GALM	1.15949	1.36745	1.06046
A_23_P259135	NCOA6	1.20504	1.16952	1.20289
A_23_P106906	PPL	1.28054	1.2195	1.07487
A_23_P58983	TBC1D22B	1.18332	1.08376	1.3062
A_23_P58529	DIMT1	1.3667	1.14787	1.05867
A_23_P210719	NSFL1C	1.33002	1.09024	1.15235
A_32_P195065	SEMA4F	1.08194	1.03041	1.45607
A_23_P12336	PRMT6	1.41475	1.07156	1.07765
A_24_P172990	AARS	1.24775	1.15485	1.16009
A_32_P91902	TSPAN14	1.11133	1.03974	1.40979
A_33_P3323435	MAP3K9	1.1161	1.08107	1.35962
A_23_P41976	CCDC127	1.28614	1.12001	1.15063
A_33_P3245539	PNMA1	1.31052	1.13689	1.10843
A_23_P30275	PCYOX1L	1.21305	1.2311	1.10949
A_24_P302802	PCCB	1.35627	1.10353	1.09258
A_24_P53976	GLUL	1.21136	1.1909	1.14813
A_24_P158718	DTX4	1.08359	1.38855	1.07162
A_24_P13311	SLC15A4	1.09373	1.00238	1.4472
A_32_P198731	NEURL1B	1.12501	1.14766	1.25985
A_24_P83808		1.3059	1.21976	1.00663
A_24_P299318	FAM101B	1.36165	1.10815	1.06168
A_24_P20032	RFX5	1.28154	1.23308	1.01359
A_23_P54179	ZNF410	1.2289	1.2895	1.00756
A_23_P128698	SPRY2	1.28377	1.05451	1.18537
A_24_P419120	BICD2	1.21126	1.20275	1.10896
A_23_P428849	CHCHD4	1.32772	1.18919	1.00582
A_24_P233960	SNX27	1.3515	1.11582	1.04244
A_33_P3342375	MAGEA6	1.15059	1.26931	1.08688
A_24_P100234	MORC2	1.2266	1.15389	1.12373
A_21_P0013556	XLOC_l2_014711	1.28968	1.09425	1.11881
A_23_P30283	FAM174A	1.19511	1.10072	1.20674
A_24_P170763	KHNYN	1.34761	1.05605	1.09841
A_24_P252973	CLP1	1.17747	1.32219	1.00135
A_23_P209778	POLR2D	1.14649	1.24606	1.10449
A_33_P3281191	NID1	1.25896	1.1199	1.11282
A_23_P200792	NOTCH2	1.37876	1.02857	1.08206
A_23_P153197	TGIF1	1.32244	1.10923	1.05319
A_24_P327815	STIP1	1.30485	1.14357	1.03257
A_23_P216689	BRD3	1.30873	1.13369	1.00727
A_33_P3382177	TIMP2	1.1887	1.12169	1.13809
A_23_P70670	CD83	1.24553	1.18306	1.01128
A_33_P3396877	RPP38	1.08871	1.24755	1.09937
A_23_P121196	TMEM43	1.26534	1.12753	1.04017
A_23_P156310	SKP2	1.09946	1.1963	1.13395
A_19_P00318645	CRNDE	1.28395	1.05162	1.09258
A_23_P119418	C19orf2	1.22976	1.09603	1.10187
A_32_P35969	CHRNA7	1.07335	1.23197	1.11949
A_33_P3354728		1.2035	1.21236	1.00728
A_23_P44617	COPG	1.20098	1.07736	1.13799
A_23_P114423	RGN	1.13298	1.11835	1.15583
A_32_P83049	EFR3B	1.04708	1.15103	1.20334
A_24_P241318	DCAF4	1.12231	1.18059	1.07538
A_23_P36753	ALDH2	1.2427	1.10026	1.02263
A_33_P3228300	RCL1	1.16717	1.15667	1.04158
A_24_P298877	C1orf174	1.21853	1.10754	1.03218
A_24_P318073	RPUSD4	1.05572	1.14641	1.1301
A_23_P123539	PPP2R2A	1.12352	1.14628	1.05669
A_24_P4816	GABARAPL1	1.05989	1.23859	1.02736
A_24_P194508	SPIN2B	1.06196	1.09687	1.15912
A_23_P94053	TRRAP	1.21401	1.04616	1.02727
A_32_P356316	HLA-DOA	1.10551	1.05851	1.07826
A_23_P31747	C8orf76	1.17711	1.00314	1.0605
A_24_P384200		1.17891	1.01908	1.03882
A_23_P300150	NFATC1	1.15959	1.05803	1.01723
A_24_P167984	ATMIN	1.16491	1.05098	1.01852
A_32_P67259	SDHA	1.04978	1.14789	1.00729
A_23_P156327	TGFBI	1.0829	1.06234	1.02979
A_23_P502654	SHMT1	1.01555	1.00848	1.13315
A_33_P3363355	ICAM4	-1.00109	-1.0132	-1.0599
A_32_P228775	PPP4R2	-1.02293	-1.02358	-1.05303
A_33_P3358243	KIAA1161	-1.00379	-1.06797	-1.06635
A_23_P37983	MT1B	-1.06758	-1.00372	-1.09298
A_21_P0007223	XLOC_009181	-1.10409	-1.01796	-1.10922
A_23_P122443	HIST1H1C	-1.10867	-1.09579	-1.03908
A_33_P3404889	LPHN2	-1.06454	-1.16512	-1.0417
A_33_P3389178	RAPGEF3	-1.33064	-1.01435	-1.0062
A_33_P3344229	HIST1H4A	-1.02606	-1.2754	-1.04992
A_24_P60845	ACHE	-1.31907	-1.00061	-1.04845
A_33_P3250083	NFATC4	-1.13563	-1.05804	-1.19291
A_33_P3254306	FLCN	-1.0266	-1.28254	-1.09117
A_33_P3255716	LOC285095	-1.23534	-1.15282	-1.02721
A_21_P0014157	LOC100507672	-1.24594	-1.08331	-1.08695
A_21_P0009172	XLOC_012240	-1.31505	-1.13179	-1.01437
A_19_P00325158	MALAT1	-1.02496	-1.17413	-1.26457
A_21_P0009321	XLOC_012457	-1.26089	-1.17476	-1.04307
A_33_P3231833	ACOT8	-1.20642	-1.26606	-1.01193
A_24_P280706	SUGT1	-1.03733	-1.16722	-1.29225
A_33_P3310533	DNAJC21	-1.19825	-1.21568	-1.08664
A_33_P3407592		-1.07505	-1.40934	-1.03607
A_33_P3332348	RN7SL1	-1.10589	-1.35468	-1.06056
A_33_P3290707	MME	-1.21598	-1.04164	-1.26559
A_21_P0014429	PHF21B	-1.09895	-1.32352	-1.10877
A_33_P3405474		-1.40531	-1.12195	-1.0051
A_21_P0000960	XLOC_000107	-1.33164	-1.16003	-1.05659
A_23_P425304	SUFU	-1.32709	-1.06305	-1.1591
A_33_P3399101	CTSL1	-1.20803	-1.11375	-1.22928
A_21_P0000140	LEPROT	-1.40755	-1.10752	-1.04073
A_23_P204079	NPFF	-1.19183	-1.34785	-1.02569
A_24_P5750	KLK2	-1.24909	-1.24209	-1.07511
A_21_P0000119	C7orf10	-1.23449	-1.31266	-1.02531
A_33_P3389188	TFAM	-1.02854	-1.14545	-1.40906
A_33_P3331282	LOC648987	-1.21277	-1.18096	-1.19051
A_21_P0000637	TRAF3IP2-AS1	-1.23897	-1.28964	-1.06211
A_33_P3374589	ATXN10	-1.20751	-1.21327	-1.192
A_23_P325661	ZNF134	-1.15781	-1.20846	-1.25146
A_33_P3311170	SLC7A5P1	-1.33757	-1.18182	-1.09954
A_33_P3404954	SLC38A6	-1.23319	-1.24263	-1.14832
A_24_P867342	AFMID	-1.25732	-1.27435	-1.10538
A_33_P3295550	TET1	-1.36624	-1.0603	-1.21637
A_23_P411296	CEBPB	-1.20131	-1.38562	-1.06623
A_33_P3296198	C5orf63	-1.31574	-1.25483	-1.09097
A_21_P0014306	LOC100507047	-1.17312	-1.3668	-1.13569
A_21_P0000329	SNORA42	-1.2999	-1.35341	-1.02489
A_33_P3313929	CCR6	-1.3806	-1.21262	-1.08562
A_33_P3369213	LOC399744	-1.22073	-1.21178	-1.25334
A_23_P131089	KANK3	-1.56516	-1.00446	-1.11877
A_24_P77968	FLNC	-1.46726	-1.2187	-1.01266
A_23_P59630		-1.32086	-1.18551	-1.19278
A_23_P104318	DDIT4	-1.03718	-1.58781	-1.0762
A_32_P206293	ZNF322	-1.13128	-1.4948	-1.07642
A_33_P3231695	ZNF667	-1.45737	-1.15423	-1.09364
A_19_P00322442	LOC100506119	-1.5177	-1.07453	-1.11917
A_33_P3232682		-1.40686	-1.18894	-1.13177
A_19_P00317872	PVT1	-1.38454	-1.05703	-1.28623
A_33_P3339276	ACSM5	-1.29508	-1.41058	-1.02668
A_21_P0010141	XLOC_013868	-1.43838	-1.24621	-1.05272
A_33_P3337771	TGS1	-1.23075	-1.20702	-1.30489
A_23_P138352	WNT2B	-1.36846	-1.01126	-1.3664
A_33_P3395675		-1.35784	-1.35348	-1.04258
A_33_P3280965	SNHG9	-1.53882	-1.12321	-1.09291
A_19_P00319981	LOC100506119	-1.62191	-1.13286	-1.00265
A_23_P144071	COL7A1	-1.53684	-1.10563	-1.12341
A_33_P3287710	LOC100128292	-1.56043	-1.08781	-1.11887
A_33_P3499102	RBM10	-1.09186	-1.00894	-1.67749
A_21_P0007507	XLOC_010068	-1.31105	-1.23377	-1.2395
A_21_P0007554	XLOC_009738	-1.18848	-1.55532	-1.0406
A_33_P3371752	EPS15	-1.06139	-1.25328	-1.47645
A_21_P0013627	XLOC_l2_015148	-1.44509	-1.30714	-1.04135
A_23_P56659	DQX1	-1.64945	-1.04319	-1.102
A_33_P3256344		-1.1389	-1.11054	-1.55422
A_33_P3336113	TIGD3	-1.42878	-1.35347	-1.05029
A_19_P00320120	TUG1	-1.27765	-1.24233	-1.31541
A_24_P48791	EIF2S2	-1.09738	-1.59046	-1.14851
A_21_P0013327	LOC493754	-1.52519	-1.09988	-1.2114
A_19_P00807670	LOC144481	-1.44756	-1.21592	-1.17946
A_23_P382775	BBC3	-1.25704	-1.50543	-1.08119
A_33_P3367392	FAM167B	-1.52307	-1.31885	-1.00617
A_33_P3378880		-1.24442	-1.4191	-1.18977
A_23_P341275	POP1	-1.67594	-1.11991	-1.06652
A_33_P3309175	PLEKHG2	-1.45977	-1.37066	-1.0336
A_33_P3309429		-1.17726	-1.04017	-1.64674
A_33_P3402329	MGC16121	-1.13853	-1.18513	-1.5525
A_33_P3210160	ZNF865	-1.44548	-1.19785	-1.25544
A_23_P94879	F2	-1.21508	-1.26049	-1.42483
A_33_P3402304	ZBTB7C	-1.01177	-1.45281	-1.43769
A_33_P3230017	AURKAPS1	-1.20583	-1.26456	-1.4352
A_33_P3316671		-1.50962	-1.32375	-1.0819
A_33_P3418091	ISLR2	-1.7286	-1.11664	-1.07543
A_33_P3388491	PQLC2	-1.434	-1.17476	-1.3128
A_19_P00317683	LOC100506190	-1.51888	-1.09278	-1.31416
A_23_P112482	AQP3	-1.4034	-1.35117	-1.17586
A_33_P3406961		-1.30119	-1.4191	-1.21153
A_33_P3317623	LOC284379	-1.17975	-1.24859	-1.50453
A_21_P0000671	MT1E	-1.3685	-1.17841	-1.38989
A_19_P00322932	LOC100506190	-1.40703	-1.4186	-1.11152
A_33_P3319640	HDGFRP2	-1.21424	-1.04185	-1.68143
A_21_P0010029	XLOC_013708	-1.17735	-1.68565	-1.07494
A_23_P207680	ARL17B	-1.54097	-1.18902	-1.21182
A_32_P140898	FOXN2	-1.42541	-1.17256	-1.34439
A_33_P3268974	RECQL5	-1.33037	-1.31525	-1.30104
A_19_P00322839	LOC100506119	-1.73044	-1.1642	-1.06474
A_33_P3228931	CASS4	-1.59306	-1.35977	-1.00688
A_21_P0013527	XLOC_l2_014602	-1.32586	-1.25124	-1.38713
A_33_P3354881		-1.45145	-1.42295	-1.09486
A_33_P3284129	LYPD1	-1.65796	-1.04311	-1.26909
A_21_P0000835	LOC100129845	-1.57452	-1.17219	-1.22548
A_32_P49844	RHOQ	-1.3945	-1.09896	-1.4801
A_21_P0010616	XLOC_l2_000915	-1.43212	-1.06721	-1.48034
A_33_P3461633	LOC284454	-1.21882	-1.03639	-1.72738
A_23_P15414	SCARF1	-1.69934	-1.25766	-1.02772
A_23_P106127	KIAA0586	-1.63342	-1.02002	-1.33638
A_33_P3327818		-1.0525	-1.10025	-1.83802
A_33_P3226542	SNORD3B-1	-1.45788	-1.30724	-1.22629
A_33_P3232624	LOC100288069	-1.5136	-1.47364	-1.0083
A_21_P0006970	SFTA1P	-1.31868	-1.37622	-1.30202
A_21_P0000339	SNORA58	-1.44677	-1.49864	-1.05229
A_33_P3398437		-1.05201	-1.10126	-1.84492
A_23_P61498	KRT76	-1.91132	-1.04574	-1.04209
A_33_P3309064	UQCC	-1.49465	-1.25193	-1.25449
A_33_P3358158	CRYBB2P1	-1.48567	-1.31476	-1.20153
A_23_P320578	RGS16	-1.52466	-1.0301	-1.45032
A_23_P109184	INSM1	-1.48774	-1.50148	-1.0159
A_33_P3464900		-1.61204	-1.33604	-1.06145
A_24_P253723	MIR22HG	-1.44391	-1.32853	-1.24657
A_21_P0008267	LOC440149	-1.62157	-1.40491	-1.00578
A_21_P0013193	LINC00174	-1.37074	-1.57563	-1.08774
A_23_P27239	OR1D2	-1.50458	-1.21413	-1.31561
A_21_P0007709	XLOC_010078	-1.41777	-1.57247	-1.04413
A_24_P253755	PIGL	-1.45847	-1.27203	-1.30394
A_33_P3312119	C6orf99	-1.52805	-1.00494	-1.50505
A_24_P168574	GNAS	-1.48982	-1.3121	-1.24
A_23_P50928	C1QL2	-1.89022	-1.09551	-1.05632
A_33_P3212375		-1.65081	-1.17678	-1.21802
A_19_P00322793	LOC100506190	-1.49178	-1.20284	-1.35571
A_33_P3376965	CHAC1	-1.35882	-1.64168	-1.05745
A_23_P50217	ZNF671	-1.31064	-1.44526	-1.30265
A_21_P0007649	XLOC_009927	-1.59349	-1.0173	-1.44794
A_33_P3329577		-1.54212	-1.203	-1.31504
A_21_P0009475	XLOC_012667	-1.42683	-1.62474	-1.01318
A_24_P615822	BMS1	-1.56871	-1.36818	-1.13621
A_33_P3253653	GPR155	-1.48771	-1.29283	-1.29908
A_19_P00319779	LOC100506948	-1.07887	-1.31272	-1.70265
A_23_P130027	EPN3	-1.47776	-1.46916	-1.14738
A_33_P3411985	RABGAP1	-1.58429	-1.39096	-1.11925
A_21_P0005217	XLOC_006009	-1.51075	-1.29199	-1.29276
A_24_P140666	N4BP3	-1.78636	-1.14093	-1.16832
A_24_P336577	C1orf183	-1.50744	-1.34139	-1.25797
A_32_P207767		-1.4428	-1.61308	-1.05124
A_33_P3399028	TLK2	-1.6019	-1.34184	-1.16648
A_33_P3328937	TLK2	-1.39448	-1.47286	-1.24373
A_21_P0007851	XLOC_009879	-1.21176	-1.3234	-1.57619
A_23_P164196	DLX4	-1.78427	-1.21291	-1.11525
A_32_P82475	SNHG10	-1.69972	-1.14879	-1.26647
A_24_P386746	RBP5	-1.69022	-1.27918	-1.14693
A_33_P3253214		-1.59562	-1.31175	-1.21205
A_33_P3346610		-1.7059	-1.21707	-1.19713
A_21_P0000503	RNU4ATAC	-1.39584	-1.41711	-1.31167
A_32_P181297	ST7-AS1	-1.6423	-1.24261	-1.23971
A_21_P0008269	LOC100131366	-1.65161	-1.39148	-1.08155
A_23_P422044	PCDHGA2	-1.55602	-1.57866	-1.00082
A_33_P3303951	NUPL2	-1.41133	-1.19203	-1.53356
A_33_P3471712		-1.57478	-1.33482	-1.23131
A_21_P0002923	XLOC_003399	-1.64651	-1.41869	-1.08575
A_33_P3324206	HR	-1.87037	-1.20727	-1.07383
A_24_P218001	ZNF273	-1.31468	-1.54226	-1.29646
A_33_P3326312		-1.60472	-1.27609	-1.27904
A_23_P60793	ASMTL-AS1	-1.57485	-1.31213	-1.2758
A_23_P159775	GABRE	-1.89273	-1.15843	-1.11696
A_19_P00320866	LOC100506119	-1.77925	-1.30745	-1.08313
A_23_P74042	LPHN2	-1.5885	-1.38589	-1.19607
A_23_P341532	SETDB2	-1.40074	-1.26755	-1.50667
A_24_P924836	CRYZL1	-1.4935	-1.08785	-1.59664
A_19_P00318172		-1.40696	-1.57446	-1.19734
A_24_P410516	GOLGA6L9	-1.33004	-1.49246	-1.36521
A_33_P3220105	LOC644246	-1.60046	-1.40881	-1.17879
A_32_P505133	C19orf47	-1.57224	-1.50299	-1.11533
A_19_P00320158	SEC14L1	-1.58095	-1.25287	-1.35776
A_33_P3409261	LOC100652758	-1.95489	-1.23423	-1.00249
A_33_P3415744	ANKRD36B	-1.57464	-1.13717	-1.48418
A_33_P3339531	CHADL	-1.71088	-1.26573	-1.22408
A_33_P3230528	MPRIP	-1.4093	-1.64132	-1.15314
A_21_P0013523	XLOC_l2_014585	-1.59607	-1.00465	-1.6031
A_33_P3364498		-1.22794	-1.64007	-1.33645
A_33_P3219303	CEL	-1.75372	-1.35711	-1.09671
A_23_P105012	HRASLS2	-1.75265	-1.05265	-1.40328
A_21_P0000219	SNORD34	-1.62512	-1.40027	-1.18896
A_19_P00808348	LOC100506694	-2.01345	-1.19957	-1.00467
A_21_P0008224	LOC440149	-1.79008	-1.38566	-1.04784
A_21_P0000750	MFI2-AS1	-1.67705	-1.48677	-1.06547
A_24_P350744	KIAA0907	-1.64669	-1.29106	-1.29289
A_21_P0004591	C6orf124	-1.70763	-1.41767	-1.10889
A_23_P353056	C2CD2L	-1.62543	-1.37581	-1.23315
A_21_P0008623	XLOC_011223	-1.82983	-1.38985	-1.01695
A_32_P182473	ZNF625	-1.52585	-1.35074	-1.36237
A_21_P0014544	LOC100507437	-2.0645	-1.00565	-1.17032
A_33_P3331188	ARHGAP23	-1.61181	-1.36219	-1.27004
A_21_P0011773	XLOC_l2_006862	-1.62414	-1.33686	-1.28413
A_33_P3252612	CYP2W1	-1.63706	-1.4561	-1.15813
A_33_P3412438		-1.57459	-1.44618	-1.23701
A_33_P3300635	PFKFB2	-1.79056	-1.32336	-1.14398
A_21_P0003914	XLOC_004202	-1.39779	-1.23486	-1.62858
A_21_P0000215	SNORD55	-1.74966	-1.3098	-1.21314
A_21_P0003404	XLOC_003695	-1.95018	-1.28722	-1.04307
A_23_P66241	MT1M	-1.51031	-1.27869	-1.49668
A_33_P3353692	MYH9	-1.48915	-1.46375	-1.3328
A_33_P3370060	ARHGAP23	-1.79386	-1.19583	-1.29952
A_33_P3249595	BCL11A	-1.60203	-1.48522	-1.20367
A_33_P3385148	C1orf186	-1.59032	-1.44232	-1.26421
A_33_P3341424	MYO10	-1.53779	-1.64265	-1.11875
A_33_P3280502		-1.29409	-1.56812	-1.43733
A_21_P0005370	GHRHR	-1.76743	-1.29327	-1.24068
A_33_P3210288	FUT6	-1.6066	-1.4436	-1.25213
A_33_P3276703	VGF	-1.43304	-1.50515	-1.36702
A_19_P00315601	XLOC_l2_015760	-1.63522	-1.32607	-1.35048
A_33_P3296852		-1.62624	-1.3638	-1.3219
A_33_P3229380	LOC731275	-1.60806	-1.60037	-1.10502
A_33_P3410589	FAM43A	-1.75113	-1.10164	-1.46228
A_33_P3319150		-1.433	-1.5599	-1.32278
A_21_P0005618	LOC100129104	-1.92434	-1.21634	-1.17642
A_24_P306720	LOC400236	-1.66923	-1.22156	-1.43353
A_21_P0010257	XLOC_013957	-2.06149	-1.06478	-1.19991
A_21_P0004084	XLOC_004678	-1.71595	-1.54031	-1.07016
A_19_P00322371	LOC100506190	-1.94833	-1.11911	-1.26974
A_33_P3310366	LOC100132352	-1.70339	-1.42296	-1.21097
A_33_P3379436	FAM74A4	-1.63619	-1.44901	-1.25458
A_19_P00804723	RPS24	-1.7202	-1.38559	-1.24016
A_33_P3243878	GOLGA6L9	-1.41805	-1.66001	-1.27163
A_24_P365807	EFNB1	-1.65767	-1.25539	-1.44138
A_19_P00322968	LOC100506190	-1.84293	-1.01116	-1.50086
A_33_P3298455		-1.58052	-1.67195	-1.10724
A_33_P3219697	ANKRD45	-1.62076	-1.37969	-1.36225
A_33_P3415340	ALS2	-1.7515	-1.4007	-1.21483
A_33_P3218760	UPF2	-1.53132	-1.37044	-1.46565
A_33_P3237580	FLJ45513	-1.61707	-1.25805	-1.49497
A_33_P3369239	QKI	-1.65877	-1.34128	-1.37422
A_24_P50248	FAM110C	-1.69953	-1.55866	-1.11693
A_33_P3236986		-1.77703	-1.45655	-1.14693
A_24_P215407	DDX6	-1.87678	-1.24706	-1.26006
A_21_P0012900	GUSBP3	-1.8814	-1.42611	-1.07742
A_33_P3299435	SART1	-1.51586	-1.55639	-1.31539
A_33_P3358914	ARHGAP23	-1.63423	-1.41966	-1.33481
A_33_P3395146	LOC646762	-1.4432	-1.42999	-1.51706
A_33_P3361584	LOC100130930	-2.04454	-1.003	-1.34615
A_24_P125283	HDAC5	-1.57935	-1.49086	-1.32353
A_33_P3242603	LOC645676	-1.93231	-1.24237	-1.22154
A_33_P3409506	C9orf85	-1.68209	-1.34683	-1.36832
A_24_P253003	WNT11	-1.94664	-1.15093	-1.30311
A_33_P3222653	LOC100131366	-1.69094	-1.4458	-1.27673
A_21_P0010879	BMS1P1	-1.79053	-1.08847	-1.53899
A_21_P0006675	XLOC_008467	-1.66806	-1.3227	-1.43795
A_33_P3794213	LOC338653	-1.5219	-1.6374	-1.27137
A_23_P104188	ELF3	-1.96404	-1.26931	-1.19745
A_24_P192727	KAZALD1	-2.39645	-1.04075	-1.00068
A_23_P51646	PLK3	-1.94556	-1.20047	-1.29913
A_24_P411863	MLL5	-1.7386	-1.46979	-1.23802
A_19_P00324399	LOC100507317	-1.6743	-1.45261	-1.33559
A_33_P3402600		-1.8262	-1.34479	-1.29623
A_33_P3307955	ABCD3	-1.68201	-1.33848	-1.45281
A_23_P164022	MYO1C	-1.65325	-1.41023	-1.40993
A_24_P135427	LOC100128398	-1.72462	-1.66729	-1.09034
A_21_P0000611	FLJ20021	-1.80188	-1.40079	-1.2907
A_19_P00316745	LOC100506190	-1.63099	-1.68868	-1.17642
A_19_P00319971		-1.59305	-1.59737	-1.30633
A_23_P110837	IRX4	-1.80016	-1.43176	-1.26499
A_33_P3362239		-1.61097	-1.59066	-1.30148
A_33_P3386467	RPL23AP7	-1.61298	-1.38533	-1.50585
A_19_P00320119	TUG1	-1.88827	-1.45728	-1.16398
A_21_P0011551	XLOC_l2_005874	-1.76706	-1.47682	-1.26975
A_33_P3307820	C6orf94	-1.83406	-1.49934	-1.18464
A_23_P16523	GDF15	-1.16135	-1.61864	-1.73838
A_21_P0000309	SNORA11	-1.65227	-1.81085	-1.05681
A_33_P3346046		-1.62651	-1.59462	-1.29981
A_23_P21134	DDIT3	-1.60545	-1.35819	-1.55797
A_24_P310256	LGI4	-1.9608	-1.40331	-1.15796
A_19_P00317318	RFX8	-1.96672	-1.30894	-1.25317
A_23_P214821	EDN1	-1.39707	-1.21241	-1.92069
A_33_P3333642		-1.55116	-1.43157	-1.54912
A_33_P3376971	CHAC1	-1.45313	-1.84961	-1.23013
A_33_P3293753	KRTAP10-9	-1.86399	-1.43492	-1.23531
A_24_P944144	DIDO1	-1.2831	-1.70542	-1.55081
A_23_P368794	TCERG1L	-1.43114	-1.55597	-1.55686
A_19_P00324839	MALAT1	-2.04304	-1.13958	-1.36271
A_21_P0002188	XLOC_001406	-1.81051	-1.73385	-1.00847
A_33_P3358213	PADI6	-1.87198	-1.18788	-1.49326
A_33_P3481987	SLC16A12	-1.64179	-1.50628	-1.40856
A_33_P3378531	AS3MT	-1.7019	-1.49869	-1.36308
A_21_P0003630	XLOC_003613	-1.65255	-1.44616	-1.47058
A_33_P3383611	KCP	-2.13324	-1.30213	-1.13622
A_33_P3264667	CYP26C1	-1.94703	-1.36918	-1.264
A_33_P3254460	DLK2	-1.77241	-1.20257	-1.60959
A_33_P3299319	RPL28	-1.93284	-1.5085	-1.14402
A_23_P44112	LAT	-2.01335	-1.37804	-1.20175
A_21_P0007241	LOC100289388	-1.70515	-1.70435	-1.18392
A_33_P3376836		-1.77307	-1.34177	-1.48072
A_24_P22939	ADAMTSL5	-1.572	-1.57198	-1.45362
A_33_P3345309	PRSS56	-1.7604	-1.36408	-1.47406
A_33_P3358898	SSC5D	-1.6874	-1.74282	-1.1686
A_23_P114210	POU3F4	-1.87317	-1.54799	-1.17831
A_33_P3363465		-1.68732	-1.44964	-1.47068
A_21_P0009323	XLOC_012467	-1.89035	-1.30167	-1.416
A_23_P45424	ITGB1BP2	-1.84543	-1.45214	-1.31138
A_21_P0013960	LOC100507508	-2.21593	-1.17484	-1.22277
A_33_P3321796		-1.44812	-1.70585	-1.46271
A_21_P0009397	XLOC_012324	-1.75273	-1.39064	-1.47428
A_33_P3306327		-1.82809	-1.39709	-1.39383
A_33_P3257714	RPS23	-1.61642	-1.49062	-1.51231
A_33_P3279629	UCN2	-1.87849	-1.32963	-1.41128
A_33_P3711318	LOC257152	-1.81011	-1.54208	-1.2701
A_33_P3404779	TCTEX1D4	-2.01678	-1.41339	-1.19435
A_33_P3232504	C9orf169	-2.05749	-1.28042	-1.29159
A_33_P3243649	LOC100131831	-1.89035	-1.62512	-1.11422
A_33_P3722568	PPP2R3B-AS1	-2.00552	-1.58952	-1.04662
A_33_P3251932	BCL2L11	-1.82226	-1.45216	-1.36881
A_23_P307400	CEP95	-1.73055	-1.34508	-1.56974
A_33_P3524912	LOC283038	-1.78105	-1.55727	-1.31397
A_33_P3216635		-2.04053	-1.40393	-1.21138
A_33_P3252206	LEPROTL1	-1.76714	-1.47852	-1.41113
A_21_P0011502	RPL23AP7	-1.65389	-1.5241	-1.48003
A_33_P3267562	VAX2	-1.96142	-1.38629	-1.31646
A_33_P3391791	MOG	-1.87815	-1.43739	-1.34997
A_33_P3298942	ATP10B	-1.58169	-1.50748	-1.57682
A_33_P3263432	ITGA10	-2.46555	-1.18602	-1.02219
A_33_P3322075		-1.75289	-1.73084	-1.19004
A_19_P00321303	LOC100506190	-1.81706	-1.39449	-1.47322
A_24_P125871	RIPK4	-1.72869	-1.58623	-1.38233
A_23_P259357	SLC35E4	-1.80264	-1.47092	-1.42689
A_23_P4714	MIA	-2.22341	-1.29307	-1.18946
A_21_P0007006	XLOC_008875	-1.78001	-1.51346	-1.41307
A_23_P27133	KRT15	-1.72979	-1.63654	-1.34255
A_33_P3351052	POU3F1	-1.97315	-1.20689	-1.53054
A_21_P0005579	XLOC_006263	-1.80545	-1.76678	-1.14294
A_21_P0014231	HMGA1P4	-1.61184	-1.66023	-1.44765
A_33_P3209615	KRTAP4-8	-1.87906	-1.59967	-1.24195
A_33_P3301381	RBM43	-1.75919	-1.51898	-1.44383
A_21_P0009315	XLOC_012444	-1.96246	-1.44528	-1.32043
A_19_P00812257	LOC440900	-2.14413	-1.57323	-1.01239
A_21_P0010674	XLOC_l2_001332	-1.83733	-1.7149	-1.18005
A_21_P0010394	MED15	-1.71529	-1.38553	-1.638
A_21_P0013340	XLOC_l2_013931	-1.67892	-1.5143	-1.55191
A_33_P3386532	MRPL38	-1.89712	-1.65737	-1.20094
A_33_P3251856		-1.98546	-1.7172	-1.05464
A_21_P0010859	XLOC_l2_001875	-2.02231	-1.64457	-1.09243
A_32_P150891	DIAPH3	-1.69757	-1.31977	-1.74415
A_33_P3401711	USH1G	-1.89399	-1.58186	-1.28633
A_33_P3330404	FAM180B	-1.80426	-1.77991	-1.18362
A_19_P00318715	FLJ43663	-1.51025	-2.14757	-1.11343
A_33_P3304369		-1.93813	-1.49289	-1.34276
A_21_P0007376	XLOC_009509	-1.9599	-1.5069	-1.31813
A_33_P3326020	KANK3	-1.60373	-1.37593	-1.81347
A_33_P3319351		-2.17526	-1.46219	-1.15583
A_33_P3274562	SLC19A3	-1.63422	-1.72056	-1.44336
A_19_P00809614	MALAT1	-1.0706	-2.03242	-1.69572
A_19_P00317128	LOC100506190	-2.24169	-1.38853	-1.17297
A_21_P0000300	SNORA48	-1.63745	-2.07543	-1.09577
A_21_P0000646	LOC283143	-1.65583	-1.93337	-1.2224
A_33_P3337415	GNAL	-1.72949	-1.48572	-1.60923
A_21_P0000234	SNORD38B	-1.7849	-1.57225	-1.46742
A_19_P00317023	Q6IHG2	-1.67052	-1.32919	-1.83452
A_21_P0000270	SNORA63	-1.91351	-1.8303	-1.09281
A_33_P3421219	LOC647070	-1.78816	-1.57726	-1.47442
A_21_P0005794	XLOC_006994	-2.23722	-1.2824	-1.32095
A_33_P3378435		-1.90364	-1.55674	-1.38074
A_21_P0011656	XLOC_l2_006404	-1.83177	-1.72776	-1.2893
A_33_P3237590	LOC728178	-1.97284	-1.29657	-1.58023
A_24_P418637	MACF1	-1.40413	-1.10771	-2.34249
A_33_P3258846		-1.5092	-1.35826	-1.99014
A_21_P0002199	XLOC_001428	-1.56773	-2.15183	-1.14099
A_21_P0007887	XLOC_010167	-1.54013	-1.56583	-1.75602
A_21_P0014168	LOC100506681	-2.17312	-1.47703	-1.21947
A_33_P3315763		-1.76523	-1.5243	-1.58273
A_33_P3318668	C9orf169	-2.115	-1.3307	-1.4368
A_23_P348636	FOXJ1	-1.34211	-1.65653	-1.88605
A_33_P3414903	NPL	-1.78492	-1.57474	-1.52789
A_33_P3385561		-1.80023	-1.63294	-1.45728
A_23_P390068	C19orf21	-2.04787	-1.61916	-1.23221
A_33_P3401841	LOC100130453	-1.76582	-1.6823	-1.46077
A_23_P52067	GRHL3	-1.48596	-1.83405	-1.59098
A_21_P0000924	XLOC_000643	-2.25506	-1.36232	-1.30029
A_24_P323545	MYH14	-1.71205	-1.8302	-1.3878
A_23_P200772	ZNF644	-1.84285	-1.53474	-1.55614
A_23_P110052	FOXL2	-1.61876	-1.49625	-1.81953
A_21_P0009155	FLJ44342	-2.35737	-1.23415	-1.34811
A_21_P0001096	XLOC_000691	-1.95557	-1.56335	-1.4208
A_21_P0000635	LOC100288346	-1.80302	-1.87922	-1.2643
A_23_P126089	SPRR2C	-2.32452	-1.6181	-1.01741
A_33_P3225696	ZNF526	-1.86061	-1.53106	-1.57627
A_23_P130149	ENO3	-2.11628	-1.39429	-1.45767
A_23_P95060	EPHB3	-2.3206	-1.0181	-1.62974
A_21_P0000625	LOC100289361	-2.05579	-1.46694	-1.45079
A_24_P943393	AHNAK	-2.1108	-1.28797	-1.57743
A_21_P0007222	XLOC_009181	-2.49173	-1.11646	-1.36862
A_33_P3381305		-1.73617	-1.84997	-1.39931
A_24_P57170	C19orf55	-1.93456	-1.70544	-1.35206
A_32_P103614	LOC100128511	-2.22709	-1.74403	-1.02158
A_33_P3307500	STRA6	-2.11326	-1.45278	-1.43683
A_21_P0000469	SNORD11B	-1.86761	-1.60755	-1.52979
A_23_P60227	CCIN	-2.0221	-1.33997	-1.64958
A_23_P156809	METTL21A	-1.92514	-1.64983	-1.43778
A_33_P3313532	ANKRD20A1	-2.04132	-1.59035	-1.38451
A_21_P0010776	PARP8	-1.75867	-1.45375	-1.80746
A_33_P3228988	ZNF799	-1.89325	-1.61423	-1.52374
A_21_P0011706	LINC00085	-1.93574	-1.84084	-1.25713
A_19_P00322224	FLJ16779	-1.67905	-1.82651	-1.53157
A_33_P3230594	LOC100507547	-1.79127	-1.66616	-1.58768
A_21_P0000473	SNORA84	-1.84943	-2.06503	-1.13182
A_33_P3419938	VHL	-1.79318	-1.65588	-1.60183
A_33_P3365924		-1.62256	-2.19433	-1.23442
A_33_P3410201		-1.90382	-1.4619	-1.69709
A_33_P3559138	FLJ42200	-1.74948	-1.62619	-1.69213
A_33_P3212665	HTATSF1P2	-1.94619	-1.4438	-1.68415
A_33_P3364493		-1.53627	-2.06288	-1.4762
A_33_P3274428		-1.82456	-1.67731	-1.57677
A_33_P3325871		-2.12899	-1.66888	-1.28391
A_19_P00319038	TTC28	-2.11882	-1.8377	-1.13407
A_33_P3309849		-1.73227	-1.79718	-1.5659
A_21_P0003454	XLOC_003912	-1.99656	-1.51136	-1.58783
A_23_P55421	CBX8	-2.49428	-1.35214	-1.25028
A_21_P0009406	XLOC_012467	-2.04919	-1.72389	-1.3237
A_33_P3360204		-1.88989	-1.65395	-1.55372
A_23_P307382	SLC32A1	-2.0799	-1.40318	-1.61626
A_33_P3347928	CCNL1	-1.86734	-1.63024	-1.60537
A_33_P3353496	GJD4	-1.87452	-1.62869	-1.60177
A_33_P3220437	TNFAIP8L1	-1.89789	-1.68466	-1.52747
A_33_P3385006	SLC39A5	-1.88696	-1.38927	-1.84455
A_21_P0010675	LOC731275	-1.91158	-1.89477	-1.32904
A_21_P0001852	XLOC_001428	-1.58747	-2.15401	-1.39516
A_33_P3237699	RMND5A	-1.70372	-1.7631	-1.6756
A_21_P0002270	XLOC_001624	-1.80964	-1.55384	-1.78752
A_32_P100258	FLJ37453	-1.89305	-1.76961	-1.4884
A_23_P435636	DAND5	-1.96957	-1.95173	-1.23228
A_21_P0011623	XLOC_l2_005826	-2.00764	-1.65042	-1.49903
A_23_P76529	ITGB7	-1.92365	-1.94546	-1.29136
A_33_P3236441	LDHAL6A	-1.68535	-1.65152	-1.82587
A_33_P3397073	LOC100507547	-1.96159	-1.65916	-1.54257
A_24_P9346	SYNGAP1	-1.9516	-1.93158	-1.28109
A_32_P4626	LOC100505880	-2.21155	-1.39513	-1.55928
A_33_P3369567	LSP1	-1.7301	-1.60576	-1.83091
A_23_P213699	NRG2	-1.99088	-1.55719	-1.62209
A_33_P3414683	KIFC2	-2.1656	-1.97972	-1.02629
A_21_P0002259	XLOC_001591	-1.92478	-1.77436	-1.47809
A_33_P3402404	SCN3B	-2.13572	-1.4768	-1.56943
A_24_P76018	C3orf71	-2.33	-1.41492	-1.44484
A_32_P169179	MSX2P1	-1.85114	-1.76767	-1.57337
A_23_P133739	HUS1B	-2.16104	-1.60769	-1.42391
A_33_P3242373	AFF1	-2.18936	-1.40319	-1.60104
A_24_P238143	LRRC37A2	-1.49531	-1.78491	-1.91534
A_21_P0000925	XLOC_000643	-2.31751	-1.50956	-1.37076
A_24_P109887	LOC554207	-2.0672	-1.48087	-1.65301
A_21_P0005567	XLOC_006144	-2.14948	-1.8021	-1.25067
A_33_P3232277	CCNG1	-1.66355	-1.71825	-1.82125
A_33_P3759592	FLJ13773	-1.95018	-1.6629	-1.60236
A_23_P154849	OLIG1	-2.1406	-1.54731	-1.53057
A_24_P323941	C20orf106	-1.66629	-2.08971	-1.47339
A_21_P0003214	XLOC_002563	-1.94375	-1.78749	-1.49959
A_21_P0010876	XLOC_l2_001971	-2.04267	-1.39966	-1.7895
A_33_P3214105	ATF3	-2.1115	-1.47864	-1.64311
A_32_P2634		-2.19046	-1.8657	-1.17834
A_21_P0013784	XLOC_l2_015585	-1.99317	-1.80546	-1.43636
A_32_P231493		-2.45858	-1.72247	-1.05855
A_33_P3380837	AMZ1	-1.93938	-1.68657	-1.61967
A_21_P0000847	LOC100630918	-2.18059	-1.59974	-1.46849
A_33_P3375790	RFPL4A	-1.45233	-2.16185	-1.63968
A_33_P3375002	LOC144481	-1.64598	-1.73717	-1.87659
A_21_P0004709	XLOC_005544	-1.75625	-1.76116	-1.74497
A_23_P6561	EBLN2	-1.99879	-1.79299	-1.47113
A_33_P3252177	EID2B	-2.1087	-1.41217	-1.7443
A_33_P3224070	CSRNP1	-2.26536	-1.47554	-1.52527
A_23_P208373	CYP2B6	-1.78701	-1.52372	-1.95666
A_32_P101699	LOC729887	-2.34155	-1.70509	-1.22132
A_33_P3324839	SYNGAP1	-2.5915	-1.56426	-1.11989
A_33_P3230948	SIGLEC16	-2.33778	-1.60086	-1.33819
A_21_P0013308	XLOC_l2_013846	-2.18233	-1.96542	-1.1312
A_24_P229871		-2.49424	-1.77502	-1.01539
A_33_P3309231	HSCB	-1.88714	-1.55452	-1.84699
A_33_P3352852	CLDN9	-1.94999	-1.57887	-1.76167
A_33_P3457052		-2.5547	-1.6069	-1.13678
A_33_P3319982		-2.1613	-1.80139	-1.33727
A_33_P3395738	BCAR1	-2.25147	-1.639	-1.41145
A_33_P3316587	SLC22A18AS	-2.59593	-1.45527	-1.25225
A_33_P3329274	PCDHA12	-2.05687	-1.95485	-1.29278
A_33_P3721983	MGC13053	-1.99303	-1.66454	-1.65411
A_33_P3224324	NOX4	-1.90359	-1.69625	-1.71822
A_33_P3231645		-1.87687	-1.87925	-1.56305
A_33_P3370461	SUZ12P	-1.91867	-1.57937	-1.83255
A_33_P3827416	LOC399753	-1.98384	-1.71793	-1.63576
A_33_P3379046	LOC729770	-2.1279	-1.55566	-1.66481
A_21_P0014078	LOC100129268	-2.22679	-1.54295	-1.58109
A_33_P3321781	FLJ44342	-2.53669	-1.3338	-1.48917
A_32_P28223		-2.25667	-1.70921	-1.39545
A_23_P89621	CBX4	-2.20298	-1.40061	-1.76263
A_21_P0007057	LOC399744	-2.49024	-1.59256	-1.28605
A_21_P0006692	XLOC_008542	-1.7053	-2.00227	-1.66334
A_23_P208866	GMFG	-2.05327	-1.72512	-1.596
A_33_P3422429	INADL	-1.9835	-1.92481	-1.47053
A_33_P3337044	SLC2A6	-2.06012	-1.71369	-1.60556
A_21_P0001613	XLOC_001166	-2.04045	-1.51454	-1.83058
A_33_P3334535	GIN1	-1.53662	-1.89432	-1.95924
A_33_P3244728	LRP2	-2.03208	-1.66727	-1.69476
A_33_P3254946	PLEKHH3	-1.94238	-1.6722	-1.78077
A_21_P0009313	XLOC_012444	-2.14131	-1.81993	-1.43431
A_21_P0002944	XLOC_002616	-2.0162	-1.52923	-1.85127
A_24_P395814	CGB	-2.1303	-1.84655	-1.42373
A_23_P218158	SMEK1	-1.71282	-1.71805	-1.97071
A_33_P3368186		-1.948	-1.75237	-1.70447
A_33_P3683362	LOC284242	-2.0887	-1.87186	-1.44771
A_23_P110571	MAST4	-2.16885	-1.74268	-1.49751
A_33_P3349474		-1.845	-1.75541	-1.81044
A_24_P822692	LOC643669	-2.04495	-1.89424	-1.47605
A_33_P3320393	MRPS16	-1.89877	-1.66758	-1.85254
A_21_P0008919	XLOC_011682	-1.98812	-1.65256	-1.782
A_33_P3232955	F2RL3	-2.21365	-1.54609	-1.66537
A_33_P3341490	KRT42P	-2.50691	-1.53773	-1.38563
A_19_P00318587	HP07349	-2.36168	-1.79475	-1.27695
A_33_P3247077		-1.73905	-1.5571	-2.14203
A_33_P3349395	CECR2	-1.77108	-1.56615	-2.10421
A_21_P0000331	SNORA44	-2.30133	-2.06581	-1.07531
A_33_P3255499	MCART1	-1.95779	-1.89155	-1.59705
A_23_P101774	SLC5A5	-1.81133	-2.25118	-1.38651
A_24_P788878	C2CD4B	-2.75057	-1.27603	-1.4271
A_32_P210202	E2F7	-1.85108	-1.53617	-2.06742
A_21_P0000362	SNORA1	-2.05917	-2.17505	-1.23456
A_24_P256654	LOC401588	-2.25515	-1.6259	-1.59837
A_21_P0010591	XLOC_l2_000727	-1.86437	-2.01546	-1.60302
A_33_P3337134	ABLIM2	-2.64471	-1.64542	-1.19586
A_21_P0014083	AGAP1-IT1	-1.93285	-1.95421	-1.60124
A_23_P25746	C14orf128	-2.09778	-1.43625	-1.95664
A_21_P0013688	XLOC_l2_015418	-2.06063	-1.67626	-1.76225
A_21_P0010928	XLOC_l2_001731	-2.34816	-1.67064	-1.48659
A_23_P217845	RGS16	-2.46367	-1.36778	-1.67577
A_33_P3420841	EIF3D	-2.20668	-2.00656	-1.29836
A_33_P3293432	LRRC37A3	-1.87611	-1.61141	-2.02631
A_33_P3228460	FXYD3	-2.29167	-1.74911	-1.47414
A_33_P3278362	ANKRD2	-2.1012	-1.7149	-1.70323
A_19_P00316344	Q8E8P5	-1.64861	-1.93028	-1.94117
A_33_P3341722	COL23A1	-2.13242	-1.65563	-1.73632
A_21_P0000236	SNORA64	-1.95167	-1.89401	-1.67873
A_21_P0010794	XLOC_l2_001399	-2.2339	-1.68944	-1.60158
A_23_P109907	ILDR1	-2.10113	-1.76999	-1.65515
A_21_P0011501	XLOC_l2_005350	-2.25591	-1.8408	-1.4384
A_33_P3212630	FAM90A10	-2.19658	-1.8232	-1.51755
A_21_P0000513	VTRNA1-1	-1.62759	-2.52605	-1.3856
A_33_P3337318	HNRNPA2B1	-2.24407	-1.59023	-1.70898
A_21_P0013069	GUSBP2	-1.90637	-1.93205	-1.70739
A_33_P3292179	ABCA9	-1.86369	-1.86632	-1.81966
A_23_P404667	BIK	-2.07056	-1.81491	-1.66586
A_21_P0014676	LOC100509541	-2.09089	-1.73834	-1.73046
A_24_P129588	O3FAR1	-2.29857	-1.55647	-1.70532
A_23_P156807	CFLAR	-2.30134	-1.63395	-1.6252
A_21_P0001496	XLOC_000819	-2.03511	-2.03806	-1.49273
A_32_P46238	LOC339240	-1.83016	-2.1544	-1.59866
A_33_P3787904	IKBKB	-2.10283	-1.76685	-1.71435
A_21_P0005580	XLOC_006281	-2.09199	-1.87054	-1.62372
A_33_P3269924	HIP1R	-2.51024	-1.50589	-1.57651
A_33_P3321678	RNF180	-2.00359	-1.9108	-1.68061
A_33_P3280009		-2.79114	-1.11969	-1.6897
A_21_P0014317	LOC100505487	-1.87865	-1.64924	-2.07808
A_21_P0009690	XLOC_012991	-2.31505	-1.96146	-1.35059
A_23_P204696	CDKN1B	-2.05661	-1.92996	-1.64781
A_23_P169503	CEL	-2.66129	-1.64063	-1.33423
A_33_P3337719	LOC100134868	-1.87711	-1.69294	-2.08786
A_33_P3380642	FRAS1	-2.14466	-1.72169	-1.80083
A_33_P3396851		-2.46246	-1.52355	-1.68217
A_33_P3381870	EPB49	-2.11285	-1.68466	-1.87405
A_21_P0013266	XLOC_l2_013594	-2.40933	-1.90019	-1.36955
A_23_P144531	ALPK1	-2.10626	-1.81659	-1.7591
A_33_P3348362	C14orf128	-2.31892	-1.56273	-1.80383
A_33_P3280066	PTRF	-2.09291	-1.83543	-1.76026
A_33_P3375613	C8orf44-SGK3	-2.10393	-1.80319	-1.78271
A_21_P0012391	XLOC_l2_009883	-2.03406	-1.44801	-2.20875
A_33_P3317761		-1.90761	-1.67746	-2.11082
A_21_P0000326	SNORA38	-2.18745	-2.23136	-1.28193
A_24_P264664	CHD2	-1.93193	-1.92204	-1.8498
A_32_P88905		-2.40464	-1.73466	-1.56516
A_21_P0009632	XLOC_012857	-2.35372	-1.75896	-1.59339
A_21_P0000307	SNORA2B	-2.22607	-2.18136	-1.29898
A_23_P66017	PRRT2	-2.03809	-1.9762	-1.69535
A_33_P3272508	MRP63	-1.98964	-1.69463	-2.0289
A_24_P118011	PRORSD1P	-2.29513	-1.61143	-1.81502
A_33_P3687198	LOC283454	-1.8307	-2.01188	-1.89219
A_33_P3209522	SLFN5	-2.13803	-2.00074	-1.59832
A_33_P3220425		-2.39307	-1.75502	-1.59612
A_21_P0012654	XLOC_l2_011043	-2.09764	-1.71349	-1.93507
A_23_P411162	PER2	-2.19287	-2.40005	-1.1674
A_23_P151059	FAM90A1	-2.38387	-1.85327	-1.52655
A_33_P3274528	C9orf153	-2.19294	-1.91501	-1.65643
A_33_P3331791		-2.26274	-1.76141	-1.74361
A_33_P3252048	PPP1R27	-2.52341	-2.0601	-1.18484
A_23_P121011	CSRNP1	-2.26765	-1.64332	-1.85818
A_21_P0005943	XLOC_006878	-2.52287	-1.62846	-1.62294
A_23_P218463	SERTAD1	-2.44935	-1.45556	-1.87283
A_21_P0012313	LOC440792	-2.21765	-1.92215	-1.63813
A_32_P206839	LOC100288911	-2.16803	-1.6788	-1.9375
A_33_P3752697		-2.08506	-1.80045	-1.89887
A_21_P0013268	XLOC_l2_013594	-2.2858	-1.91768	-1.58363
A_21_P0009153	XLOC_012452	-2.18168	-1.73247	-1.87442
A_33_P3213493	VAMP2	-2.25494	-1.82022	-1.71545
A_33_P3354499	LOC401480	-2.1669	-1.7982	-1.82592
A_33_P3549874	LOC255177	-2.44415	-1.95965	-1.39927
A_21_P0002658	LOC100288911	-2.05991	-1.65298	-2.09386
A_33_P3305855	LOC645967	-2.45442	-1.92989	-1.42781
A_33_P3247753	TSIX	-2.204	-1.74153	-1.87233
A_33_P3251547		-2.08808	-1.7242	-2.00688
A_33_P3258320		-2.20428	-1.99354	-1.63186
A_19_P00321166	LOC100132356	-2.53741	-1.65141	-1.6451
A_24_P196704	MLL5	-1.77014	-1.48284	-2.58971
A_33_P3856949	LOC284513	-2.80068	-1.46177	-1.58085
A_33_P3514487	VSTM1	-2.15184	-1.72257	-1.97453
A_33_P3236392	PVRL4	-2.66269	-1.27982	-1.90788
A_21_P0003733	XLOC_003912	-2.29228	-1.69907	-1.86556
A_33_P3271387	THAP3	-2.37318	-2.00423	-1.49343
A_33_P3305325		-2.01091	-2.24953	-1.61553
A_21_P0000535	LINC00173	-1.49253	-2.36649	-2.02023
A_21_P0006670	LOC100505601	-2.45472	-1.61999	-1.81145
A_33_P3294801		-2.01881	-1.76549	-2.11101
A_21_P0005521	LOC100216545	-2.29871	-1.96259	-1.63993
A_33_P3384442	LAMA5	-2.12288	-1.92506	-1.85966
A_33_P3409675	LOC442132	-2.26312	-1.84677	-1.79805
A_33_P3410831	LOC729609	-2.13053	-1.91095	-1.86959
A_33_P3282075	SP6	-2.39527	-1.60797	-1.91922
A_33_P3363515	XRCC3	-2.14033	-1.79177	-1.99556
A_33_P3479999	LOC494150	-2.1385	-1.77038	-2.0247
A_21_P0006570	XLOC_008050	-2.42863	-2.1867	-1.32645
A_33_P3390086		-2.25626	-1.87258	-1.81431
A_21_P0013269	TLK2	-2.47812	-1.86308	-1.60424
A_19_P00320721	MDM4	-2.233	-1.78985	-1.92583
A_33_P3269636	SBSN	-2.41032	-1.73094	-1.81559
A_23_P202810	OVOL1	-2.11306	-2.06824	-1.77853
A_21_P0010959	XLOC_l2_002194	-2.26086	-2.19701	-1.50637
A_21_P0010592	LOC100288069	-2.80485	-1.75185	-1.41176
A_33_P3362886		-2.43336	-1.83246	-1.70831
A_32_P207169	C1orf133	-2.26684	-1.70858	-2.00367
A_19_P00318361	FLJ39534	-2.20127	-1.61143	-2.17996
A_33_P3281613	KCNT1	-2.27447	-2.0218	-1.70402
A_21_P0008926	XLOC_011704	-2.51094	-1.63435	-1.8559
A_21_P0000252	SNORD68	-2.26201	-2.05086	-1.69487
A_33_P3324651	RBM39	-2.06766	-1.8953	-2.07082
A_21_P0007676	XLOC_009971	-2.38247	-1.95126	-1.70008
A_23_P135381	SP5	-2.45279	-1.82738	-1.76891
A_21_P0011123	XLOC_l2_003627	-2.18843	-1.76347	-2.11199
A_33_P3328619		-2.20293	-1.92994	-1.93908
A_21_P0001152	XLOC_000918	-2.27629	-1.84398	-1.95907
A_23_P137248	PRKY	-2.79769	-1.85429	-1.42973
A_33_P3743508	LOC158435	-2.20207	-1.95049	-1.9343
A_33_P3248384		-2.31757	-1.99236	-1.77867
A_32_P135517	LOC100506105	-1.84451	-2.14279	-2.10165
A_23_P86079	ANKRD65	-2.57396	-1.96418	-1.55504
A_33_P3234347	AMMECR1	-2.58904	-1.724	-1.79224
A_33_P3212823	LOC100132247	-2.30027	-2.01245	-1.79655
A_21_P0000504	RNU6ATAC	-2.11723	-2.17122	-1.82148
A_33_P3266165	LOC400499	-2.19889	-1.86928	-2.04291
A_33_P3273000	PTK2B	-2.32283	-2.04934	-1.73995
A_33_P3237201	SYT1	-2.24841	-2.06045	-1.80644
A_23_P161769	FXYD2	-2.65762	-1.62115	-1.83736
A_21_P0000660	LOC100499489	-2.59478	-1.96885	-1.55787
A_33_P3315733	TRAPPC10	-1.97203	-2.08213	-2.07148
A_33_P3274622	LOC731275	-2.66527	-1.9571	-1.51231
A_33_P3409493	LOC285095	-2.44801	-1.8764	-1.81847
A_23_P130158	WNT3	-1.81007	-1.90592	-2.42957
A_24_P267664	C21orf88	-2.15003	-2.02086	-1.97637
A_33_P3410251	UNC80	-2.41652	-2.15916	-1.59257
A_33_P3392366	LOC100128366	-2.38795	-2.15816	-1.62721
A_33_P3308497	BMS1P4	-2.4658	-2.09547	-1.61695
A_23_P126908	TNFRSF14	-2.99518	-1.6832	-1.5148
A_23_P351138	CLDN9	-2.08081	-2.33273	-1.78059
A_23_P406227	MGC23284	-2.52554	-2.08316	-1.58996
A_23_P167920	DLL1	-2.24535	-1.92508	-2.03134
A_21_P0013136	XLOC_l2_012791	-2.33675	-2.06357	-1.80969
A_33_P3231252	NHLH2	-2.77333	-1.69024	-1.74823
A_23_P211106	SETD4	-2.87071	-1.83221	-1.50906
A_33_P3645805		-2.15781	-2.02844	-2.03569
A_21_P0009329	XLOC_012503	-2.52255	-1.86136	-1.84189
A_23_P117971		-2.28233	-2.03372	-1.91014
A_33_P3392123	LOC100233209	-2.35779	-1.97344	-1.90649
A_21_P0006477	XLOC_007914	-2.40514	-2.22225	-1.61793
A_19_P00810474	LOC100652741	-2.27701	-1.95871	-2.01449
A_21_P0003164	XLOC_003234	-2.41511	-2.12337	-1.71286
A_33_P3390024	EXOC7	-2.02108	-2.30602	-1.92603
A_33_P3389578		-2.44429	-2.05165	-1.75861
A_21_P0006369	LOC100288842	-2.55015	-1.99231	-1.72666
A_33_P3366073	EBPL	-2.2096	-2.10232	-1.95723
A_33_P3263938	LCN15	-2.3872	-2.07321	-1.81186
A_21_P0011259	XLOC_l2_004317	-2.49424	-2.25453	-1.52602
A_23_P63798	KLF6	-2.56431	-1.42256	-2.28995
A_21_P0002205	XLOC_001448	-2.66481	-1.88574	-1.73178
A_33_P3310047	SHROOM4	-2.34206	-1.8846	-2.05949
A_33_P3451157		-2.33816	-1.9959	-1.97514
A_33_P3609431	ERVFRD-2	-2.28884	-2.01964	-2.00207
A_23_P62607	IL22RA1	-3.35204	-1.16215	-1.79743
A_21_P0014172	LOC100507025	-2.13289	-2.04088	-2.13958
A_33_P3209176		-2.36688	-1.96557	-1.98103
A_33_P3383287		-2.51013	-1.94368	-1.86848
A_21_P0000654	LOC646938	-2.89354	-1.83374	-1.59655
A_21_P0005394	XLOC_006144	-2.54747	-2.04793	-1.73069
A_24_P363100	RGMB	-2.43987	-1.94045	-1.95476
A_24_P703830	NANOS3	-2.24319	-2.35142	-1.74436
A_33_P3327986		-2.33174	-2.17757	-1.83948
A_21_P0014102	LOC643072	-2.48065	-1.82295	-2.05312
A_21_P0010576	XLOC_l2_000641	-2.48561	-1.99842	-1.87307
A_24_P21887	PLCH2	-2.53262	-2.0945	-1.73251
A_33_P3310232	L2HGDH	-2.17393	-2.02582	-2.16483
A_33_P3305487	REM2	-2.60948	-1.96103	-1.79594
A_33_P3231005		-2.29576	-2.05794	-2.01819
A_33_P3474250	LOC283270	-2.82005	-1.67499	-1.89287
A_33_P3379076		-2.48696	-2.02957	-1.87509
A_33_P3265606	GCLM	-2.36716	-2.02707	-2.01135
A_23_P259621	LAT2	-1.64798	-2.52252	-2.23993
A_19_P00810982	XLOC_009459	-2.68328	-2.03218	-1.71265
A_24_P256404		-2.38685	-2.43428	-1.60739
A_24_P333567	LOC100289341	-3.16173	-1.86557	-1.41648
A_33_P3265415		-2.36046	-2.21194	-1.88221
A_23_P22352	FRMD4A	-2.17328	-2.36957	-1.9216
A_21_P0001747	XLOC_001097	-2.16741	-2.32574	-1.97223
A_33_P3333033	SGSM2	-2.44698	-2.18756	-1.84038
A_33_P3893191	DBIL5P2	-2.51429	-2.10927	-1.85224
A_33_P3235321	SYTL1	-2.36194	-2.20742	-1.9334
A_33_P3360753	KCNQ2	-2.58799	-2.35303	-1.57033
A_21_P0014188	LOC401317	-2.8146	-1.65023	-2.06721
A_33_P3407826		-2.31865	-2.20408	-2.01224
A_32_P703	LOC646626	-2.68444	-1.70684	-2.14956
A_33_P3397801		-2.4593	-2.03038	-2.05894
A_33_P3292337	KIF5B	-1.92211	-2.34224	-2.28777
A_33_P3350549		-2.85039	-1.74236	-1.97817
A_23_P423074	FAM169A	-1.90754	-2.09572	-2.56977
A_33_P3678883	KIAA1654	-2.40277	-2.03308	-2.14058
A_21_P0007089	PPP2R2D	-2.11354	-2.49278	-1.97384
A_33_P3219720	ZNF248	-2.40723	-2.11685	-2.05852
A_21_P0013439	XLOC_l2_013873	-3.0047	-2.12128	-1.4649
A_33_P3306616		-2.44018	-2.15531	-2.00267
A_21_P0008140	XLOC_010561	-2.92147	-1.68075	-2.00608
A_33_P3324333	ANKRD20A5P	-2.04066	-2.57704	-2.00712
A_33_P3247072		-2.7889	-2.04969	-1.787
A_23_P434289	GPR62	-2.62988	-2.15636	-1.84858
A_33_P3247678	LOC100130876	-2.43748	-2.41978	-1.77891
A_21_P0000063	MDFIC	-2.65892	-2.05974	-1.92044
A_21_P0010105	XLOC_013643	-2.2988	-2.21776	-2.13369
A_23_P406071	ZFP36L1	-2.67004	-2.09723	-1.88473
A_33_P3336720	HAMP	-2.4439	-2.35788	-1.85032
A_33_P3261737	SLC35A2	-2.4946	-2.13319	-2.02889
A_33_P3239267	C3orf54	-2.40618	-2.11689	-2.1447
A_33_P3288219	FLJ45684	-2.55885	-2.29134	-1.82415
A_23_P121282	TMEM89	-2.82981	-2.04065	-1.81289
A_33_P3374952	KLF17	-2.38658	-2.17197	-2.12666
A_33_P3228252		-2.20224	-2.30727	-2.18056
A_33_P3337896	PDE4DIP	-2.81316	-2.07956	-1.81494
A_33_P3235420	RASSF6	-2.59028	-1.97627	-2.14794
A_33_P3410584	LOC645586	-3.07933	-1.9917	-1.64414
A_33_P3252394	GADD45G	-2.58845	-2.29042	-1.83837
A_33_P3269528		-2.68063	-2.13298	-1.91305
A_19_P00321266	Q41718	-2.42762	-2.45858	-1.84248
A_33_P3404097	PGM5P2	-2.34865	-1.78061	-2.60686
A_21_P0014228	LOC100289137	-2.25942	-2.2021	-2.28305
A_33_P3382271		-2.7513	-2.0095	-1.98878
A_33_P3239317	LOC400752	-2.87757	-2.1039	-1.77095
A_33_P3326733	LOC729668	-2.54908	-2.04856	-2.17404
A_33_P3212274	F2R	-2.51779	-2.21144	-2.04455
A_33_P3228450	FXYD3	-2.16905	-1.51812	-3.08743
A_32_P41375	FLJ45340	-2.82198	-2.22283	-1.74648
A_21_P0003588	STIM2	-2.27422	-2.02129	-2.49727
A_21_P0011075	XLOC_l2_003260	-3.11271	-1.87923	-1.80846
A_23_P149050	LINC00115	-2.66474	-2.2902	-1.85965
A_21_P0014686	LOC100507918	-2.92998	-2.31716	-1.57445
A_33_P3226788		-2.69485	-2.1142	-2.02105
A_33_P3297517	TRA2B	-2.68498	-2.24442	-1.90372
A_33_P3537875	MGC10814	-2.48892	-2.16591	-2.18436
A_33_P3668839	LOC644656	-2.31889	-2.22378	-2.29953
A_21_P0007959	XLOC_010477	-2.8228	-1.99069	-2.0501
A_21_P0013047	LOC100289495	-2.85722	-2.01536	-2.00916
A_24_P49106	TCEAL7	-2.38162	-1.73485	-2.77556
A_33_P3224483	RABL2B	-2.56632	-2.26221	-2.06577
A_33_P3367293	MT1IP	-2.65355	-2.70589	-1.53924
A_21_P0011460	XLOC_l2_005428	-2.47873	-2.12033	-2.30014
A_33_P3317725		-2.53593	-2.68679	-1.68647
A_21_P0009408	XLOC_012530	-2.95298	-1.65552	-2.3277
A_19_P00320602	LOC100506190	-3.00632	-2.19663	-1.73599
A_33_P3248227	PVT1	-2.80849	-2.11505	-2.02837
A_33_P3301095		-2.80869	-2.26265	-1.88496
A_33_P3294961	LAT2	-2.52573	-2.26601	-2.16765
A_33_P3327250		-2.79134	-2.12806	-2.0498
A_33_P3278058	PIH1D2	-2.9614	-2.92807	-1.08974
A_33_P3702281	LOC284014	-2.69321	-2.26492	-2.04748
A_33_P3350232		-2.85207	-2.23486	-1.93188
A_33_P3305117		-2.21395	-2.18719	-2.61778
A_33_P3699445		-2.98182	-2.01286	-2.04163
A_33_P3332690	SUZ12P	-2.54196	-2.13536	-2.36113
A_33_P3330546	ZNF746	-2.98586	-1.94326	-2.11333
A_33_P3418710	PRAMEF12	-2.37342	-3.35706	-1.32377
A_33_P3267263	RNU1-5	-3.1598	-2.16758	-1.72779
A_21_P0004805	XLOC_005929	-2.81195	-2.12812	-2.11676
A_33_P3276068	BET3L	-2.60901	-2.25851	-2.19091
A_24_P127564	LINC00085	-2.70468	-2.25592	-2.09968
A_21_P0001106	XLOC_000735	-2.88551	-1.84799	-2.34195
A_24_P48057	IRX5	-2.30624	-2.11414	-2.65657
A_33_P3397795	C14orf135	-2.68136	-2.26987	-2.12739
A_33_P3269869	LOC284009	-2.11232	-2.5874	-2.38336
A_33_P3297599		-2.56501	-2.36812	-2.16913
A_33_P3351811	POLR2D	-2.81192	-2.25985	-2.04418
A_21_P0014637	LOC100506778	-2.45577	-2.38443	-2.27653
A_19_P00805625	LOC100506190	-2.34574	-2.3962	-2.39613
A_24_P145911	TRA2B	-2.79603	-2.37966	-1.96321
A_33_P3248863	KRBA2	-2.63854	-2.30495	-2.20528
A_21_P0014744	LOC100287049	-3.06517	-2.16479	-1.92982
A_23_P15692	GPR172B	-2.73689	-2.2921	-2.13624
A_33_P3288589		-2.93475	-1.90923	-2.32587
A_33_P3304748		-2.86341	-2.25704	-2.05028
A_33_P3338961		-2.58419	-2.36359	-2.22865
A_33_P3284557	ZAK	-2.64287	-1.76507	-2.76946
A_33_P3385765	ZNF763	-2.71517	-2.27576	-2.193
A_24_P515319	FAM90A7	-2.99408	-2.27187	-1.91872
A_33_P3335624	PSMD10	-2.64201	-2.39587	-2.1478
A_23_P162288	MYO1A	-3.11563	-2.26644	-1.81176
A_32_P234184	HES5	-2.76426	-2.45889	-1.98194
A_33_P3808371	LOC283911	-2.84569	-2.22498	-2.13646
A_33_P3407103	YTHDF1	-2.61375	-2.49183	-2.10353
A_23_P302134	FLJ37453	-2.80474	-2.40969	-1.99487
A_33_P3334292	PPIAL4G	-2.74204	-2.44508	-2.02458
A_33_P3340757		-2.65849	-2.406	-2.14842
A_21_P0006569	XLOC_008047	-2.59546	-2.3206	-2.30615
A_33_P3423270	TMEM40	-2.53505	-2.11065	-2.58473
A_21_P0002963	XLOC_002675	-3.52619	-2.13388	-1.57055
A_21_P0013324	XLOC_l2_013873	-2.82534	-2.36339	-2.06263
A_21_P0000812	LOC400604	-2.71605	-2.29279	-2.25379
A_33_P3380405	CYTH1	-2.63347	-2.45731	-2.1887
A_24_P101800		-2.67807	-2.59703	-2.00657
A_33_P3251518	PYCR2	-2.99045	-2.48268	-1.81254
A_33_P3355503	FOXL1	-3.06447	-1.6118	-2.61453
A_33_P3243887	IL11	-2.85277	-2.01063	-2.46661
A_24_P262127	RRAD	-2.80432	-1.83094	-2.70356
A_33_P3241596		-2.67677	-2.42475	-2.23825
A_33_P3352632	LOC728147	-3.26617	-2.0764	-2.0207
A_33_P3260500	BREA2	-3.51121	-2.23147	-1.62802
A_24_P120934	GADD45G	-2.64716	-2.34031	-2.40301
A_21_P0010044	XLOC_013763	-2.75434	-2.50989	-2.13234
A_33_P3220837	MAFB	-3.72322	-1.24969	-2.45826
A_33_P3317850	RIOK3	-2.4989	-2.226	-2.7097
A_23_P126613	AQP10	-3.54504	-2.05198	-1.85467
A_33_P3307894		-2.85549	-2.25644	-2.36951
A_33_P3289705	GOLGB1	-2.76862	-2.19705	-2.51935
A_24_P122137	LIF	-2.82784	-2.54484	-2.11533
A_33_P3322430	CTNS	-2.73631	-2.41389	-2.34529
A_33_P3211834		-2.74327	-2.63596	-2.11944
A_33_P3360758	KCNQ2	-3.51478	-2.24011	-1.75344
A_33_P3233170		-3.11217	-2.19464	-2.20323
A_21_P0009390	XLOC_012229	-2.82567	-2.39189	-2.29942
A_33_P3368358	NEDD9	-3.2129	-1.70961	-2.60367
A_23_P30254	PLK2	-2.62482	-2.10088	-2.81941
A_33_P3760125		-2.81395	-2.49038	-2.27782
A_23_P252817	SST	-3.0641	-2.02382	-2.50157
A_23_P58266	S100P	-3.10226	-2.47223	-2.03108
A_33_P3354404	KRTAP12-2	-3.22478	-2.25922	-2.12216
A_21_P0002693	XLOC_002543	-2.59993	-2.55097	-2.45602
A_21_P0006998	XLOC_008828	-2.89158	-2.50202	-2.21774
A_33_P3223093		-2.30519	-3.23495	-2.08484
A_21_P0009442	LOC100505592	-2.11418	-2.98954	-2.53257
A_33_P3291732	FAM125A	-3.18001	-2.32074	-2.14083
A_33_P3213512	COQ5	-2.98092	-2.65063	-2.01046
A_21_P0014282	LOC100507560	-3.41896	-1.95815	-2.26777
A_32_P130577		-3.04368	-2.49551	-2.11415
A_33_P3224971		-2.75883	-2.48811	-2.47634
A_33_P3223660	LINC00476	-3.04675	-2.62222	-2.0755
A_33_P3405285	GSG1	-2.58233	-2.34999	-2.81647
A_23_P316511	HOXB3	-3.43159	-2.80163	-1.52788
A_21_P0005228	XLOC_006069	-2.87668	-2.60799	-2.32398
A_23_P408094	MXD1	-2.7727	-2.71292	-2.34994
A_23_P102117	WNT10A	-2.48039	-2.56027	-2.80114
A_33_P3365878	BMP8B	-2.81119	-2.54125	-2.48947
A_33_P3310274	LGR6	-2.28941	-3.36741	-2.18602
A_21_P0002416	XLOC_002030	-3.14543	-2.60796	-2.10207
A_23_P107432		-3.26616	-2.27248	-2.33655
A_24_P89457	CDKN1A	-2.94604	-2.68734	-2.27411
A_33_P3282364	LOC100652995	-2.88594	-2.60776	-2.4258
A_33_P3271850		-3.19137	-2.7678	-1.96258
A_33_P3271121	SH3BP4	-3.14957	-2.46566	-2.3316
A_21_P0004863	LOC100507100	-2.95426	-2.98261	-2.0136
A_23_P67529	KCNN4	-2.95975	-2.48369	-2.53278
A_21_P0008722	XLOC_011429	-2.92712	-2.84815	-2.23065
A_33_P3325558		-2.89799	-2.73989	-2.41819
A_21_P0014700	LOC100507769	-2.99917	-2.63771	-2.4633
A_33_P3351934	MSTO2P	-3.13216	-2.59137	-2.39581
A_23_P118571	SOST	-3.44734	-2.20443	-2.4713
A_19_P00315551	LOC400043	-2.94318	-2.60406	-2.59696
A_19_P00318213	HCG18	-3.00325	-2.55895	-2.58548
A_24_P144784	HILS1	-2.73055	-3.00194	-2.41585
A_21_P0001617	XLOC_001189	-2.95802	-3.09282	-2.15335
A_23_P22761	SHOX	-3.0895	-3.0052	-2.11874
A_33_P3231908	POU3F3	-3.76696	-2.03707	-2.40978
A_23_P107283	HOXB2	-3.02269	-2.64088	-2.57378
A_33_P3398862	RHOB	-3.36444	-2.45255	-2.42317
A_23_P113005	EFNA1	-2.6946	-2.90448	-2.67486
A_23_P162579	HSPB8	-2.98997	-2.3519	-2.9337
A_33_P3290089	LOC100505585	-2.75931	-2.28105	-3.24322
A_33_P3287388		-3.13043	-2.58332	-2.5834
A_33_P3232688		-3.23095	-2.49433	-2.60588
A_21_P0010448	XLOC_014397	-3.79345	-2.23394	-2.30823
A_32_P81676	LOC157627	-2.96353	-2.3489	-3.04154
A_33_P3279708	RNU2-2	-3.31728	-2.77966	-2.29213
A_24_P233488	LIF	-2.85299	-2.74986	-2.83698
A_21_P0004556	XLOC_004848	-3.29961	-2.75688	-2.39738
A_21_P0004866	LINC00240	-3.56131	-2.65722	-2.26409
A_33_P3274560	SLC19A3	-3.36327	-2.74694	-2.39753
A_21_P0010748	SEPT14	-3.39282	-2.75413	-2.37787
A_21_P0005118	XLOC_005361	-3.0492	-3.07907	-2.41809
A_21_P0012052	XLOC_l2_007835	-3.09489	-2.47923	-2.97963
A_19_P00321332	NEAT1	-2.79568	-2.88872	-2.87392
A_33_P3420035	ZNF445	-3.24004	-2.69351	-2.66338
A_23_P46829	FGF8	-3.19326	-3.13497	-2.29543
A_21_P0006028	XLOC_007458	-3.71387	-2.77099	-2.16628
A_33_P3728698	FLJ45248	-3.70149	-2.11992	-2.84181
A_23_P14649	ANP32A-IT1	-3.03793	-2.82169	-2.82012
A_21_P0007169	XLOC_009021	-2.9144	-3.48476	-2.29782
A_23_P170050	RIT2	-4.30813	-2.16973	-2.26013
A_24_P239606	GADD45B	-3.59316	-2.15426	-3.04284
A_33_P3283636		-3.75594	-2.81489	-2.21973
A_21_P0011898	SEPT14	-3.54025	-2.69919	-2.55141
A_21_P0012821	XLOC_l2_011426	-3.68138	-2.86129	-2.35486
A_23_P101564	FGF21	-3.0493	-3.07417	-2.79584
A_33_P3268900	BNIP3L	-3.35548	-2.605	-2.97735
A_23_P9883	NLRP3	-3.92011	-2.81633	-2.20435
A_33_P3258265	SEMA6C	-3.25262	-2.858	-2.83668
A_33_P3265394	WDR74	-4.51394	-1.79471	-2.68026
A_33_P3367606	FLJ13224	-3.70307	-2.95496	-2.38541
A_21_P0004839	XLOC_005176	-3.62164	-2.72699	-2.69704
A_33_P3407636	YWHAE	-3.26666	-3.03184	-2.7595
A_24_P329795	C10orf10	-3.71793	-2.71049	-2.69431
A_21_P0000584	VTRNA2-1	-2.72246	-3.73118	-2.67107
A_33_P3331511	LINC00173	-3.27116	-2.88002	-2.97438
A_21_P0012051	SEPT14	-3.41832	-3.15775	-2.56074
A_33_P3369098	MYL10	-3.6638	-2.29314	-3.20591
A_33_P3367077		-3.83739	-3.00445	-2.36338
A_32_P10133	PRINS	-3.5462	-2.63936	-3.06242
A_23_P143143	ID2	-3.80953	-2.22858	-3.24908
A_33_P3233055		-3.24415	-3.28923	-2.75579
A_23_P393015	MYL10	-3.54706	-2.53166	-3.26948
A_23_P60990	C2orf54	-3.20614	-3.03656	-3.11264
A_33_P3395422		-4.22133	-2.62254	-2.57442
A_23_P15619	PRAC	-3.01895	-3.34107	-3.15801
A_21_P0000502	RNU11	-4.47004	-2.95981	-2.12422
A_33_P3335183	LRRC37A3	-3.62271	-2.74096	-3.19994
A_19_P00810557	LRRFIP1	-3.54557	-3.72212	-2.32222
A_33_P3389394	RPPH1	-3.97313	-2.88432	-2.75765
A_33_P3376249	S100A2	-4.00914	-2.51514	-3.10256
A_32_P119248	FOXD4	-4.01456	-3.37226	-2.29781
A_33_P3460460	MGC20647	-3.68661	-3.4725	-2.66127
A_33_P3392250	FAM178A	-3.76415	-2.97394	-3.08373
A_21_P0012080	XLOC_l2_008203	-3.4259	-3.01956	-3.38767
A_21_P0008448	XLOC_011052	-3.79376	-2.95794	-3.15253
A_21_P0007635	XLOC_009895	-4.32525	-2.67358	-2.91675
A_33_P3382105		-3.74817	-2.97062	-3.23235
A_21_P0014898	LOC100652951	-4.15954	-3.09963	-2.76715
A_21_P0001428	XLOC_000585	-4.15631	-3.17521	-2.73132
A_33_P3240652		-4.00187	-3.11003	-2.99484
A_33_P3276142	DNM1P46	-4.30229	-3.23187	-2.58585
A_33_P3336592	LOC100499221	-3.83356	-3.46722	-2.87091
A_33_P3423969	GBX2	-3.98981	-3.00828	-3.30877
A_19_P00801506	Q8WNA4	-3.32093	-3.50934	-3.48229
A_23_P53329	FLJ13224	-4.60023	-2.80971	-2.94699
A_33_P3567967	FLJ11292	-3.70898	-3.06492	-3.59293
A_33_P3360972	EXOC3L4	-3.37635	-4.06766	-2.95453
A_21_P0000515	VTRNA1-3	-3.65052	-3.51127	-3.32385
A_33_P3301876		-4.35691	-3.16614	-2.96553
A_33_P3244998	ODF2L	-3.71769	-3.16368	-3.63664
A_33_P3236267	REXO1L1	-3.73513	-3.02199	-3.76283
A_21_P0010979	XLOC_l2_002351	-3.56019	-3.93634	-3.11556
A_33_P3420486		-3.83903	-3.62187	-3.15888
A_21_P0000514	VTRNA1-2	-3.64748	-3.77366	-3.33653
A_24_P23445	RNU12	-4.32253	-3.30541	-3.24049
A_33_P3252236	N6AMT1	-4.34174	-3.37865	-3.39586
A_33_P3802146		-4.02467	-3.39557	-3.84638
A_33_P3278774	ZNF44	-4.39525	-3.56012	-3.31681
A_32_P6015	MNX1	-4.72768	-3.58374	-3.17502
A_33_P3374258	NHLH2	-4.75177	-3.67061	-3.15277
A_21_P0002968	XLOC_002690	-4.49124	-3.62316	-3.50731
A_33_P3409854	LHX1	-4.70105	-3.59231	-3.40262
A_19_P00805006	MALAT1	-3.94508	-4.16487	-3.7213
A_33_P3865368	LOC254896	-4.5845	-3.61619	-3.65414
A_33_P3281728		-3.28698	-5.09219	-3.47785
A_23_P359214	LOC643650	-4.61845	-4.11332	-3.55816
A_33_P3362008	NPPB	-5.24131	-3.22876	-4.0224
A_33_P3839897	RNU4ATAC	-6.71322	-2.94029	-2.99877
A_23_P62752	NPPB	-5.31912	-3.27944	-4.1172
A_21_P0014316	LOC100287598	-5.16218	-3.6877	-3.99373
A_21_P0000852	LOC100507412	-5.4683	-4.27172	-3.23409
A_21_P0007219	XLOC_009167	-3.518	-5.69756	-3.77168
A_33_P3474859	LOC203274	-5.0038	-3.97264	-4.08638
