# Supplementary material for: HIPSTR and thousands of lncRNAs are heterogeneously expressed in human embryos, primordial germ cells and stable cell lines
Source: Sci Rep. 2016 Sep 8;6:32753. doi: 10.1038/srep32753 (PMC5015059; doi:10.1038/srep32753)
Supplement: Supplementary Data Table S4 [file srep32753-s5.xls]

## Sheet: Table S4
Table S4. Genes from 8-cell (8C) and morula (M) stage human embryos (E) with expression levels 3-30 FPKM used for heterogeneity of expression analysis, and their corresponding heterogeneity flags
	flag	average max expression, FPKM			mean average expression, FPKM			average number of expressing cells out of 36 cells
lncRNA	H	7.69297			0.601853			2.38115
	L	19.2274			6.5008			26.2286
	U	17.7341			3.54927			14.1053
mRNA	H	7.14281			1.0317			3.75732
	L	19.696			7.07941			27.38
	U	13.9516			3.43406			15.1105
		median max expression, FPKM			median average expression, FPKM			median number of expressing cells out of 36 cells
lncRNA	H	6.04291			0.39455			1
	L	19.346			6.01087			26
	U	16.983			3.35544			13
mRNA	H	5.87649			0.883123			3
	L	19.731			6.64572			27
	U	12.8034			3.30218			15
	Expression, FPKM
id	8C E1 cell 1	8C E1 cell 2	8C E1 cell 3	8C E1 cell 4	8C E2 cell 1	8C E2 cell 2	8C E2 cell 3	8C E2 cell 4	8C E2 cell 5	8C E2 cell 6	8C E2 cell 7	8C E2 cell 8	8C E3 cell 1	8C E3 cell 2	8C E3 cell 3	8C E3 cell 4	8C E3 cell 5	8C E3 cell 6	8C E3 cell 7	8C E3 cell 8	M E1 cell 1	M E1 cell 2	M E1 cell 3	M E1 cell 4	M E1 cell 5	M E1 cell 6	M E1 cell 7	M E1 cell 8	M E2 cell 1	M E2 cell 2	M E2 cell 3	M E2 cell 4	M E2 cell 5	M E2 cell 6	M E2 cell 7	M E2 cell 8	class	max expression, FPKM	average expression, FPKM	number of expressing cells	heterogeneity flag	posterior probability (indicated flag)	posterior probabilities (both flags) [H, L]
HIPSTR	0.061382	0.069366	0.519524	1.52687	2.61138	0	0.559942	0	2.08903	0.580411	0.088983	0.038806	0.489111	0.426112	0.021885	0.374108	2.85371	1.86367	0.035732	2.92154	0	0.329149	0.015663	0.184566	0.334726	5.09607	0.412736	0	3.77702	0.891018	0.050351	0.010423	0.012453	0.07795	0.017708	4.15702	lncRNA	5.09607	0.902733	3	H	0.999996	[0.99999577773218873, 4.222267811311108e-06]
XLOC_000004	0.330803	0.372503	0	0.649521	0	0.108359	0	0	1.02304	1.04004	4.13406	2.08228	0	0	0	0.115525	0	0	0	0.643944	0	0	0	0	0	0	0	0	0.156102	0.079955	0	0.372644	0.355919	0	2.39439	0	lncRNA	4.13406	0.384975	1	H	0.999999	[0.99999939809982707, 6.0190017287421296e-07]
XLOC_000016	7.73567	0.37332	1.55179	5.85851	0	1.84615	0	0.503422	0.186416	0	2.07156	0	0	0	0	0.69467	0	0	0	0	0	0	0.673486	0	0	0	0	2.56927	0	0	0	0.373461	2.58607	0.83201	0.505187	0	lncRNA	7.73567	0.787805	2	H	0.999998	[0.99999840582689681, 1.5941731031541965e-06]
XLOC_000066	0	0	0	0	0	0	0	0.535418	3.22179	2.96038	7.73247	0.092478	0	0	11.7899	0	0	0	0	4.9762	1.7918	0	0	0	2.14411	0	0.343549	0	0	0	0	0	0	0	0	0	lncRNA	11.7899	0.988559	4	H	0.999989	[0.99998881710637566, 1.1182893624358169e-05]
XLOC_000127	0.666669	0.61823	1.04628	0.362995	0.574948	0.809279	0.854596	1.57209	0.628446	0.269005	0.056548	0.296218	0.702027	0.596735	0.331267	0.472484	0.231884	0.062932	0.571138	0.297718	1.07613	0.038257	3.86377	1.54717	0.359743	0.286758	0.045851	1.49526	0.111033	0.028435	0.637892	0.344572	0.031645	0.131222	0.179273	0.033523	lncRNA	3.86377	0.589778	1	H	0.999999	[0.99999939809982707, 6.0190017287421296e-07]
XLOC_000185	0	0	0	0	0	0	0	0	0	0	0	0	0	0	0	0	0	0	3.32991	0	2.54312	0	0	4.65662	0.072456	0	0	0	0	0	0	0	0	0	0.297886	0	lncRNA	4.65662	0.302778	2	H	0.999998	[0.99999840582689681, 1.5941731031541965e-06]
XLOC_000264	0.191606	0.863037	1.34527	0	4.10569	0.564869	2.78367	0	0	0	0	0	0.415765	1.98261	1.61855	0	1.01967	0	0	0	4.32315	0	0	0.85578	0.319578	5.42919	1.12013	0	1.22062	0.277867	6.2334	3.23761	9.2769	0.320572	1.97081	0	lncRNA	9.2769	1.37434	6	H	0.999922	[0.99992155814363504, 7.8441856365013465e-05]
XLOC_000273	3.11953	0.270213	0	0.100963	0	0	0	0	0	0.617271	0	0	6.05309	11.9767	0	3.0797	0	0	0	0.070067	0.073165	0	0	0	0.100058	0	1.68339	0	0	0	10.2787	0.162189	0	3.31219	0	0.205131	lncRNA	11.9767	1.14173	6	H	0.999922	[0.99992155814363504, 7.8441856365013465e-05]
XLOC_000278	0	0	0	0	0	0	0	0	0	0	0	0	0	0	0	0	0	0	0	0	0	3.2587	0	0	0	0	0	0	0	0	0.103496	0	0	0	0	0	lncRNA	3.2587	0.093394	1	H	0.999999	[0.99999939809982707, 6.0190017287421296e-07]
XLOC_000303	0	0.18544	0.462493	0	0.371447	0	0	0	0	0.423617	0	0	0.089335	0.100236	0	0	1.16851	0.176181	0	0	0	0.160653	0	0.122587	1.37335	0	0.192545	0.153149	0.815964	3.10466	1.07149	0.111306	0.132888	3.71957	0.941035	9.43198	lncRNA	9.43198	0.675235	3	H	0.999996	[0.99999577773218873, 4.222267811311108e-06]
XLOC_000307	0.35771	2.01401	0.125575	0.37626	0.252136	0.615157	0.162401	0.203691	0.339419	0.230039	0.064476	0.056291	0.097024	7.15774	0.283282	0.140537	0.237953	0.167427	0.171371	0.156672	0.190866	0.2181	0.045417	0.266276	0.111867	0.20435	0.470513	0	0.506396	0.259375	0.193952	0.483544	0.613384	0.261833	0.255507	0.305785	lncRNA	7.15774	0.488787	1	H	0.999999	[0.99999939809982707, 6.0190017287421296e-07]
XLOC_000339	0.389632	0.731246	0	0	0	0.765776	0.157239	0	3.83402	3.89772	0.749114	3.43361	0	0	0	3.06156	2.84147	0.138947	0.199108	0	0	0	0	0	0	0	0	0	0	0	0	0	0	0	0	0	lncRNA	3.89772	0.561096	4	H	0.999989	[0.99998881710637566, 1.1182893624358169e-05]
XLOC_000353	0.147077	0.227724	2.78812	0.139234	0.082935	3.41456	0.289352	0.184251	0.310126	0.031528	0.2651	0.370318	0.149598	0.145472	0.116475	0.173351	0.11958	0.088508	0.169107	0.053682	0.369963	0.161415	2.11014	2.86025	1.79382	0.554541	0.408412	2.22264	0.026026	0.026661	0.099683	0.12426	0.118683	0.353728	0.042022	0.015716	lncRNA	3.41456	0.570946	1	H	0.999999	[0.99999939809982707, 6.0190017287421296e-07]
XLOC_000401	0	0	0	0	0	2.63076	0	0	0	4.25338	0.113538	0	0	0	0	0	0	0	0	0	0	0	0	0	0	0	0	0	0	0	0	0	0	1.38322	0.359946	2.42311	lncRNA	4.25338	0.31011	1	H	0.999999	[0.99999939809982707, 6.0190017287421296e-07]
XLOC_000402	0	0	0	0	0	0	0	0	2.91448	0	6.22835	0	0	0	0	0	0	0	0	0	0	0	0	0	0	0	0	0	0	0	0	0	0	0	0	0	lncRNA	6.22835	0.253967	1	H	0.999999	[0.99999939809982707, 6.0190017287421296e-07]
XLOC_000420	0	0	0	0	0	0	0	0	0	0	0	0	0	0	0	0	0	0	0	0	0	4.13051	0	0	0	0	0	0	0	0	0	0.562969	0	0	0	0	lncRNA	4.13051	0.130374	1	H	0.999999	[0.99999939809982707, 6.0190017287421296e-07]
XLOC_000511	1.9016	0	2.30612	0.14547	0.097481	0.509642	1.3604	1.02377	6.41552	0.963493	3.24059	2.28515	0	0	0	0	0	4.25373	0	2.77625	0	0	0	0	0	0	0	0	0	0	0	1.9279	0	0	0	0	lncRNA	6.41552	0.811309	3	H	0.999996	[0.99999577773218873, 4.222267811311108e-06]
XLOC_000552	0	0	2.99583	0	0	0	0.103317	0	3.52691	4.57335	0.061528	2.63214	6.50429	8.10306	0.030037	4.22449	2.69965	0.022824	6.37787	0.672788	0	0.541132	0	6.13019	1.77919	0.468015	0	0	0.030203	0	4.39575	0	0	0	0.877768	0.255328	lncRNA	8.10306	1.58349	8	H	0.99945	[0.9994499959564993, 0.0005500040435007053]
XLOC_000563	0	0	0	0	0	0	0	0	0	0	0	0	0.175234	0	0	0.282024	0	0	0	0	0.065661	0.105042	0	0.400766	0	0	0.125895	0	1.52433	1.09306	3.38619	0	0	0	1.23058	0	lncRNA	3.38619	0.233022	1	H	0.999999	[0.99999939809982707, 6.0190017287421296e-07]
XLOC_000572	0	3.07552	0	0	0	0	0	0	0	0.717336	0	4.42965	0	0	4.36486	0.42535	2.35699	0.013162	0.037722	0	0	0.408065	0	2.85733	0	0	0	0	0	0	3.14855	0.881426	0	1.42027	1.04047	0	lncRNA	4.42965	0.699353	4	H	0.999989	[0.99998881710637566, 1.1182893624358169e-05]
XLOC_000579	0	2.81379	2.33922	0	0	0.818515	0	0	0	0	0	0	0	0	0	1.41804	4.67888	0	0	0	0	0	0	0	0	0	0	0	0.294787	0	0	0	0	1.04517	0.237981	0	lncRNA	4.67888	0.379066	1	H	0.999999	[0.99999939809982707, 6.0190017287421296e-07]
XLOC_000583	0	0	0	0	0	0	0	0	8.5823	0	0	0	0	0	0	0	0	0	0	0	0.042211	0	0	0.721378	0	0	0	0	0	0	0	0	0	0	0	0	lncRNA	8.5823	0.259608	1	H	0.999999	[0.99999939809982707, 6.0190017287421296e-07]
XLOC_000605	0	0.046209	0	0	0	0	0	0	0.034611	0	0	0	0	0	0	0	0	0	0	0	0	0	0	0	0	0	0	0	0	0	0	3.99396	0	0	0	0	lncRNA	3.99396	0.113188	1	H	0.999999	[0.99999939809982707, 6.0190017287421296e-07]
XLOC_000638	0.372274	0	0	0.242067	0.038168	0	0	0	1.01333	0.275678	0.512406	0.021303	0.660923	4.49062	0.011912	0.345702	0.910521	0.009052	0.129708	0	0	0.462214	0.017188	0.251925	0	0	0	1.03862	0	0	0	0	0	0	0	0	lncRNA	4.49062	0.3001	1	H	0.999999	[0.99999939809982707, 6.0190017287421296e-07]
XLOC_000749	0	0	0	0.240934	0	0	0	0	0	0	3.92221	0	2.09684	0	0	2.47476	0	16.0049	0	0	0	0	0	0	0	2.74793	0	0	0	0	0	0	0	0	0	0	lncRNA	16.0049	0.763545	2	H	0.999998	[0.99999840582689681, 1.5941731031541965e-06]
XLOC_000750	0	0.171954	0	0	0	0	0	0	0	0	0.660582	0	0	0.185892	0	0	3.1603	10.1288	0	0.044588	0	0	0	0	0	0	0	0	0	0	0	0	0	0	0	0	lncRNA	10.1288	0.39867	2	H	0.999998	[0.99999840582689681, 1.5941731031541965e-06]
XLOC_000752	0	0	0	0	0	0	0	0	0	0	3.51796	0	0	0	0	0	0	0	0	0	5.54052	0	0	0	0	0	0	0	0	0	0	0	0	0	0	0	lncRNA	5.54052	0.251625	2	H	0.999998	[0.99999840582689681, 1.5941731031541965e-06]
XLOC_000755	0	0	0	0	0	0	0	0	0	0.573652	1.58709	0	0	0	0	0	0	0	0	0	4.88249	0	0.021921	0	0	0	0	0	0	0	0	0	0.017415	0	0	0	lncRNA	4.88249	0.196738	1	H	0.999999	[0.99999939809982707, 6.0190017287421296e-07]
XLOC_000764	0	0	0	0	0	0	6.9239	0	0	0	0	0	0	0	0	0	0	0	0	0	0	0	0	0	0	0	0	0	0	0	0	0	0	0	0	0	lncRNA	6.9239	0.19233	1	H	0.999999	[0.99999939809982707, 6.0190017287421296e-07]
XLOC_000828	0.169102	0.285628	0	0.071148	0.095355	0.166175	0	0.154067	0	0	1.2192	0	0.091733	0.102927	0.119038	0	0.049995	0	0	0.098752	0.103119	0.082483	0.085881	0.440573	0.141022	0.077283	0.395428	0.15726	0	0	0	0.057147	0.068228	0.07073	0	3.61388	lncRNA	3.61388	0.219893	1	H	0.999999	[0.99999939809982707, 6.0190017287421296e-07]
XLOC_000870	3.57463	0	0	0.250667	0	0	0.360642	0	7.49557	0.383134	5.51244	0.062503	0	0	0	0	0	0	1.33196	0.231947	0	5.2308	0	0.073915	0.289824	0	0.058048	0	0.281137	3.20395	5.97608	2.75162	0.160251	0.789112	3.23419	0.424408	lncRNA	7.49557	1.15769	7	H	0.999792	[0.99979226812300592, 0.00020773187699405993]
XLOC_000875	0.331893	0	0	0	0	0	0.535751	0	0	0	0	0	0	0.033669	0.077877	0.028976	0	0	0	0	0.809556	0	0	1.19412	0	0	0.12935	0	0.078308	0.120327	1.01974	0	7.7221	0.092547	0.885048	0	lncRNA	7.7221	0.362757	1	H	0.999999	[0.99999939809982707, 6.0190017287421296e-07]
XLOC_000902	0	0	0	0	0.107635	0	0	0	0	0	0	0	3.1582	0	0	0	0	0	0	0	0	0	0	0	0	0	0	0	0	0	0	0	0	0	0	0	lncRNA	3.1582	0.090718	1	H	0.999999	[0.99999939809982707, 6.0190017287421296e-07]
XLOC_000927	1.95835	2.82498	1.86924	3.48972	2.75713	2.79235	2.63436	2.54225	1.71652	3.68763	1.56882	1.5147	0.992919	2.42292	0.883	1.89751	1.40017	0.595668	0.990938	0.216769	2.14645	2.45986	8.56766	1.63881	0.832592	1.50922	0.897923	6.7135	0.480181	0.426928	0.222082	0.07786	0.330516	0.963669	0.570501	0.382959	lncRNA	8.56766	1.86046	4	H	0.999989	[0.99998881710637566, 1.1182893624358169e-05]
XLOC_000933	0.824089	1.10741	0.888674	1.25666	1.01668	1.1946	1.01975	1.25275	0.629785	1.6826	0.787828	1.37564	0.286505	0.881256	0.592929	0.798984	0.503438	0.326352	0.753833	0.143578	1.83521	1.23477	3.51006	1.52175	0.763185	1.53979	0.596214	4.95819	0.402842	0.128753	0.088872	0.215411	0.066132	0.304699	0.431883	0.101194	lncRNA	4.95819	0.972842	2	H	0.999998	[0.99999840582689681, 1.5941731031541965e-06]
XLOC_000990	3.85656	0	1.08308	0.216349	0.231965	1.16221	2.5524	0.702735	0.260221	6.74589	0	1.22996	0.083683	0.093894	0.036197	0.781149	0.668914	0	0	3.36323	1.53647	0.852772	0	1.60764	0.343057	0.188002	0	0	3.27575	1.23041	1.05947	0.521321	2.78007	1.1184	4.28997	0.571435	lncRNA	6.74589	1.17898	5	H	0.99997	[0.99997038187050458, 2.9618129495488568e-05]
XLOC_000995	0.741064	1.66896	1.38748	0	1.11434	1.57785	2.24297	1.80047	2.39599	2.01218	2.13718	2.79883	3.28306	3.60849	0.869441	0.841096	0.584256	0	0.284022	1.08192	6.47727	0.240979	0	1.65493	0.82401	0.564467	0.577635	0	1.22395	0.71646	2.9466	1.58611	0	2.06643	0	0.950237	lncRNA	6.47727	1.39607	3	H	0.999996	[0.99999577773218873, 4.222267811311108e-06]
XLOC_000996	0	0	0.061854	0	0	0	0	0	2.6007	3.43708	1.0798	0	0	0	0	0.023075	0.026046	0	0	0.051448	0.080584	0.042972	0.089484	0.03279	0.036735	0.080525	0.154507	0	0	0	0	0	0	0	0	0	lncRNA	3.43708	0.2166	1	H	0.999999	[0.99999939809982707, 6.0190017287421296e-07]
XLOC_000997	0.76494	0.562525	0.701477	0.118228	0.228875	0	0.0189	0.341354	6.49129	1.874	1.73331	4.16645	0.736765	0.24705	0	0.646035	0.092308	0.158661	0.251291	0	0.818689	0.197979	0.063426	0.65076	0.299431	0.356726	0.036505	0.929141	0.441998	0.362225	0.186217	0.284885	0.062986	0.365658	0.107047	0.066725	lncRNA	6.49129	0.676774	2	H	0.999998	[0.99999840582689681, 1.5941731031541965e-06]
XLOC_001024	0	0	0	4.57889	0	0	0	0	0	0	2.21745	0	6.22451	0	0	0	0	0	0	0	0	0	0	0	0	0	0.691534	0	0	0	0	0	0	0	0	0	lncRNA	6.22451	0.380899	2	H	0.999998	[0.99999840582689681, 1.5941731031541965e-06]
XLOC_001033	0.173425	0	0.069579	0	0	0	0	0	0	0.977194	0	0	1.70685	1.40241	0	0	1.59679	3.94926	0	0	0	0.193352	0	0	0	0	0	0	0	0	0.053733	0.016745	0	0	0	0	lncRNA	3.94926	0.281649	1	H	0.999999	[0.99999939809982707, 6.0190017287421296e-07]
XLOC_001062	0	0	7.26359	0	0	7.70678	5.65643	0	0	0	0	0	0	0	0	0	0	0	0	0	0	0	0	0	0	0	0	0	0	0	0	0	0	0	0	0	lncRNA	7.70678	0.572967	3	H	0.999996	[0.99999577773218873, 4.222267811311108e-06]
XLOC_001152	0	0	0	0	2.56658	2.39614	0	0	3.29054	17.423	0	0	0	8.80588	0.11443	0	0	0.434769	0	0	0	0	0	0	0	0	0	0	0.115062	0.117869	0	0	0	0	0	0.138959	lncRNA	17.423	0.983422	3	H	0.999996	[0.99999577773218873, 4.222267811311108e-06]
XLOC_001153	3.1226	0	0	0	0	0	0	0	0	0	0	0	0	0	0	0	0	0	0	0	0	0	0	0	0	0	0	0	0	0	0.038922	0	0	0	0	0	lncRNA	3.1226	0.08782	1	H	0.999999	[0.99999939809982707, 6.0190017287421296e-07]
XLOC_001201	0	0	0	0	0	0	0	0	8.40715	0.237412	0	0	0	0	0	0	0	0	0	0	0	0	0	0	0	0	0	0	0	0	0	0	0	0	0	0	lncRNA	8.40715	0.240127	1	H	0.999999	[0.99999939809982707, 6.0190017287421296e-07]
XLOC_001203	0.167416	0.06284	0.861989	0.305237	0.031468	1.26131	0	0.91519	0	0.023925	0.120704	0.035127	1.69529	1.3417	5.89255	0.029233	0.016499	0.014926	0	0	0	0.02722	0.623516	0.103853	0	0.127521	1.43545	0.103795	0.01975	0.141626	0	0.961817	0	1.21377	0.095667	0.071557	lncRNA	5.89255	0.491693	1	H	0.999999	[0.99999939809982707, 6.0190017287421296e-07]
XLOC_001307	0.70892	0.066524	0	5.41862	0	0.348325	0	0	0	0	0	0.223119	0.224333	0	0	0.061893	1.71167	0	0	0	0	0	0	0.043976	0	0	0	0	0	0	0.640634	0.039929	0	0	0	0	lncRNA	5.41862	0.263554	1	H	0.999999	[0.99999939809982707, 6.0190017287421296e-07]
XLOC_001320	0	0	0.133512	1.04011	0	0	0	0.25988	3.36815	5.05464	5.20987	17.3562	0	0	15.1932	1.99226	0.056221	0.203439	0.437286	14.3254	0	0	0	0	0	0	0	0	0	0	15.4659	0	0	0	0	0	lncRNA	17.3562	2.22489	7	H	0.999792	[0.99979226812300592, 0.00020773187699405993]
XLOC_001327	0.070087	0	0	0.058977	0	0	0	0	1.77341	0	0	0	3.49786	0	0.098674	0	0	0	1.12819	0	1.06848	0.82047	0	0	0	0	0	0	0	0	0	0	0	0	0	0	lncRNA	3.49786	0.23656	1	H	0.999999	[0.99999939809982707, 6.0190017287421296e-07]
XLOC_001345	0	0	0	0	0	0	5.95405	0	0	0	0	0	0	0	0	0	1.63326	0.036037	0	0	0	0	0.136858	0.351045	0	0	0	0	0	0	0	0	0	0	0	0	lncRNA	5.95405	0.225313	1	H	0.999999	[0.99999939809982707, 6.0190017287421296e-07]
XLOC_001349	0	0	0	0	0	0	0	0.068937	0	0	0	7.62043	0	1.47374	0	0	0.04474	12.7898	0.057998	0	0	0	0	0.056324	0	0	0	0.070366	0	0	0	0	0	0	0	0	lncRNA	12.7898	0.616175	2	H	0.999998	[0.99999840582689681, 1.5941731031541965e-06]
XLOC_001356	0	0	0	0	0	0	0	0	0	0	0	0	0	0	4.56633	0.071538	0	0.036525	0	0	0	0	0	0	0	0	0	0	0	0	0	0	0	0	0.078037	0.700446	lncRNA	4.56633	0.151469	1	H	0.999999	[0.99999939809982707, 6.0190017287421296e-07]
XLOC_001372	0	0	0.45071	0	3.13719	0	0	0	0	0	0	0	0	1.69315	0	0	0	0	8.93915	0	0	0	0	0	0	0	0	0	0	0	0	0	0	0	0	0	lncRNA	8.93915	0.395006	2	H	0.999998	[0.99999840582689681, 1.5941731031541965e-06]
XLOC_001376	0	0	0	0	0	0	0	0	1.0706	0	0	0	0	0	9.91819	0	0.938195	0.033949	0	0	0.077404	0	0	0.188976	0	0	0	0	0	0	0	0	0	0	0	0	lncRNA	9.91819	0.339648	1	H	0.999999	[0.99999939809982707, 6.0190017287421296e-07]
XLOC_001404	0.698508	0.78656	0.653901	0	0	0	0	0.090915	0	0.114083	0	0	0	0.769335	0	0.540146	0	0	3.54399	3.36045	0	0	0.033785	0	0.416084	0	0	0.030933	2.42504	0	0	0	0.161045	0	0.038014	0	lncRNA	3.54399	0.379522	2	H	0.999998	[0.99999840582689681, 1.5941731031541965e-06]
XLOC_001406	0	0	0	0	0	1.90462	0	0	0	0	0	0	0	0	5.15896	0	0	0	0	0	0	0	0	0	0	0	0	0	0	0	0	0	0	0	0	0	lncRNA	5.15896	0.196211	1	H	0.999999	[0.99999939809982707, 6.0190017287421296e-07]
XLOC_001447	0.065134	0	0.030487	2.26547	0.146915	0.021336	0.052571	2.35396	6.37268	0.148932	11.7715	1.39399	0.035334	0.02643	2.65934	0.022747	3.3764	0.092911	0.099854	0	5.37533	0	0.044106	1.00204	0.018106	0.059535	0.025385	0.040382	0.368834	0	0.023544	0	0.01752	0.108975	0.669955	0	lncRNA	11.7715	1.07471	4	H	0.999989	[0.99998881710637566, 1.1182893624358169e-05]
XLOC_001475	0	0	0.088121	0	0	0.185007	0	0	0	0	0	1.02705	0	0	0	0	0	0	0	0	0.344414	0.06122	0	0	0.157003	0	0.22012	0	0	0	0	6.48957	0	0.052497	0	0	lncRNA	6.48957	0.239583	1	H	0.999999	[0.99999939809982707, 6.0190017287421296e-07]
XLOC_001476	0.309417	0	0	0.026935	1.94933	3.11401	0	0.048605	0	0	0	0	0	0	0.037554	0	0	0	0	0	1.11909	0	0	0.690984	0.925376	0.4096	0	0	1.22346	1.70203	0.104132	0.028846	0.017219	0	0.536527	1.03065	lncRNA	3.11401	0.368716	1	H	0.999999	[0.99999939809982707, 6.0190017287421296e-07]
XLOC_001495	0	0	0	0	0	0	0	0	3.76131	0	0	0	0	0	0	0	0	0	0	0	0	0	0	0	0	0	0	0	0	0	0	0	0	0	0	0	lncRNA	3.76131	0.104481	1	H	0.999999	[0.99999939809982707, 6.0190017287421296e-07]
XLOC_001496	0	2.52823	0	0	0	3.18694	0.302023	0	0	0	1.79862	0	1.08264	0.151842	0	9.01695	0	0.133444	0	0	0	0	0	0	0	0	0	0	0	0	0	0	0	0	0	0	lncRNA	9.01695	0.505575	2	H	0.999998	[0.99999840582689681, 1.5941731031541965e-06]
XLOC_001522	0.059636	0.386132	0.083741	0.150548	0.050442	0.424877	0.685896	0.04075	0.31437	0.063919	0.042996	0.056308	0.056614	1.32489	0.136435	0.03124	0	0.167476	0.022856	0.02612	0.081824	0.189076	0.287726	0.122079	0.1492	3.89743	0.087158	0.124785	0.042212	0.378367	0.048502	0.816222	0.012031	0.074832	0.085194	0.892136	lncRNA	3.89743	0.317056	1	H	0.999999	[0.99999939809982707, 6.0190017287421296e-07]
XLOC_001527	1.28451	0.890113	4.30119	1.49663	0.445737	1.74777	1.4355	0.900236	4.33362	0.169447	0	9.7026	3.32326	0.360849	0	2.74327	4.49877	2.58986	13.1786	5.88565	0.060254	0	0.100363	2.20657	1.07121	0	0	0.183779	0.06994	0	0	0	0	0.082657	0.112924	0	lncRNA	13.1786	1.75487	7	H	0.999792	[0.99979226812300592, 0.00020773187699405993]
XLOC_001535	0	0	0	0	0	3.27472	0	0	0	6.55104	0	0	0	0.39577	0	0	0	0	0	0	0	0.07929	0	0	0	0	0.09503	0	0	0	0	0.054935	0	0	2.41512	0	lncRNA	6.55104	0.357386	2	H	0.999998	[0.99999840582689681, 1.5941731031541965e-06]
XLOC_001562	0	0	0.549248	0	0	0	0	0	0	0	0	0	0	8.29299	0.04589	0	0	0	0	0	0	0	0	0	3.26193	0	0	0	0	0	0	0	0	0	0	0	lncRNA	8.29299	0.337502	2	H	0.999998	[0.99999840582689681, 1.5941731031541965e-06]
XLOC_001575	0	1.73105	0.05265	0.031551	0.042285	2.28441	0	3.51856	4.64875	6.39776	1.29757	0.330417	3.31537	2.87552	0.079181	0.058923	2.81564	0.020056	0.488585	0	0.38869	0.036577	0	4.18657	0.906779	0	1.18363	0	1.30044	0	0	0	0	1.16052	0	0	lncRNA	6.39776	1.08754	5	H	0.99997	[0.99997038187050458, 2.9618129495488568e-05]
XLOC_001581	0	0	0	0	0	0	0	0	0	0	0	9.48521	0	0	0	0	0	0	0	0	0	0	0	0	0	0	0	0	0	0	0	0	0	0	0	0	lncRNA	9.48521	0.263478	1	H	0.999999	[0.99999939809982707, 6.0190017287421296e-07]
XLOC_001625	0	0	0	0	0	0	0	0	0	0	0	0	3.35568	0	0	0	0	0	0	0	0	0	0	5.27859	0	0	0	0	0	0	0	0	0	0.631065	0	0	lncRNA	5.27859	0.25737	2	H	0.999998	[0.99999840582689681, 1.5941731031541965e-06]
XLOC_001657	0	0	0	0	0	0	0	0	1.63472	0	5.58954	0	0	0	0	0	0	0	0	0	0	0	0	0	0	0	0	0	0	0	0	0	0	0	0	0	lncRNA	5.58954	0.200674	1	H	0.999999	[0.99999939809982707, 6.0190017287421296e-07]
XLOC_001658	0	0	0	0	0	0	0	0	0.018724	0	0.032011	0	0	0.013512	0	0	0.026253	9.90354	0	0	0	0	0.022548	0	0	0	0	0	0	0	0	0	0	0	0	0	lncRNA	9.90354	0.278239	1	H	0.999999	[0.99999939809982707, 6.0190017287421296e-07]
XLOC_001666	0	0	0	0	0	0	0	0	0.098614	4.31087	1.85454	6.32929	0	5.40855	0	0	0.069135	0	0	0	0	0	0	0	0	0	0	0	0	0	0	0	0	0	0	0	lncRNA	6.32929	0.501972	3	H	0.999996	[0.99999577773218873, 4.222267811311108e-06]
XLOC_001677	0.677273	0.345008	2.53609	2.04898	0.491024	0.063386	1.09327	0.029384	8.05173	16.855	9.27774	7.77521	9.30754	3.63158	0.272434	2.5426	0.553034	1.0351	0.531507	1.73273	0.658838	0.456203	0.032758	0.228071	0.322748	0.014739	0.09427	0.074982	0.342425	1.41481	0.297275	0.054495	0.338322	1.51084	1.17947	0	lncRNA	16.855	2.10752	6	H	0.999922	[0.99992155814363504, 7.8441856365013465e-05]
XLOC_001680	0	0	0	0	0	0	0	0	0.715536	0	5.13786	0	0	0	0	0	0	0	0	0	0	0	0	0	0	0	0	0	0	0	0	0	0	0	0	0	lncRNA	5.13786	0.162594	1	H	0.999999	[0.99999939809982707, 6.0190017287421296e-07]
XLOC_001701	0	0	0	0	0	0	0	0	0	0	0.166852	0	0	0	0	0	0	0	3.99131	0	0	0	0	0	0	0	0	0	0	0	0	0	0	0	0	0	lncRNA	3.99131	0.115504	1	H	0.999999	[0.99999939809982707, 6.0190017287421296e-07]
XLOC_001711	0	0	1.08308	0.679955	0.124267	0	0	0	0	0	0	2.35819	0	0	0	0	0.043436	0	0	4.86896	0.246373	0	0	0	0.673863	0	0	0	0	0	0	0	0	0	0	0	lncRNA	4.86896	0.279948	1	H	0.999999	[0.99999939809982707, 6.0190017287421296e-07]
XLOC_001712	0	0	0	1.9376	0.656666	0.078025	1.6662	1.6156	0.044646	0	0	0	0.014357	1.43373	0.018631	0.429791	0	0.014157	1.19695	0	4.74498	0.025819	0.026883	0	0.397291	0.024191	2.19707	0	0	0	0	0	0	0	0	0	lncRNA	4.74498	0.458961	1	H	0.999999	[0.99999939809982707, 6.0190017287421296e-07]
XLOC_001713	1.56216	0.113489	5.23635	0.212022	2.15959	10.3497	0.061009	0.183648	0.085006	0.129627	0.799304	1.52256	0.300702	0.552099	0	2.48136	0.178782	0.080867	0	0.029428	0.891152	1.17983	0.051185	0.037512	6.17761	0.046061	0	0	8.38228	0	0	0	0	0	0.057591	0	lncRNA	10.3497	1.19058	4	H	0.999989	[0.99998881710637566, 1.1182893624358169e-05]
XLOC_001745	0	0	0	0	0	0	0	0	5.24385	0	0	0	0	0	0	0	0	0	0	0	0	0	0	0	0	0	0	0	0	0	0	0	0	0	0	0	lncRNA	5.24385	0.145663	1	H	0.999999	[0.99999939809982707, 6.0190017287421296e-07]
XLOC_001751	0.418984	1.91784	2.14707	1.44233	0.852993	0.176457	0.494077	1.24931	6.55372	5.77146	6.99885	5.24728	1.79469	5.32896	3.31328	6.9122	3.28505	0.864468	3.04895	4.06422	0.079636	0.021233	0.845621	0.105313	0.027227	0.293442	0.108154	2.50992	0.300421	0.481353	1.7466	0.025744	0.430304	0.537125	0.684056	0.837268	lncRNA	6.99885	1.96988	10	H	0.996154	[0.99615448608197943, 0.0038455139180205212]
XLOC_001769	0.107791	0.182069	0.03784	0.249438	0.030391	0.079444	0.521999	0.098208	3.50023	6.81639	2.21489	3.18897	0.277751	0.032804	4.00259	0.084698	0.207145	0.086489	0.061968	0.078685	0.460119	0.236598	0.054743	0.080239	0.022473	0.049263	0.031507	0.075182	0.019074	0.01954	0.11689	0	0	0.022543	0.061595	0.023036	lncRNA	6.81639	0.642572	4	H	0.999989	[0.99998881710637566, 1.1182893624358169e-05]
XLOC_001807	0	0	0	0	0	0	0	0	0	0	0	0	0.268005	0	0	0	0	0	0	0	0.050211	0	0	0.245174	0	0	0.673907	0.229723	6.00316	0	0.089291	0	0	0.068881	0.564621	0	lncRNA	6.00316	0.227583	1	H	0.999999	[0.99999939809982707, 6.0190017287421296e-07]
XLOC_001819	0	0	0	0	0	0	0	0	0	4.83457	0	0	0	0	0	0	0	0	0	0	0	0	0	0	0	0	0	0.109239	0	0	0	0	0	0	0	0	lncRNA	4.83457	0.137328	1	H	0.999999	[0.99999939809982707, 6.0190017287421296e-07]
XLOC_001826	1.6316	0.167025	1.88551	0.006569	3.41605	0.023015	0	0.433871	1.79756	3.47412	5.95496	7.34155	0.440434	0.917076	4.43483	1.28	0.849366	0.755845	0.31117	0.054708	0.333239	0.891045	0.015859	0.801954	0.013021	0.007136	0.03651	0.01452	0.005526	1.47177	0.067726	0.005276	0.0063	0.228572	0.017844	0.006673	lncRNA	7.34155	1.08606	5	H	0.99997	[0.99997038187050458, 2.9618129495488568e-05]
XLOC_001833	0	0	0	0.188884	0	0	0	0	0	5.87026	0	0	0	0	0.079005	0.117583	0	0	0.086029	0	0.205319	0.109487	0	0	0	0	0	0.208746	0	0	0	0	0	0	0	0.191882	lncRNA	5.87026	0.196033	1	H	0.999999	[0.99999939809982707, 6.0190017287421296e-07]
XLOC_001848	0	0	0	0	0	0	0	0	12.9045	1.77001	4.90263	7.03191	0	0.073909	0	0	0	0	0	0	0.666421	0	0	0.361558	0	0	0	0	0	0	0	0	0	0	0	0	lncRNA	12.9045	0.769747	3	H	0.999996	[0.99999577773218873, 4.222267811311108e-06]
XLOC_001852	0	0.018412	0	0.013759	0	0	0	0	0	0	0	0	1.19741	5.6428	0	0	0.019336	0.008746	0	0.009548	0.009971	0	0	0	0.013635	0	0.32499	0.030411	0	0.011856	0.602845	1.12722	0.06597	0.054711	0.037373	0.055908	lncRNA	5.6428	0.256803	1	H	0.999999	[0.99999939809982707, 6.0190017287421296e-07]
XLOC_001862	0	0	0	0	0	0	0	0	0	0	0	0	0	0	0	0	0	0	0	0	0.034821	0	0	0.148771	0	0	0	0	0	0.496854	0	0	0.046078	0.812054	0	4.93011	lncRNA	4.93011	0.179686	1	H	0.999999	[0.99999939809982707, 6.0190017287421296e-07]
XLOC_001878	0	0.132426	0	0	0	0	0	0	2.52934	0.100838	4.66339	0	0	3.22111	0	0	0	0	0.090145	0	1.72113	0	0	0.175084	0	0	0	0	0	0	0	0	0	0	0.403207	0	lncRNA	4.66339	0.36213	2	H	0.999998	[0.99999840582689681, 1.5941731031541965e-06]
XLOC_001908	0	0	0.180976	0	0	0	0	0	0	0	5.76109	0	0	0.706009	0	0	0	0	0	0	1.17888	0	0	0	0	0	0	0	0	0	0	0	0	0	0	0	lncRNA	5.76109	0.217415	1	H	0.999999	[0.99999939809982707, 6.0190017287421296e-07]
XLOC_001915	0.166007	0.415408	1.86487	0.031043	2.20503	0.308142	0.066993	0.89068	5.47621	0.031632	2.39376	1.3236	0.630381	0.179632	0.064922	0.019325	0.03272	0	3.97298	3.55465	4.80287	0.467846	0.037471	3.72096	1.76897	1.07902	0.301926	0.085768	1.95842	3.19653	15.5217	1.79524	2.69405	0.432044	5.43871	4.08384	lncRNA	15.5217	1.97259	9	H	0.998545	[0.99854459548609531, 0.0014554045139046901]
XLOC_001984	0	0	0.421199	0.324524	0	0.800071	0.103756	0	5.71041	0.073485	0.370735	0.971021	5.53239	1.61707	0.21115	4.06288	0.076013	20.3085	0	0	2.7437	0	0	1.46729	0	0	0.551111	0	0.060662	0.062142	4.27504	0	0.276624	0.071692	0.391778	0.03663	lncRNA	20.3085	1.40333	5	H	0.99997	[0.99997038187050458, 2.9618129495488568e-05]
XLOC_001991	0	2.753	0	0	0	0	0	0.033246	0	0	0	0	0	2.04333	0	0	3.27962	2.61554	0.055941	0.106547	0	0	0	0	0	0	0	0	0.025829	1.71982	0.07914	0	0	0	0.667242	0	lncRNA	3.27962	0.371646	1	H	0.999999	[0.99999939809982707, 6.0190017287421296e-07]
XLOC_001999	0	0	0	0	0	0	0	0	0	0	14.2169	0	0	0	0	0	0	0	0	0	0	0	0	0	0	0	0	0	0	0	0	0	0	0	0	0	lncRNA	14.2169	0.394913	1	H	0.999999	[0.99999939809982707, 6.0190017287421296e-07]
XLOC_002000	0	0	0	1.24157	0	0	0	0	0	0	0	0	0	7.8062	0.079895	0.178361	0	0	0	0	0	0	0	0	0	0	0	0	0	0	0	3.29857	0	0	0	0	lncRNA	7.8062	0.350128	2	H	0.999998	[0.99999840582689681, 1.5941731031541965e-06]
XLOC_002002	0	0	0	4.12027	0.065739	0	0	2.36332	0	0	0	0	0	0	0	0	0	0	0	0	0	0	0	0	0	0	0	0	0	0	0	0	0	0	0	0	lncRNA	4.12027	0.181926	1	H	0.999999	[0.99999939809982707, 6.0190017287421296e-07]
XLOC_002023	0.930405	0.231108	0.537964	0.092109	0.015431	0.026891	0.927637	0.199455	1.99647	8.8342	1.30215	5.51203	1.20984	0.058296	0.009632	0.960429	0.048543	0	0.041952	0.031961	0.025031	0	0.069488	0.02037	0.022821	0	0	0.025449	0.029055	0	0.029675	0.046239	0.198737	1.03013	0.140734	0.058481	lncRNA	8.8342	0.685075	2	H	0.999998	[0.99999840582689681, 1.5941731031541965e-06]
XLOC_002060	0	0	0.080002	0	2.98775	0.139967	0.724241	0.025954	2.35459	0.854898	3.90225	1.36276	0.679936	0	0	0.014922	0.842201	0.502848	0	0	0.416905	0.528002	0	0.25446	0	0	0.199837	0	0	0.49573	0.895838	0.115522	3.03427	0.285959	0.455782	3.06826	lncRNA	3.90225	0.672858	3	H	0.999996	[0.99999577773218873, 4.222267811311108e-06]
XLOC_002101	0	0.244589	0	0	0	0	0	0.59369	0	0	0	0	0	0	0	0	0	0	0	0	0.264909	0	0	1.45519	0	0	0	0	0	6.2999	0	0	0	0	0	0	lncRNA	6.2999	0.246064	1	H	0.999999	[0.99999939809982707, 6.0190017287421296e-07]
XLOC_002114	0	0	0.232005	0	0	0.487084	0	0.752657	6.13155	0.566675	2.38243	3.536	0	8.14572	0.232611	0	4.39629	0	0	0	0	0	0	0	0	0	0	0	0	0	0	0	0	0	0	0	lncRNA	8.14572	0.746195	4	H	0.999989	[0.99998881710637566, 1.1182893624358169e-05]
XLOC_002119	0	0	5.28609	0.935922	0	3.80439	3.52172	7.56107	6.96354	2.42088	6.23011	0.134635	0.046412	0	5.61608	0	1.22679	0.011441	0.393484	0	0.143473	0	0	2.3405	0	4.75072	0	0	2.04387	0.015509	1.34528	0.332501	5.93732	2.02187	0.391113	3.43742	lncRNA	7.56107	1.85867	10	H	0.996154	[0.99615448608197943, 0.0038455139180205212]
XLOC_002139	0	0	1.48763	0	0.039826	0	0	0	0	0	0	0.044457	0	0	0	0	0	0	0	0	11.2409	0.03445	0.035869	0	0	0	0	0.065681	0	0	0	0	0	0	0	0	lncRNA	11.2409	0.359689	1	H	0.999999	[0.99999939809982707, 6.0190017287421296e-07]
XLOC_002153	0	0	0	0	0	0	0	0	0	2.46908	2.23582	3.48572	0	0	0	0	0	0	0	0	3.30932	0	0	1.89619	0	0	0	0	0	0	0	0	0	0	0	0	lncRNA	3.48572	0.372115	2	H	0.999998	[0.99999840582689681, 1.5941731031541965e-06]
XLOC_002170	0	0	0.281918	0	0	0	0	0.914583	0	0	4.63197	0	0	0	0	0	0	0	0	0	0	0	0	0.149449	0	0	0	0	0	0	0	0	0	1.34359	3.21227	0	lncRNA	4.63197	0.292605	2	H	0.999998	[0.99999840582689681, 1.5941731031541965e-06]
XLOC_002193	0.057657	0.064925	0.890591	0.679248	0.130049	5.66592	1.60549	1.78605	0.389042	0.593258	1.99535	0	3.78458	0	0	0	0	0	0	0.202024	0	0.056247	0	1.5451	0.432747	0	0	0.05362	0.326492	0.041807	3.50135	0.03897	0.558313	0.048232	0	0.098575	lncRNA	5.66592	0.681824	3	H	0.999996	[0.99999577773218873, 4.222267811311108e-06]
XLOC_002198	0	0	0	0	0	0	0	0	0	0	0	0	0	0	0	0	0	0	0	0	0	0	0	0	0	0	0	0	0	0	0	0	0	3.24271	0	0	lncRNA	3.24271	0.090075	1	H	0.999999	[0.99999939809982707, 6.0190017287421296e-07]
XLOC_002199	0	0	0	0	0	0	0	0	0	0.465447	2.87003	0	0	4.40534	0	0	0	0	0	0	0	0	0	0	0	0	0	0	0	0	1.17729	1.40641	0	0	0	0	lncRNA	4.40534	0.286792	1	H	0.999999	[0.99999939809982707, 6.0190017287421296e-07]
XLOC_002235	0.120604	0	1.3266	2.04664	4.9872	0.553077	0	1.33689	5.28954	9.44496	4.11579	2.02441	13.5101	4.01295	0	2.05325	2.86442	9.81673	4.17547	0.093907	2.35343	1.41185	0	2.22945	0.854907	2.66405	0.211515	0.018693	0.042684	0.364374	0.108987	2.16014	4.0388	1.83283	2.57289	3.62558	lncRNA	13.5101	2.56286	10	H	0.996154	[0.99615448608197943, 0.0038455139180205212]
XLOC_002236	0	0	0.797312	0	0	0	6.87422	0	0	0	0.204687	0	0	0	0	0	0	0	0	0	0	0	0	0	0	0	0	0	0	0	0	0	0	0	0	0	lncRNA	6.87422	0.218784	1	H	0.999999	[0.99999939809982707, 6.0190017287421296e-07]
XLOC_002271	0.059285	0	0.083249	0	0	0	0	0.054014	3.75025	0	0	0	0	0	0	0	0	0	0	0.034621	0	0	0	0	0	0	2.84196	0	0	0	0	0	0	0	0	0	lncRNA	3.75025	0.189538	1	H	0.999999	[0.99999939809982707, 6.0190017287421296e-07]
XLOC_002272	0.924999	1.4039	0.112947	1.72596	2.13175	0.039521	0.19476	0.036642	2.61191	1.68974	8.40885	0.708827	0.589055	0	0.028311	0.589887	0.023781	0.236642	1.32559	0.023486	0.833838	1.96168	0.0817	2.48481	1.24095	0.07352	0.047022	0.037401	1.28102	0.408262	0	0.027182	0	0	0.689441	0	lncRNA	8.40885	0.888149	1	H	0.999999	[0.99999939809982707, 6.0190017287421296e-07]
XLOC_002276	0	1.13489	12.9548	0	0	0.15237	0	0	0.915445	0.132951	3.35372	0	0.799068	1.79314	12.7158	5.88866	0	0	4.69466	0	0	1.28572	0	0	0	0	2.17546	0	0	0	0	0	0	0	0	0	lncRNA	12.9548	1.33324	5	H	0.99997	[0.99997038187050458, 2.9618129495488568e-05]
XLOC_002387	0	0	0	0	0.032531	0	0	0	3.69801	0	0	0	0	0	0	0	0	0	0	0	0	0	0	0	0	0	0	0	0	0	0	0.019496	0	0.02413	0.032966	0	lncRNA	3.69801	0.105754	1	H	0.999999	[0.99999939809982707, 6.0190017287421296e-07]
XLOC_002393	0.502249	0	0	0	1.32166	0	0	0	0.564822	0	0	4.42605	0	0	0	0	0	0	0	0	0	0	0	0	0	0	0	0	0	0	0	0	3.24229	0	0	1.86049	lncRNA	4.42605	0.331043	2	H	0.999998	[0.99999840582689681, 1.5941731031541965e-06]
XLOC_002396	0	0	3.95561	0	0	0	0	0	0	0	0	0	0	0	0	0	0	0	0.548386	0	0	0	0	0.199707	0	0.12261	0	0	0	0	1.45464	0.060443	0	0.07481	0.868725	0.420454	lncRNA	3.95561	0.214039	1	H	0.999999	[0.99999939809982707, 6.0190017287421296e-07]
XLOC_002466	0.844335	0.742064	0.838612	0.155962	0.301924	0.323794	0.12466	0.037525	1.33744	2.33085	0.475122	0.440736	0.089372	0.100277	0.04349	0.010788	0.024354	2.70989	0	0.024053	0.728363	0.060269	3.47229	0.628516	0.034348	0.225879	0.024078	3.14084	0.451879	0.44797	0.156323	0.222703	0.232649	0.137818	0.353032	0.369688	lncRNA	3.47229	0.601164	2	H	0.999998	[0.99999840582689681, 1.5941731031541965e-06]
XLOC_002480	0	0	0	0	0	0	0	0	0.584901	22.9919	4.99982	11.9314	0	0	2.11537	0	0	0	0	0	0	0	0	1.03243	0	0	0	0	0	0	0	0	0	0	0	0	lncRNA	22.9919	1.21266	3	H	0.999996	[0.99999577773218873, 4.222267811311108e-06]
XLOC_002481	0	0.343907	0.285905	0	2.52584	0.200081	0	0	10.132	5.41203	2.34874	0	7.40019	7.37371	1.00328	1.54652	0	0.054456	14.6705	0.237804	0	2.3835	5.06679	0	0	0	3.33278	0	0	1.10726	0	0	0	0	0	0	lncRNA	14.6705	1.81737	7	H	0.999792	[0.99979226812300592, 0.00020773187699405993]
XLOC_002528	0.067369	4.55171	0.189202	4.19509	0	0	0	0	0.625041	4.73681	7.28583	0	0	23.0451	6.25997	6.77582	0	0	0	0	0	0	0	0.200597	0.337095	0.123156	1.65414	0	0	0	0.365281	0	0	0.845358	0.076994	0	lncRNA	23.0451	1.70374	7	H	0.999792	[0.99979226812300592, 0.00020773187699405993]
XLOC_002555	0.211178	3.80478	0.370673	0.111065	0.148851	0.077821	0.223709	0.168352	0.178116	0.430053	2.05545	0.232625	5.47017	0.192806	0.204403	0.193591	0.062435	0.127083	0.465385	1.31032	0.547302	0.051503	0.10725	0.530547	0.286181	0.072384	0.123455	0.122744	0.168163	0.440234	0.973268	1.46301	0.127806	1.30286	0.663703	0.383612	lncRNA	5.47017	0.65008	2	H	0.999998	[0.99999840582689681, 1.5941731031541965e-06]
XLOC_002557	0.595024	0.438986	0.201682	0.51797	0.462797	0.705703	0.447132	0.598203	0.917203	1.28431	0.473381	1.16238	1.24662	5.44506	3.97196	0.773867	0.897794	0.669502	1.28966	0.922628	0.963421	0.320259	0.145885	1.42043	0.684439	1.06899	0.407825	0.190813	0.4357	0.639738	1.0235	0.388302	0.546378	0.669402	0.680028	0.929602	lncRNA	5.44506	0.931571	2	H	0.999998	[0.99999840582689681, 1.5941731031541965e-06]
XLOC_002594	0	0	0	0	0	0	0	0	0	0	0.053195	3.34384	0	0	0	0	0	0	0	0	0	0	0	0	0	0	0	0	0	0	0	0	0	0.03086	0	0	lncRNA	3.34384	0.095219	1	H	0.999999	[0.99999939809982707, 6.0190017287421296e-07]
XLOC_002615	3.60937	4.06436	4.48351	0	2.66153	1.09135	0.84034	3.54142	5.15186	4.52325	6.806	5.76728	4.29251	3.21086	0.488611	2.03617	2.05214	2.302	0.851283	0.08107	0	0	0	0.413352	0	0	0	0	0	0	0	0	0	0.69678	0	0	lncRNA	6.806	1.63792	10	H	0.996154	[0.99615448608197943, 0.0038455139180205212]
XLOC_002621	0.521121	1.05626	0.658587	0	0	0	0	0.522267	6.6809	2.77038	5.63578	3.34586	4.97542	4.40892	2.27439	4.14934	5.70058	3.45657	2.99589	4.32142	0	0	0	0	0	0	0	0	0	0	0	0.246554	0	0	0	1.11369	lncRNA	6.6809	1.52316	9	H	0.998545	[0.99854459548609531, 0.0014554045139046901]
XLOC_002622	0.398976	0.996206	0.81601	1.45241	1.04664	1.43191	0.882053	1.63576	1.17047	1.07837	0.862964	0.98272	0.31524	0.580712	0.378543	0.722409	0.379515	0.389721	0.704726	0.151953	1.25351	0.973043	2.75747	0.903896	0.867977	0.911697	0.527328	5.3397	0.233293	0.119492	0.206922	0.017587	0.111983	0.384548	0.138774	0.029657	lncRNA	5.3397	0.865394	1	H	0.999999	[0.99999939809982707, 6.0190017287421296e-07]
XLOC_002624	0.457451	0.807795	0.656956	1.37353	0.621429	0.991016	0.276912	0.88092	1.48194	1.41742	1.73902	2.21196	0.710626	0.828977	0.585487	0.631753	0.239754	0.795268	1.41853	1.33571	1.2236	1.5822	4.66758	1.72583	0.82367	3.26899	0.705031	2.32046	0.831572	0.233696	0.405872	0.32324	0.3188	0.287007	0.546565	0.34661	lncRNA	4.66758	1.08537	2	H	0.999998	[0.99999840582689681, 1.5941731031541965e-06]
XLOC_002630	1.34732	0.907461	0.123771	0.158937	0.326618	0.346468	1.2653	0.183556	0.095584	0.442671	0.199726	0.237781	0.129784	0.38321	0.363418	1.43794	0.297822	0.026942	0.318513	0.294135	0.921421	1.15468	0.01279	1.98713	1.41762	0.679053	1.1189	3.52472	0.650639	0.374342	0.423296	0.178724	0.447078	0.484542	0.287813	0.73195	lncRNA	3.52472	0.646712	1	H	0.999999	[0.99999939809982707, 6.0190017287421296e-07]
XLOC_002726	0	0	0	0	0	0	0	0	0	0	0	0	0	0	0	0	0	0	0	15.2686	0	0	0	0	0	0	0	0	0	0	0	0	0	0	0	0	lncRNA	15.2686	0.424127	1	H	0.999999	[0.99999939809982707, 6.0190017287421296e-07]
XLOC_002732	0	2.22193	0	0	0	0	0	0	0	0	0	0	1.28998	0	0.017808	0	1.795	0.013532	0	0	0	0	0	0.564935	2.17295	0.046245	0	0	2.23828	1.65088	2.16719	1.11138	4.96049	0.148136	1.41665	0	lncRNA	4.96049	0.605983	1	H	0.999999	[0.99999939809982707, 6.0190017287421296e-07]
XLOC_002855	0	0.343907	0.285905	2.14164	0.803677	0.100041	0.554624	0	0.472254	0.4801	4.33048	0.064081	0	0	0.931619	0	0.060196	0.13614	0	1.01067	0	2.83041	0.051702	3.52382	0	1.76798	0	0	0.03603	0	0.110396	0.344037	4.72357	1.83098	1.04712	2.69778	lncRNA	4.72357	0.852199	3	H	0.999996	[0.99999577773218873, 4.222267811311108e-06]
XLOC_002947	0.081585	0	0	0	0	0	0	0	0	0	0	3.32093	0	0	0	0	0	0	4.94042	0	0	0	0	0	0	0	0	0	0	0.039438	0	0	0	0.181998	0	0.232474	lncRNA	4.94042	0.244357	2	H	0.999998	[0.99999840582689681, 1.5941731031541965e-06]
XLOC_002989	0	0	3.52548	0	1.01124	0	0.217113	0	0	0	0	0	8.95004	3.71122	0.126239	1.597	2.91608	0.143892	0	0.15709	0	0	0	0	0	0	0	0	0	0	0	0	0	0	0	0	lncRNA	8.95004	0.620983	3	H	0.999996	[0.99999577773218873, 4.222267811311108e-06]
XLOC_002994	0.754496	0.134148	0	0	0.089569	0	0	0.03618	0	0	4.06552	0	0	0	0	0.312027	0	0.042483	0	0	0	0	0	0	0	0	0	0	0	0	0	0.02684	0	0	0.862282	0	lncRNA	4.06552	0.175654	1	H	0.999999	[0.99999939809982707, 6.0190017287421296e-07]
XLOC_003047	0.615166	0	0	0	0.057814	4.03013	0	0	7.3072	0	4.21348	16.5861	0.027809	0	0	0	0	0	0.07859	0	0	0	0	0.496085	0	0	0	0	0	0	0	0.173243	0	0.643263	0.64446	0	lncRNA	16.5861	0.968703	4	H	0.999989	[0.99998881710637566, 1.1182893624358169e-05]
XLOC_003052	0	0.345478	0	0	0	0	0.278578	0.069881	0	0	0	0	0	0	0	0.683039	0	0.082057	5.17378	0.044792	0	0	0	0	0	0	0	0	0	0.222462	0	0	0	0	0	0	lncRNA	5.17378	0.191669	1	H	0.999999	[0.99999939809982707, 6.0190017287421296e-07]
XLOC_003057	0	1.13774	4.52235	0.106277	0	0	0.611616	0	7.45664	0.379026	11.3822	3.25945	3.69968	0.115309	3.11168	5.88816	2.12836	0	0.048405	0	0	0.123208	8.65911	0.705107	0	0	0	0	0.491682	0	0	0	0	0	0.216509	0	lncRNA	11.3822	1.50118	8	H	0.99945	[0.9994499959564993, 0.0005500040435007053]
XLOC_003080	0	1.12525	0	2.40252	0	0	0	0	0	0	0	0	6.89221	25.285	0	3.73902	1.43499	0.076362	0.109425	0	0	0.417789	0	0	0	0	0	0	0	0	0	0	0	0	0	0	lncRNA	25.285	1.15229	3	H	0.999996	[0.99999577773218873, 4.222267811311108e-06]
XLOC_003095	0.563568	0.035256	0.681456	0.052693	1.21819	0.107686	0.890776	0.798718	1.08271	0.590617	2.14448	2.52262	0.016984	0.190569	1.67503	0.836453	0.08331	0	0.012	1.19761	3.45574	0.977393	0.047703	0.011653	0	0.171707	0.256248	0.058234	0.210536	0.022702	0.83183	0.010581	0	0.157149	0.143129	0	lncRNA	3.45574	0.58487	1	H	0.999999	[0.99999939809982707, 6.0190017287421296e-07]
XLOC_003101	0	0	0	0	0	0	0	0	0	0	0	0	0	0	0	9.53858	0	0.113259	0	0	1.03292	0	0	0	0	0	0	0	0	0	0	0	0	0	0	0	lncRNA	9.53858	0.296799	1	H	0.999999	[0.99999939809982707, 6.0190017287421296e-07]
XLOC_003154	0	2.32265	0	0	0	1.57262	0	0	0	0.030493	0	0.089541	0.057875	0.021646	3.80517	0.074516	0	0	0	0	0	0	0	0.211781	0	0	0	0	0.125862	0	0	0	0	0.148748	0	0	lncRNA	3.80517	0.235025	1	H	0.999999	[0.99999939809982707, 6.0190017287421296e-07]
XLOC_003186	0.036769	0.103511	0.051632	0.01547	0	0.018066	0	0.01675	0	0.015764	5.38154	0.023145	0.009973	0.01119	0.012942	0.009631	0	0.019669	0.014092	0.010736	0	0	0.037348	0.013685	0	0.016804	0.021495	0.085486	0.013013	0.039992	0	0	0	0.015379	0	0	lncRNA	5.38154	0.166502	1	H	0.999999	[0.99999939809982707, 6.0190017287421296e-07]
XLOC_003221	0	0	0	0	0	0	0	0	0	0	0	0	0	0	0	0	4.35132	0	0	0	0	0	0	0	0	0	0	0	0	0	0	0	0	0	0	0	lncRNA	4.35132	0.12087	1	H	0.999999	[0.99999939809982707, 6.0190017287421296e-07]
XLOC_003242	0	0	0	0	0.109081	0.095048	0	0	0	0.414673	1.67364	6.33183	2.93828	0.058872	0	8.15737	0	0	0	0	0	0	0	0	4.03306	0	0	0	0	0	0	0	0	0	0	0	lncRNA	8.15737	0.661441	3	H	0.999996	[0.99999577773218873, 4.222267811311108e-06]
XLOC_003243	0	0.582812	0.528564	0	0	0.046237	0.056964	0	4.20663	0	9.49857	0.236938	2.93529	0.057278	0	0.024647	0	1.25844	0.072133	0	0.028692	0.045901	0.047792	0.035025	0.078477	0	0	0.262541	0.099914	0	0.051023	0.031802	0	0	0.376414	0	lncRNA	9.49857	0.571169	2	H	0.999998	[0.99999840582689681, 1.5941731031541965e-06]
XLOC_003260	0	0	0.228632	3.97328	0	0	0	0.296685	0	0	0	0	0.044162	0.049551	5.04304	0	0	0	0	0	2.48218	0	0	0	0	0.297645	0	0	0	6.31619	0	0	0	0	0	0	lncRNA	6.31619	0.520316	3	H	0.999996	[0.99999577773218873, 4.222267811311108e-06]
XLOC_003261	0	0	0	0	0	0	0	0	0	0	0	0	0	0	0	0	0	0	0	0	0.256792	0	0	4.70202	0.70236	1.28302	0	0.130539	0	0	0	0	0	0	0	0	lncRNA	4.70202	0.19652	1	H	0.999999	[0.99999939809982707, 6.0190017287421296e-07]
XLOC_003269	0.170491	0	0.889221	0	0	3.80556	0.029487	0.48819	0	4.65713	0	0	1.7044	0.014825	1.18301	2.1562	0	1.94123	0	0	0	0	0	0	0	0.022262	0.142385	0	0	0	0	0	0	0	0	0	lncRNA	4.65713	0.4779	2	H	0.999998	[0.99999840582689681, 1.5941731031541965e-06]
XLOC_003302	0.746554	0	0	0	0	0	0	0	0	0	0.10765	9.68048	0	0	0	0	0	0	0	0	0.045525	0	0	0	0	0	0	0	0	0	0	0	0	0	0	0	lncRNA	9.68048	0.293895	1	H	0.999999	[0.99999939809982707, 6.0190017287421296e-07]
XLOC_003317	0.904268	0.370275	2.88587	0.691753	0.278131	0.080783	0.199049	0	0.069336	0.140975	0.118538	0.103491	0.044595	0.700506	0.173604	0.258376	0.194434	0.087947	0.189039	1.63224	0	0.160391	0	0.244774	0	0	0	0	0.058188	0.119215	6.95334	0	0.066336	0.206306	0.46975	0.140546	lncRNA	6.95334	0.487279	1	H	0.999999	[0.99999939809982707, 6.0190017287421296e-07]
XLOC_003324	0	0.117972	0.809123	0.088159	0.118153	0	0.063419	0	0.574362	3.23394	0	3.95676	0.028416	0.031884	0	0	0	0.02802	0.040153	0	0.063886	0	0	0.077987	0	0	0	0.048715	0.037078	0.037983	0	0.106215	0	0	0	0.044779	lncRNA	3.95676	0.264083	2	H	0.999998	[0.99999840582689681, 1.5941731031541965e-06]
XLOC_003333	0	0	0	0	0	0	0	0	0	0	0	0	0	0	4.13911	0	0	0	0	0	0	0	0.049359	0	0	0	0	0	0	0	0	0	0	0	0.333219	0	lncRNA	4.13911	0.125602	1	H	0.999999	[0.99999939809982707, 6.0190017287421296e-07]
XLOC_003365	0.428676	0	0.354721	0	0	0	0	0	0	0	0	0	0	0	0	0	0	0	0	0	4.04248	0.231498	0.007775	0.78636	0	0	0.277454	0	0	0	0	0	0	0	0	0.013087	lncRNA	4.04248	0.170613	1	H	0.999999	[0.99999939809982707, 6.0190017287421296e-07]
XLOC_003396	0.852374	0	0.694209	0.014345	0	0	0	0.17085	3.19203	0.014617	0.467056	1.84569	0.009248	4.00523	0	0.00893	0.99794	0.009119	3.67191	0.009955	0.010396	0	0	0.03807	0	0	0	0	0.012067	0	0.036973	0	0	0.541914	0.915694	0.014573	lncRNA	4.00523	0.487033	3	H	0.999996	[0.99999577773218873, 4.222267811311108e-06]
XLOC_003411	0	0	0	0	0	0	0	0	0	3.6786	3.04403	0	0	6.25878	0	0	0	0	0	0	0	0	0	0	0	0	0	0	0	0	0	0	0	0	0	0	lncRNA	6.25878	0.360595	3	H	0.999996	[0.99999577773218873, 4.222267811311108e-06]
XLOC_003449	2.01769	2.13707	3.25405	0.86574	1.58835	1.14844	0.048372	1.22857	0.117946	3.28029	1.22427	1.37066	1.31671	2.90002	2.8477	0.120345	6.44963	0.160292	0.298603	5.244	0	1.88064	0	0.304852	0.674725	0.127819	1.34304	0	3.95226	0.72427	7.75552	4.29374	0.403011	0.317522	0.582192	1.6565	lncRNA	7.75552	1.71208	7	H	0.999792	[0.99979226812300592, 0.00020773187699405993]
XLOC_003453	2.45689	0.353183	2.42233	0.043988	0	0	0.126574	6.04858	0	0	0	0	0	0	0	0.794114	0.03091	0.027962	0	0.030527	0	0	0	0	0	0	0	0	0	0	0	0	0	0	0	0	lncRNA	6.04858	0.342641	1	H	0.999999	[0.99999939809982707, 6.0190017287421296e-07]
XLOC_003494	1.50598	1.30448	0	0.584889	0	0	0.420749	0	0	0	0.501131	0	0	0	0.027183	0	0.205497	0.227213	0	6.06605	0	2.07187	0	0	0.322027	0	0	0	0.437324	0	0	5.14157	0.49856	0.064606	0	0	lncRNA	6.06605	0.538309	2	H	0.999998	[0.99999840582689681, 1.5941731031541965e-06]
XLOC_003498	0	0	0	0	0.022971	0	1.20834	0	0	0	0	0	1.85632	3.60776	0.014338	0.08536	1.74639	0.087165	0	0.04758	0	0	0	0	0.696445	1.54528	0	0	0	0	0	0	0	0	0	0	lncRNA	3.60776	0.303276	1	H	0.999999	[0.99999939809982707, 6.0190017287421296e-07]
XLOC_003512	0	0	0.223693	0	0	0	0	0	0	0	0.153138	0	0	0	0	0.222529	0	0	0	0	0	1.39865	0	0	0	0	0	4.83944	0	0	0	0	0	0	0	0	lncRNA	4.83944	0.189929	1	H	0.999999	[0.99999939809982707, 6.0190017287421296e-07]
XLOC_003519	1.79973	0.109546	0	0	0	0	2.70888	0	0	0	2.73542	0.244942	0.184706	0	0	0	0	0	0.037285	13.5495	10.5892	0	2.71735	4.96052	0.567899	10.537	0	0	0	0	0	0	0	0.081381	0	0.706869	lncRNA	13.5495	1.43139	4	H	0.999989	[0.99998881710637566, 1.1182893624358169e-05]
XLOC_003533	0	0	0	0	0	2.09115	0	0	0	0	0.130573	0	0	0	0	0	0	0.217971	0	0	0.02761	0	0	0	0.151032	8.93896	0	0	5.54428	4.79314	0.343686	0.061203	0.036535	0	0	0	lncRNA	8.93896	0.620448	3	H	0.999996	[0.99999577773218873, 4.222267811311108e-06]
XLOC_003542	0.150899	0.125205	0.078066	0.895539	0.026871	0	0.048076	0.014472	0	0.068099	1.2941	1.61975	0.004308	0.362555	0.682069	0.986004	0	0	0.730534	0	1.7532	0.52685	0	0.904537	0.125842	3.92004	0.018572	0.059087	0	0	0	1.47619	1.61502	0.019932	0.671672	0.006789	lncRNA	3.92004	0.505118	1	H	0.999999	[0.99999939809982707, 6.0190017287421296e-07]
XLOC_003546	0.323324	0.017337	0.259437	0.025912	0	1.165	0.01864	0.098193	2.88287	4.18492	1.77608	0.27136	1.20271	0.037485	0.032514	1.37109	1.8754	2.2319	3.61132	0.8182	0.028166	0	0.015639	0.034383	1.47657	0	0	0.042955	0	0	0	0	0	0	0.739027	0	lncRNA	4.18492	0.681679	2	H	0.999998	[0.99999840582689681, 1.5941731031541965e-06]
XLOC_003551	0	0	0.42542	0	0	0	0	0.092008	0	0.259773	2.62115	0	0	3.31923	10.9476	0	0	0	0	0	0	0	0	0	0	0	0	0	0	0	0	0	0	0	0.807894	0	lncRNA	10.9476	0.513142	2	H	0.999998	[0.99999840582689681, 1.5941731031541965e-06]
XLOC_003555	0	0	0	0	0	0	0	0	0	0	6.78615	0	0	0	0	5.30983	0	0	8.60227	0	0	0	0	0	0	0	0	0	0	0	0	0	0	0	0	0	lncRNA	8.60227	0.574952	3	H	0.999996	[0.99999577773218873, 4.222267811311108e-06]
XLOC_003562	0	0	0	0	0	0	0	0	0	0	0	0	0	0	0	0	0	0	0	0	0	0	0	0	0	0	0	0	0	0	0	0	3.36362	0	0	0	lncRNA	3.36362	0.093434	1	H	0.999999	[0.99999939809982707, 6.0190017287421296e-07]
XLOC_003569	0	0	0	0	0	0	0	0	0	0	0	0	0	0	0	0	1.71792	0	0	0	0	0	0	0	4.09384	0	0	0	0	0	0	0	0	0	0	0	lncRNA	4.09384	0.161438	1	H	0.999999	[0.99999939809982707, 6.0190017287421296e-07]
XLOC_003582	0	0	0	0	0	0	0	0	0	0	0	0	0	0	0	2.84906	0	0	0	0	0	0	0	3.38762	0	0	0	0	0	0	0	0	0	0	2.1565	1.8028	lncRNA	3.38762	0.283222	1	H	0.999999	[0.99999939809982707, 6.0190017287421296e-07]
XLOC_003598	0.48558	1.45811	0.113643	1.45283	0.030424	0.02651	0.587878	0.614455	0.386803	0.508885	2.56736	1.69807	4.58048	4.58112	0.05697	0.042394	3.06265	0.187593	2.19189	1.37059	0.279657	4.81598	5.8364	1.46593	3.41955	0.271234	0.693904	1.42999	0.114569	0.039121	1.40418	3.37314	0.043537	0.067701	3.14471	0.046121	lncRNA	5.8364	1.45694	8	H	0.99945	[0.9994499959564993, 0.0005500040435007053]
XLOC_003609	0.031203	1.96762	0.744858	0	0	3.61819	0.679973	0	0	0	0	0	0	0	0	0	0	0	4.40084	0.018222	0	0	0	0	0	0	0	0	0	0	0.507549	0	0	0.756966	1.24811	0	lncRNA	4.40084	0.388154	2	H	0.999998	[0.99999840582689681, 1.5941731031541965e-06]
XLOC_003615	0	0	0	0	0	0	0	0	0	0	0	0	0	0	0	0	0	0	0	0	0	0	0	0	2.1964	0	0	0	0.124283	0	5.90254	0	0	0	0	0	lncRNA	5.90254	0.228423	1	H	0.999999	[0.99999939809982707, 6.0190017287421296e-07]
XLOC_003616	0	0	0	0	0	0	0	0	0	0	0	0	0	0	0	0	0	0	0	0	11.734	0	0	0	0	0	0	0	0	0	0	0	0	0	0	0	lncRNA	11.734	0.325944	1	H	0.999999	[0.99999939809982707, 6.0190017287421296e-07]
XLOC_003617	0	1.96518	0	0	0	0	4.57785	0	0	7.73148	4.40388	18.2173	0	0.04426	0	0	0	0	0	0	0	0	9.30636	0	0	0	0	0	0	0	0	0	0	0	0	0	lncRNA	18.2173	1.28462	5	H	0.99997	[0.99997038187050458, 2.9618129495488568e-05]
XLOC_003623	0	0	0	0	0	0	0	0	0	0	5.9767	0	0	0	0	0	0	0	0	0	0	0	0	0	0	0	0	0	0	0	0	0	0	0	0	0	lncRNA	5.9767	0.166019	1	H	0.999999	[0.99999939809982707, 6.0190017287421296e-07]
XLOC_003653	0	0	0.387734	0	0	0	0	0	0	0	0	0	2.20939	0.042017	0	0	0	0	0	0	0	0	7.92315	2.41513	0	0	0	0	0	0	0	0	0	0.057747	0.867815	0	lncRNA	7.92315	0.386194	1	H	0.999999	[0.99999939809982707, 6.0190017287421296e-07]
XLOC_003664	0	0	0	0	0	0	0	0	4.24223	0	0	0	0	0	0	0	0	0	0	0	0	0	0	0	0	0	0	0	0	0	0	0	0	0	0	0	lncRNA	4.24223	0.11784	1	H	0.999999	[0.99999939809982707, 6.0190017287421296e-07]
XLOC_003667	0	0	0	0	0	0	0.135575	0	0	0	0	0	7.47198	19.562	0.551805	0.058661	1.05945	0	0	17.1992	0	0	0.909955	0	0.186776	0	0	0	0	0	0	0	0	0	0	0	lncRNA	19.562	1.30932	3	H	0.999996	[0.99999577773218873, 4.222267811311108e-06]
XLOC_003668	0	0	0.01254	0	0.040285	0	0	0	2.56087	0.18377	1.62248	1.69758	0.639451	0.157628	0.157156	0	0.512195	0.028661	0	0	3.55596	0.034847	4.51712	0.977178	0	0.416283	0.041764	1.51146	0.158024	1.7483	0.145258	0.012071	0.028824	0	0	0	lncRNA	4.51712	0.576658	2	H	0.999998	[0.99999840582689681, 1.5941731031541965e-06]
XLOC_003671	0	0	0.49832	0	0	0	0	0	0	0	0	0	0	1.29601	0	3.43911	3.2525	0.094914	0	0	0	0	5.94755	0	0	0	0	0.66005	0	0	0	0	0	0	0	0	lncRNA	5.94755	0.421901	3	H	0.999996	[0.99999577773218873, 4.222267811311108e-06]
XLOC_003677	0	0	0	0	0	0	0	0	0	0	0	0	0	0	0	0	0	0	9.1969	0	0	0	0	0	0	0	0	0	0	0	0	0	0	0	0	0	lncRNA	9.1969	0.255469	1	H	0.999999	[0.99999939809982707, 6.0190017287421296e-07]
XLOC_003686	0	0	0	0	0	0	0	0	0	0	0	0	0	0	0	0	0	0	0	0	0	0	13.8807	0	0	0	0	0	0	0	0	0	0	0	0	0	lncRNA	13.8807	0.385574	1	H	0.999999	[0.99999939809982707, 6.0190017287421296e-07]
XLOC_003694	0	0	0	0	0	0	0	0	8.86648	5.43689	4.57158	12.1838	7.33198	0	0.939687	0.262226	0	0	0	0	0	0	0	0	1.39154	0	0	0	0	0	1.80947	0	0	0	0	0	lncRNA	12.1838	1.18871	5	H	0.99997	[0.99997038187050458, 2.9618129495488568e-05]
XLOC_003695	0	0	0	0	0	0	0	0	0	0	0	0	0	0	0	0	0	0	0	0	0	0	0	0	0	0	0	0	0	0.152885	0	0	0	0	1.73497	3.13618	lncRNA	3.13618	0.139557	1	H	0.999999	[0.99999939809982707, 6.0190017287421296e-07]
XLOC_003715	0.132055	0.02974	0.11126	0	0	0	0	0	0	0.022646	0	0.03325	0.573093	3.42409	0.037184	0.096846	0.421657	0.141277	0	0.462708	0.032211	0.206121	0	0.176942	0.022025	0	0.06176	0.024562	0	0.114904	0	0.285615	0.042624	0.044188	0	0	lncRNA	3.42409	0.180466	1	H	0.999999	[0.99999939809982707, 6.0190017287421296e-07]
XLOC_003720	1.45484	2.84911	4.17463	1.49037	3.21014	1.42966	3.98216	1.84417	0.017784	2.35028	0.425647	0.291984	2.43627	2.32287	0.103896	1.45793	2.68049	0.620319	6.65871	5.78714	0.797164	0.082276	0	0.769068	0.017583	0.019272	1.94752	9.21585	0.343261	0.550385	0.045729	0.028502	0.408339	0.017638	0.144581	0.054072	lncRNA	9.21585	1.66749	6	H	0.999922	[0.99992155814363504, 7.8441856365013465e-05]
XLOC_003726	0	2.99351	0	1.87514	0.132269	0.038418	1.84588	0	5.63847	8.48089	2.76225	14.9618	2.18438	0	0	0	4.29965	0.020912	0.029967	0	0.071519	0	2.77963	0.436521	2.34737	7.64697	0.091418	0	0.193704	1.87091	0.084788	0.052847	0	0.032704	0.848902	0.401031	lncRNA	14.9618	1.72561	5	H	0.99997	[0.99997038187050458, 2.9618129495488568e-05]
XLOC_003729	1.43252	0.026018	1.20045	1.78873	0.364805	0.068116	1.28675	0.842037	0.370268	0.059435	6.63005	2.70515	0.300815	0.660977	0	0.012103	3.94835	0.037078	2.12528	7.39417	1.90209	0.2254	0	1.39314	0.385369	1.14043	1.56684	0	0.637827	0.552866	0.075167	1.40549	0.130512	3.05388	3.1159	3.2392	lncRNA	7.39417	1.39103	6	H	0.999922	[0.99992155814363504, 7.8441856365013465e-05]
XLOC_003819	0.656578	0	0.460987	0	0	0	0	0	0	0	0	0	0	6.09447	3.46643	8.68451	3.3	0	15.3501	4.31358	0	0	1.33381	0.488751	0	0	0	0	0	0	0	0	0	0	0	0	lncRNA	15.3501	1.22637	6	H	0.999922	[0.99992155814363504, 7.8441856365013465e-05]
XLOC_003826	0	0	0	0	0	0	0	0	5.80693	0.099217	0.41713	12.8191	0	0.105645	0	0	0	0	0	0	0	0	0	0.172269	0	6.8747	0	0	0	0	0	0	0	0	0	0	lncRNA	12.8191	0.730417	3	H	0.999996	[0.99999577773218873, 4.222267811311108e-06]
XLOC_003861	0	0	0	3.06928	0.216501	0	0	0	0	0	3.32179	0	0	0	0	0	0	0	0	0	0	0	0	0	0	0	0	0	0	0	0	0	0	0	0	0	lncRNA	3.32179	0.183543	2	H	0.999998	[0.99999840582689681, 1.5941731031541965e-06]
XLOC_003885	0	0.027653	0	0	0	0	0	0	0	0	0	0	0	0	0	0	0.580839	0.026273	0	4.21633	0	0	0.049888	0	0.02048	0.022447	0	0.022838	0	0	0	0	0	0	0.056132	0	lncRNA	4.21633	0.139524	1	H	0.999999	[0.99999939809982707, 6.0190017287421296e-07]
XLOC_003953	0	10.9342	0	0	0.377618	0	0	0	0	0	0	0	0	0	0	0	0	0	0	0	0	0	0	0	0	0	0	0	0	0	0	0	0	0	0	0	lncRNA	10.9342	0.314217	1	H	0.999999	[0.99999939809982707, 6.0190017287421296e-07]
XLOC_003964	0	0	0.523384	0	0	0	0	0	4.5898	0	0	0	0	0.998206	0	0	0	0	0	0	0	0	3.86159	0	0	0	0	0	0	0	0	0	0	0	0	0.191172	lncRNA	4.5898	0.282338	2	H	0.999998	[0.99999840582689681, 1.5941731031541965e-06]
XLOC_003968	0	0.026259	0	0.019623	0	0	0	0.021246	0	0	0	0	0	0	5.6304	0.012215	0	0.012474	0.035749	0	0.01422	0.022749	0	0.190943	0.291702	0	0	0	0	0.033817	0.480461	1.59187	0.018817	1.05339	0	0	lncRNA	5.6304	0.262665	1	H	0.999999	[0.99999939809982707, 6.0190017287421296e-07]
XLOC_003988	1.50609	0.027802	4.78446	0	0.05569	0	3.58699	0.022495	17.7217	11.4321	2.20734	3.35695	2.3305	14.4119	0.01738	0.012934	0	0.013207	6.11294	0	0	0	0.702194	0	0	5.34853	0	0	0	0	0	0	0	0	0	0	lncRNA	17.7217	2.04586	8	H	0.99945	[0.9994499959564993, 0.0005500040435007053]
XLOC_003996	0	0	0	0	0	0	0	0	0	0	0	5.5789	0	0	0	0	0	0	0	0	0	0	0	0	0	0	0	0	0	0	0	0	0	0	0	0	lncRNA	5.5789	0.154969	1	H	0.999999	[0.99999939809982707, 6.0190017287421296e-07]
XLOC_004005	0	0	0	0	0	0	0	0	0	0	0	0	0	0	0	0.613894	0.098994	0	0	3.03082	0	1.63322	0	0	0	0	0	0	1.06652	0	0	1.13155	0	0	0	0	lncRNA	3.03082	0.210416	1	H	0.999999	[0.99999939809982707, 6.0190017287421296e-07]
XLOC_004008	0	0	0.618004	0	0	0	0	0	1.42295	4.78003	0	0	0	0	0	0	0	0	0	0	0	0	0	0	0	0	0.085762	0	0	0	0	0	0	0	0	0	lncRNA	4.78003	0.191854	1	H	0.999999	[0.99999939809982707, 6.0190017287421296e-07]
XLOC_004010	0.022658	0	0.286355	0.009533	0	0.011133	0	0.030966	6.0104	0.738283	0.277718	0.014263	0.012292	0.006896	0.01595	0.308603	0	0	0.008684	0	0.020726	0.011052	5.16683	0.143367	0.018896	0.103553	0	0	0.032077	1.60189	2.77653	0.022972	3.00773	0	0.012948	0	lncRNA	6.0104	0.574231	3	H	0.999996	[0.99999577773218873, 4.222267811311108e-06]
XLOC_004029	0	0	4.28857	0	0	0	0	1.70045	0	0.29097	8.80776	0.213603	0.092042	0	0	10.6656	0	0	11.8352	0	10.4501	0	1.20638	2.65234	0	0	0	0	0	0	0	0	0	0	0	0	lncRNA	11.8352	1.45008	5	H	0.99997	[0.99997038187050458, 2.9618129495488568e-05]
XLOC_004031	0	0.01323	1.0559	0	0	0	0	0	0	0	0	0.014791	0	0	0	0	0	0	0	0.006861	0	0	5.41804	0.787142	0	0	0	0	0	0	0	0	0	0	0	0	lncRNA	5.41804	0.202666	1	H	0.999999	[0.99999939809982707, 6.0190017287421296e-07]
XLOC_004041	0	0	0	0	0	0	0	0	11.0086	0.097318	0	0	0	0	0	0	0	0	0	0	0	0	0	0	0	0	0	0	0	0	0	0	0	0	0	0	lncRNA	11.0086	0.308498	1	H	0.999999	[0.99999939809982707, 6.0190017287421296e-07]
XLOC_004044	0	0	0	0	0	0	0	0	0	0	0	0	0	0	0	0	0	0	7.1827	0.121604	0	0	0	0	0	0	0	0	0	0	0	0	0	0	0	0	lncRNA	7.1827	0.202897	1	H	0.999999	[0.99999939809982707, 6.0190017287421296e-07]
XLOC_004069	0	0	0	0	0	0	0	0	2.86077	0	0	0	0	0	0	0	0	0	15.2279	0	0	0	0	0	0	0	0	0	0	0	0	0	0	0	0	0	lncRNA	15.2279	0.502464	1	H	0.999999	[0.99999939809982707, 6.0190017287421296e-07]
XLOC_004080	1.44919	5.45194	0.971236	0	0.037145	0	0.23925	1.68044	0	0	0	0.041464	0.268005	0.020047	0	0	3.48606	0.035236	0	0.019234	0	0.064261	0	0	0	0	0	0.03063	0	0.023882	0	0	0	0	0.941035	0	lncRNA	5.45194	0.409974	2	H	0.999998	[0.99999840582689681, 1.5941731031541965e-06]
XLOC_004095	0	0	0	0	0	0	0	0	12.5577	1.6367	0	0	0	0	0	0	0	0	0	0	0	0	0	0	0	0	0	0	0	0	0	0	0	0	0	0	lncRNA	12.5577	0.394288	1	H	0.999999	[0.99999939809982707, 6.0190017287421296e-07]
XLOC_004105	0.040492	0.706744	0.454875	1.43109	0.045666	1.07436	0.686317	2.67467	2.93712	0	2.13117	12.4382	1.52663	5.82882	0.042756	4.61346	2.15487	0.05415	0.015519	3.03859	0.049384	0.039502	0	0.256207	0.388334	0.092528	0	0	1.89166	0.367009	0.395191	0	0	0	2.56836	0.017307	lncRNA	12.4382	1.33225	4	H	0.999989	[0.99998881710637566, 1.1182893624358169e-05]
XLOC_004117	0	0	0	0	0	0	0	0	0	0	3.40053	5.7294	0	0	0	0	0	0	0	0	0	0	0	1.44749	0	0.037817	0	0	0	0	0	0	0	0	0	0	lncRNA	5.7294	0.294868	2	H	0.999998	[0.99999840582689681, 1.5941731031541965e-06]
XLOC_004120	0	0	0	0	0	0	0	2.16339	0	0	1.33154	5.48042	5.08087	0	0	0	0	0	0	0	0	0	1.33992	7.46305	0	2.41154	0	0	0	0	0	0	0	0	0	0	lncRNA	7.46305	0.701965	3	H	0.999996	[0.99999577773218873, 4.222267811311108e-06]
XLOC_004133	0.261016	0.11022	0.503966	0.123548	0.18398	0.432841	1.30352	0.089178	2.99955	1.21696	1.62312	3.14222	0.159293	0.19859	0.126321	0.102548	0.723464	0.418865	0.112542	0.123848	0.477504	1.49596	1.20962	1.74868	0.897902	1.17798	0.457769	0.394449	2.20551	1.4313	5.8025	3.24167	1.59285	0.805165	1.21186	1.89658	lncRNA	5.8025	1.11119	3	H	0.999996	[0.99999577773218873, 4.222267811311108e-06]
XLOC_004156	0	0	0	0	0	5.70678	0.226798	0	0	0	0	0	6.50386	0.114023	0	4.6122	0	0	0	0	0	0	0	0	0	0	0	0	0	0	0	0	0	0	0	0	lncRNA	6.50386	0.476768	3	H	0.999996	[0.99999577773218873, 4.222267811311108e-06]
XLOC_004182	3.67828	7.04131	3.3573	0	0	5.42192	3.56255	1.67562	7.13551	0	0.265197	0	0	0.671653	3.625	0	1.95747	0	0	0	0	0	0	0	0	0	0	0	0.520719	1.33356	0.398877	0	0	2.00006	3.57319	7.38919	lncRNA	7.38919	1.48909	9	H	0.998545	[0.99854459548609531, 0.0014554045139046901]
XLOC_004185	0.826104	1.30234	0	0	1.118	0	0.600085	0	0	0	0	0	1.70293	0.201129	0	0.432745	2.34469	3.88869	0	0	0	0	4.19549	0	0.413356	0	0	12.4457	0	0	0	0	0	0	0	0	lncRNA	12.4457	0.818647	3	H	0.999996	[0.99999577773218873, 4.222267811311108e-06]
XLOC_004201	0	0	0	0	0	0	0	0	0.181249	7.18614	5.88749	0	0	0	0	0	0	0	0	0	0	0	0	0	0	0	0	0	0	0	0	0	0	0	0	0	lncRNA	7.18614	0.368191	2	H	0.999998	[0.99999840582689681, 1.5941731031541965e-06]
XLOC_004226	6.37494	0	0	4.08718	0	0	0	0.414868	0	0	0	0	0	0	21.5831	0	0	0	0	0	0	0	7.09189	0	1.51896	0	0	0	0	8.03428	0.49379	0	10.5334	0	0	0	lncRNA	21.5831	1.67034	6	H	0.999922	[0.99992155814363504, 7.8441856365013465e-05]
XLOC_004234	0	0.640459	1.11813	1.91442	0	4.91848	0.413151	0	0	0	0.984163	0	0	0	0.080075	0	4.37203	0.182544	0	0	0	0	9.93658	0.846765	3.69968	0	0	0	0	0	0	0	0	0	0	0.09724	lncRNA	9.93658	0.811214	4	H	0.999989	[0.99998881710637566, 1.1182893624358169e-05]
XLOC_004239	0.39679	0.335106	0.208941	0.041737	0	0	0	0.361512	6.27502	9.78156	11.9438	9.61591	0	1.9321	1.50133	0.129909	0.93849	1.53881	0.342168	0.05793	0	0	0	0	0	2.04008	0	4.47418	0.105323	0	0	0	0	0	0	0.720784	lncRNA	11.9438	1.46504	5	H	0.99997	[0.99997038187050458, 2.9618129495488568e-05]
XLOC_004241	0	0	0	0	0.550426	0	0	0	0	0	0	0	0.06619	0	0	0	1.37081	0	0.093528	0	0	0	0	0.726618	0	0	0	0	0	0	0	0	0	5.61388	0	0	lncRNA	5.61388	0.233929	1	H	0.999999	[0.99999939809982707, 6.0190017287421296e-07]
XLOC_004242	0	0	0	0	0	0	0	0	0	0	0	0	0.88318	0	0	0	0	0.414703	0	0	0	0	0	0	0	0	0	0	0	4.94688	0	0	0	0	1.68344	5.16929	lncRNA	5.16929	0.363819	2	H	0.999998	[0.99999840582689681, 1.5941731031541965e-06]
XLOC_004256	2.77435	0.624816	1.91247	1.91011	0	0	0	2.80344	0	4.41173	5.01884	16.3204	0.49255	0.706166	0.781191	0	0	0.242844	0	0.294577	0	0	0	0	0	0	0	0.04691	0	0	0	0	0.203522	0	1.09533	0	lncRNA	16.3204	1.10109	3	H	0.999996	[0.99999577773218873, 4.222267811311108e-06]
XLOC_004257	0	0	0	0	0	0	0	0	0	0	0	5.44083	1.7818	0	0	0	0	0	0	0	0	0	0	0	0	0	0	0	0	0	0	0	0	0	0	0	lncRNA	5.44083	0.200628	1	H	0.999999	[0.99999939809982707, 6.0190017287421296e-07]
XLOC_004291	0	0	0	0	0	0	0	0	0	0	0	0	0	0	0	0	0	0	0	0	17.8053	0	0	0	0	0	0	0	0	0	0	0	0	0	0	0	lncRNA	17.8053	0.494592	1	H	0.999999	[0.99999939809982707, 6.0190017287421296e-07]
XLOC_004299	1.99517	0	0	0	0.64289	2.35277	2.82959	1.94763	8.12554	2.05292	1.64398	9.61648	0	0	0	0.22396	0	0	0	0	0	0.055611	0	1.54884	0.665547	0	0.399901	0.026507	0.605248	1.03336	0.092725	1.1944	0.344998	0	0	0	lncRNA	9.61648	1.03883	2	H	0.999998	[0.99999840582689681, 1.5941731031541965e-06]
XLOC_004300	0	0	1.79668	0	0	7.35065	0	5.02163	8.38434	4.64159	6.38649	13.0102	0	0	0	0	0	0	0	0	0	0.480076	0	2.12468	6.64841	0.089962	1.15076	0.457652	0	0	0	0	0.079421	0	0	0	lncRNA	13.0102	1.60062	7	H	0.999792	[0.99979226812300592, 0.00020773187699405993]
XLOC_004303	0	0.351143	0	0	0	0	0	0	0	0	0	0	0.033832	0	0.439025	0	1.43823	0.266888	0	0	0.076063	0.425889	0.063348	0	0	0	1.60422	0	0.309016	5.60754	0.135263	0	1.96273	0.46955	0	0	lncRNA	5.60754	0.366187	1	H	0.999999	[0.99999939809982707, 6.0190017287421296e-07]
XLOC_004335	0	0	0	0	0	1.98364	0	0	0	0	0	0	0	0.04388	0	0	0	0	0	0	0	0	7.98163	0.697642	0	0	0	0	0	0	0	0	0	2.11077	0	0	lncRNA	7.98163	0.356044	1	H	0.999999	[0.99999939809982707, 6.0190017287421296e-07]
XLOC_004344	0.814911	0	0	0	0.074517	0	0	0	5.31285	7.7051	0.063518	0.859546	0	0	0.015504	0	0	0	0	0	0	0.085944	0	1.6231	0	0	0.927043	0.081929	0.171487	0	0	0	0	0	1.10753	0.395378	lncRNA	7.7051	0.534399	2	H	0.999998	[0.99999840582689681, 1.5941731031541965e-06]
XLOC_004346	0	0.56688	0	0	0	0	0.121895	0	0	0.51799	0.145183	5.00676	0	0	0	0	0	0	0	0	0	0	0	0	0	0	0	0	0	0	0	0	0	0	0	0	lncRNA	5.00676	0.176631	1	H	0.999999	[0.99999939809982707, 6.0190017287421296e-07]
XLOC_004347	0	0	0	0	0	0	0	0	0	0	0	0	0	0	0	0	0	0	0	0	0	0	0	0	0	0	0	5.73379	0	0	0	0	0	0	0	0	lncRNA	5.73379	0.159272	1	H	0.999999	[0.99999939809982707, 6.0190017287421296e-07]
XLOC_004364	0	0	1.40586	0	0	0	0	0	0.619246	4.57843	0	0	3.43969	1.17814	1.26858	5.24453	0	0	0	0	0	0	0	0.099369	0	0	0	0	0	0	0	0	0	0	0	0	lncRNA	5.24453	0.495385	3	H	0.999996	[0.99999577773218873, 4.222267811311108e-06]
XLOC_004382	0	0	0	0	0	0	0	0	3.17185	0	0	3.59809	0	0	0	0	0	0	0	2.98675	0	0	0	0	0	0	0	0	0	0	0	0	0	0	0	0	lncRNA	3.59809	0.271019	2	H	0.999998	[0.99999840582689681, 1.5941731031541965e-06]
XLOC_004387	0	0.578372	0.560963	0.816394	0	0	0	0	0	1.22336	2.38647	0	0.866843	0	0	4.9925	0	2.74747	0	0	0	0	0	0	0	0	0	0	0	0	0	0	0	0	0	0	lncRNA	4.9925	0.393677	1	H	0.999999	[0.99999939809982707, 6.0190017287421296e-07]
XLOC_004389	0	0	0	0	0	0	0	0	2.2892	0.077574	0	0	0	3.7996	0	0	0	0	0	0	0	0	0	0	0	0	0	0	0	0	0	0	0	0	0	0	lncRNA	3.7996	0.171288	1	H	0.999999	[0.99999939809982707, 6.0190017287421296e-07]
XLOC_004397	0.120412	3.45756	0	0	0	0	0	0	4.21474	0.825978	0.781334	0	1.33906	0.293163	0	0.126153	0	0	0	0	0	0	0.550376	0	0	0	0	7.27869	0	0	0	0	0	0	0	0	lncRNA	7.27869	0.52743	3	H	0.999996	[0.99999577773218873, 4.222267811311108e-06]
XLOC_004399	0.028279	0.827925	0.833889	0.571104	0.255136	0.472415	0.17118	0.231879	2.24201	2.8127	1.50874	2.20723	2.7766	1.87613	3.16512	1.92574	0.618682	3.53964	3.03467	2.46061	0	0.937954	0	0	0.731066	0	0	0	0	0	0.153328	0.879205	0.319468	0.331185	1.55128	1.01529	lncRNA	3.53964	1.04107	3	H	0.999996	[0.99999577773218873, 4.222267811311108e-06]
XLOC_004404	0	0.863037	0.156949	0.900221	0.468193	1.27096	0.038662	0.625544	5.49466	1.80722	0.39141	4.84444	1.05673	3.76113	0.112399	0.041821	1.2085	0.128116	0.085675	1.1003	0	4.89106	1.86511	0	0.332894	0.058378	0.074675	3.71226	0.700727	2.07242	0.17315	2.64405	0.025769	0.133572	0.985403	0.150143	lncRNA	5.49466	1.17154	5	H	0.99997	[0.99997038187050458, 2.9618129495488568e-05]
XLOC_004422	0	0.659343	0.436799	0	0	0.30568	1.10764	1.75046	3.81198	1.30223	0.369389	0	0	0	0	1.33233	0	0	0	0	0	0	0	0	0	1.17075	0	0	0.155422	0.71646	0.099212	0	0.014765	0	0	0	lncRNA	3.81198	0.367568	1	H	0.999999	[0.99999939809982707, 6.0190017287421296e-07]
XLOC_004436	0	0	0	0	0	0	0	0	3.92765	0	0	0	0	0	0	0	0	0	0	0	0	0	0	0	0	0	0	0	0	0	0	0	0	0	0	0	lncRNA	3.92765	0.109101	1	H	0.999999	[0.99999939809982707, 6.0190017287421296e-07]
XLOC_004442	0	0	0	0	0	0	0	0	0.193635	3.64176	0.165522	2.16766	11.9558	0.069868	0.404023	0	0	0	0	6.70347	0	0	0	0	0	0	0	0	0	0	0.124479	0	0	0	0	0	lncRNA	11.9558	0.706285	3	H	0.999996	[0.99999577773218873, 4.222267811311108e-06]
XLOC_004466	0	0	3.54916	4.38667	0	0	4.58999	0.431775	3.99713	0	1.8223	0	0	0	0	0	0	0	0	0	0	0	0	3.76293	0	1.4439	0	0	0	0	0	0	0	0	0.541611	0	lncRNA	4.58999	0.681263	5	H	0.99997	[0.99997038187050458, 2.9618129495488568e-05]
XLOC_004469	0	0	0	0	0	0	0	0	0	0	0	0	0	0	8.16303	0	0	0	0	0	8.42328	0	0	0	2.20433	0.389683	0	0	0	1.73114	0	0.057631	0	3.13846	0	5.39379	lncRNA	8.42328	0.819482	4	H	0.999989	[0.99998881710637566, 1.1182893624358169e-05]
XLOC_004573	0	0	0	0	0	0	0	0	0	0	0	0	0	0	0	0	0	0	0	0	4.57555	0	0	0	0	0	0	0	0	0	0	0	0	0	0	0	lncRNA	4.57555	0.127099	1	H	0.999999	[0.99999939809982707, 6.0190017287421296e-07]
XLOC_004615	0.023148	0	0.195025	0.019478	0	0	0.140121	0.02109	0.039047	0	0.033378	0	0.100456	0	0.016295	0.024251	0.013687	0.85436	0	0.013518	6.05554	0.022581	0.023512	0.241233	0.926586	0	0	0	0	0.016784	0	0	0	0.019364	0.026454	0.019788	lncRNA	6.05554	0.245714	1	H	0.999999	[0.99999939809982707, 6.0190017287421296e-07]
XLOC_004628	0	0	0	0	0	0	0	0	1.20124	1.07753	2.5369	0.263674	0	5.07378	0.029487	0	0	0	0.032109	8.24382	0	0	0.297834	0	0	0.038288	0	4.98631	0	0	0	0	0	0	0	0	lncRNA	8.24382	0.660583	3	H	0.999996	[0.99999577773218873, 4.222267811311108e-06]
XLOC_004661	0	0	0	0.072985	0.097817	0	0	0	0.219464	0.14874	0.375202	0	0	0.897464	0	0	0.102572	0	0	0	2.16851	0	2.81914	0.064564	0.144663	0	0	3.62971	0	0.377344	0	0.058622	0	0	0	0	lncRNA	3.62971	0.310466	1	H	0.999999	[0.99999939809982707, 6.0190017287421296e-07]
XLOC_004666	0	0	0	0	0	0	0	0	0	0.077021	0	0	0.82838	0	0	0	0	0	0.068854	0	0	0	0	0	0	0	0	10.3584	0	0	0	0	0	0	0	0	lncRNA	10.3584	0.314797	1	H	0.999999	[0.99999939809982707, 6.0190017287421296e-07]
XLOC_004673	0	0	0	0	0	0	0	0	0	0	0	0	2.82328	0	9.42075	0.043275	2.78432	0.839603	0.063323	0	0.050376	0	0.08391	0.799429	0	0	0	0	0	0	0	0	0	0	0	0	lncRNA	9.42075	0.469674	1	H	0.999999	[0.99999939809982707, 6.0190017287421296e-07]
XLOC_004687	1.40195	0	0.109369	0	0	0.076538	0.282884	0.212884	2.4963	0	0	0	5.57716	0.047407	0	1.46879	0.046054	0	0.059702	0	0	0	0	0	0	0	0	1.66594	0	0	0	0	0	0	0	0	lncRNA	5.57716	0.373472	1	H	0.999999	[0.99999939809982707, 6.0190017287421296e-07]
XLOC_004727	0	0	0	0	0	0.096062	0	0	0	0	0	2.09211	1.85602	0	0	0	0	0	0	0	0	0	7.94335	0	0	0	0	0.590908	0	0	0	0	0	0.367989	0	4.34535	lncRNA	7.94335	0.480327	2	H	0.999998	[0.99999840582689681, 1.5941731031541965e-06]
XLOC_004735	0	2.90644	1.5533	0.827404	0	0	0.446405	0	6.94558	14.5435	12.7605	2.9399	5.26728	5.23671	4.49904	8.04801	6.83152	8.61267	4.71061	0.071776	0.599598	0	0	1.00641	2.25497	0	0.143704	0	0	0	0.133283	0	0	2.15917	0	0	lncRNA	14.5435	2.56938	10	H	0.996154	[0.99615448608197943, 0.0038455139180205212]
XLOC_004756	0	0	0	0.790823	0	0.031846	0	0.354305	0	0	0.046729	0	0	0	3.44466	0	0	0	0	0	0	0.031614	2.53456	0.940807	0	0	0.03789	1.29591	0.022938	0	0	0	0	0	0.999978	0	lncRNA	3.44466	0.292557	1	H	0.999999	[0.99999939809982707, 6.0190017287421296e-07]
XLOC_004777	0	0	0	0	0	0	0	0	8.76262	0.832543	3.78021	0.061118	0	0	0	0	0	0	0	0	0	0	0	0	0	0	0	0	0	0	0	0	0	0	0	0	lncRNA	8.76262	0.373236	2	H	0.999998	[0.99999840582689681, 1.5941731031541965e-06]
XLOC_004784	0	0	0	0	0	0	0	0	0	0	0	0	0	0	0	0	0	0	0	0	0	0	0	0	0	0	0	3.17579	0	0	0	0	0	0	0	0	lncRNA	3.17579	0.088216	1	H	0.999999	[0.99999939809982707, 6.0190017287421296e-07]
XLOC_004802	0	0	0	0	0	0	0	0	0	0	0	0	8.31981	0.083348	2.89183	0	0	0	0.314894	1.83926	0	0	0	0	0	0	0	0.76408	0	0	0	0	0	0	0	0	lncRNA	8.31981	0.394812	1	H	0.999999	[0.99999939809982707, 6.0190017287421296e-07]
XLOC_004816	0.173967	0.652988	0	0	0	0.227941	0	0	0.929291	0	0.919798	3.13915	1.44704	0	0	1.3062	0	0	0.400049	0.033864	0	0	0.58901	0.172666	0	0.848064	0	6.36352	0	0	0	0	0.140381	0	0	0	lncRNA	6.36352	0.481776	2	H	0.999998	[0.99999840582689681, 1.5941731031541965e-06]
XLOC_004823	0	0	0	0	0	0	0	0.830987	0	0	4.27435	0	0	0	0	0	0	0	0	0	0	0	0	0	0	0	0	0	0	0	0	0	0.091999	0	0	0	lncRNA	4.27435	0.144371	1	H	0.999999	[0.99999939809982707, 6.0190017287421296e-07]
XLOC_004831	0	0	0	0	0	0.211023	0	0	0	0.030688	0	0	0.349473	0	0	0	0	0	0	0	0	0	9.48812	0	0	0	0	0	0	0	0	0	0	0	0	0	lncRNA	9.48812	0.279981	1	H	0.999999	[0.99999939809982707, 6.0190017287421296e-07]
XLOC_004835	0	0	0	0	0	0	0	0	0.786323	4.96461	0	0	2.07619	0	0	0.025703	0	0	0.037611	2.29237	0	0	0	0	0	0	0	0.045632	0	0	0	0	0	0	0	0	lncRNA	4.96461	0.284123	1	H	0.999999	[0.99999939809982707, 6.0190017287421296e-07]
XLOC_004849	0	0	0	0	0.112094	0	0	0	0	0	7.59604	0.125128	0.053918	0	0	0	0	0.053167	0	0	0	0	0	0	0.165777	0	0	0	0.422122	0	0	0	0	0	0	0	lncRNA	7.59604	0.236896	1	H	0.999999	[0.99999939809982707, 6.0190017287421296e-07]
XLOC_004852	0.676408	0.063473	0.237455	1.18581	0.06357	0.110783	0	0	0	0	0	0	0	0	0	0	0	0	0	0	0	0.054989	3.09171	1.76229	0	1.75174	0	0	0	0	2.56727	4.64796	8.68767	2.7349	3.41425	0.57822	lncRNA	8.68767	0.878569	4	H	0.999989	[0.99998881710637566, 1.1182893624358169e-05]
XLOC_004923	0	0	0	0	0	0	0	1.50153	0	0.163053	0.091401	5.98491	0	0	0	0	0	0	0	0	0.038653	0	14.7438	4.01068	0	0	0	0.648427	0	0	0	0	0	0.159076	0	0	lncRNA	14.7438	0.759488	3	H	0.999996	[0.99999577773218873, 4.222267811311108e-06]
XLOC_004924	0.895422	0.896264	0	0	0	0.048885	0	0	0	0.255927	0.071732	2.81817	0.026986	0	0	1.6417	12.8542	0.133049	0	0.029051	0.030335	1.11617	0	0	0	0	0	0	0	0.504987	0.10789	1.3449	0	0	1.42131	0	lncRNA	12.8542	0.672138	1	H	0.999999	[0.99999939809982707, 6.0190017287421296e-07]
XLOC_004927	0	0	0	0	0	0	0	0	0	0	0	0	0	0	0	0	0	0	0	0	0	0	3.02273	0	0	0	0	0	0	0	0	0	0	0	0	0	lncRNA	3.02273	0.083965	1	H	0.999999	[0.99999939809982707, 6.0190017287421296e-07]
XLOC_004929	0.139591	0	0	0	0	0.068587	2.02799	0	4.00304	0	0	0	0	0	3.29183	0	0.04127	0	0.321	0	0	0	0	0	0	0.063796	0	0	0	0	0	0	0	0	0	0	lncRNA	4.00304	0.276586	2	H	0.999998	[0.99999840582689681, 1.5941731031541965e-06]
XLOC_004965	0	0	0.26281	0	0	0	0	0	4.14373	0	0.067469	0	0	0	0	0	5.89301	0.050057	0	0	0	0	0	0	0	0	0	0	0	0	0	0	0	0	0	0	lncRNA	5.89301	0.289363	2	H	0.999998	[0.99999840582689681, 1.5941731031541965e-06]
XLOC_004982	0.016697	0.018802	0.093786	0	0.056492	0.065633	0.444729	0.060851	0	0.014317	0	1.59756	3.44197	1.77854	7.07583	0	0.148097	0.008932	1.59986	0.039004	0.030546	2.6388	12.0754	0.919769	1.00257	0	1.03469	5.52797	0	0	0.018107	0.011285	0	0.027936	0.133578	0.171282	lncRNA	12.0754	1.11259	4	H	0.999989	[0.99998881710637566, 1.1182893624358169e-05]
XLOC_004984	0	0	1.2285	0	0	0	0	0	0.885475	0	0.252306	0.881112	0	0	8.0061	0.641605	0	0	13.5463	0	0	0	0	0	0	0	0	14.1567	0	0.126873	0	0	0	0	0	0	lncRNA	14.1567	1.10347	3	H	0.999996	[0.99999577773218873, 4.222267811311108e-06]
XLOC_004999	0	0	0	0	0	0	0	0	0	3.49216	0	0.076526	0	0.480987	0	0.477638	0	0	0	0	0	0	0	0	0	0	0	0	0	0	0	0	2.06017	0	0	0	lncRNA	3.49216	0.182986	1	H	0.999999	[0.99999939809982707, 6.0190017287421296e-07]
XLOC_005005	0	4.75072	0	0	0	0	0	0	0	0	0	0	0	0	0	0	1.31661	0	0	0	0	0	0.476139	0	0	0	0	0.544925	0	0	0	0	0	0.294106	0	0	lncRNA	4.75072	0.20507	1	H	0.999999	[0.99999939809982707, 6.0190017287421296e-07]
XLOC_005011	0	0	0	0	0	0	0	0	0	0	0	0	0	0	0	0	0	0	0	0	0	0	3.31294	0	0	0.149063	0	1.2133	0	0	0	0	0	0.136425	0	0	lncRNA	3.31294	0.133659	1	H	0.999999	[0.99999939809982707, 6.0190017287421296e-07]
XLOC_005104	0	0	0	0	0	0	0	0	0	0	0	0	0	5.23374	0	0	1.00506	0.213934	0	3.56175	0	0	0	0	0	0	0	0	0	0	0	0	0	0	0	0	lncRNA	5.23374	0.27818	2	H	0.999998	[0.99999840582689681, 1.5941731031541965e-06]
XLOC_005116	0	0	0	0	0	0	0	0	0	0	0	0	0	0	0	0	0	0	0	0	0	3.2213	0	0	0	0	0	0	0	4.78864	0.155687	0	0	0	0	0	lncRNA	4.78864	0.226823	2	H	0.999998	[0.99999840582689681, 1.5941731031541965e-06]
XLOC_005117	0	0	0	0	0	0	0	0	0	0	0	0	0	0	0	0	0	0	0	0	27.0419	0	0.323273	0	0	0	0	0	0	0	0	0	0	0	0	0	lncRNA	27.0419	0.760143	1	H	0.999999	[0.99999939809982707, 6.0190017287421296e-07]
XLOC_005127	1.74189	1.26423	1.7676	1.43715	0.897823	0.835812	1.05443	1.23366	0.774761	0.735124	1.09889	1.16498	0.812049	0.931844	1.99255	0.894648	0.720183	0.393089	1.31434	0.754978	5.03305	2.52901	7.18773	5.90583	2.13924	1.71032	2.03662	16.0283	1.91206	2.49155	1.43145	1.04396	2.53119	2.81756	4.30807	3.88546	lncRNA	16.0283	2.35587	6	H	0.999922	[0.99992155814363504, 7.8441856365013465e-05]
XLOC_005129	0	0	0	0	0	0	0	0	2.23699	0	0	2.31158	0	0	3.73402	0	0	0	0	0	0	0.199028	0	0	0	0	0	0	0	0	0.442479	0	0	0	0.233163	0	lncRNA	3.73402	0.254368	1	H	0.999999	[0.99999939809982707, 6.0190017287421296e-07]
XLOC_005136	0	0	0.338977	0	0	0	0	0	0	0.206989	0.435114	0.075976	0	3.96718	0	0	0	0	0	0	0	0	0.122599	0.494166	0	0	0	0	0	0	0	0	0	0	0	0	lncRNA	3.96718	0.156694	1	H	0.999999	[0.99999939809982707, 6.0190017287421296e-07]
XLOC_005169	1.86905	0	0	0.120983	0	0	0	0	0	0	0	4.97746	0	0	0	0.150627	0	0	0	0	0	0	0	0	0	0	0	0	0	0	0	0	0	0	0	0	lncRNA	4.97746	0.197726	1	H	0.999999	[0.99999939809982707, 6.0190017287421296e-07]
XLOC_005209	0	0	0	0	0	0	0	0	0.02966	5.8798	0.101415	0	0	0	0	0	0	0	0	0	0	0	0	0	0	0	0	0	0.323587	0	0	0	0	0.088252	0	0	lncRNA	5.8798	0.178409	1	H	0.999999	[0.99999939809982707, 6.0190017287421296e-07]
XLOC_005215	0	0	0	0	0	0	0	0	2.88155	0	0	0	0	0	0	0	0	0	0	0	0	0	0	0	0	0	0	0	0	0	0	0	0	1.28609	0	7.15523	lncRNA	7.15523	0.314524	1	H	0.999999	[0.99999939809982707, 6.0190017287421296e-07]
XLOC_005216	1.17533	0.374989	0	1.03848	0.265103	1.76136	0.569177	0.901286	2.01568	1.04138	0.014123	0.061652	2.75225	1.23404	2.78545	0.795259	2.12547	0.314352	2.91298	2.44806	5.27387	0.544628	0.019897	0.524945	2.45858	0.017905	2.09565	0.018217	0.207984	0.042612	0.159318	0.483256	0.055325	0.827536	0.895492	1.29777	lncRNA	5.27387	1.09748	1	H	0.999999	[0.99999939809982707, 6.0190017287421296e-07]
XLOC_005238	1.01461	0.870484	0	0	0	0	0	0	16.993	2.4028	3.90143	2.85876	0	1.58801	0.034011	1.24015	0	1.3956	0.555517	0	1.47313	0	0	0	0	0	0	0	0	0	0	0	0	0	0	0	lncRNA	16.993	0.953541	2	H	0.999998	[0.99999840582689681, 1.5941731031541965e-06]
XLOC_005244	0.30821	0.173531	0	0	0	0	0	0	0	0	1.11107	0.194006	0	0	0	0	3.00704	0.082433	0	0	0	0	0	0	5.0121	0	0	0	0	0	0	3.2289	0	0	0.17612	0	lncRNA	5.0121	0.369261	3	H	0.999996	[0.99999577773218873, 4.222267811311108e-06]
XLOC_005245	0.136936	0.462593	0.096143	0.11523	0.154433	0	0.248677	0.124761	6.87206	0.058708	0	0.086196	0.222852	0.041674	0.433775	0.394527	0.283396	0.109874	0.104965	0.239904	0.292263	0.267173	2.50361	0.203868	0.285493	0	0.080053	0	0.048464	0.24823	0	0.092553	0.05525	0.057276	0.078249	0.058529	lncRNA	6.87206	0.401603	1	H	0.999999	[0.99999939809982707, 6.0190017287421296e-07]
XLOC_005248	0.703447	0	0.269396	0.053813	0	0	0	0	0	0	0	0	0	0	0	0	0	0	0	0.336109	16.2226	0.062386	0	6.14087	6.66633	1.16905	0	0	8.01201	4.72973	11.8585	16.3382	13.3138	5.24265	15.1287	0	lncRNA	16.3382	2.95132	10	H	0.996154	[0.99615448608197943, 0.0038455139180205212]
XLOC_005274	0	0	0	0	0	0	2.00185	1.86518	6.97312	1.48531	1.93014	3.965	0	0	0	0.041246	0	0	0	0	0	0	0	0	0	0	0.276182	0	1.72773	0	0	0	0	0	0	0	lncRNA	6.97312	0.562938	2	H	0.999998	[0.99999840582689681, 1.5941731031541965e-06]
XLOC_005276	0	0	0	0	0	0	0	0	0	0	0.501131	3.79182	0	0	0	0	0	0	0	0	0	0	0.117667	0	0	0	0	0	0	0	0	0	0	0	0	0	lncRNA	3.79182	0.122517	1	H	0.999999	[0.99999939809982707, 6.0190017287421296e-07]
XLOC_005287	0	0	0.058772	0.01174	0	0	0	0.012711	7.06027	0.299065	0.985752	1.72124	1.2866	0.025475	0.009821	0.306947	0.016499	0.417918	0.331516	0.619199	0.042538	0	0.751053	0	0	0	0.179431	3.15278	0.069127	0	0	0.00943	0	0.023342	0	0	lncRNA	7.06027	0.48309	2	H	0.999998	[0.99999840582689681, 1.5941731031541965e-06]
XLOC_005310	0	0.082638	0.103051	0.020585	0.220705	0.024039	1.33271	0	1.69186	0.755108	2.36334	1.53981	3.46351	3.14166	0.03444	2.58849	1.31628	1.12533	0.131257	0.028571	0.119337	0.023864	0.074541	0.036419	0.0204	0.089438	0.028601	0.136496	0.017315	1.66733	0.636654	0.099203	0.01974	0.143246	0.139785	0.209114	lncRNA	3.46351	0.650691	2	H	0.999998	[0.99999840582689681, 1.5941731031541965e-06]
XLOC_005318	0	0	0	0	0	0	0	0.219675	0	1.10262	0	0	0	0.342432	0	0	0.285139	0.085983	0	0	0.147031	0	0	0.777754	0	0.293847	0	0	0.227555	1.39864	0	0	4.86409	0	0	0	lncRNA	4.86409	0.270688	1	H	0.999999	[0.99999939809982707, 6.0190017287421296e-07]
XLOC_005334	0	0	0	1.29124	0.138444	0	0.14862	0	0	0	1.15059	0	0	0.03736	0	0	0	0	0	0	0.336863	0	0.187034	0	3.48072	0.056103	0	0	0	0	0	0	0	0	0	0	lncRNA	3.48072	0.189638	1	H	0.999999	[0.99999939809982707, 6.0190017287421296e-07]
XLOC_005335	1.87233	0.120477	3.6808	0.900307	0.904959	0	0.582885	6.72597	1.94015	0	0.231414	3.36731	0	0	0.037657	4.48365	0	0.028615	0	0	0.946022	0.052187	0.597701	1.71232	0.356896	0.537861	0	7.21361	0.113596	0.310314	0.116021	0.036157	0	0	1.28388	0.04573	lncRNA	7.21361	1.06108	5	H	0.99997	[0.99997038187050458, 2.9618129495488568e-05]
XLOC_005344	0.581131	1.96316	0	0.069859	0	0	0	0.680739	0	0	0.35913	0.104514	4.1883	0	0	0.086977	0	0	3.3727	0	0.050625	0	3.96325	0.308992	0	0	0	0.077205	0	0	0	0	0	0	0	0	lncRNA	4.1883	0.439072	3	H	0.999996	[0.99999577773218873, 4.222267811311108e-06]
XLOC_005375	0.327223	0.073694	0	0.523172	0.885685	0.032156	0.158464	0	3.86389	1.59929	8.25728	3.66634	0.71004	0	6.95643	0.942766	0.890042	0	0.677226	6.30605	0.877983	0.127688	5.71676	0.048716	0.027289	2.15348	2.1425	0.517325	0	0.023727	0.887112	1.15007	0.026405	0.875952	0.336573	0.027972	lncRNA	8.25728	1.41137	6	H	0.999922	[0.99992155814363504, 7.8441856365013465e-05]
XLOC_005391	0	0	0.36475	0	0	0	0	0	0	0.178181	2.6219	0.065402	0	0	0	0	0	0	0	6.43174	0	0	0	0	0	0	0	0	0	0	0	0	0	0	0	0	lncRNA	6.43174	0.268388	1	H	0.999999	[0.99999939809982707, 6.0190017287421296e-07]
XLOC_005394	0	0	0.340745	0.068065	0	0	0	0	0	0.208069	0	1.88385	3.44449	0.320014	5.7224	0.021186	0.023914	0	0	0	0	1.02581	0	0.120423	0.505913	7.68907	0	0	0	0.205278	0.833287	0.847391	0.032635	0.744313	0.369768	1.83235	lncRNA	7.68907	0.72886	3	H	0.999996	[0.99999577773218873, 4.222267811311108e-06]
XLOC_005451	0	0	0	0	0	0	0	0	0	5.21488	0	0	0	0	1.83482	0	0	0	0	0	0	0	0	0	0	0	0	0	0	0	0	0	0	0	0	0	lncRNA	5.21488	0.195825	1	H	0.999999	[0.99999939809982707, 6.0190017287421296e-07]
XLOC_005468	3.80742	0	0	0	0	3.96161	0	2.85675	0.188901	1.9204	0	0	7.04675	0	0	0	0	0	0	0	0	0	0	0	0	0	0	0	0	0	0	0	0	0	0	0	lncRNA	7.04675	0.549495	3	H	0.999996	[0.99999577773218873, 4.222267811311108e-06]
XLOC_005502	0	0.463492	0	0	0	0	0.071189	0	0	0	0	0	0	0	0	0	0.208614	0	0	0	0	0.688352	0	0.787876	0	0.107492	1.71875	0	6.99234	1.96128	0.063764	1.78843	0.047449	0	1.27682	1.05557	lncRNA	6.99234	0.478651	1	H	0.999999	[0.99999939809982707, 6.0190017287421296e-07]
XLOC_005504	0	0	0.050761	0	0	0	0	0	0	0	0	3.14015	0	0	0	0	0	0	0	0	0	0	0	0.538188	0	0	0	0	0	0	0	0	0	0.393126	0	1.4833	lncRNA	3.14015	0.155709	1	H	0.999999	[0.99999939809982707, 6.0190017287421296e-07]
XLOC_005536	1.07719	0.227434	0	0.028326	0	0	0	0.030669	9.62489	1.24114	0.485398	1.7375	1.26	0.307336	0	0	0	0	1.00631	0.039316	0	0.098517	0	0	0	0	0	0	0	0	0.036504	0.386783	0	0	1.30802	0	lncRNA	9.62489	0.52487	1	H	0.999999	[0.99999939809982707, 6.0190017287421296e-07]
XLOC_005585	1.85057	1.68311	0	0	0	0	0	0	0	0	2.36056	0	0	0	0	0	0	0	0.109116	9.35219	0.130209	0	0	3.07299	2.31491	0	0	0	0	0	0	0	0	0	3.00972	0	lncRNA	9.35219	0.663427	3	H	0.999996	[0.99999577773218873, 4.222267811311108e-06]
XLOC_005586	0.64921	1.40053	0.479804	0	0.292866	0.362638	0.306119	0.087167	1.41215	4.35371	13.7563	2.64979	4.14089	0.58233	1.45279	0.429576	0.484899	0.080421	0.303819	2.60999	0.012502	0.166666	0.659421	0.910576	0.826357	1.9676	0.303622	2.14172	1.15125	0.436055	2.46034	2.642	1.27936	0.211519	0.999687	0.993106	lncRNA	13.7563	1.47213	3	H	0.999996	[0.99999577773218873, 4.222267811311108e-06]
XLOC_005647	1.89619	2.45781	0.612985	0.183668	0.123078	0.067028	0.379859	1.45417	10.5624	2.87748	3.67844	2.78216	1.19144	0.705775	1.62289	0.393032	1.14542	0.10216	0	0.007966	0.549036	0.093156	1.12236	0.568666	0.056882	0.798016	0	0.837302	0.328304	0.237398	0.266278	0.239727	0.242177	1.59765	1.10693	1.07285	lncRNA	10.5624	1.14891	2	H	0.999998	[0.99999840582689681, 1.5941731031541965e-06]
XLOC_005653	0.317702	0.055038	0.034317	0.534683	1.37807	0	0.029587	1.11329	0	0	0.740031	0	0	0	0	0	0	0	0	0	0	0.262249	0	0.127343	0	0	0	3.29545	0.795726	0.708816	2.83566	2.84106	0.295808	0.674646	0	1.67129	lncRNA	3.29545	0.491965	1	H	0.999999	[0.99999939809982707, 6.0190017287421296e-07]
XLOC_005663	0	0	0	0	1.88045	0	0	0	6.25042	1.27085	11.7545	0	0	8.90846	0.912913	0	0	0	16.0472	0	0	4.87983	0	0	0	0	0	0	0	0	0	0	0	0	0	0	lncRNA	16.0472	1.44179	5	H	0.99997	[0.99997038187050458, 2.9618129495488568e-05]
XLOC_005666	0	0	0	0	0	0	0	0	8.50981	0	0	0	0	0	0	0	0	0	0.021016	0	0	0	0	0	0	0	0	0	0	0	0	0	0	0	0	0	lncRNA	8.50981	0.236967	1	H	0.999999	[0.99999939809982707, 6.0190017287421296e-07]
XLOC_005684	0	0	0.089233	0	0	0	0	0	0	0	0	0	0	2.63015	0.044733	8.78806	0	0.033992	0	0	0	0	0	3.12203	0	0	0	0	0	0	0.758017	0	0	0	0	0	lncRNA	8.78806	0.429617	2	H	0.999998	[0.99999840582689681, 1.5941731031541965e-06]
XLOC_005701	0	0	0	0	0	0.091535	0	0	0	1.99672	0	0	0	0	0	0	0	0.697559	0	11.6951	0	0.090868	0.094612	0	0.077679	0	0	0	0	0.067541	0	0	0	2.96099	0	0.079626	lncRNA	11.6951	0.495896	1	H	0.999999	[0.99999939809982707, 6.0190017287421296e-07]
XLOC_005725	0	0	0	0	0.071576	0	3.80344	0	0	0	0	0	0	0	0	0	0	0	0	0	0	0	0	0	0	0	0	0	0	0	0	0	0	0	0	0	lncRNA	3.80344	0.107639	1	H	0.999999	[0.99999939809982707, 6.0190017287421296e-07]
XLOC_005752	0	0	0	0.161234	0	0.18829	0	0	0	0	0	0	5.92465	0.116624	0.134879	0	0	0	0	0	0	0	0	0	0	0	0	0	0	0	0.20778	0.129504	0	0.160286	0	0	lncRNA	5.92465	0.19509	1	H	0.999999	[0.99999939809982707, 6.0190017287421296e-07]
XLOC_005755	0.326571	0.11315	0.07055	0.021139	0.084992	4.83846	0.060826	0.160212	0.148315	0.02154	0.10867	0	0.027255	0.01529	0	0.052637	0.103978	0	0.077023	0.02934	0.045956	0.171545	0.153096	1.25288	0.104747	0.66588	0	0.116808	0.017781	0.182151	0.027241	0.016979	0	0.084058	0.02871	0.085897	lncRNA	4.83846	0.255936	1	H	0.999999	[0.99999939809982707, 6.0190017287421296e-07]
XLOC_005766	0	0.994709	0	0.121007	0.347522	0.020188	0	0	0.173269	0	0	0.025862	0	0	0.014461	0.010761	0	0.021978	0.94481	0	11.3372	6.5533	0.16693	13.2277	9.1313	5.57683	0.840667	0.114628	1.35232	3.39625	1.02475	0.152734	7.79126	0.206222	0.68086	0.439028	lncRNA	13.2277	1.79629	7	H	0.999792	[0.99979226812300592, 0.00020773187699405993]
XLOC_005782	0	0	0	0	0	0	0	0	0	0	0	0	3.41707	0	7.63347	0.167073	3.25316	0	0.061119	0	0	0	0	0	0	0	0	0	0	0.173447	1.55638	0	0	0	0	0	lncRNA	7.63347	0.451714	3	H	0.999996	[0.99999577773218873, 4.222267811311108e-06]
XLOC_005797	0.663057	0	0.465536	0	0	0	0.401373	0	0.093208	1.70562	0	2.64334	0	0	0	0	0	0	0	0	0	0	8.64307	0	0	0	0	0	0.938665	0	0	0	0	0	0	0	lncRNA	8.64307	0.432052	1	H	0.999999	[0.99999939809982707, 6.0190017287421296e-07]
XLOC_005813	0	0	0	0	0	0	0	0	3.4499	0.374104	0	0	0	0	0	0	0	0	0	0	0	0	0	0	0	0	0	0	0	0	0	0	0	0	0	0	lncRNA	3.4499	0.106222	1	H	0.999999	[0.99999939809982707, 6.0190017287421296e-07]
XLOC_005815	0	0	0	0	0	0	0	0	4.47165	0	0.075692	1.05733	0	0	0	0	0	0	0.040236	0	0	0	0	0	0	0	0	0	0	0	0	0	0	0	0	0	lncRNA	4.47165	0.156803	1	H	0.999999	[0.99999939809982707, 6.0190017287421296e-07]
XLOC_005816	0	0	0.364172	0	0	0	0	0	2.49027	0.957919	0.862993	1.33109	0	2.41637	2.26096	0.062702	0.165146	0.042685	0.061167	0.699008	0.012165	0	0	0.207903	0.981571	7.16618	0.139949	0	0	0	0	0	0	0	0.159596	0	lncRNA	7.16618	0.566162	1	H	0.999999	[0.99999939809982707, 6.0190017287421296e-07]
XLOC_005829	0	0	0.26208	0.157054	0	0	0.225958	0	0.157418	0	5.92077	0.469926	0.202493	0	0	0.097768	0	0	0.143063	0	0.341438	0	0	0	0	0	0	0	0	0	0	0	0	0	0	0	lncRNA	5.92077	0.22161	1	H	0.999999	[0.99999939809982707, 6.0190017287421296e-07]
XLOC_005857	0	0	0	0	0	0	0	0	0.034611	2.6038	7.92914	0.309968	0	0	0	0	0	0.263411	0	0	1.45139	0.040032	0	0	0	0	0	0	0	0	0	0	0	0	0	0	lncRNA	7.92914	0.350899	1	H	0.999999	[0.99999939809982707, 6.0190017287421296e-07]
XLOC_005926	0	0	0	0	0	0	0	2.50792	4.90722	0	0	0	0	0	0	0	0	0	0	0	0	0	0.190633	0	0	0	0	0	0	0	0	0	0	0	0	0	lncRNA	4.90722	0.211271	1	H	0.999999	[0.99999939809982707, 6.0190017287421296e-07]
XLOC_005943	1.5387	2.74338	0.090027	0	0	0	0	2.77458	0.243337	0.054973	1.89518	4.1567	0	0	0	0	2.08504	0.017147	0	0	0	0	0	1.21698	0.187132	0	0	0	0	0	0	0	0	0	0.036636	0	lncRNA	4.1567	0.473328	1	H	0.999999	[0.99999939809982707, 6.0190017287421296e-07]
XLOC_005945	0	0	0	0	0	0	0	0	0	0	0	0	0	0	3.3086	0	0	0	0	0	0	0	0	0	0	0	0	0	0	0	0	0	0	0	0	0	lncRNA	3.3086	0.091905	1	H	0.999999	[0.99999939809982707, 6.0190017287421296e-07]
XLOC_005948	0	0	0	0	0	0	0	5.89644	1.69587	0	2.6275	11.3907	0	0.229468	0	1.74447	2.1549	0.067221	0	0	0	0	1.14879	0	0	0	0	0	0	0	0	0	0	0	0	0	lncRNA	11.3907	0.748761	2	H	0.999998	[0.99999840582689681, 1.5941731031541965e-06]
XLOC_005958	0	0	0	0	0	0	0	0	0	0	0	0	0	0	0	0	0	0	6.18782	0	0	0	0	0	0	0	0	0	0	0	0	0	0	0	0	0	lncRNA	6.18782	0.171884	1	H	0.999999	[0.99999939809982707, 6.0190017287421296e-07]
XLOC_005970	1.60155	0.203204	0	1.6324	0	0.022167	0.163855	2.77445	15.4677	0.077366	5.82223	0.312373	0.208022	1.56519	2.30242	0.082714	0	0.144793	0.380391	1.5544	1.45806	0.550132	0.045824	0	0.018811	2.51539	1.0022	0.020977	0.494963	0.507038	0.905061	8.96467	0.109213	2.77386	1.64989	0.327805	lncRNA	15.4677	1.54609	3	H	0.999996	[0.99999577773218873, 4.222267811311108e-06]
XLOC_006022	0	17.3589	0	0	0	0	0	0	0	0	3.54914	0	0	0	0	0	0	0	0	0	0	0	0	0	0	0	0	0	0	0	0	0	0	0	0	0	lncRNA	17.3589	0.580779	2	H	0.999998	[0.99999840582689681, 1.5941731031541965e-06]
XLOC_006040	0	0	0	0	0	0	0	0	0	0	0	9.1425	0	0	0	0	0	0	6.78857	0	0	0	0	0	0	0	0	0	0	0	0	0	0	0	0	0	lncRNA	9.1425	0.44253	2	H	0.999998	[0.99999840582689681, 1.5941731031541965e-06]
XLOC_006124	5.09014	2.86589	0.476508	0.856656	0.574055	0.333469	0	0	1.71729	1.74582	1.46796	2.99044	2.66922	0.929459	0.119438	0	3.51144	0.18152	0.260114	5.9451	0.724262	0.331042	0	1.38932	0.141497	6.20343	1.19028	0.631159	0	0.369085	0	0	0	0.141937	0.38782	0	lncRNA	6.20343	1.20123	4	H	0.999989	[0.99998881710637566, 1.1182893624358169e-05]
XLOC_006186	0	1.61418	0	0	1.36793	0	0	0.200928	0	0	0	0	0	0	0.310487	0	0	0	1.35237	0	0	1.07571	3.24806	0	1.19545	0	0	0	0.390255	0.79955	0	0	0	0	0	0	lncRNA	3.24806	0.32097	1	H	0.999999	[0.99999939809982707, 6.0190017287421296e-07]
XLOC_006199	0	0	0	0	0	0	0	0	0	0	0	8.86412	1.47302	0.019218	0	2.97716	0	0.01689	0	0	0	0	0	0	0	0	0	0	0	0	0	0	0	0	0	0	lncRNA	8.86412	0.370845	1	H	0.999999	[0.99999939809982707, 6.0190017287421296e-07]
XLOC_006213	0.440878	0.049645	0.43336	0.853283	0.099443	0	0.213504	0	0.074371	2.26819	2.47935	4.66226	0	0	2.66902	1.89378	2.13767	9.38615	0.033794	0.025746	0.05377	6.02132	0	0	0.036767	0	1.03095	0	0.967408	0	6.35865	0.029798	0	0.036881	0.151158	4.22106	lncRNA	9.38615	1.29523	5	H	0.99997	[0.99997038187050458, 2.9618129495488568e-05]
XLOC_006217	0	0.06291	1.41209	0.015671	0	0	0.022546	0	0.75393	0.047904	3.32976	0	1.08093	0.02267	0.013109	0.009755	0	0	0	0	0	0.054501	0	0	0.962868	2.77452	0.217734	0.034637	0.013182	0.094522	0	0.012587	0.015027	1.02818	0.106414	0.015919	lncRNA	3.32976	0.336149	1	H	0.999999	[0.99999939809982707, 6.0190017287421296e-07]
XLOC_006248	0	0	0	0	0	0	0	0	0.174909	0	0	0	0	0	0	0	0	0	0	0	0	0	0	0	0	0.947747	0	0	4.18343	5.33807	0.449762	0	0	0	0.118501	0	lncRNA	5.33807	0.311456	2	H	0.999998	[0.99999840582689681, 1.5941731031541965e-06]
XLOC_006260	0	0	0	0	0	0.077134	0	0	9.53334	0	0.452735	0	0	0	0.055254	0	0	0	0	0	0	0	0	0	0	0	0	0	0	0	0	0.159157	0	0	0	0	lncRNA	9.53334	0.28549	1	H	0.999999	[0.99999939809982707, 6.0190017287421296e-07]
XLOC_006266	0	0.031951	0	0	0	0	0	0	0.047864	0	0	0.035721	0	0	0	0.059454	0	0	0	0	0	0.276801	0.057641	0	0	0	0	0.237484	0	3.80619	1.84615	0.019178	0.045793	0	0.226993	0.072766	lncRNA	3.80619	0.187889	1	H	0.999999	[0.99999939809982707, 6.0190017287421296e-07]
XLOC_006302	0	0	0	0	0	0	0	0	0	0.103868	0	8.23501	0	0	0	0	0	0	0	0	0	0	0	0	0	0	0	0	0	0	0	0	0	0	0	0	lncRNA	8.23501	0.231635	1	H	0.999999	[0.99999939809982707, 6.0190017287421296e-07]
XLOC_006303	0	0	0	2.9003	0	0	0	0	6.01455	2.24198	7.02647	5.98491	2.44997	0.07234	0	0	0	0	0	0	0	0.115943	0	4.77743	0	0	0	0	0	0	0	0	0	0	0	0	lncRNA	7.02647	0.877331	4	H	0.999989	[0.99998881710637566, 1.1182893624358169e-05]
XLOC_006318	0	0	0	0	0	0	0	0	0	0.066271	0	3.21092	0.020964	3.8105	0	0	0	0	0	0	0	0	0	0	0	0	0	0	0	0	0	0	0	0	0	0	lncRNA	3.8105	0.197463	2	H	0.999998	[0.99999840582689681, 1.5941731031541965e-06]
XLOC_006320	0	0	0	0	0	0	0	0	2.93798	0	13.8966	0	0.188962	0	0	0	0	0	0	0	0	0	0	0	0	0	0	0	0	0	0	0	0	0	0	0	lncRNA	13.8966	0.472876	1	H	0.999999	[0.99999939809982707, 6.0190017287421296e-07]
XLOC_006338	0	0	0	0	0	0	0	0	0	0	0	0	13.9081	0	0	0	5.33211	0.094581	0	0	0	0	0	0	0	0	0	0	0	0	0	0	0	0	0	0	lncRNA	13.9081	0.537076	2	H	0.999998	[0.99999840582689681, 1.5941731031541965e-06]
XLOC_006475	0	0	0.262496	0	0	0	0	0	0.045048	0.045796	0	0	2.66556	0	2.48143	0	7.42163	0.11428	1.45337	4.61619	0	0.078155	0	0	0	0	0	0	5.67079	0.987553	0.028959	0	0	0.245738	0	1.66648	lncRNA	7.42163	0.771764	3	H	0.999996	[0.99999577773218873, 4.222267811311108e-06]
XLOC_006477	0	0	0	0	0	0	0	0	0	0	0	0	0	0	0	0	0	0	0	0	0	0	0	0	4.21161	0.200699	0	0	0	0	0	0	9.56794	0	1.12924	0	lncRNA	9.56794	0.419708	2	H	0.999998	[0.99999840582689681, 1.5941731031541965e-06]
XLOC_006481	0	0	0	0	0	0	0	0	0	0.287103	0.482818	0	0	0	0	0	0.643458	0	0	0	0	0	0	0	0	0	0	0	0	0	0	3.16834	0	0	0	0	lncRNA	3.16834	0.12727	1	H	0.999999	[0.99999939809982707, 6.0190017287421296e-07]
XLOC_006521	0	0.1127	0	0.04211	0	0	0	0	5.86682	3.81887	4.0409	14.7418	0	0	0.493172	0	0.02959	0.026768	0.958962	0.029224	0	0	1.32156	0	0	0	0	0.186151	0	0	0	0.033823	0	0	0	0	lncRNA	14.7418	0.880623	4	H	0.999989	[0.99998881710637566, 1.1182893624358169e-05]
XLOC_006595	0	1.32614	0.174075	0	0.069903	0	0	0	0	0	1.25129	0	0	0	0	0	0	0	8.172	0	0	0	0	0	0	0.56655	0	0	0	0	0	0.041894	0	0	0	0	lncRNA	8.172	0.322274	1	H	0.999999	[0.99999939809982707, 6.0190017287421296e-07]
XLOC_006644	0	0	0.113582	0	0	0	0	0	8.32319	0	0	4.27686	0	0	0	0	0	0	0	0	0.147975	0	9.94122	0.120423	0.067455	0	0	0	0	0	0	0	0	0	0.369768	0	lncRNA	9.94122	0.648902	3	H	0.999996	[0.99999577773218873, 4.222267811311108e-06]
XLOC_006647	0	0	0	0	0	0	3.5178	0	0	0	0	0	0	0	0	0	0	0	0	0	0	0	0	0	0	0	0	0	0	0	0	0	0	0	0	0	lncRNA	3.5178	0.097717	1	H	0.999999	[0.99999939809982707, 6.0190017287421296e-07]
XLOC_006769	0	0	0	0	0	0	0	0	0	0	0	0	0	0	0	0	0	0	0	0	0	0	0	0	1.82106	0	0	0	0.713385	4.50653	0.182154	0.113532	0	0	0.191971	0	lncRNA	4.50653	0.209129	1	H	0.999999	[0.99999939809982707, 6.0190017287421296e-07]
XLOC_006773	0	0	0	0	0	0	0	0	0	0	0	0	0	0	0	0	0	0	0	0	0	0	0	0.393307	0	0	0.15444	16.8291	0	0	0	1.33917	0	0	0	0	lncRNA	16.8291	0.51989	1	H	0.999999	[0.99999939809982707, 6.0190017287421296e-07]
XLOC_006788	0	0	0	0	0	0	0	0	0	0	0	0	0	0	0	0.163959	0	0	0	0	0	0	0	0.698975	0	0	0	0	0	0	6.27921	0	0	2.22558	0	0	lncRNA	6.27921	0.260215	1	H	0.999999	[0.99999939809982707, 6.0190017287421296e-07]
XLOC_006802	0	0	0	0	0	0.060612	0	0	0	0	0	0	0.836491	0.863476	0	0.129241	0	0	0	0	0	0.120342	0	1.28559	0.051438	0.338266	3.53368	0	0.305612	0	1.80593	2.79314	0	1.44473	0	0	lncRNA	3.53368	0.376904	1	H	0.999999	[0.99999939809982707, 6.0190017287421296e-07]
XLOC_006806	0	0	0	0	0.058954	0	0	0	0	0	0	0	0	0	0	0	0	0	0	0	0	0	0	0	0	0.047781	0.183357	7.92403	0	0	0	0	0	0	0	0	lncRNA	7.92403	0.22817	1	H	0.999999	[0.99999939809982707, 6.0190017287421296e-07]
XLOC_006861	0	4.80574	0	0	0	0	0	0	0	0	0	0	0	0	0	0	0	0	0	0	0	0	0	0	0	0	0	0	0	0	0	0	0	0	0	0	lncRNA	4.80574	0.133493	1	H	0.999999	[0.99999939809982707, 6.0190017287421296e-07]
XLOC_006877	0	0	0.18332	4.28439	3.2391	0	0.158054	2.85464	11.892	19.0299	10.7302	9.36809	0	0	0	6.77033	0	0	0	0	1.27376	0	0	0	2.28631	2.86387	0	0	0	0	1.55727	0	0	0	0.298401	0	lncRNA	19.0299	2.13304	7	H	0.999792	[0.99979226812300592, 0.00020773187699405993]
XLOC_006899	0.458947	4.1344	2.06227	0	0	4.78064	0	3.01063	20.2063	11.1761	10.7209	9.47556	1.64318	1.4526	0	4.56787	0.705577	0.098199	0.703588	2.89458	0	0	0	0	0	0	0	0	0	0	0	0	0	0	0	0	lncRNA	20.2063	2.1692	8	H	0.99945	[0.9994499959564993, 0.0005500040435007053]
XLOC_006912	4.16306	3.16157	0.203924	0	0.709711	0.475698	0.644664	0.132311	0.122487	0	0	0	2.44217	0	0.034076	0	3.23446	0.103576	5.60295	0	0	0	3.73685	1.33327	0	0	0	1.89075	1.19925	6.24786	2.41472	0	13.9062	0	0.331939	0	lncRNA	13.9062	1.44698	7	H	0.999792	[0.99979226812300592, 0.00020773187699405993]
XLOC_006925	0	0	3.83791	0	0	0	0	0	0	0	0	0	0	0	0	0	0	0	0	0	0	0	0	0	0	0	0	0	0	0	0	0	0	0	0	0	lncRNA	3.83791	0.106609	1	H	0.999999	[0.99999939809982707, 6.0190017287421296e-07]
XLOC_006936	0	0	0	0	0	0	0.169469	0	0	0	0	0	0	0	0	0	0	0	0	0	3.92653	0.54622	0	0	0	0	0	0	0	0	0	0	0	0	4.47933	0	lncRNA	4.47933	0.253376	2	H	0.999998	[0.99999840582689681, 1.5941731031541965e-06]
XLOC_006937	0	0	0.080824	0	0	0.056562	0	0	0.388375	3.67684	3.0709	0	0	0	0.040518	0	0	0	0	0	0	0	0	0	0	0	0	0	0.26482	0	0	0	0	0	0	0	lncRNA	3.67684	0.210523	2	H	0.999998	[0.99999840582689681, 1.5941731031541965e-06]
XLOC_006959	0	0	0	0	0	0	0	0	0	0	0	5.26759	0	0	0	0	5.05582	0	0	0	0	0	0	0	0	0	0	0	0	0	0	0	0	0	0	0	lncRNA	5.26759	0.286761	2	H	0.999998	[0.99999840582689681, 1.5941731031541965e-06]
XLOC_006966	0.198395	0	0	0	0	0	0	0	0	0	10.5849	0	0	11.8341	0	0	0	0	1.67282	0	0	0	0	0	0	0	0	0	0	0	0	0	0	0	0	0	lncRNA	11.8341	0.67473	2	H	0.999998	[0.99999840582689681, 1.5941731031541965e-06]
XLOC_006967	0	0.067634	1.68681	0	0	0.767297	0	0	5.77512	0.618007	1.73216	7.48578	2.86724	0.511812	0	0	0.14206	0	2.11781	0.035075	0	0.292967	0	0	0	0	0	0	0	0	0	0.040596	0	0.351712	0	2.15644	lncRNA	7.48578	0.740236	2	H	0.999998	[0.99999840582689681, 1.5941731031541965e-06]
XLOC_006974	0	0	0	0	0	0	0	0	0	0	6.3281	0	0	0	0	0	0	0	0	0	0	0	0	0	0	3.73463	0	0	1.49961	0	0	0	0	0.126592	0	0.646808	lncRNA	6.3281	0.34266	2	H	0.999998	[0.99999840582689681, 1.5941731031541965e-06]
XLOC_007005	0	0.060722	0.454327	0.045377	0.030407	0	0.652848	1.79325	0	0	0	0	0	0	0	0.73444	0.430455	0	0.454678	0	0.345274	6.36526	1.64318	0.401409	0	0.837912	0.252194	0.250741	0.114508	4.06646	0.204667	0.036447	0.021757	0.04511	1.1093	0.484016	lncRNA	6.36526	0.578743	2	H	0.999998	[0.99999840582689681, 1.5941731031541965e-06]
XLOC_007019	0.00752	0	0.285116	0	0	0	0	0	3.42509	0	0.010844	0.880454	0.065272	0.73236	0.005294	1.15422	0.004447	0	0	0	0.009172	0.007336	0	0.145546	0.012543	0	0	1.26583	0	0	0.040775	0.005083	0	0	0	0.006429	lncRNA	3.42509	0.223981	1	H	0.999999	[0.99999939809982707, 6.0190017287421296e-07]
XLOC_007054	0	0	0	5.96737	0	0	0	0.195787	0	0	0	2.97587	0	0	0	0	0	0	0	0	0	0	0.218273	0.159964	0	0	0.376879	0.299767	0	0	0	0	0	0.359532	1.47355	0	lncRNA	5.96737	0.334083	1	H	0.999999	[0.99999939809982707, 6.0190017287421296e-07]
XLOC_007058	0	0	0	0	0.661343	0	3.97574	5.80579	3.79195	4.25721	3.60783	2.41161	0	0	0	0	2.65839	0.020912	0	0	0.02384	3.54683	0.158836	0	0	0	0	13.3065	0	0	0	0	0	0	1.0723	0	lncRNA	13.3065	1.25831	7	H	0.999792	[0.99979226812300592, 0.00020773187699405993]
XLOC_007059	0.100283	0.112925	0.563275	0.042193	0.056549	0.197095	1.1534	1.23346	1.31103	2.32168	3.97664	3.97684	0.870417	1.89221	0.141187	0	0.889465	2.9772	0	0.087845	0	0	0	0	0	0	0	8.58	0.035492	0.072715	0.054374	0.101671	0.161846	0.167782	1.1461	0	lncRNA	8.58	0.895102	3	H	0.999996	[0.99999577773218873, 4.222267811311108e-06]
XLOC_007068	0	0	0	0	0	0	0	0	0	0	2.63737	0.079399	8.4165	0.038388	0.088794	0	0.037293	0.236157	0	0	0	0	0	0.093897	0	0	0	0	0	0	0	0	0	0	0	0	lncRNA	8.4165	0.322994	1	H	0.999999	[0.99999939809982707, 6.0190017287421296e-07]
XLOC_007071	0	0	0.163547	0	0	0	0	0	7.26936	0	4.31058	17.0086	0	0.02363	0	0	0	0.581479	11.0405	0.045344	0	0	0	0	0	0	0	0	0	0	0	0	0	0	0	0	lncRNA	17.0086	1.12342	4	H	0.999989	[0.99998881710637566, 1.1182893624358169e-05]
XLOC_007077	0.503924	0	0.235872	2.91177	0	0	0	0.030608	0	2.33329	2.56746	5.0752	4.82945	0.040896	0	0	0	0	0	0	0	0	0.034123	4.8265	0.672393	0	2.23891	0.093727	1.28409	0.341035	0	0	0	0.028103	0.076788	0	lncRNA	5.0752	0.781227	3	H	0.999996	[0.99999577773218873, 4.222267811311108e-06]
XLOC_007106	0.840591	0.995095	0.786911	0	1.06954	0.127083	5.84514	0.058912	0.454478	2.60584	4.94165	0	1.08738	0	0.015172	0.033872	0	0.530351	0.974761	1.35939	0	0.756952	0	0.320887	0	0.019701	1.66323	0	0.274614	0	0	0.014568	5.89607	0.162274	0.394124	0.018425	lncRNA	5.89607	0.867973	3	H	0.999996	[0.99999577773218873, 4.222267811311108e-06]
XLOC_007107	0	0	1.58126	0	2.6987	0	0	0	0.474892	4.82782	3.24756	0.177207	1.33628	0	0	0	0	8.01894	0	0	0	0	0	1.78128	0	0	0	0	0	0	0	0	0	0	0	0	lncRNA	8.01894	0.670665	3	H	0.999996	[0.99999577773218873, 4.222267811311108e-06]
XLOC_007120	0	5.69388	0.080686	0.29011	2.85129	1.24224	0	0	0	0	0	0	0.218193	0.524609	0.080897	0	1.73278	0.24589	0	0	0.350392	0.056055	0	0.684363	0.766696	0.472685	0	0	0	1.74989	1.37083	0.038837	6.445	1.10555	1.0507	0.835024	lncRNA	6.445	0.774628	2	H	0.999998	[0.99999840582689681, 1.5941731031541965e-06]
XLOC_007161	0	0	0	0	0	0	0	0	0	0	0	0	0	0	0	0	0	7.08275	0	0	0	0	0	0	0	0	0	0	0	0	0	0	0	0	0	0	lncRNA	7.08275	0.196743	1	H	0.999999	[0.99999939809982707, 6.0190017287421296e-07]
XLOC_007165	0	0	0	0	0	0	0	0	0	0	0	0	3.9982	0.034776	0	0.808086	0	0	0	0	0	0	0	0	0	0	0	0	0	0	0	0	0	0	0	0	lncRNA	3.9982	0.134474	1	H	0.999999	[0.99999939809982707, 6.0190017287421296e-07]
XLOC_007203	0	0	0	0.07682	0	0	0	1.49713	0	0	0	0	2.6247	0	13.7523	0	1.24154	0	0	7.67693	1.89275	0	0	0.271824	2.89299	0	0	0	0.710801	2.38301	7.42474	4.38086	7.21929	6.33855	10.6419	0	lncRNA	13.7523	1.97295	7	H	0.999792	[0.99979226812300592, 0.00020773187699405993]
XLOC_007214	0.141155	0.158949	0.396423	0.213804	0.19103	0.527105	0.136714	0.154326	0.6429	0.653581	2.32036	0.746354	0.336921	0.15465	0.33784	0.059154	0.116851	0.135911	4.82567	0.197837	0.688614	0.137703	1.9499	0.294209	0.023543	0.645105	0.198046	1.81153	0.079931	0.143292	0.030614	0.133567	0.022781	0.094465	0.096792	0.024133	lncRNA	4.82567	0.522827	1	H	0.999999	[0.99999939809982707, 6.0190017287421296e-07]
XLOC_007220	0.04082	0.068949	0.02866	0.03435	0.092072	0.100284	0.098839	0	0.017215	3.36011	0	0.025695	0.066431	0.347841	0.05747	0.053458	0.060342	0.109177	0.093869	0.071515	0	0.079643	0	0.030386	0.034042	0.074622	0.14318	0.018981	0.130022	0.103595	0.110664	0.041385	0.049409	0.102443	0.069977	0.244262	lncRNA	3.36011	0.165548	1	H	0.999999	[0.99999939809982707, 6.0190017287421296e-07]
XLOC_007230	0.610985	0.938187	0.52647	1.09838	0.062641	0.627701	0.336229	1.44226	1.25318	4.04228	2.46285	1.62577	1.20148	0.79871	0.009775	0.309146	1.24394	0.074279	0.005322	0	1.48185	2.03873	0.021157	0.723565	0.01158	0	0.097413	0.006457	0.004914	0	0	0.056312	0.011205	0.319445	0.158698	0.498554	lncRNA	4.04228	0.66943	1	H	0.999999	[0.99999939809982707, 6.0190017287421296e-07]
XLOC_007243	0	0	0	0	0	0	0	0.126479	0	0	0	0	1.43084	0	0	0	0	0	0	7.4584	0	0	0	0	0	0	0	0	0	0	0	0	6.60926	0	0	1.06804	lncRNA	7.4584	0.463695	2	H	0.999998	[0.99999840582689681, 1.5941731031541965e-06]
XLOC_007248	0.112288	0.576017	0.350391	0.136484	0.239201	0.159387	1.29902	0.181875	6.377	4.40755	2.59065	2.40315	3.6548	3.47046	0.184436	0.091499	0.265584	0.360388	0.114762	0.065574	0.273894	0.024343	2.4585	0.538667	0.582662	0.045616	0.05835	1.16028	0.008831	0.208073	0.108237	0.059029	0.030203	0.187867	0.11407	0.053327	lncRNA	6.377	0.915346	4	H	0.999989	[0.99998881710637566, 1.1182893624358169e-05]
XLOC_007254	1.58666	0.035733	0.04456	0	0	0	0.960464	0	0	0	0	4.03491	0	0	0	0	0	0.016975	0.048649	0	0.019351	0	0.032232	0.023622	0	0	0	0	0	0	0.034412	0.021448	0	0.026546	0	0	lncRNA	4.03491	0.191266	1	H	0.999999	[0.99999939809982707, 6.0190017287421296e-07]
XLOC_007262	0	0	0.32478	0	0	0.227287	0	0	0.536467	0.86765	0.083378	0	0	0.404739	2.52362	0.923835	1.02572	0	0	3.56245	2.59164	1.21278	0	0	0.795645	0.079278	1.25071	0	2.76268	0.146745	0.094055	0	0.163308	0	0.066083	3.78132	lncRNA	3.78132	0.650671	2	H	0.999998	[0.99999840582689681, 1.5941731031541965e-06]
XLOC_007263	0.017522	0.009865	0	0	0	0.017218	0	0.007982	3.14781	1.14933	0	5.45946	0.280399	0.223962	0.012334	0	0.00518	0.08904	0.020146	0	0.256434	0.640992	0.044493	0.065215	0.021918	0	0	0.065179	0.012402	0.05082	0.0095	0	0	0.014658	0.410508	0.089869	lncRNA	5.45946	0.336729	2	H	0.999998	[0.99999840582689681, 1.5941731031541965e-06]
XLOC_007272	0	0	0	0	0	0	0	0	0	0	0	0	0	0	2.24041	0	0	0.094581	0	0	0	0	0	0	0	0	0	0	0	0	0.191741	4.06325	0	0.147913	0.202075	0	lncRNA	4.06325	0.192777	1	H	0.999999	[0.99999939809982707, 6.0190017287421296e-07]
XLOC_007281	1.55053	1.04759	0	1.30475	1.0492	1.21896	0.938595	0.706339	1.30778	0.398852	1.56507	3.1232	0.420562	0.377503	0.764038	0.406115	0.458416	0.497644	0.118852	0.633839	0.283656	1.05883	0	0.577103	1.42237	1.41725	1.99417	0.576782	0.439006	0.787003	0.504426	0.314397	0.750716	0.907958	0.531612	0.265092	lncRNA	3.1232	0.825506	1	H	0.999999	[0.99999939809982707, 6.0190017287421296e-07]
XLOC_007291	0.962605	3.30604	2.09513	2.83506	3.8539	4.49323	4.60333	3.94659	0.08119	0	0	0.060592	6.47513	3.25178	2.50718	3.27762	0.996081	5.6383	0.553395	0.084322	0.02935	0	0.097775	0.035828	2.72939	0.043993	0.056274	0.179039	0.068136	0	0	0.227715	6.75787	0.201314	1.8152	0	lncRNA	6.75787	1.70176	10	H	0.996154	[0.99615448608197943, 0.0038455139180205212]
XLOC_007292	0.074545	0.167884	0.209353	0	0	0	0	0	0	0	0	0	1.86018	5.35402	5.66731	0	0	0	0	2.78611	0	0	0	1.99766	0	0	0	0	0	0	0	3.22458	0	0	0.681554	0	lncRNA	5.66731	0.611755	3	H	0.999996	[0.99999577773218873, 4.222267811311108e-06]
XLOC_007295	0	0	0	0	0	0	0	0	0	0	0	0	0	0	0	0	3.40852	0	0	0	0	0	0	0	0	0	0	0	0	0	0	0	0	0	0	0	lncRNA	3.40852	0.094681	1	H	0.999999	[0.99999939809982707, 6.0190017287421296e-07]
XLOC_007320	0.525948	1.33256	0	0.829833	0.222432	0.032303	2.42761	2.57563	0	1.21199	0	0.165532	0	0.020008	0	0	0	0.087918	0.151182	0	1.12254	1.9882	0.066778	2.91187	3.28959	0	4.41987	0	0.232676	0.166847	0	0.066653	0	2.50236	0.488381	0.618202	lncRNA	4.41987	0.762692	2	H	0.999998	[0.99999840582689681, 1.5941731031541965e-06]
XLOC_007334	0.132961	0.778555	0.037341	0.044754	0.149951	0.104528	0.032195	0.024228	0.583152	0.068405	0.038345	0.033478	0.100979	7.44548	0.037439	0.05572	0.031448	6.71403	3.81174	0.031059	0.064864	0	0.135053	0.019795	0.022177	0.072919	0	0.197841	0.056469	0.134974	0.057674	0.071894	0.042917	0.066736	0.030391	0.068196	lncRNA	7.44548	0.591602	3	H	0.999996	[0.99999577773218873, 4.222267811311108e-06]
XLOC_007361	0	0	0	0	0	0	0	0	0	0	0	0	0	4.84633	0	0	0	0	0	0	0	0	0.106414	0	0	0	0	0.584577	7.41565	0	0.113609	0	0	0	0	0	lncRNA	7.41565	0.36296	2	H	0.999998	[0.99999840582689681, 1.5941731031541965e-06]
XLOC_007370	0	0	0	0	0	0	0	0	0	3.1983	0	0	0	0	0	0.72295	0	0.019952	0	0	0.818844	0	0.871395	0.055532	0	0	0	0	0	0	0	0	0.030099	0	0	0	lncRNA	3.1983	0.158807	1	H	0.999999	[0.99999939809982707, 6.0190017287421296e-07]
XLOC_007425	0	0	0	0	0	0	0	0	12.8706	0.456433	0	0	0	3.02401	0	0	0	0	0	0	0	3.80815	0	1.05667	0	0	0	0	0	0	0	0	0	0	0	0	lncRNA	12.8706	0.589329	3	H	0.999996	[0.99999577773218873, 4.222267811311108e-06]
XLOC_007437	0	0.045179	0	0	0	0	0	0	0	0	0	3.78822	0	0	0	0	0	0.150231	0.369047	0	0	0	0	0	0	0	0	0	0	0	0	0	0	0	0	0	lncRNA	3.78822	0.120908	1	H	0.999999	[0.99999939809982707, 6.0190017287421296e-07]
XLOC_007473	0	0	0	0	0	0	0	0	0	0	0	0	0.137173	8.88283	0	0	0	0	0.083069	0	0	0.28192	0.953985	1.10249	2.13888	0.825457	3.84345	0	1.96884	0.261932	0	0	0.02915	0	3.96327	0	lncRNA	8.88283	0.67979	3	H	0.999996	[0.99999577773218873, 4.222267811311108e-06]
XLOC_007480	1.03263	0.11628	0.145003	0	0	2.23247	0	0	7.75154	11.1564	0.446705	17.55	0	1.82273	0	0	0	0	0	0	0	2.01475	0	0.538077	0.086116	0	0.120735	0	0	0	4.47919	0	0	1.12299	4.83862	0	lncRNA	17.55	1.5404	5	H	0.99997	[0.99997038187050458, 2.9618129495488568e-05]
XLOC_007557	0	4.65815	0	0.158226	0.742202	0.184777	0	0	0	0	1.62681	4.61597	9.33318	0	0	0.049249	0	0	0	0	0	0	0	0	0	0	0	0	0	0	0	0	0	0	0	0	lncRNA	9.33318	0.593571	3	H	0.999996	[0.99999577773218873, 4.222267811311108e-06]
XLOC_007585	0.028535	0.032132	0.040069	0	0.032181	0	0.034546	4.21164	5.75208	0.489343	0.082292	3.55638	0.092876	0.017368	0.020087	0	0	0.015264	0.021873	0	0	0	0.057967	0.042482	0	0.026082	0	0.026537	0	0.020691	0.030943	0.019286	0	0	0.032611	0.024393	lncRNA	5.75208	0.408546	3	H	0.999996	[0.99999577773218873, 4.222267811311108e-06]
XLOC_007606	0	0	0	0	0	0	0	0	0	0	0	0	0	0	0	3.64103	0	0	0	0	0	0	0	0	0	0	0	0	0	0	0	0	0	0	0.851103	0	lncRNA	3.64103	0.124781	1	H	0.999999	[0.99999939809982707, 6.0190017287421296e-07]
XLOC_007607	0	0	3.48267	0	0	0	0	0	0	0	0	0	0	0	0	3.48423	0	0	0	0	0	0	0	0	0	0	0	0	0	0.081744	0	0	2.00135	0	0	0.38548	lncRNA	3.48423	0.262096	2	H	0.999998	[0.99999840582689681, 1.5941731031541965e-06]
XLOC_007633	0	0	3.88903	0	0	0	0	0	1.36738	2.43268	1.65588	0	0	0	0	0	0	0	0	0	0	0	0	0	0	0	0	0	0	0	0	0	0	0	0	0	lncRNA	3.88903	0.259583	1	H	0.999999	[0.99999939809982707, 6.0190017287421296e-07]
XLOC_007637	4.55822	1.28965	0	2.2937	0.361655	0	0.083194	0	0.154556	6.71703	2.17992	1.15346	0.89465	2.18888	4.48252	1.54785	0.663662	0.735155	0.017558	0	2.29074	0.223454	0.418786	0	0	0	0.883781	0	0	0	0.074517	0	0	1.32214	0	0	lncRNA	6.71703	0.959307	3	H	0.999996	[0.99999577773218873, 4.222267811311108e-06]
XLOC_007682	0	0	0.067392	0	0	0	0	0	0	2.83945	3.5294	2.11467	0	0	0.067568	0.02514	0	0	0	0	0.029266	0	0	0	0	0	0	0	0	0	0	0	0	0	0	0	lncRNA	3.5294	0.240913	1	H	0.999999	[0.99999939809982707, 6.0190017287421296e-07]
XLOC_007691	0	0	0	0	0	0	0	0	9.24262	0	4.02116	0	1.81107	0.023907	0.013824	0	0	0	0	0.77986	0.047902	0	0.139632	1.47649	0.016377	0	0	0	1.04255	0	0	0	0	0	0	0	lncRNA	9.24262	0.517095	2	H	0.999998	[0.99999840582689681, 1.5941731031541965e-06]
XLOC_007700	0	1.10902	0	0	2.9619	0	0	0	0	0	2.84029	3.203	0	6.64397	0	1.07482	4.17353	0.043902	4.71828	0	0	2.64214	0	0.610939	1.16355	0	0	0	2.73038	0	0	0	0	0	0	0	lncRNA	6.64397	0.942103	4	H	0.999989	[0.99998881710637566, 1.1182893624358169e-05]
XLOC_007706	0	0	0	0	0	0	0	0	0	3.67736	0	0	0	0	0	0	0	0	0	0	0	0	0	0	0	0	0	0	2.27676	0	0	0	0	0	0	0	lncRNA	3.67736	0.165392	1	H	0.999999	[0.99999939809982707, 6.0190017287421296e-07]
XLOC_007708	0	0	0.16661	5.4628	0.879329	0	0	2.17746	0	0	0	0	0	0	0	0.133186	0	2.73818	0	0	0	0.760629	1.17073	0	0.014135	0	0.693628	0.157631	2.1356	0.024581	0.018381	0	0	0	0	0.01449	lncRNA	5.4628	0.459649	1	H	0.999999	[0.99999939809982707, 6.0190017287421296e-07]
XLOC_007717	0	7.94426	0	0	0	0	0	0	12.9209	0	0	0.50752	0	4.78486	0	0	0	0	0	0	0	9.83196	17.1981	0	0	0	0	1.31218	0	5.11552	0.218584	0	0	0.674483	0	0.17231	lncRNA	17.1981	1.68557	6	H	0.999922	[0.99992155814363504, 7.8441856365013465e-05]
XLOC_007735	0	0	0	0	0	0	6.58616	0	0	0	0	0	0	0	0	0	3.38603	0	0	0	0	0	0	0	0	0	0	0	0	0	0	0	0	0	0	0	lncRNA	6.58616	0.277005	2	H	0.999998	[0.99999840582689681, 1.5941731031541965e-06]
XLOC_007737	3.37534	2.24837	0.133512	0	0	0.186869	0.86333	0.909578	0	0	0	0	0	0	0	0	0	0	0	3.27597	0	1.48407	0.676028	0	0	0	0	0	0	0	0.927953	0	0	1.1533	0	2.6009	lncRNA	3.37534	0.495423	2	H	0.999998	[0.99999840582689681, 1.5941731031541965e-06]
XLOC_007748	0	0	0	0	0	0	0	0	0	8.36303	0	0	0	0	0	0	5.88732	0	0	0	0	0	0	0	0	0	0	0	0	0	0	0	0	0	0	0	lncRNA	8.36303	0.395843	2	H	0.999998	[0.99999840582689681, 1.5941731031541965e-06]
XLOC_007752	0	0	0	0	0	0	0	0	0	0	0	0	0	0	0	0	0	0	4.066	0	0	0	0	0	0	0	0	0	0	0	0	0.068947	5.35049	0	0	0	lncRNA	5.35049	0.263484	2	H	0.999998	[0.99999840582689681, 1.5941731031541965e-06]
XLOC_007772	0	0	4.20467	0	0	0	0	0	0	0.313109	0	0	0	0	0	0	0	0	0	0	0	0	0	0	0	0	0	0	0	0	0	0	0	0	0	0	lncRNA	4.20467	0.125494	1	H	0.999999	[0.99999939809982707, 6.0190017287421296e-07]
XLOC_007774	0	0	0	0	0	0	0	0	0	0	0	0	0	0.357484	0	0.24613	7.08462	0.125668	0	0	0	0	0	0	0	0	0	0	0	0	0	0	0	0	0	0	lncRNA	7.08462	0.217053	1	H	0.999999	[0.99999939809982707, 6.0190017287421296e-07]
XLOC_007795	0	0.47419	0	0	0	0	0	0	0.355177	0.962874	1.01203	5.65482	0	0	0	0.220592	0	0	0	0	0	0	0	0	0	0	0	0	0	0	0	0	0	0	0	0	lncRNA	5.65482	0.241102	1	H	0.999999	[0.99999939809982707, 6.0190017287421296e-07]
XLOC_007796	0	0.84992	0	0	0	0.04363	0	0	6.5533	6.47183	5.63386	5.14228	0	0	0	0.023258	0.708829	0.094998	0	0.025928	0.027074	0	0	0.03305	0	0.040582	0	0.082579	0.785667	0.032193	0	0	0	0	0.050741	0	lncRNA	6.5533	0.738881	4	H	0.999989	[0.99998881710637566, 1.1182893624358169e-05]
XLOC_007798	0	0	0	0	0	0	0	0	0	0	3.89905	0	0	0	0	0	0	0	0	0	0	0.239804	0	0	0	0.449371	0	0	0	0	0	0	0	0	0	0	lncRNA	3.89905	0.127451	1	H	0.999999	[0.99999939809982707, 6.0190017287421296e-07]
XLOC_007818	0	0	0	0	0	0	0	0	0	0	0	0	0	0	0	5.10153	0	0	0	0	0	0	0	0	0	0	0	0	0	0	0	0	0	0	0	0	lncRNA	5.10153	0.141709	1	H	0.999999	[0.99999939809982707, 6.0190017287421296e-07]
XLOC_007819	0	0	1.99708	0	0	0	0	0	0	0	0	0.048391	3.08604	6.15315	1.00115	0	0	0	0	0	0.02344	0	2.06926	0	0.032055	0.070268	0	8.29317	1.71408	0	0	1.27301	0	0.06431	0.131788	0	lncRNA	8.29317	0.721034	3	H	0.999996	[0.99999577773218873, 4.222267811311108e-06]
XLOC_007820	0	0	0	0	0	0	0	0	0	0	0	7.2054	0	0	0	0	0	0	0	0	0	0	0	0	0	0	0	0	0	0	0	0	0	0	0	0	lncRNA	7.2054	0.20015	1	H	0.999999	[0.99999939809982707, 6.0190017287421296e-07]
XLOC_007829	0.705775	0	0	0	0	0	0	0	12.2627	0	0	0	0	0	0	0	0	0	0	0	0	0	0	0	0	0	0	0	0	0	0	0	0	0	0	0	lncRNA	12.2627	0.360236	1	H	0.999999	[0.99999939809982707, 6.0190017287421296e-07]
XLOC_007834	0	0	0.403199	4.46999	2.42869	0	3.12865	6.14777	0	0	0	0	0	0	0	0	0	0	15.6269	0	0.175096	0	1.45826	7.58783	0	0	0	0	0	0	0	0	0	0	0	0	lncRNA	15.6269	1.15073	5	H	0.99997	[0.99997038187050458, 2.9618129495488568e-05]
XLOC_007854	0	0.351723	0	0	0	0	0	0	0	0	0	0	0	0	7.62234	0	0	0	0	0	0	0	0	0	0.086828	0	0	15.4921	0	1.28341	0.112905	0.140742	0	0	0	0.089003	lncRNA	15.4921	0.699418	2	H	0.999998	[0.99999840582689681, 1.5941731031541965e-06]
XLOC_007861	0.041898	0	0.485373	0.017628	0.059064	0.288207	0.215578	2.35716	0	0	0	0	0.005682	0	0	0	0	0	0	0	0.779253	0.030655	0	0.865474	4.25399	0.057444	0.51436	0	3.11393	1.12406	0.193096	5.74858	0.042261	2.0416	0.263357	1.40577	lncRNA	5.74858	0.664011	3	H	0.999996	[0.99999577773218873, 4.222267811311108e-06]
XLOC_007878	0	0	0.35325	0.501366	0.044796	0.078066	0	0	0	0.885523	0.878231	0	0.043095	0.056412	0	0	0	0	0	0	0.024222	0	0.309315	0.522364	0	0	0	0	0.599799	1.59368	0.100505	0.026847	3.82491	1.24051	0.499347	0	lncRNA	3.82491	0.321729	1	H	0.999999	[0.99999939809982707, 6.0190017287421296e-07]
XLOC_007914	0	0	0	4.65852	0	0	0.859277	0	0.598631	0	0	6.96947	0	0.172801	0	0	0	0	0	0	0	0	3.46039	0	3.07785	0	0	0	0	0	2.77079	0	0	2.49369	0	0	lncRNA	6.96947	0.69615	4	H	0.999989	[0.99998881710637566, 1.1182893624358169e-05]
XLOC_007923	0.017175	0.096702	1.4953	0	0	0	0	1.23621	3.31736	1.60524	1.6841	0.172979	0.531078	0.334529	0.01209	2.83408	1.57415	0.018375	0	0	0	0	0	0	0	0	0	0	0	0	0	0	0	0	0	0	lncRNA	3.31736	0.414705	1	H	0.999999	[0.99999939809982707, 6.0190017287421296e-07]
XLOC_007924	0	0	0	0	0	0	0	0	0	4.34698	0	0	0	0	0	0	0	0	0	0	0	0	0	0	0	0	0	0	0	0	0	0	0	0	0	0	lncRNA	4.34698	0.120749	1	H	0.999999	[0.99999939809982707, 6.0190017287421296e-07]
XLOC_007947	0	0.965867	0	0	0	0	0	0.293056	0	0	4.01971	3.50945	0	0	0	0	3.42349	0	0	0	0	0	0.108904	0.319248	0	0	0	0	0	0	0	0	0	0	0	0	lncRNA	4.01971	0.351104	3	H	0.999996	[0.99999577773218873, 4.222267811311108e-06]
XLOC_008009	0	0	0	0	0	0	0	0	0	0	0	0	0.652164	0.853698	0	0	0	5.09103	0	0	0	0.065155	0	0	0	0	0	0.062112	0.638218	1.16229	0.144854	0.022571	0.350317	0.055872	0.114496	6.05196	lncRNA	6.05196	0.424021	2	H	0.999998	[0.99999840582689681, 1.5941731031541965e-06]
XLOC_008015	0	0	0	0	0	0	1.00343	3.77566	0.139812	0.568539	1.7927	0	0	0	0	0	0	0	0	0	0	1.45539	0	0	0	0	0	0	0.527999	0	1.43806	0.056019	0	0	0	0	lncRNA	3.77566	0.298822	1	H	0.999999	[0.99999939809982707, 6.0190017287421296e-07]
XLOC_008033	0.373277	1.68132	6.28991	0.314107	15.3655	0	0	2.21058	0	6.2413	1.61476	0	2.02493	0	0	0	1.32431	13.6775	9.44215	3.16081	0	0	0	1.11146	4.20245	0	3.49148	0	3.30271	0.135331	1.61914	0.252294	0	0.15613	1.70641	1.27637	lncRNA	15.3655	2.24929	9	H	0.998545	[0.99854459548609531, 0.0014554045139046901]
XLOC_008116	6.88062	1.29133	0.644123	0.137856	0.073903	0.225384	0.079335	4.23895	1.5752	0.056189	0.472458	0.164994	1.83073	0.179486	0.069193	3.69015	3.87478	0.070106	0.10046	0.153073	2.27773	0.09589	0.199681	0.536578	5.30088	0.149742	0.076617	0.060941	1.78578	2.37578	0.56849	0.110727	5.42007	6.66041	5.42961	0.588183	lncRNA	6.88062	1.59571	8	H	0.99945	[0.9994499959564993, 0.0005500040435007053]
XLOC_008126	1.24626	0	0	0	0	0	0	0	7.95214	0	1.01573	0	0	0	0	0	0	0	0.041534	0.031643	0	0	0	0	0	2.97165	0.063353	0	0	0	0	0	0	0	0	0	lncRNA	7.95214	0.370064	1	H	0.999999	[0.99999939809982707, 6.0190017287421296e-07]
XLOC_008154	0.029469	0.033184	0	0.024798	0.06647	0.086877	0.071355	0.026849	0	0	4.92926	0.148398	0	0.017937	0	0.015437	0.069701	0	0	0	0.01797	0	0.029933	0	0	0	0	0.027406	0.020859	0	0.031957	0	0.02378	0	0.77462	0	lncRNA	4.92926	0.179063	1	H	0.999999	[0.99999939809982707, 6.0190017287421296e-07]
XLOC_008159	0	0	0	0	0.075674	0	0	0	0	0	0.193513	3.29449	0	0	0	2.28473	0	0	0	0	0	0	0	0	0	0	0	0	0	0	0	0	0	0.617453	0	0	lncRNA	3.29449	0.179607	1	H	0.999999	[0.99999939809982707, 6.0190017287421296e-07]
XLOC_008180	0	0	0	0	0	0	0	0.045211	0.230197	0.914813	0.751327	0.780897	0	0	2.74214	0	0.014671	3.3313	0	0	0	0	0	1.2744	0	0	0	0	0	0	1.61436	0	0	0	0	0	lncRNA	3.3313	0.324981	1	H	0.999999	[0.99999939809982707, 6.0190017287421296e-07]
XLOC_008219	0.026962	0	1.28726	0.045377	0.060815	0	0	0	2.31958	0.138713	7.97011	0.033943	0	3.92223	0.132858	3.00838	0.047828	0.014423	0	0	8.10572	0	0.054773	1.00352	2.31596	0.073933	0.945726	0	2.63369	0.039101	0.029238	0	0	2.66148	0.77035	0	lncRNA	8.10572	1.04561	4	H	0.999989	[0.99998881710637566, 1.1182893624358169e-05]
XLOC_008338	0	0	0.08424	0	0	0	0	0	4.53701	4.57809	2.76815	0.553842	0	0	0	0	0	0	0	0	1.49989	0	0	0.029771	1.60093	0.018278	0	8.44288	0	0	1.43121	0.621723	0	0	1.05127	0	lncRNA	8.44288	0.756036	3	H	0.999996	[0.99999577773218873, 4.222267811311108e-06]
XLOC_008410	0	0	0	0	0	0	0	0	0	0	0	0	0	0	0	0	0	0	0	0	0	0	0	0	0	0	0.863278	12.8746	0	0	0	0	0	0	0	0	lncRNA	12.8746	0.381608	1	H	0.999999	[0.99999939809982707, 6.0190017287421296e-07]
XLOC_008433	0	0	0	0	0	0	0	0	0	0	0	10.7192	0	0	0	0	0	0	0	0	0	0	0	0	0	0	0	0	0	0	0	0	0	0	0	0	lncRNA	10.7192	0.297755	1	H	0.999999	[0.99999939809982707, 6.0190017287421296e-07]
XLOC_008434	0.853863	0.04889	0.284509	0.012178	0.457002	0.028444	0.245296	0.421937	0.256335	6.66376	0.125211	2.91511	0.023552	1.47107	0.061126	1.49348	0.025672	2.77918	0.022187	0.016903	0.229456	0.098828	1.60229	0.064638	0.012069	0.119054	0.016921	0.538352	0.020488	0.031481	0	0.009782	0	0	0.01654	0	lncRNA	6.66376	0.582378	1	H	0.999999	[0.99999939809982707, 6.0190017287421296e-07]
XLOC_008449	0.032893	0	0	0	0	0	0	0	0	4.03321	0	0	0.142749	0.380399	0	0	0	0	0	1.59435	0	0	0	0	0	0	0	0	3.23631	0.238508	0	0.355714	0.026543	0.302681	0.526292	0	lncRNA	4.03321	0.301935	2	H	0.999998	[0.99999840582689681, 1.5941731031541965e-06]
XLOC_008457	0	0	0	0	0	0	0	0	0	4.65614	0	0	0.011783	0	0	0	0	0	0	0	0	0	0	0	0	0	0	2.66637	0	0	0	0	0	0	0	0	lncRNA	4.65614	0.20373	1	H	0.999999	[0.99999939809982707, 6.0190017287421296e-07]
XLOC_008459	0.573863	1.25202	0.201456	1.69014	0.202247	0	0.043423	0.032678	0.030251	6.27376	2.63763	0.722449	2.97686	1.81195	0.025248	0.018788	2.22683	0.019186	0.027493	0	13.3416	0.734773	10.5284	2.0291	11.9344	10.7201	0.670961	2.90187	0	0	0	0.024242	0.028942	0.060007	0.409903	0	lncRNA	13.3416	2.05974	5	H	0.99997	[0.99997038187050458, 2.9618129495488568e-05]
XLOC_008475	0.717613	0.987645	2.57518	2.78447	2.51785	0.861902	1.25493	3.70493	6.05262	11.0074	3.10432	12.4973	2.98453	0.533851	0.53322	1.94222	0.801503	0.021326	0.702864	3.14305	0	0	0	0.830955	0.099742	0	0	0	0	0	0	0	0	0.366857	0.045563	0	lncRNA	12.4973	1.66866	6	H	0.999922	[0.99992155814363504, 7.8441856365013465e-05]
XLOC_008497	0	0	0	0	0	0	0	0	0	0	0.832031	0	0	0	0	0	5.06095	4.37258	0	0.056161	0	0	0	0	0	0	0	0	0	0	0	0	0	0	0	0	lncRNA	5.06095	0.286715	2	H	0.999998	[0.99999840582689681, 1.5941731031541965e-06]
XLOC_008502	0	1.3773	3.09152	0	0	0	0	3.45455	0	0	0	0	0	0	0	0	0	0	0	0.071428	0.522101	0.23864	0	0	0	0	0	0	0.952335	0	0	0	6.6128	0	0	4.28683	lncRNA	6.6128	0.57243	4	H	0.999989	[0.99998881710637566, 1.1182893624358169e-05]
XLOC_008518	0	0	0	0	0	0	3.59883	0	0	0	0	0	2.30364	0	0	0	0	0	0	0	0	0	0	0	0	0	0	0	0	0	0	0	0	0	0	0	lncRNA	3.59883	0.163957	1	H	0.999999	[0.99999939809982707, 6.0190017287421296e-07]
XLOC_008519	0.57048	0	0.801073	0	0	0	2.99288	3.46506	5.13242	4.72853	5.75828	11.0122	0	3.24083	0	5.87717	0	0.10172	0	0	0	0	0	0	0	0	0	0	0	0	0	0	0	0	0	0	lncRNA	11.0122	1.21335	7	H	0.999792	[0.99979226812300592, 0.00020773187699405993]
XLOC_008528	0.031753	0	0	0	0	0	0	0	0	0	0	0	0	3.16965	0	0	0	0	0	0	0	0	0	0	0	0	0	0	0	0	0	0	0	0	0	0	lncRNA	3.16965	0.088928	1	H	0.999999	[0.99999939809982707, 6.0190017287421296e-07]
XLOC_008559	0.066034	0.501919	0.544765	0	0	0	0	0.00752	3.01453	0.226484	1.4997	5.27888	0.774647	1.70819	0.005811	0.004324	1.59113	0.128045	4.18222	0.028922	0.010067	0	0.570119	0.049155	0.22716	0	0	0	0.087639	0	0	0	0.36634	0.02762	0	0	lncRNA	5.27888	0.58059	3	H	0.999996	[0.99999577773218873, 4.222267811311108e-06]
XLOC_008565	0	5.38229	0	0	0	0	0	0	0	0	0	0	0	0	3.1724	0	0	0	0.10468	0	0	0	0	0	0	0	0	0	0	0	0	0	0	0	0	0	lncRNA	5.38229	0.240538	2	H	0.999998	[0.99999840582689681, 1.5941731031541965e-06]
XLOC_008570	0	0	0	0.289945	0	0	0	0	8.06464	0.147723	2.85688	5.09689	0	0	0	0.767106	1.62993	0	0	8.85362	0	1.93278	0	2.82139	0	1.73219	1.61145	0	0	0	1.86824	1.97953	0	0.21618	0	2.35637	lncRNA	8.85362	1.17291	3	H	0.999996	[0.99999577773218873, 4.222267811311108e-06]
XLOC_008592	0	5.7952	0.301113	4.15022	3.62754	0	0	0	10.4901	5.33217	4.94734	2.96953	6.16526	2.21884	2.56615	0.673978	2.66272	0.22941	11.0128	0	0	0	0	0	0	0	0	0	0	0	0	0	0	0	0	0	lncRNA	11.0128	1.75395	8	H	0.99945	[0.9994499959564993, 0.0005500040435007053]
XLOC_008610	0	0	0	0	0	0	0	0	0	0	0	6.51953	0	0	0	0	0	0	0	0	0	0	1.41619	0	0	0	0	0	2.46724	0	0	0	0	3.99891	0	0	lncRNA	6.51953	0.400052	2	H	0.999998	[0.99999840582689681, 1.5941731031541965e-06]
XLOC_008641	0	0.356138	0	0	0	2.07197	0	0	0	0	0	0	0.228758	5.58259	0	0	0	0	0	0	0	0	0	0	0.791257	0	0	0	0	0	0	0	0	0.088191	0	0	lncRNA	5.58259	0.253303	1	H	0.999999	[0.99999939809982707, 6.0190017287421296e-07]
XLOC_008681	0	0	0.12502	0	0	0	0	0	0	0	0	0	0	0	0	0	0	0	0	0	0.054292	0	22.7891	0	0	0	0	0	0	0	0	0	0	0	0	0	lncRNA	22.7891	0.63801	1	H	0.999999	[0.99999939809982707, 6.0190017287421296e-07]
XLOC_008709	3.22763	0.013664	2.28318	0.816845	1.4095	0	0.910796	1.11657	0.521946	0.863555	0.997315	0	0.816212	0	0	1.88145	0	0.006491	0	2.7848	0.007399	0	0	0.686464	0.010119	0.088727	0	0	0.128832	0.008798	0.013158	0.032805	0.381865	0.771441	0.42989	0.446022	lncRNA	3.22763	0.573763	1	H	0.999999	[0.99999939809982707, 6.0190017287421296e-07]
XLOC_008730	0	10.0776	0	0	0	0	0	0	0	7.43761	0	0	0	0	0	0	4.80335	0	0	0	0.587721	0	0	0.307473	0	0	0	0.51217	0	0	0	0	0	0	0	0	lncRNA	10.0776	0.659054	3	H	0.999996	[0.99999577773218873, 4.222267811311108e-06]
XLOC_008746	0.017419	1.54954	0.073379	0.923429	0.530401	0.530634	0.063265	0.920463	0.058766	0.029871	0.150703	0.021929	0.245679	0.063613	0.036785	1.47819	0	0.018635	0.066759	3.19408	0.031866	0.016993	0.070771	0.012966	1.1621	0.031843	0.020366	0.113393	2.03437	0.025261	0.132224	2.9786	0.014056	2.40429	0.637028	0.074451	lncRNA	3.19408	0.54817	1	H	0.999999	[0.99999939809982707, 6.0190017287421296e-07]
XLOC_008752	0	0	1.8928	0	0.701623	0	0	0	0	0.088907	0.299029	4.04659	0	0	0	3.96505	0	0	0	0	0	0	0	0	0	0	1.21232	0	0	0	0	0	0	0	0	0	lncRNA	4.04659	0.339064	2	H	0.999998	[0.99999840582689681, 1.5941731031541965e-06]
XLOC_008759	0	0	0	0	0	0	0	0	0	0	0	0	0	0	0	0	0	0	0	0	0	0	0	0	0	0	0	0	0	0	0	0	0	0	0	3.70944	lncRNA	3.70944	0.10304	1	H	0.999999	[0.99999939809982707, 6.0190017287421296e-07]
XLOC_008783	0	0	0	0	0	0	0	0	0	0	0	0	0	0	4.73511	0	0	0	0	0	2.64189	0	0	0	0.095078	0	0	0	0	0	0	0	0	0	1.43327	0	lncRNA	4.73511	0.247371	1	H	0.999999	[0.99999939809982707, 6.0190017287421296e-07]
XLOC_008784	0	0	0	0	0	0	0	0	0	0	0	0	0	0	0	0	0	0	0	0	0	5.4796	0	0.119464	2.40905	0	0	0	0	7.913	0.870161	0	0	0	0	0	lncRNA	7.913	0.466424	2	H	0.999998	[0.99999840582689681, 1.5941731031541965e-06]
XLOC_008805	0.045645	0	0	0.499328	0	2.01849	0	1.03967	0	0	0	0	0	0	0	0	0	0	0	0	5.76176	0	0	0.645581	0	0	0	0	0	0.066195	1.08896	0	0.220999	0	0	0	lncRNA	5.76176	0.316295	1	H	0.999999	[0.99999939809982707, 6.0190017287421296e-07]
XLOC_008811	0	1.70478	0	0	0	0	0	0	0	0	0	0	0	0	0	0	0	0	0	0	2.7696	0	0	3.05889	0	0	1.77009	0	0	0	0	0	0	0	1.97738	0	lncRNA	3.05889	0.313354	1	H	0.999999	[0.99999939809982707, 6.0190017287421296e-07]
XLOC_008812	0	0.275794	0	0	0	0	0	0	0	0	0	0	0	0	0	0	0	0	0	0	3.13641	0	0	1.41295	0	0	1.28862	0	0	0	0	0	0	0	0.909705	0	lncRNA	3.13641	0.195097	1	H	0.999999	[0.99999939809982707, 6.0190017287421296e-07]
XLOC_008818	0	0	0	2.24832	0	0	0	0	0	0	3.49432	8.60469	0	0	0	0	0	0	0.428659	0	0	0	0	0	0	0	0	0	0	1.93736	0	0	0	0	0	0	lncRNA	8.60469	0.46426	2	H	0.999998	[0.99999840582689681, 1.5941731031541965e-06]
XLOC_008821	0	0	0	0	0	0	0	0	0	0	0	0	0	0	0	0	0	0	0	0	0	0	0	0	0	0	0	0	0	0	0	6.32197	0	0	0	0	lncRNA	6.32197	0.17561	1	H	0.999999	[0.99999939809982707, 6.0190017287421296e-07]
XLOC_008831	0.633135	0.01455	0.925342	0.021746	2.75414	0	1.06374	2.10724	0	0.43209	0.055895	0.0488	2.43225	0.007865	1.09148	2.55852	1.49749	0.034559	3.58537	0	4.28636	0.7437	0	4.41484	0	0.01181	0	10.0216	0	0.009369	0	3.05663	0.020853	0	0.826952	0.209864	lncRNA	10.0216	1.19073	5	H	0.99997	[0.99997038187050458, 2.9618129495488568e-05]
XLOC_008840	0	0	0	0	0	0	0	0	1.98443	0	0.123368	0	0	1.6664	0	0	0	0	0	0	0	0.041732	26.027	0	0	0	0	0	0	0	0	0	0	0	0	0	lncRNA	26.027	0.82897	1	H	0.999999	[0.99999939809982707, 6.0190017287421296e-07]
XLOC_008852	0	3.79581	1.19972	0	0	0	0	0.268905	0	3.07684	2.50875	2.15117	2.14041	0.01891	0.054675	2.68532	0.284744	0.058166	9.33525	0.009072	0.871487	0	3.84992	0	1.08818	0.028397	0	0.028892	0	2.36538	0.084226	0.010499	0.012535	0	0	0	lncRNA	9.33525	0.997979	4	H	0.999989	[0.99998881710637566, 1.1182893624358169e-05]
XLOC_008895	0	0	0	0	0	0	0	0	0	0.032859	3.26021	13.9906	0	0	0	0	0	0	0	0	0	0	0	0	0	0	0	0	0	0	0	0	0	0.160286	0	0	lncRNA	13.9906	0.484554	2	H	0.999998	[0.99999840582689681, 1.5941731031541965e-06]
XLOC_008913	0	0	0	0	0	0	0	0	4.02201	0	0	0	0	0	0	0	0	0	0	0	0	0	0	0	0	0	0.150687	21.8137	0	0	0	0	0	0	0	0	lncRNA	21.8137	0.721845	2	H	0.999998	[0.99999840582689681, 1.5941731031541965e-06]
XLOC_008924	0	1.69848	0.481371	0	0	0	0	0	4.10572	0.058788	0	1.12207	0	0	0	0	0	0	0	0	0	0	0	0	0	0	0	0	0	0	0	0	0	0	0	0	lncRNA	4.10572	0.207401	1	H	0.999999	[0.99999939809982707, 6.0190017287421296e-07]
XLOC_008927	0.041373	0.139765	0	0	0	2.03285	1.20214	0	6.94422	2.19947	0	7.18779	0.022444	0.025182	0	0	0	0	0	0.072483	0	0	0	0	0	0	0	0	0.029285	0	0.672982	0	0	0.311491	0	0	lncRNA	7.18779	0.580041	2	H	0.999998	[0.99999840582689681, 1.5941731031541965e-06]
XLOC_008935	0	0	0	0	0	0	0	0	3.4074	3.28169	0.306599	0	0	0	0	0	0	0.341211	0	0	0	0	0	0.474831	0	0	0	21.3556	0	0	0	0	0	0	0	0	lncRNA	21.3556	0.810202	3	H	0.999996	[0.99999577773218873, 4.222267811311108e-06]
XLOC_008954	0	0	0	0	0	0	0	0	0	0	1.06273	11.1339	0	0	0	0	8.93367	0.049279	0	0	0	0	0	0	0	0	0	0	0	0	0	0	0	0	0	0	lncRNA	11.1339	0.588322	2	H	0.999998	[0.99999840582689681, 1.5941731031541965e-06]
XLOC_008963	0	1.18218	0	14.3115	0	0	1.01681	2.2956	7.2609	7.56157	4.23874	16.9173	7.85925	0	5.02537	0	3.72463	0	1.93135	0	0.128039	0	0	1.40669	0	0	0	20.8933	0	0	0	0	0	0	0	0.538468	lncRNA	20.8933	2.67477	9	H	0.998545	[0.99854459548609531, 0.0014554045139046901]
XLOC_008964	0	0	0	0	0	0	0	0	6.65623	0	0	0	0	0	0	0	0	0	0	0	0	0	0	0	0	0.075139	0	15.7486	0	0	0	0	0	0	0	0	lncRNA	15.7486	0.624444	2	H	0.999998	[0.99999840582689681, 1.5941731031541965e-06]
XLOC_008974	0	0	0	0	0	0	2.82822	0	0	0	0	0	0	0	0	0	0	0	0	0	0.050876	0	0	4.53369	0	0.991368	0	0	1.65354	0.060496	0	0	0.471269	0	0.762799	0	lncRNA	4.53369	0.315341	1	H	0.999999	[0.99999939809982707, 6.0190017287421296e-07]
XLOC_008999	0	0	0	0	0	0.081716	0	0	0	5.63285	0	11.5155	0	0	0	0	0	0	0	0	0	0	0	0	0	0	0	0	0	0	0	0	0	0	0	0	lncRNA	11.5155	0.478614	2	H	0.999998	[0.99999840582689681, 1.5941731031541965e-06]
XLOC_009019	0.500586	0.469741	0.995815	0	0	0.040994	1.76764	0.076013	0	0.751149	0.360914	0	4.07332	4.69731	0	3.21227	0	0.022314	0	0	3.86661	1.91267	0	0.714212	2.81787	0.800721	1.17057	0	1.09252	0	0	0	0.067324	0	1.28722	2.71017	lncRNA	4.69731	0.927999	4	H	0.999989	[0.99998881710637566, 1.1182893624358169e-05]
XLOC_009031	0	0	0	0	0	0	0	0	6.16212	0	0	0	0	0	0	2.84582	0	0.400828	0	0	0	0	0	0	0	0	0	0	0	0	0	0	0	0	0	0	lncRNA	6.16212	0.261355	1	H	0.999999	[0.99999939809982707, 6.0190017287421296e-07]
XLOC_009041	0	0	0	0	0	0	0	0	0	2.33275	0.445792	5.7602	0	0	0	0	0	0	0	0	0.037705	0	24.1166	0	0	0	3.18089	29.6707	0	0	0	0	0	0	0	0	lncRNA	29.6707	1.82068	4	H	0.999989	[0.99998881710637566, 1.1182893624358169e-05]
XLOC_009047	0	0.476346	0	0	0	0	0	0	0.089198	6.25691	2.05869	1.13167	0	0	0	1.68966	0	0	0	0	0.322449	0	1.77241	0	0.30868	0	0	0	0	0	0	0	0	0.575044	0	0	lncRNA	6.25691	0.407807	1	H	0.999999	[0.99999939809982707, 6.0190017287421296e-07]
XLOC_009048	0	0	0	0	0	0	1.78562	0	8.63878	0.140517	0	2.16625	7.11194	0.099747	0	0	0	0	0	0	0	0	0	0	0	0	0	0	0	0	0	0	0	0	0	0	lncRNA	8.63878	0.553968	2	H	0.999998	[0.99999840582689681, 1.5941731031541965e-06]
XLOC_009066	0	0.545123	0	0	0.025998	0	0	0	0	0	3.25758	0	0	0	0.016227	2.16155	0	0	0	0	0	0	0	0	0	0	0	0	0	0	0	0	0	0	0	0	lncRNA	3.25758	0.166847	1	H	0.999999	[0.99999939809982707, 6.0190017287421296e-07]
XLOC_009067	0	0	0	0	0	0	0	0	0	0	0	0	0	0	5.8777	0	0	0	0	0	0	0	0	0	0	0	0	0	0	0	0	0	0	0	0	0	lncRNA	5.8777	0.16327	1	H	0.999999	[0.99999939809982707, 6.0190017287421296e-07]
XLOC_009068	0	0	0	0	0	0	0	0	0	0	0	0	3.31656	0	0	0	0	0	0	0	0	0	0	0	0	0	0	0	0	0	0	0	0	0	0	0	lncRNA	3.31656	0.092127	1	H	0.999999	[0.99999939809982707, 6.0190017287421296e-07]
XLOC_009095	0	1.4582	0	0	0	0	1.3886	0	0	0	0	0	0.020071	0	2.44822	8.15957	0	0	0	0	0	0	0	0	0	0	0	0	0	1.71698	0	0	0	0	0	0	lncRNA	8.15957	0.42199	1	H	0.999999	[0.99999939809982707, 6.0190017287421296e-07]
XLOC_009096	0	0	0	0	0	0	0	0	0	1.57314	0	0	0	0	3.7023	0	0	0.065426	0	0	0	0	0	0.455239	0	2.45954	0	1.59245	0	0	0	0	0	0	0	0	lncRNA	3.7023	0.273558	1	H	0.999999	[0.99999939809982707, 6.0190017287421296e-07]
XLOC_009101	0	0	1.28657	0	0	0.900367	2.44035	3.50601	0	0.471371	1.05693	1.84553	3.08157	0	0	0.575945	0	0	0	0	0	1.25134	0	0	5.95984	1.67493	0	0	0.518826	0.398612	0	0	0	0	0.418846	5.79587	lncRNA	5.95984	0.866192	4	H	0.999989	[0.99998881710637566, 1.1182893624358169e-05]
XLOC_009102	0	0.689207	0	0	0	0	0	0.185879	4.21587	0	0	0	0	0	0	1.01529	0	0	0.078192	0	4.10555	0	0.31084	0	0	0	1.55049	0.569193	0	0	0	0	0	0	0	0	lncRNA	4.21587	0.353347	2	H	0.999998	[0.99999840582689681, 1.5941731031541965e-06]
XLOC_009104	0	0	0.042834	0	0	0.029976	0.03693	0.027792	0.025728	0.026156	0	0.038402	0.033095	0	0	0.031958	0	0	0	0	0.018601	0	0.092951	0	0	0.027882	0.035665	5.87213	0	0.022118	0	0	0.024615	0	0.034862	0	lncRNA	5.87213	0.17838	1	H	0.999999	[0.99999939809982707, 6.0190017287421296e-07]
XLOC_009110	0	0	0	0	0	0	0	0	0	0	0	0	0	0.658201	0	0	7.03364	21.2869	0	0.252603	0.131886	3.37578	0	0	0	25.8967	0	0	1.37778	0	0	0	0	0	0	0	lncRNA	25.8967	1.66704	4	H	0.999989	[0.99998881710637566, 1.1182893624358169e-05]
XLOC_009118	0	0.022616	2.21394	0	0	0	0	1.62861	0	2.74684	2.53412	2.26301	0	1.54644	0	0.589182	0	0	1.35479	0.046916	0	0.499631	0.020401	0.657837	0.025124	0	0.387469	0	1.61358	3.36413	1.02366	5.12456	0.048621	2.55384	1.48053	1.81993	lncRNA	5.12456	0.932383	2	H	0.999998	[0.99999840582689681, 1.5941731031541965e-06]
XLOC_009121	1.71029	2.61369	0.771943	1.95318	0	1.50061	1.10925	3.50601	7.88234	17.2836	7.04621	1.30725	2.15379	6.32032	4.72976	3.00771	2.63659	2.41784	2.85606	0.071341	0	0	0	0	0	0	0	0	0	0	0	0	0	1.22633	0	1.67088	lncRNA	17.2836	2.0493	7	H	0.999792	[0.99979226812300592, 0.00020773187699405993]
XLOC_009124	0	0	0	0	0	0	0.040891	0	5.85411	8.63021	6.42872	8.07883	0	0.688684	0	1.98158	0	0	0	0	4.7474	0	3.2934	0.13828	1.22525	0.015436	0	0	0.155396	1.65309	0.109878	0	0.054509	0	1.3317	0	lncRNA	8.63021	1.23409	6	H	0.999922	[0.99992155814363504, 7.8441856365013465e-05]
XLOC_009126	0	0	0	0	0	0	0	1.7435	0	0	6.43859	0	0.129762	16.9376	0.056128	0.250609	0	0	0.183356	7.07768	0	0	1.70077	0	0	0	0	0	0	0	0	0	0	0	0	0	lncRNA	16.9376	0.958834	3	H	0.999996	[0.99999577773218873, 4.222267811311108e-06]
XLOC_009139	0	0	0	0	0	0	0	0	0	0	0	0	0	0	0	0	0	0	0	0	0	0	0	0	0	6.44906	0	0	0	0	0	0	0	0	0	0	lncRNA	6.44906	0.179141	1	H	0.999999	[0.99999939809982707, 6.0190017287421296e-07]
XLOC_009156	0	0	0	0	0	0	0	0	0	3.35775	0	0	0	0	0.036271	2.99603	0.030467	6.83539	0	0	12.0341	0.050266	0.052336	0	0	0	0	0	0	0	5.19641	0.034826	0	0	0	0	lncRNA	12.0341	0.850663	4	H	0.999989	[0.99998881710637566, 1.1182893624358169e-05]
XLOC_009208	0	0	0	0	0	0	0	0	0	0	0	0	0	0	0	0	0	0	0	0	0	0	0.02544	0.09322	0	0	0	0	0	0	0	0	4.99202	0	0	0	lncRNA	4.99202	0.141963	1	H	0.999999	[0.99999939809982707, 6.0190017287421296e-07]
XLOC_009211	0	0	0	0	0	0	0	0	1.86173	0	0	0	2.85339	0.185805	5.73588	0.012301	0	0.012561	0	0	0	0	0	0.786591	0	0	0	0	0	0	0	0	0	0	0	0	lncRNA	5.73588	0.318007	1	H	0.999999	[0.99999939809982707, 6.0190017287421296e-07]
XLOC_009212	0	0	0	0	0	0	0	0	9.47352	0	0	0	6.66945	0.739088	26.6049	0.07951	0	0.487151	0	0	0	0	0	0.451948	0	0	0	0	0	0	0	0	0	0	0	0	lncRNA	26.6049	1.23626	3	H	0.999996	[0.99999577773218873, 4.222267811311108e-06]
XLOC_009249	0	0	0	0	0	0	0	0	0	0	0	0	0	0	0	0	0	0	0	0	0	0	0.414453	0	3.57294	0	0	0	0	0	0	0	0	0	0	0	lncRNA	3.57294	0.110761	1	H	0.999999	[0.99999939809982707, 6.0190017287421296e-07]
XLOC_009266	0	0	0	0	0	0	0	0	0	0	3.59992	0	0	0	0	0	0	0	0	0.009986	0	0	0	0	0	0	0	0	0	0	0	0	0	0	0.273593	0	lncRNA	3.59992	0.107875	1	H	0.999999	[0.99999939809982707, 6.0190017287421296e-07]
XLOC_009269	0	0	0	0	0	0	0	0	0	0	0.167044	9.47955	0	0	0	0	0	0	0	0	0	0	0	0.172467	0	0	0	0	0	0	0	0	0	0	0	0	lncRNA	9.47955	0.272752	1	H	0.999999	[0.99999939809982707, 6.0190017287421296e-07]
XLOC_009273	0	0	1.23901	0	0	0.192685	0	0	0	0.252192	0	0	0	5.01257	0.069014	5.34112	0	0	0	0	2.39139	0	0	3.35708	0.327039	0	1.14628	0	1.73489	0	0	0	0	0	0.336136	2.93329	lncRNA	5.34112	0.675908	3	H	0.999996	[0.99999577773218873, 4.222267811311108e-06]
XLOC_009274	0	0	0	3.82472	0.222868	0	0	0	1.58344	0	0	0	0.214404	0	0	0	0.817959	0	0	0.115405	0.180761	0	0	0	1.89522	0	0	0	0	13.0396	1.82154	5.20912	0	0	0.112924	0	lncRNA	13.0396	0.806609	3	H	0.999996	[0.99999577773218873, 4.222267811311108e-06]
XLOC_009277	0	0	0	6.44935	0	0	0	0	13.7366	0	0	0	0.103941	10.7294	0	0	0	0	0	0	0	0	0	0	0	0	0	0	0	0	0	0	0	0	0	0	lncRNA	13.7366	0.861649	3	H	0.999996	[0.99999577773218873, 4.222267811311108e-06]
XLOC_009295	0	0	0	0	0	0	0	0	0	0	0	0	0	0	0	0	0	0	0	0	0	0	0	0	0	0	0	0	0	0	0	0.712876	0	0	1.07147	3.80684	lncRNA	3.80684	0.155311	1	H	0.999999	[0.99999939809982707, 6.0190017287421296e-07]
XLOC_009296	0.120093	0.555952	0.009369	0.011229	0.015049	0.019669	0.290787	0	1.857	1.57893	1.33726	0.428365	0.937397	0.227412	1.11309	0.702488	0.489188	1.69878	0.025571	0.007792	3.32803	0.28638	0.054214	0.64564	0	0.012197	0.132612	0.17373	0.004723	0.595042	0.151935	1.08226	0.04307	0.5358	0.304998	0.684402	lncRNA	3.32803	0.540568	1	H	0.999999	[0.99999939809982707, 6.0190017287421296e-07]
XLOC_009318	0	0.06284	0	0	0	0	0	0	0	0	0	0	0	0	0.039284	0.701594	0.032998	0	0	0	0	0	8.89927	0	0	0	0	0	0	0	0	0	0	0	0.063778	0	lncRNA	8.89927	0.272216	1	H	0.999999	[0.99999939809982707, 6.0190017287421296e-07]
XLOC_009338	0	0.717379	0	7.71965	0.143695	0	3.7793	1.10282	0.107466	4.97094	0	0	6.87733	0.348988	0	1.5685	1.95885	0.034078	0	5.17133	0	0	0	0	0	0	0	0	0	0	0	0	0	0	0	0	lncRNA	7.71965	0.958342	5	H	0.99997	[0.99997038187050458, 2.9618129495488568e-05]
XLOC_009367	0	0	0	0	0	3.47654	0.06745	0	0.728351	0	0	0.070138	0	0	0	0	0	0	0	0	0	0	0	0	0	0	0	0	0	0	0	0	0	0	0.031836	0	lncRNA	3.47654	0.121509	1	H	0.999999	[0.99999939809982707, 6.0190017287421296e-07]
XLOC_009376	0	0	0.718014	0	0	0	0	0	0.312302	0.377965	0.254248	2.08655	0.58346	1.45956	0	1.93963	0	0	0.851469	0	0	0	3.36696	0	1.38219	0	0	0.016397	0	0	0	0	0	0	0.020151	0	lncRNA	3.36696	0.371358	1	H	0.999999	[0.99999939809982707, 6.0190017287421296e-07]
XLOC_009378	0.099003	0.055741	0.06951	0.020827	0.027913	0.048645	0.029965	0.06765	0.041751	0.063667	0.071379	0.062318	0.026853	0.03013	0.034846	0.038896	0.014635	0	0.056916	0.043362	8.37663	0.531196	0.17598	2.83733	0.701785	1.83247	1.93888	0.023017	8.72461	1.02296	0.295239	0.117101	7.32986	4.36873	3.84696	7.00325	lncRNA	8.72461	1.38972	6	H	0.999922	[0.99992155814363504, 7.8441856365013465e-05]
XLOC_009379	0.184138	0	3.61995	0	0	0	0.297241	0	0.310617	0.684186	1.85864	0	0	0	0	0	0	0	0	0	0.262005	0	0	0	0	0	1.93764	0	0	0	0	0	0	0	0	0	lncRNA	3.61995	0.25429	1	H	0.999999	[0.99999939809982707, 6.0190017287421296e-07]
XLOC_009383	0	0	0	0	0	0	0	0	0	0.076206	0	0	0	4.05716	11.3864	0.139669	0	0.047541	0	8.09666	6.77456	0	0	0	0	0	0	0	0.125818	0	0	0	0	0	1.72672	0	lncRNA	11.3864	0.900855	4	H	0.999989	[0.99998881710637566, 1.1182893624358169e-05]
XLOC_009404	0	0	0	0	0	0	0	1.0403	0	5.80906	0	0	0.289057	0	0	3.30965	0	0	0	0	0	0	0	0	0	0	0	0	0	0	0	0	0	0	0.260988	0	lncRNA	5.80906	0.297474	2	H	0.999998	[0.99999840582689681, 1.5941731031541965e-06]
XLOC_009405	0	0	0	0	0	0	0	0.440052	5.63536	4.69363	2.66976	0.101342	3.23147	7.39855	0	0.843369	1.66597	0	0	0	0	0	0	0	0	0	0	0	0	0.05837	0	0	0.064958	0.067341	0	0	lncRNA	7.39855	0.746394	4	H	0.999989	[0.99998881710637566, 1.1182893624358169e-05]
XLOC_009407	0.11692	0	0	0	0	0	0	4.68708	0	0	0	0	3.23472	0	1.06996	4.1648	0.898751	0	0.089622	2.79944	0	0	0	0.174068	0	0	1.36702	0	0	0	0	0.553173	0	0.586847	0	0	lncRNA	4.68708	0.5484	3	H	0.999996	[0.99999577773218873, 4.222267811311108e-06]
XLOC_009422	0.816467	0.429048	1.74267	3.03216	0.89624	1.24095	3.51897	3.14412	2.02001	0.438717	0.298254	1.23344	1.38189	2.30588	0.467458	1.45987	0.862564	0.023293	5.98305	0.012715	4.13575	1.44432	1.18315	3.91405	3.33182	2.93537	2.34199	0.23285	1.35619	1.63397	1.818	1.71439	0.202045	1.04728	2.51317	1.0795	lncRNA	5.98305	1.72754	7	H	0.999792	[0.99979226812300592, 0.00020773187699405993]
XLOC_009429	0	0	0	0	0	0.459584	0	0	0	0.100253	0	8.53718	0	0	0	0	0	0	0	0	0	0	0	0	0	0	0	0	0	0	0	0	0	0	0	0	lncRNA	8.53718	0.252695	1	H	0.999999	[0.99999939809982707, 6.0190017287421296e-07]
XLOC_009430	0	0	0	0.11523	0	0	0	0	0	5.04887	2.96185	0	0	0	0	0	0	0	0	0	0	0	0	0	0	0	0	0	0	0	0	0	0	0	0	0	lncRNA	5.04887	0.225721	1	H	0.999999	[0.99999939809982707, 6.0190017287421296e-07]
XLOC_009442	0	0	0	0	0	0	0	0	0	0	0	0	0	0	0	0	0	0	0	0	0	0	0	0	0	0	0	0.164434	0	0	0	0	7.27667	0	0	0	lncRNA	7.27667	0.206697	1	H	0.999999	[0.99999939809982707, 6.0190017287421296e-07]
XLOC_009448	0	0	0	0	0	0	0	0	0	0	0	0	0	0	11.0666	0.04976	0	0	0	0	0	0	0	0	0	0	0	0	0	0	0	0	0	0	0	0	lncRNA	11.0666	0.308787	1	H	0.999999	[0.99999939809982707, 6.0190017287421296e-07]
XLOC_009457	0	0	0	0	0	0	4.01646	0	0.048244	0	0.659832	6.84087	2.32717	6.16228	0.080529	2.93638	0.033822	2.53953	0	0	0	0	0	0	0	0	0	0	0	0	0	0	0	0	0	0	lncRNA	6.84087	0.712364	3	H	0.999996	[0.99999577773218873, 4.222267811311108e-06]
XLOC_009468	0	0	0	0	0	0.142299	0	0	0.977076	3.47658	0.417609	0	0	1.85091	0	0	0	0	0	8.03357	0	0	0	0	0	0	0	0	0	0	0	0	0	0	0	0	lncRNA	8.03357	0.413835	2	H	0.999998	[0.99999840582689681, 1.5941731031541965e-06]
XLOC_009471	0	0	0	0	0	0	0	0	0	1.47863	0	0	0	0	0	0	0	0	0	0	0	0	6.22783	0	0	0	0	10.8695	0	0	0	0	0	0	0	0	lncRNA	10.8695	0.515999	2	H	0.999998	[0.99999840582689681, 1.5941731031541965e-06]
XLOC_009474	0.107161	0.120669	0.526667	0.090174	0.241707	0.026327	0.129737	0.024408	0.090383	3.79026	1.93153	2.86678	2.29621	0.652252	0	2.4138	0	0	0.061606	0	0.261388	0	0.761924	0.49856	0.044683	0.881541	0.657785	0.149485	0	0.038851	0	0.018107	1.4268	0.022411	0.030617	0.022901	lncRNA	3.79026	0.560687	1	H	0.999999	[0.99999939809982707, 6.0190017287421296e-07]
XLOC_009476	0.401355	0.552382	0.500966	1.0132	0.60352	1.79675	1.24177	1.13764	0.075226	0.229428	0.192913	0	0.943473	0.868592	0.470883	0.911063	0.711965	0.787202	0.683663	1.14588	0.65266	2.13171	0	1.29465	2.41734	0.774469	1.51207	0	2.3043	3.78329	1.06391	1.50706	1.5114	2.94713	3.26181	5.60388	lncRNA	5.60388	1.25093	3	H	0.999996	[0.99999577773218873, 4.222267811311108e-06]
XLOC_009487	0	0.087434	1.85354	4.9657	0.612974	0	0	0	5.76309	0	1.34356	1.66176	0	0	0	0	1.60693	0.041534	0	0	0	0	0	0	0	0	0	0	0	0	0	0	0	0	0	0	lncRNA	5.76309	0.498237	2	H	0.999998	[0.99999840582689681, 1.5941731031541965e-06]
XLOC_009495	0	0	0	2.21591	3.77976	0	0	0	0	0	0	0	0	1.9671	0	0.68972	0	0	0	3.07564	0	0	0	0	0	0	0	2.33761	1.60978	0	0	0	0	0	0	0	lncRNA	3.77976	0.435431	2	H	0.999998	[0.99999840582689681, 1.5941731031541965e-06]
XLOC_009507	0	0	0	0	0	0	0	0	7.94092	11.1098	3.36168	0	0	0.16373	0	0	0	0	0	0	0	0	0	0	0	0	0	0	0	0	0	0	0	0	0	0	lncRNA	11.1098	0.627114	3	H	0.999996	[0.99999577773218873, 4.222267811311108e-06]
XLOC_009516	0	0	0.357923	0	0	0	0	0	0	0	0	0	0	0.031029	0	0	0	0	0	0	0.031087	0	5.33338	0	0	0	0	0	0	0	0	0	0	0	0	0	lncRNA	5.33338	0.159817	1	H	0.999999	[0.99999939809982707, 6.0190017287421296e-07]
XLOC_009523	0	0	0	0	0	0	0	3.42438	0	3.10341	0	3.15448	0	0	0	0	0	0	0	0	0	0	0	0	0	0	1.95311	0	0	0	0	0	0	0	0	0	lncRNA	3.42438	0.323205	3	H	0.999996	[0.99999577773218873, 4.222267811311108e-06]
XLOC_009524	0	0	0	0	0	0	0	0	0	2.8806	1.93771	0.951601	0	0	0	0.131987	0	0	0	0	0	0	4.18011	0.437636	0.490286	0.076768	0.098198	1.87454	0	0	0	0	0	0	0	0	lncRNA	4.18011	0.362762	1	H	0.999999	[0.99999939809982707, 6.0190017287421296e-07]
XLOC_009531	0	3.33792	0	0	0.222868	0	0	0	0	9.15014	0	8.33428	0.321606	0.841981	6.6773	0	0.759533	0.422834	0	3.80836	0	0	0	0.882628	0	0	0	0	0	0.931398	0	3.33918	0	3.22363	0.451697	0	lncRNA	9.15014	1.18626	7	H	0.999792	[0.99979226812300592, 0.00020773187699405993]
XLOC_009545	0.316436	0.979893	0.444342	0	0.446087	0.466438	0	0.216226	3.66979	2.10279	4.1066	2.09143	1.33035	3.27427	0.055688	0.414403	0.233886	0	1.81917	0	0	0	0	0	0	0	0.369976	0.514984	0	0	0.085787	0	0	0	0	0	lncRNA	4.1066	0.637182	3	H	0.999996	[0.99999577773218873, 4.222267811311108e-06]
XLOC_009546	0	0.87449	0.727001	0	0	0	0	0	0	0	0	0.10863	0	0	0.789643	0	1.88783	0.046157	3.37325	0.050391	0	0	0	0	0	0	0	0	0	0	0	0	0	0	0	0	lncRNA	3.37325	0.218261	1	H	0.999999	[0.99999939809982707, 6.0190017287421296e-07]
XLOC_009552	0	0.039516	0.344938	0.059059	0	0.103454	0.042485	0.351694	0.029598	1.44431	1.51805	0.132535	1.99884	0	3.77952	1.10296	0	0	0	0	0.171194	0.273871	0	0.130612	0	0	0	0	0	0.025445	0	0	0	0.058712	0.681792	0	lncRNA	3.77952	0.34135	1	H	0.999999	[0.99999939809982707, 6.0190017287421296e-07]
XLOC_009564	0	0	0	0	0	0	0	0	10.0729	0	0	0	0	0	0	0	0	0	0	0	0	0	0	0	0	0	0	0	0	0	0	0	0	0	0	0	lncRNA	10.0729	0.279803	1	H	0.999999	[0.99999939809982707, 6.0190017287421296e-07]
XLOC_009566	0	0	1.98088	1.84654	0.265154	1.69431	2.65668	3.14173	2.64403	2.55356	0	2.86122	12.159	0.095403	0	7.10227	1.15852	0.125765	13.997	3.52406	5.73488	0	0	9.45084	6.14356	0	0.091631	0	2.38535	5.00073	0.169972	0	0	1.77012	4.92616	1.54087	lncRNA	13.997	2.63945	10	H	0.996154	[0.99615448608197943, 0.0038455139180205212]
XLOC_009614	0	0.069455	0	0	0	0	0.074674	4.27089	0	0	0	0	0	0	0	0	0	0	0	0	0.037612	0.060171	0	0.091828	0.051438	0	0	0	0	0	0	0	0	0	0	0	lncRNA	4.27089	0.129335	1	H	0.999999	[0.99999939809982707, 6.0190017287421296e-07]
XLOC_009782	0	0	0.350999	0	0	0	0	0	2.74076	0	1.65801	4.09088	0	0	0	0	0	5.69599	0.076641	0	0	0	0	0	0	0	0	0	0	0	0	0	0	0	0	0	lncRNA	5.69599	0.405924	2	H	0.999998	[0.99999840582689681, 1.5941731031541965e-06]
XLOC_009783	0	0.242593	0.027502	0	0	0.057738	0	0	1.63536	0.369451	0.084723	0.468465	0	0	0	0.225707	0.961196	3.35244	0.93077	0	0	0	0	0	0	0.017901	0.870156	0	0	0.056804	1.69906	0	0.110628	0.016384	0	0	lncRNA	3.35244	0.30908	1	H	0.999999	[0.99999939809982707, 6.0190017287421296e-07]
XLOC_009794	0	0	0	0	0	0	0	0.953851	0	0	0	0	0	0	1.42482	0	0	0	3.21	0	0	0	0	0	0	0	0	0.778896	0	0	0	0	0	0	0	0	lncRNA	3.21	0.176877	1	H	0.999999	[0.99999939809982707, 6.0190017287421296e-07]
XLOC_009801	0	0	0	0	0	0	0	0	0	1.46049	0.53914	0	0	0	0	4.24362	0	0.177779	0	0	0	0	0	0	0	0	0	0	0	0	0	0	0	0	0	0	lncRNA	4.24362	0.178362	1	H	0.999999	[0.99999939809982707, 6.0190017287421296e-07]
XLOC_009803	0	0	0	0	0	0	0	0	0	0	0	0	0	0	0	0	0	0	11.4322	0	0	0	0	0	0	0	0	0	0	0	0	0	0	0	0	0	lncRNA	11.4322	0.317561	1	H	0.999999	[0.99999939809982707, 6.0190017287421296e-07]
XLOC_009824	0	0	0	0	0	0	0	0	5.6339	0	0	0.123665	0	0	0	0	0	0	0	0	0	0	0	0	0	0	0	0	0	0	0	0	0	0	0	0	lncRNA	5.6339	0.159932	1	H	0.999999	[0.99999939809982707, 6.0190017287421296e-07]
XLOC_009826	0	0	0	0	0	0	0	0.843972	6.09415	0	1.06859	4.19824	10.6532	0	0	0	0	0	0	0	0	0	8.27992	0	0	0	1.94952	0	0	5.50778	0.200905	0	0.149499	0	0.423466	0	lncRNA	10.6532	1.09359	5	H	0.99997	[0.99997038187050458, 2.9618129495488568e-05]
XLOC_009832	0.58751	0.060143	0.281246	0.460674	0	0	0	0.085157	1.49785	1.13346	1.09747	0.235337	0.007243	3.98234	0	0	0.552675	0.014285	0.02047	0	0	0	0.040688	0	0	0	0	0.074505	0	0	0	0	0	0	0	0	lncRNA	3.98234	0.281418	1	H	0.999999	[0.99999939809982707, 6.0190017287421296e-07]
XLOC_009836	0	0	0	0	0	0	0	0	0	0	0	0	0	0	0	0	0	0	0	0	0	0	0	0	0	0	0	3.69368	0	0	0	0	0	0	0	0	lncRNA	3.69368	0.102602	1	H	0.999999	[0.99999939809982707, 6.0190017287421296e-07]
XLOC_009844	0	0	0	0	0	0	0	0	1.14486	0	0	0	0	4.31166	0	0	0	2.54128	0	0.916536	0.931194	0	0.043085	0	0.778232	0.038771	0	0	1.23101	0	0	0.114679	0	0	0	0	lncRNA	4.31166	0.334758	1	H	0.999999	[0.99999939809982707, 6.0190017287421296e-07]
XLOC_009885	0	0	0	0	0	0	0	0	10.5188	0	0	0	0	0	0	0	0	0	0	0	0	0	0	0	0	0	0	0	0	0	0	0	0	0	0	0	lncRNA	10.5188	0.292189	1	H	0.999999	[0.99999939809982707, 6.0190017287421296e-07]
XLOC_009893	0.922937	0	3.11039	0	0	0.72557	0	0	0	2.53239	0	0	3.60482	0	0	0	0	0	0.141491	19.0798	2.25124	2.52101	0	0.412216	2.46298	8.09855	1.0791	0	0	0	0	0	0	0	0	8.52081	lncRNA	19.0798	1.54065	5	H	0.99997	[0.99997038187050458, 2.9618129495488568e-05]
XLOC_009902	0	0	0	0	0	0	0	0	0	0	0	0	0	0	0	0	0	0	0	0	0	0	0	0	0	0	0	0	0	0	0	0	0	0	5.08757	0.152217	lncRNA	5.08757	0.14555	1	H	0.999999	[0.99999939809982707, 6.0190017287421296e-07]
XLOC_009905	0	0	0	0	0	0	0	5.65679	0	0	0	10.3613	0	4.13063	0	0	0	0	0	0	0	0	0	0	0	0	0	0	0	0	0	0	0	0	0	0	lncRNA	10.3613	0.559686	3	H	0.999996	[0.99999577773218873, 4.222267811311108e-06]
XLOC_009916	0	0	0.242334	0	0	0	0	0	0	0	0	0	0	0	0	0	0	0	2.5134	0	0	0	0	0	0	0	0	3.20983	0	0	0	0	0	0	0	0	lncRNA	3.20983	0.16571	1	H	0.999999	[0.99999939809982707, 6.0190017287421296e-07]
XLOC_009926	0	0	0	0	0	0	0	0	0	0	0	0	0	0	0	0	0	0	0	0	0	0	5.97158	0	0	0	0	0	0	0	0	0	0	0	0	0	lncRNA	5.97158	0.165877	1	H	0.999999	[0.99999939809982707, 6.0190017287421296e-07]
XLOC_009933	0	0	0	0	0	0	0	1.71163	0	0	0	0	0	12.4437	0	0	0	0	0	0	0	0	0	0	0	0	0	0	0	0	0	0	0	0	0	0	lncRNA	12.4437	0.393205	1	H	0.999999	[0.99999939809982707, 6.0190017287421296e-07]
XLOC_009972	0	1.62023	0	0	0	0	0	0	0	0	0	0	0	0.238849	0	3.10054	0.019336	4.23315	0	0	0	0	0	0	0	0	0.038234	0	0	0.379384	0	0	0	0	0	0	lncRNA	4.23315	0.267492	2	H	0.999998	[0.99999840582689681, 1.5941731031541965e-06]
XLOC_010013	0	0	0	0	0	0	0	0	0	0	0	0	0	0	6.56393	0	0	0	0	0	0	0	0	0	0	0	0	0	0	0	0	0	0	0	0	0	lncRNA	6.56393	0.182332	1	H	0.999999	[0.99999939809982707, 6.0190017287421296e-07]
XLOC_010015	0	0	0	0	0	0	0	0	0	0	0.435114	0	0	0	0	0	0.035685	0	0	0	0.036802	0	0.061299	0	0	3.53039	0.141123	0	0	0	0	0	0	0	0	0.05159	lncRNA	3.53039	0.119222	1	H	0.999999	[0.99999939809982707, 6.0190017287421296e-07]
XLOC_010023	2.4682	1.73708	0	0	0.115983	0	0	0	0	0	0	5.43772	0.725255	0	0.144788	0	0	0	0	0	0	0	0	0	0	0	0	0	0	0	0	0	0	0	0	0	lncRNA	5.43772	0.295251	1	H	0.999999	[0.99999939809982707, 6.0190017287421296e-07]
XLOC_010024	0	0.527367	3.4197	0	0	0	0.226798	0	0	1.44565	1.89089	3.30171	1.06704	0	0.197806	0	2.9354	0.951967	0	2.68027	0	0	0	0	0	0	0	0	0.198899	0	0	0	0	0	0	0	lncRNA	3.4197	0.52343	2	H	0.999998	[0.99999840582689681, 1.5941731031541965e-06]
XLOC_010028	0	0	0	0	0	0	0	0	0	0	0	0	0	0	0	6.52351	0	0	0	0	0	0	0	0	0	0	0	0	0	0	0	0	0	0	0	0	lncRNA	6.52351	0.181209	1	H	0.999999	[0.99999939809982707, 6.0190017287421296e-07]
XLOC_010047	0	0.554344	0.062843	0.112978	0	0.043979	0	0	0	0	0.129066	17.015	4.63701	0	0	0	0	0	0	2.56125	0	0	0	0	0.447864	0	0.052326	0	0	0.227155	0.776499	0	0	0.18719	0	0	lncRNA	17.015	0.744653	2	H	0.999998	[0.99999840582689681, 1.5941731031541965e-06]
XLOC_010114	0	0	0	0	0	0	0	0	0	0	0	0	0	0	0	0	0	0	0	0	0	0.055611	0	4.15853	0	0.052105	2.53271	0	0	0	0	0	0	0	0	0	lncRNA	4.15853	0.18886	1	H	0.999999	[0.99999939809982707, 6.0190017287421296e-07]
XLOC_010116	0.054244	1.43542	0.152339	0.045645	0.12235	0.026652	0.065671	0.321236	0.022876	0.837203	0.391087	3.07298	0.088277	0.643818	2.25287	0	0.032074	0.043524	0.02079	0.015839	0.099234	0.132292	0.16529	0.060568	0.022618	0	0.031711	0.403561	0.095988	0.078664	0	0.018331	0.021886	0.045377	0	0.881024	lncRNA	3.07298	0.32504	1	H	0.999999	[0.99999939809982707, 6.0190017287421296e-07]
XLOC_010125	0	1.66488	0	0	0.277904	0	0	0	0	3.16936	1.59896	0.15511	0	0	0	0.064541	0	0	0	0	0	0	0	0	0	0	0	0	0	0	0	0	0	0	0	0	lncRNA	3.16936	0.192521	1	H	0.999999	[0.99999939809982707, 6.0190017287421296e-07]
XLOC_010268	0	0	0	0	0	0	0	0	0	0	0	0	0.054347	5.97589	0.070523	0	0	0	0	0	0	0	0	0	0	0	0	0	0	0	0	0	0	0	0	0	lncRNA	5.97589	0.169465	1	H	0.999999	[0.99999939809982707, 6.0190017287421296e-07]
XLOC_010301	3.6423	0	0	0	0	0	0	5.97325	0	0	0	0	0	0	0	0	0	0	0	0	1.22813	0	0	0.223284	0.035735	0	0	0	0	0	0	0	0	0	0.342806	0	lncRNA	5.97325	0.317931	2	H	0.999998	[0.99999840582689681, 1.5941731031541965e-06]
XLOC_010307	0	0	0	0.124536	0.250359	0.799885	0	0	1.06101	0	2.88095	3.63313	0	0	0	1.89938	0.831342	0.039583	8.3947	0	0.090248	0	0.150323	0.550832	0.12342	0	0.259554	0	0	0.107311	0	0	0	0	0	3.03629	lncRNA	8.3947	0.673135	3	H	0.999996	[0.99999577773218873, 4.222267811311108e-06]
XLOC_010310	0	0	0	0	0	0	0	0	7.99053	1.81478	0	0	0	0	0	0	0.357565	0	0	0	0	0	0	0	0	0	0	0	0	0	0	0	0	0	0	0	lncRNA	7.99053	0.282302	1	H	0.999999	[0.99999939809982707, 6.0190017287421296e-07]
XLOC_010320	1.58912	2.91054	0.05377	0	0	1.03481	0.764926	0	0	0.114917	0	0	0.08309	0.034961	0	0	1.47174	0.020483	0	0	0.023351	0.018678	0.019447	0.213782	0.143701	0	0	0	0.758921	2.56831	7.51592	0.090584	0.092699	2.29035	1.26911	4.5827	lncRNA	7.51592	0.768497	2	H	0.999998	[0.99999840582689681, 1.5941731031541965e-06]
XLOC_010449	0.457558	0.068698	0	0	0	0	0.332372	0	7.74416	1.67396	0.48384	0	0	0	0	0	0	0	0	0	0	0	0.123935	0.158948	0	0	0.07133	0	0	0	0	0	0	0	0	0	lncRNA	7.74416	0.308744	1	H	0.999999	[0.99999939809982707, 6.0190017287421296e-07]
XLOC_010467	0	0	0	0	0	0	0	0	0.834167	0.121147	0	5.86969	0	0	0	0	0	0	0	0	0	0	0.574037	0	0	0	2.47789	0	0	0	0	0	0	0	0	0	lncRNA	5.86969	0.274359	1	H	0.999999	[0.99999939809982707, 6.0190017287421296e-07]
XLOC_010475	0.802052	1.03533	0	0	0.022062	0.865065	0.260518	0.160407	0.098997	0.050321	0.535954	0.394038	2.66361	3.38156	3.53906	2.93077	2.49851	0.575529	0.164944	0.274176	0	0.057251	0.05961	0.29124	0.668869	0.125164	0.160105	0	0.083081	0	1.16674	0.039666	2.60463	0	1.58734	3.82948	lncRNA	3.82948	0.859058	3	H	0.999996	[0.99999577773218873, 4.222267811311108e-06]
XLOC_010488	0	0	0	0	0	0	0	0	3.6748	0	0	0.517456	0	0	0	0	0	0	0	0	0.601554	0	0	1.95819	0	0.225418	0	0	0	0.119215	0	0	0	0	0	0	lncRNA	3.6748	0.197129	1	H	0.999999	[0.99999939809982707, 6.0190017287421296e-07]
XLOC_010494	0.111241	0.208774	2.55137	0	2.76003	0.145755	2.55886	0.236486	3.90938	1.68512	0.053469	2.10066	5.77306	0.067709	0.026102	0	1.77598	0.019835	0	0	2.80386	0	0	2.2634	0	0.033893	0.086709	5.17258	0	0	0.080421	0	0	0.372231	0.211889	0	lncRNA	5.77306	0.972467	3	H	0.999996	[0.99999577773218873, 4.222267811311108e-06]
XLOC_010503	0	0.108915	0.95073	0	0	0.095048	5.73786	0	0	0	0	0	2.78087	0	0	2.07734	0	0	0	0	0.294908	0.094357	0	0	0	0	3.84498	0	0	0	0	0	0.078049	0	0	0	lncRNA	5.73786	0.446196	2	H	0.999998	[0.99999840582689681, 1.5941731031541965e-06]
XLOC_010506	0	0	0	7.32535	0.276552	0	0	0	7.65258	0.105131	0	6.79164	0	0	0	0	0	0.262342	0	0	0	0	0	0	0	0	0	20.2961	0	0	0	0	0	0	0.420375	0	lncRNA	20.2961	1.19806	4	H	0.999989	[0.99998881710637566, 1.1182893624358169e-05]
XLOC_010510	0	0	0	0	0	0	0.363147	0	0	0	4.5415	0.944048	0	0.730289	2.5338	1.09989	0	0	0	0	0	0	1.06635	0	0.375219	0.137085	0	1.1158	0	0	0	0	0	0	1.71403	0	lncRNA	4.5415	0.406143	1	H	0.999999	[0.99999939809982707, 6.0190017287421296e-07]
XLOC_010523	4.22451	0.169894	0	0	0	0	0	0	0	0.258736	9.35495	0	5.31998	1.01016	0	11.6971	0	0.080706	0	0	0	0.147185	0	0.11231	0.754932	0.551623	0	0	0	0	0	0	0	0	0	0.386923	lncRNA	11.6971	0.946361	4	H	0.999989	[0.99998881710637566, 1.1182893624358169e-05]
XLOC_010543	1.92727	0.702128	0.23879	0.238495	0.703201	0	1.71565	1.3944	0.239048	4.90901	2.04342	1.99811	0	0	0	0	0	0	0	0	0	0	0	0	0	0	0	0	0	0	0	0	0	0	0	0	lncRNA	4.90901	0.447487	1	H	0.999999	[0.99999939809982707, 6.0190017287421296e-07]
XLOC_010549	0	0	0	0	0	0	0	0	4.05709	0	21.7992	4.03709	0	0	0	0	0	0	0	0	0	0	0	0	0	0	0	0	0	0	0	0	0	0	0	0	lncRNA	21.7992	0.830372	3	H	0.999996	[0.99999577773218873, 4.222267811311108e-06]
XLOC_010553	0	0	0	0	0	0	0	0	14.0959	0	0	0	0	7.06624	0	3.47511	0	0	0	0	0	0	19.5669	0	0	0	0	0	0	0	0	0	0	0	0	0	lncRNA	19.5669	1.22789	4	H	0.999989	[0.99998881710637566, 1.1182893624358169e-05]
XLOC_010566	0.040815	0.628113	0.038208	0	0.030687	0.628361	0.312949	0.012395	3.8326	8.78411	5.25755	3.39123	0.199267	0.819801	0.009577	2.92197	0.008045	0.021832	0.698706	0.023835	0.033185	0.026544	0.179645	0.020255	0.215569	0.223836	0	0.025304	0.356308	0.187432	0.280312	0.220689	0.351307	0.11381	0	0.02326	lncRNA	8.78411	0.831042	4	H	0.999989	[0.99998881710637566, 1.1182893624358169e-05]
XLOC_010571	0	0	0	0	0	0	0	0	7.26814	0	0	0	0	0	0	0	0	0	0	0	0	0	0	0	0	0	0	0	0	0	0	0	0	0	0	0	lncRNA	7.26814	0.201893	1	H	0.999999	[0.99999939809982707, 6.0190017287421296e-07]
XLOC_010602	0	0	0	0	0	0	0	0.17574	0	0	0	0	0	5.81157	0	0.126304	0	0	0	0	0	0	0	0	0	0	0.902105	0	0	0	0	0	0	0.806798	0	0	lncRNA	5.81157	0.217292	1	H	0.999999	[0.99999939809982707, 6.0190017287421296e-07]
XLOC_010630	0	0	0	0	0	0	0	0	0	0	8.16013	0	0	0	0	0	0	0	0	0	0	0	0	0	0	0	0	0	0	0	0	0	0	0	0	0	lncRNA	8.16013	0.22667	1	H	0.999999	[0.99999939809982707, 6.0190017287421296e-07]
XLOC_010642	0	0.037381	0.069922	0	0	0	0	1.73909	0	0	0	0	0.936429	0	0.198631	0.156507	1.86477	0.062151	0.012723	5.23427	0	0	0	0	0	0	0	0	0	0	0	0.022437	0.066969	0	0	0.184455	lncRNA	5.23427	0.294048	1	H	0.999999	[0.99999939809982707, 6.0190017287421296e-07]
XLOC_010647	0	0.856308	0	0	0	0	0	0	4.14766	2.7386	0	4.65908	0	0	0	0.07967	0	0	0	0	0	0	0	0	0	0	0	0	0	0	0	0	0	0	0	0	lncRNA	4.65908	0.346703	2	H	0.999998	[0.99999840582689681, 1.5941731031541965e-06]
XLOC_010655	0.103263	0.05814	0	0	0	0	0	0	0	0	0	3.185	0.504157	1.6656	0	0	0	0	0	0	0	0	0	0	0	0	0	0	0	0	0	0	0	0	0	0	lncRNA	3.185	0.153227	1	H	0.999999	[0.99999939809982707, 6.0190017287421296e-07]
XLOC_010661	0	0	0	0	0	0	0	0	5.35811	0	0	0	0	0.026126	0	0	0.025381	0	0	0	0	0	0	0.031952	0	0	0	0	0	0	0	0	0	0	0.049056	0	lncRNA	5.35811	0.152517	1	H	0.999999	[0.99999939809982707, 6.0190017287421296e-07]
XLOC_010666	0	0	0	0	4.28917	0	0.172666	0.216566	0	0	0	0	0	0	0	0	0	0	0	1.52694	0	0	0	0	0	0	0	0	0	0	0	0	0	0	1.62994	0	lncRNA	4.28917	0.217647	1	H	0.999999	[0.99999939809982707, 6.0190017287421296e-07]
XLOC_010669	0	0	0	0	0	0	0	0.098208	0	0	0	1.96766	0.584738	0	0	0	0	0	5.57716	0.566533	0	0	0	0	0	0	0	0	0	0	0	0	0	0	0	0	lncRNA	5.57716	0.244286	1	H	0.999999	[0.99999939809982707, 6.0190017287421296e-07]
XLOC_010686	0	1.12292	0.093353	0	0.524829	0	2.57556	0	0.168217	0	0.191726	0.083694	0.108192	1.53765	0	0.034825	0	0	0	0	0.04054	0.194564	0	0.098975	0.055441	0.668424	3.03144	0	0.141171	0.048205	3.46044	1.57267	0.214584	0	1.89945	0	lncRNA	3.46044	0.496302	2	H	0.999998	[0.99999840582689681, 1.5941731031541965e-06]
XLOC_010812	0	0	0	0	0	0	0	0	0	0	11.9931	0	0	0	0	0	0	0	0	0	0	0	0	0	0	0	0	0	0	0	0	0	0	0	0	0	lncRNA	11.9931	0.333141	1	H	0.999999	[0.99999939809982707, 6.0190017287421296e-07]
XLOC_010832	0	0	0	0	0.053818	0	0	0	3.7029	0.040918	0	1.68212	2.13567	0	0	0	0	0	0	0	0.116399	0	0	0.159851	0	0	0	0.066568	0	0	0	0	0	0	0	0	lncRNA	3.7029	0.221062	1	H	0.999999	[0.99999939809982707, 6.0190017287421296e-07]
XLOC_010840	0.027537	0	0	0	0.031055	0	0	0	0.023226	0	0.039707	0	0	0	0	0	0	0	0	0	10.2263	0	0.02797	2.58277	0	0	0	0	0	0	0	0	0.066662	0	0	0	lncRNA	10.2263	0.361813	1	H	0.999999	[0.99999939809982707, 6.0190017287421296e-07]
XLOC_010863	0	0	0	0	0	0	0	0	0	0	0	0	0	0	0	0	0	0	0	0	0	0	0	0	4.96074	0.077674	0	0	0	0	0	0	0	0	0	0	lncRNA	4.96074	0.139956	1	H	0.999999	[0.99999939809982707, 6.0190017287421296e-07]
XLOC_010874	0	0	0	0	0	0	0	0	0	0	0	0	5.90747	0.129967	0	0	0	0	0	0	0	0	0	0	0	0	0	0	0	0	0	0	0	0	0	0	lncRNA	5.90747	0.167707	1	H	0.999999	[0.99999939809982707, 6.0190017287421296e-07]
XLOC_010878	0	0	0.108364	1.98061	0.435157	0	0.607284	0.035155	8.36388	1.7535	2.4481	4.90616	0.14652	3.00615	0.054323	1.81912	0.319417	11.579	6.06319	0.022533	0.305882	0	0.117576	0.11489	0	0	0.090228	0	0	0	0	0.026079	0	0.032278	0	0.098953	lncRNA	11.579	1.23429	5	H	0.99997	[0.99997038187050458, 2.9618129495488568e-05]
XLOC_010886	1.60748	0.881849	1.4701	1.90761	2.72397	1.16651	2.77448	1.27679	2.36397	0.593743	1.79491	1.96142	0.889902	1.39989	2.30956	6.24419	0.599548	0.238117	0.834085	5.05956	2.32242	0.176921	2.26912	1.49728	0.391853	0.399347	0.019277	5.45834	0.420119	0	0	0.328729	0	0.572367	0.094211	0	lncRNA	6.24419	1.44577	3	H	0.999996	[0.99999577773218873, 4.222267811311108e-06]
XLOC_010887	0	0	0.618905	0	0	0	0.533603	0	0	0	1.90664	0	0	0	4.75734	0.076961	0	0	0	0	0.26877	0	0	0.765544	0.122521	0	0.858874	0.136628	0	0.958761	0	0.099299	2.72673	2.58093	0.671619	0.753541	lncRNA	4.75734	0.495463	1	H	0.999999	[0.99999939809982707, 6.0190017287421296e-07]
XLOC_010895	0.084586	7.73899	3.41484	0.907523	0.166941	0.062342	0.537634	1.92665	0	1.1242	2.10399	1.14474	4.16415	2.62573	0.908042	0.354477	0	0.022623	0.632166	0	0	0	5.90678	0.015741	0.070541	0	0	4.18881	0.014968	0	4.0589	0.400197	0	0.08845	0.241676	0	lncRNA	7.73899	1.19182	6	H	0.999922	[0.99992155814363504, 7.8441856365013465e-05]
XLOC_010917	0	0	0	0	0	0	0	0	4.93895	0	0	0	0	0	0	0	0	0	0	0	0	0	0	0	0	0	0	0	0	0	0.089437	0	0	0	0	0	lncRNA	4.93895	0.139677	1	H	0.999999	[0.99999939809982707, 6.0190017287421296e-07]
XLOC_010925	0	0	0.036817	0	0.059138	0	0	0.023888	0	0	0.037806	2.57457	0.014223	0	0	0.013734	0.031006	0	0	0.015311	0.031976	0	5.5659	0	0	0	0	0	0.018558	0	0	0	0.063471	0.131598	0	0.022413	lncRNA	5.5659	0.240011	1	H	0.999999	[0.99999939809982707, 6.0190017287421296e-07]
XLOC_010928	0	0	0	0	0	0	0	0	0	0	0	0	0	0	0	0	0	0	0	0	0	0	0	0	0	0	0	4.12033	0	0	0	0	0	0	0	0	lncRNA	4.12033	0.114454	1	H	0.999999	[0.99999939809982707, 6.0190017287421296e-07]
XLOC_010956	0	10.6511	0	0	0	0.200324	0.04936	0	0	0	0.117579	0.66725	0	0	0	0	0	0	0	0	0	0	0	0	0	2.31048	0	0.037916	0.028859	0	0	0	0	0	0	0	lncRNA	10.6511	0.390635	1	H	0.999999	[0.99999939809982707, 6.0190017287421296e-07]
XLOC_011008	0	0	0	0	0	0	0	0	0	0.021967	0	0	0	0	0	0	0	0	0	0.059844	0	0.024992	11.9961	0.01907	0	0	0	0	0	0	0	0	0	0.021431	0.029279	0	lncRNA	11.9961	0.338129	1	H	0.999999	[0.99999939809982707, 6.0190017287421296e-07]
XLOC_011037	0	0	0	0	0	0	0	0	0	0	0.871271	0	0	0	0	0	0	0	0	0	0	0	16.3252	0	0	0.110457	0	6.18105	0	0	0	0	0	0	0	0	lncRNA	16.3252	0.652443	2	H	0.999998	[0.99999840582689681, 1.5941731031541965e-06]
XLOC_011045	0	0	0.061746	0	0	0	0	0	2.41072	4.22287	5.19935	3.98576	0	0	0	0	0	0	0	0	0	0	0.22332	0	0	0	0	0.368038	0	0	0	0	0	0	0.150763	0	lncRNA	5.19935	0.461738	3	H	0.999996	[0.99999577773218873, 4.222267811311108e-06]
XLOC_011133	0	0	0	0	0	0	0	0	8.00308	3.2984	0	0	1.32161	0.078046	0	0	0	0	0	0	0	0	0.130242	0	0	0	0	0	0	0	0	0	0	0	0	0	lncRNA	8.00308	0.356427	2	H	0.999998	[0.99999840582689681, 1.5941731031541965e-06]
XLOC_011134	0	0	0	0	0	0	0	0	5.21107	3.31103	0	0	0.523688	0	0	0	0	0	0	0	0	0	0	0	0	0	0	0	0	0	0	0	0	0	0	0	lncRNA	5.21107	0.251272	2	H	0.999998	[0.99999840582689681, 1.5941731031541965e-06]
XLOC_011151	0	0	0	0	0	0	0	0	0.389042	2.06228	1.1402	3.48412	0	0	0	0	0	0	0	0	0.431959	0	0	1.01781	1.16773	1.58102	0.963039	0	0.186567	0	0	0	0	0.840623	0.71542	0.042247	lncRNA	3.48412	0.389502	1	H	0.999999	[0.99999939809982707, 6.0190017287421296e-07]
XLOC_011156	0	0	4.23917	0	0	0	0	0	0	0	0	0	0	0	0	0	0	0	0	0	0	1.51029	0	0.288108	2.06572	0	0	0	0	0.112256	0	0	0.062464	0	0	0	lncRNA	4.23917	0.229945	1	H	0.999999	[0.99999939809982707, 6.0190017287421296e-07]
XLOC_011170	0	0	0	0	0	0	0	0	0	0	0.605534	0	0	0	0.036951	4.1521	0	0	0	0	0	0	0	0	0	0	0	0	0	0	0	0	0	0	0	0	lncRNA	4.1521	0.133183	1	H	0.999999	[0.99999939809982707, 6.0190017287421296e-07]
XLOC_011215	0	0	0	0	0.557779	0	0	5.20704	0	0	4.12053	6.29558	7.45271	0.033448	0	2.8211	0	4.5857	0.168493	0	0.502662	0	0	0.081814	0	9.89522	2.24881	0.102211	1.32252	0	0	1.44856	0.31041	0	2.00973	0	lncRNA	9.89522	1.36567	6	H	0.999922	[0.99992155814363504, 7.8441856365013465e-05]
XLOC_011226	0	0	0.056974	0.017071	0	0	0	0	2.99436	0.139159	0.702068	3.16689	1.14452	0	0.85684	0	0.011996	0	0.48206	0	0.024742	0	0.679993	0.392634	0.08459	0	0	0	0	0	3.27789	0	0.01637	0	0	0	lncRNA	3.27789	0.390227	2	H	0.999998	[0.99999840582689681, 1.5941731031541965e-06]
XLOC_011247	0	0	0	0	0	0	0	0	0	3.55363	0	0	0	0	0	0	0	0	0	0	0	0	0	0	0	0	0	0	0	0	0	0	0	0	0	0	lncRNA	3.55363	0.098712	1	H	0.999999	[0.99999939809982707, 6.0190017287421296e-07]
XLOC_011249	0	0	0	0	0	0	0	0	0	5.3927	0	0	0	0	0	0	0	0	0	0	0	0	0	0	0	0.574858	0	0	0	4.30379	0.085251	0	0.095157	0	0	0	lncRNA	5.3927	0.290326	2	H	0.999998	[0.99999840582689681, 1.5941731031541965e-06]
XLOC_011250	0	0	0	0	0	0	0	0	0	0	0	0	0	0	0	0	0	0	0	0	0	0	5.4034	0	0	0	0	0	0	0.035067	0	0	0	0	0	0	lncRNA	5.4034	0.151069	1	H	0.999999	[0.99999939809982707, 6.0190017287421296e-07]
XLOC_011389	0.638776	3.43665	0.199328	0	0	0	0	0	6.70467	1.33887	5.42422	5.00372	1.65559	0.0864	0	0	1.76264	8.5423	0	0	0	0	0.216274	0	0	0.32437	0	0	0	0	0	0.047971	0	1.1281	0	0	lncRNA	8.5423	1.01416	5	H	0.99997	[0.99997038187050458, 2.9618129495488568e-05]
XLOC_011398	0	0	0	0	0	0	0	0	0	0	4.66115	0	0	0	0	0	0	0	0	0	0	0	0	0	0	0	0	0	0	0	0	0	0	0	0	0	lncRNA	4.66115	0.129476	1	H	0.999999	[0.99999939809982707, 6.0190017287421296e-07]
XLOC_011405	0	0	0	0.650375	0	0	0	0	0	0	0	0	0	0	0	0	0	0	0	0	0	0	0	0	0	8.19481	0	0	0	0	0	0.104477	0.873148	0.387931	0	0	lncRNA	8.19481	0.283632	1	H	0.999999	[0.99999939809982707, 6.0190017287421296e-07]
XLOC_011406	0	7.70871	0	0	0	0	0	0	0	0	0	0	5.26099	0	0	0	0	0	0	0	0	0	0	0	0	0	0.222335	0	0	2.06827	1.23727	0.128527	0	0	9.12768	0	lncRNA	9.12768	0.715383	3	H	0.999996	[0.99999577773218873, 4.222267811311108e-06]
XLOC_011436	0	0	0	0	0	0	0	0	0.077773	0.015813	0.053185	3.26197	0	0	1.10347	0.00483	0	0	0	0	0.314885	0	0.009366	0.199056	0	0	0	0	0	0	0	0	0	0	0	0	lncRNA	3.26197	0.140009	1	H	0.999999	[0.99999939809982707, 6.0190017287421296e-07]
XLOC_011441	2.4786	2.26898	1.15181	0.075026	2.93609	0	0.38859	5.34503	9.02395	9.32678	2.41699	9.29377	0	6.59896	4.58164	1.0275	1.70811	0.009538	4.00485	0.010413	0	0.104373	0.380355	0	0.059483	0.603057	0.083395	0	0.050487	1.97825	0.25138	1.31369	0	0.253587	0.203791	0	lncRNA	9.32678	1.8869	7	H	0.999792	[0.99979226812300592, 0.00020773187699405993]
XLOC_011466	0	0	0	0	0	0	0	0.579942	0	0	0	0	3.85589	6.84473	0.07468	11.3926	0.062731	0.056749	0	0	0	0	0	0	0	0	0	0	0	2.76931	0.115044	0	0	0	0	0	lncRNA	11.3926	0.715324	3	H	0.999996	[0.99999577773218873, 4.222267811311108e-06]
XLOC_011468	0	0	0	0	0	0.028493	0	0	0	0	0.125427	0.036502	5.00174	0.017648	0	0	0	0	0	0	0	0	1.00132	1.87774	0	0	0	0	0	0	0	0	0	0.024255	0	0	lncRNA	5.00174	0.225364	1	H	0.999999	[0.99999939809982707, 6.0190017287421296e-07]
XLOC_011486	0.377527	0.204056	0.063615	0.838686	0.136246	0.059359	0.036565	0.577856	3.09505	0.090639	0	0.494289	1.89234	0.036766	0.063782	0.079105	1.59834	0.282724	0.046301	0.035275	0.064461	0.058927	0.10737	0.157376	0.138529	0.13803	0.035312	0.028087	0.032067	0.065699	0.016376	0.03062	0.048743	0.037898	0.10355	0.025818	lncRNA	3.09505	0.308261	1	H	0.999999	[0.99999939809982707, 6.0190017287421296e-07]
XLOC_011543	0	0	0	0	0	0	0	0	0	3.79538	0	0	0	0	0	0	0	0	0	0	0	0	0	0	0	0	0	0	0	0	0	0	0	0	0	0	lncRNA	3.79538	0.105427	1	H	0.999999	[0.99999939809982707, 6.0190017287421296e-07]
XLOC_011589	0.057745	0	0.270288	0.016197	0	0	0	0.122759	4.62693	2.67374	5.30131	4.82222	0.292369	0.046863	0	0.897393	0.455265	0	1.03281	0	0	0	0	0	0	0	0.877705	0.017901	0	0	0	0	0	0	0.461963	0	lncRNA	5.30131	0.610374	3	H	0.999996	[0.99999577773218873, 4.222267811311108e-06]
XLOC_011591	0	0	0	0	0	0	0	0	5.54793	0.286785	0	0	0	0	0	0	0	0	0	0	3.87517	0.217521	20.6099	0	0	2.03808	0	0	0	0	0	0	0	3.54402	0	0	lncRNA	20.6099	1.00332	4	H	0.999989	[0.99998881710637566, 1.1182893624358169e-05]
XLOC_011627	0	0	0	0	0	6.46036	0	0	0	2.24996	0.040685	0	0	0	0	0.472967	0.016684	0	0	0	0	0	0	0	0	0	0	0	0.019972	1.06386	0	0	0	0	5.73979	0	lncRNA	6.46036	0.44623	2	H	0.999998	[0.99999840582689681, 1.5941731031541965e-06]
XLOC_011652	1.43685	8.89886	1.29705	0	0	0	0	0.935072	0	0	0	0	0	4.43528	0	2.47308	0.910297	0	0	0	0	0	0	0	0	0	0	0	0	0	0	0	0	0	0	0	lncRNA	8.89886	0.566292	2	H	0.999998	[0.99999840582689681, 1.5941731031541965e-06]
XLOC_011710	0	0	0	0	5.57592	0	0	0	0.641552	0	0	0	0.206313	6.59741	0	0.597678	0	0	0	0	3.01496	0	0	0	0	0	0	0	0	0.827308	0	0	0	0	0	0	lncRNA	6.59741	0.485032	3	H	0.999996	[0.99999577773218873, 4.222267811311108e-06]
XLOC_011712	0	0	0	0	0	0	0	0	6.89668	1.14137	0	0	0.103157	23.2645	0	6.0764	0	0	0	0.11105	0	0	0	0	0	0	0	0	0.134601	0.689424	0	1.54232	0	0	0	0	lncRNA	23.2645	1.10999	3	H	0.999996	[0.99999577773218873, 4.222267811311108e-06]
XLOC_011723	0	0	0	0	0	0	0	0	0	0	0.328054	0	0	0	0	0	0	0	0	6.57651	0	0	0.577708	0	0	0	0	0	0	0	0	0	0	0	0	0	lncRNA	6.57651	0.207841	1	H	0.999999	[0.99999939809982707, 6.0190017287421296e-07]
XLOC_011726	0	0	0	0	0	0	0	0	0	0	0	0.202684	0	0	0	0	0	0	0	17.8638	0	0	0	0	0	0	0	0	0	0	0	0	0	0	0	0	lncRNA	17.8638	0.501846	1	H	0.999999	[0.99999939809982707, 6.0190017287421296e-07]
XLOC_011743	0.926756	0.130448	0.097602	1.42323	0	0.045536	0.897599	0.105545	0	0	0	0.029168	0	0	0	0	0	0.161114	0	0	0.014128	0	6.61286	0	1.04337	0	0	0	1.73836	0.0168	0.075374	0.093958	0	0	0	0	lncRNA	6.61286	0.372551	1	H	0.999999	[0.99999939809982707, 6.0190017287421296e-07]
XLOC_011885	0	0	3.49252	0	0	0	2.35656	0.295571	7.84387	4.17254	6.86098	15.1113	1.99451	0.13164	0	0.396528	2.36586	0	0	0	1.91234	0	0	0	0	0	0	0	0.076544	0	0	0	0	0	0	0	lncRNA	15.1113	1.30585	5	H	0.99997	[0.99997038187050458, 2.9618129495488568e-05]
XLOC_011900	1.74842	0.805426	2.06026	1.04944	1.23412	0.120151	0.155427	0.490144	6.21842	5.08988	4.50459	4.92559	1.49898	1.36933	1.10598	0.78459	0.462699	0.035971	1.35426	0.01428	0.805235	0.196806	0.167657	0.109218	0.050982	0.726418	0	6.39591	0.004327	0	0.013259	0.02066	0	0.373326	0.230561	0	lncRNA	6.39591	1.22562	5	H	0.99997	[0.99997038187050458, 2.9618129495488568e-05]
XLOC_011910	1.53102	0.19703	0.675674	2.20857	2.76264	0.128959	0	0.278979	2.103	1.98791	1.70306	0.055069	0.142378	0.133126	3.11006	6.53062	2.12097	0.046798	3.28598	0	0.026675	0	10.4858	0	0	0	0	2.60353	0	0	0.094872	0	0	0.036593	0	0	lncRNA	10.4858	1.17359	4	H	0.999989	[0.99998881710637566, 1.1182893624358169e-05]
XLOC_011953	0	0	0	0	0	0	0	0	0	0	0	0	0	0	0	0	0	0	0	0	0	0	7.98045	0	0	0	0	0	0	0	0	0	0	0	0	0	lncRNA	7.98045	0.221679	1	H	0.999999	[0.99999939809982707, 6.0190017287421296e-07]
XLOC_011955	0	0	0	0	0	0	0	0	0	0	3.69149	0	0	0	0	0	0	0	0	0	0	0	0	0.200597	0	0	0	0	5.15011	0	0	0	0	0	0	0	lncRNA	5.15011	0.251172	2	H	0.999998	[0.99999840582689681, 1.5941731031541965e-06]
XLOC_011972	0	0	0	0	0.062659	0	0	0	0	2.38197	0	0	0	0	0	4.94771	0.049278	2.9571	0.021294	0	0	0	0	0	0	0	0	0	0	0	0	0	0	0	0	0	lncRNA	4.94771	0.289445	1	H	0.999999	[0.99999939809982707, 6.0190017287421296e-07]
XLOC_012005	0	0	0	0	0	0	0	0	0	0	3.41146	2.97841	0	0	0	0	0	0	0	0	0.144269	0	0	0	0	0	0	0	0	0	0	0	0	0	0	0	lncRNA	3.41146	0.181504	1	H	0.999999	[0.99999939809982707, 6.0190017287421296e-07]
XLOC_012044	0	0	0	0	0	0	0	0	0.074934	0.015236	0.051244	0.067109	0	0	0.012508	0	0	0	0	0.010377	0.010835	0	8.60904	0.013227	0	0	0	0	0	0	0	0	0	0	0	0	lncRNA	8.60904	0.246236	1	H	0.999999	[0.99999939809982707, 6.0190017287421296e-07]
XLOC_012074	0	0	0	0	0	0	0	0	8.15237	0	0	0	0	0	0	0.010397	0.011736	0	0	0	0	0	0	0.014774	0	0.018141	0	0.018457	0	0.028783	0	0	0	0	0	0	lncRNA	8.15237	0.229296	1	H	0.999999	[0.99999939809982707, 6.0190017287421296e-07]
XLOC_012092	3.96062	2.2639	2.47023	3.75575	1.24705	3.30925	3.15205	4.57014	0.542625	0.70679	1.53648	1.22755	2.13763	1.80496	0	1.38491	2.89471	0.134429	0.947759	0.405056	0.852062	0.098065	2.37903	1.27209	0.670649	0.183764	0.270323	0.028045	0.078269	1.61814	13.1683	13.1061	0.073005	3.13662	3.10187	0.592927	lncRNA	13.1683	2.1967	9	H	0.998545	[0.99854459548609531, 0.0014554045139046901]
XLOC_012123	0	0	0	0	0	0	0	0	0	0	0	0.071281	0	0	0	0	0	0	0	0	0	0.055236	20.5315	0	0	0.051753	0	19.6406	0	0	0	0	0	0	0	0	lncRNA	20.5315	1.12084	2	H	0.999998	[0.99999840582689681, 1.5941731031541965e-06]
XLOC_012156	0	1.88665	0	0	0	0	0	0	0	0	3.34515	2.75826	0	2.66714	0	4.92843	0.304829	0	0	0	0	0	0	0	0	0	0	0	0	0	0	0	0	0	0	0	lncRNA	4.92843	0.441402	2	H	0.999998	[0.99999840582689681, 1.5941731031541965e-06]
XLOC_012163	0	0	0	0	0	0	3.42844	0	0	0	0	0	0	0	0	0	0	0	0	1.18731	0	0	0	0	2.84604	0	0	0	0	0	0	0	0	0	0	0	lncRNA	3.42844	0.207272	1	H	0.999999	[0.99999939809982707, 6.0190017287421296e-07]
XLOC_012299	0.100383	0	2.78786	0	0	0.021921	0	0	0.244593	0	0	0.014042	0.635311	1.45961	0	0	0	0	0.487326	0	1.79561	1.36011	3.98785	0	0.985967	0.122339	0.834617	0	0.189478	1.82778	5.21303	1.64343	3.83417	3.303	4.04083	0.896254	lncRNA	5.21303	0.994041	5	H	0.99997	[0.99997038187050458, 2.9618129495488568e-05]
XLOC_012366	0.608971	3.54297	1.10454	0.021352	0.057232	0.423889	0.092158	1.13278	13.5898	7.28852	6.14681	10.9247	0.550585	1.40542	1.48252	1.15638	2.04048	3.13533	0.661288	1.18543	0	0.049506	0	1.60548	0.063481	0	0.563674	0	0.053881	0.073594	0	0.0343	0.450455	0.466976	0.405981	0.520573	lncRNA	13.5898	1.68997	6	H	0.999922	[0.99992155814363504, 7.8441856365013465e-05]
XLOC_012374	0	0	0	0	0	0	0	0	4.9262	0.116466	0	0	0	0	0	0	0	0	0	0	0	0	0	0	0	0	0	0.126317	0	0	0	0	0	0	0	0	lncRNA	4.9262	0.143583	1	H	0.999999	[0.99999939809982707, 6.0190017287421296e-07]
XLOC_012376	0	1.02243	0	0	0	0	0	0	0	0.129757	6.4372	0	0	0	0	0	0	0	0	0	0	0	5.99463	0	0	0	0	0	0	0	0	0	0	0	0	0	lncRNA	6.4372	0.377334	2	H	0.999998	[0.99999840582689681, 1.5941731031541965e-06]
XLOC_012392	0	0	0	0	0	0	0	0	3.12287	0	0	2.84414	0	0	0	0	0	0	0	0	0	0	0	0.186858	0	0.057361	0	0	0	0	0	0.042415	0	0	0	0	lncRNA	3.12287	0.173712	1	H	0.999999	[0.99999939809982707, 6.0190017287421296e-07]
XLOC_012405	0	0	0	0	0	0	0	0	0	3.62703	0	0	0	0	0	0	0	0	0	0	0	0	0	0	0	0	0	0	0	0	0	0	0	0	0.420375	0	lncRNA	3.62703	0.112428	1	H	0.999999	[0.99999939809982707, 6.0190017287421296e-07]
XLOC_012470	0	0	0	0	0	0	0	0.211576	11.7519	0.995599	1.67429	3.94673	4.72405	0.918751	3.02421	0	0	12.7325	0	0	0.070805	0	0	0	2.13028	0	0	0	0	0	0	0	0	0.097132	0	0	lncRNA	12.7325	1.17439	5	H	0.99997	[0.99997038187050458, 2.9618129495488568e-05]
XLOC_012484	0	0	0	0.931966	1.24904	0	0	6.3066	0	0	0	0	0.0751	5.30864	0	0	0.736741	0	0	0.161694	0	4.18669	0	0	0	0	0	0	0	0	0	0	0	0	0	0	lncRNA	6.3066	0.526569	3	H	0.999996	[0.99999577773218873, 4.222267811311108e-06]
XLOC_012491	0	0	0	0	3.15417	0	0.423251	0.136508	0	0	0	0	0	0	0	0	0	0	0	0	0.578651	0	0	0	2.41568	0.410847	1.63501	0.046446	0.035351	0	0	0	0	0	0	0	lncRNA	3.15417	0.245442	1	H	0.999999	[0.99999939809982707, 6.0190017287421296e-07]
XLOC_012493	0	0	0	0	0	0	0	0	0	0	0	0	0	0.141184	0	0	1.40585	0	0	4.02987	0	0	0	0	0	0	0	0	0.985112	0	0	0	0	0.04851	0	1.53671	lncRNA	4.02987	0.226312	1	H	0.999999	[0.99999939809982707, 6.0190017287421296e-07]
XLOC_012494	2.00871	0	0	0	0	0	0	0	0	0	0	0	0	0.744212	0	0	0	0	10.2425	0	8.04183	0	0	0.195035	0	0	1.32746	0.081219	0	0	0	0	0	0	0	0	lncRNA	10.2425	0.628916	2	H	0.999998	[0.99999840582689681, 1.5941731031541965e-06]
XLOC_012521	0.799244	0.045	0	0	0	0.078541	0	0	0	0	0	0	0.216784	0	0.731406	0	4.20609	0.085506	0.061264	0	1.82768	0	0.040591	0.059495	0.099979	0	0	0	0	0	0	0	0	1.10319	0.730739	0	lncRNA	4.20609	0.280153	1	H	0.999999	[0.99999939809982707, 6.0190017287421296e-07]
XLOC_012544	1.45289	0.172215	1.82541	0	0	2.7052	0	3.69247	3.41828	2.6227	2.53607	3.27308	1.86668	9.54141	4.57545	3.48495	2.48686	0	8.49911	8.88652	0	0	0	0	0	0	0	0	0	0	0	1.03368	6.10882	0	1.74784	0.065368	lncRNA	9.54141	1.94431	9	H	0.998545	[0.99854459548609531, 0.0014554045139046901]
XLOC_012545	0	0	0	0	0	0	0	0	0	0	0	0	0	0	0	0	0	0	0	0	0	0	11.656	0	0	0	0	0	0	0	0	0	0	0	0	0	lncRNA	11.656	0.323777	1	H	0.999999	[0.99999939809982707, 6.0190017287421296e-07]
XLOC_012551	0.52453	0	0	0	0.464793	3.38725	0.04536	0	0.790015	0	0.378177	0	0.630061	0.661333	0.026374	0.039253	0.265847	2.88596	0	0.722031	0	0	4.83308	0.362566	0	0.136983	0.043806	5.43548	0	0.135834	0	0	0	1.7865	0.685101	0	lncRNA	5.43548	0.673343	3	H	0.999996	[0.99999577773218873, 4.222267811311108e-06]
XLOC_012582	0	0	0	0	0	0	0	0	0	0	1.30758	0	2.60013	0	4.01239	0	0	0.207885	0	0	0	0	0.131581	2.89293	3.56506	0.355222	0	0	0	0	0.842871	0	0	0	0	0	lncRNA	4.01239	0.442102	2	H	0.999998	[0.99999840582689681, 1.5941731031541965e-06]
XLOC_012590	0	0	0	0	0	0.770314	0	0	0	0	0	0	0	0	0	0	0	0	0	0	0	0	0	0	0	0	0	0	0	0	0	0	3.5995	0	0	0	lncRNA	3.5995	0.121384	1	H	0.999999	[0.99999939809982707, 6.0190017287421296e-07]
XLOC_012613	0	0	0	0	0	0	0	0	0	0	0.240079	3.63313	1.4451	0.878278	0	0	0	0	0	0	0	0	0	0	0	0	0	0	0	0	0	0	0	0	0	0	lncRNA	3.63313	0.172128	1	H	0.999999	[0.99999939809982707, 6.0190017287421296e-07]
XLOC_012660	0	0	0	0	0	0	0	0	0	0	0	0	0	0	0	0	0	0	0	0	0	0	13.2884	0	0	0	0	0	0	0	0	0	0	0	0	0	lncRNA	13.2884	0.369122	1	H	0.999999	[0.99999939809982707, 6.0190017287421296e-07]
XLOC_012666	0.896898	0.561088	2.28564	0.58701	0.674335	0.946661	1.56845	1.33166	1.93322	0.62663	1.91599	3.13646	0.684765	1.88036	0.37414	1.06147	3.53558	0.835147	0.432867	0.038798	1.53951	0.259247	5.9384	0.717099	0.277024	0.364355	0.660263	7.93931	0.705391	1.63789	0.180112	0.404135	0.482497	0.166731	0.265748	0.113586	lncRNA	7.93931	1.3044	4	H	0.999989	[0.99998881710637566, 1.1182893624358169e-05]
XLOC_012668	0.019677	0	2.26569	0.7451	0	0.483407	0.786133	1.57761	0	0.033744	0.056747	2.72487	0	0.011977	0	0.010307	0	0	0	0	0.023998	0.844604	28.2606	0.029295	0.016409	0	0	6.38633	0	0	0	0.013299	0	0.01646	0.359805	0	lncRNA	28.2606	1.24073	2	H	0.999998	[0.99999840582689681, 1.5941731031541965e-06]
XLOC_012673	0	0	0	0	0	0	0	0	1.30206	0	0.079501	0	0	0	3.95871	0	0	0	0	0	0	0	0	0.082082	0	1.96538	0	0	0	0	0.478303	0	0	0	0	0	lncRNA	3.95871	0.218501	1	H	0.999999	[0.99999939809982707, 6.0190017287421296e-07]
XLOC_012687	0.995896	3.5886	0.559379	9.88879	13.7024	0	0	0.907353	29.2312	2.73258	16.6582	2.50751	16.9638	0	20.1903	0	13.5441	0.319633	0	0	0.36438	0	0	0	0	0	0	0	0	0	0	0	0	0	0	0	lncRNA	29.2312	3.67095	8	H	0.99945	[0.9994499959564993, 0.0005500040435007053]
XLOC_012695	0.068468	0	0	0.790145	0.022062	0	0	0	0.767229	2.70895	0.267977	5.35645	0.005306	0.005953	0.068853	0.102475	0	0.188355	0	0.125664	0	0	0.07948	0	0.464945	0	0	0.88233	0	0	0	0	0	0	0	0	lncRNA	5.35645	0.330684	1	H	0.999999	[0.99999939809982707, 6.0190017287421296e-07]
XLOC_012819	0.968245	0.491126	1.50661	0.550517	1.00343	0.325734	1.20391	1.32721	3.67127	2.22141	2.3018	2.7893	0.974783	1.77333	0.761412	1.43022	2.5841	3.03759	1.2704	1.2786	0.420222	0.621199	0.248084	0.181812	0.567408	0.039865	0.122386	0.048673	1.26574	0.031625	0.482422	0.560094	0.689813	0.780787	0.518392	1.34966	lncRNA	3.67127	1.09442	2	H	0.999998	[0.99999840582689681, 1.5941731031541965e-06]
XLOC_012887	0	0	0	0	0	0	0	0	5.94907	2.62076	0	0	0	0	0	0	3.84628	0.041922	0	0	0	0	0	0	0	0	0	0	0	0	3.39945	0	0	0	0	0	lncRNA	5.94907	0.440486	3	H	0.999996	[0.99999577773218873, 4.222267811311108e-06]
XLOC_012888	0	0.83244	7.78549	0	0.833713	0	0	0.224509	0	0	0	0	11.4292	0.374965	0	6.8414	0.145707	0	0.661097	0	0.150266	0	0.125147	0.275147	0	0	0.144056	0	0	0	0.668045	0.249826	0	0.206138	1.97134	0	lncRNA	11.4292	0.914403	3	H	0.999996	[0.99999577773218873, 4.222267811311108e-06]
XLOC_012894	0	0	0	0	0	3.58842	0	0	7.0222	0	0	0	0	0	0	0	2.15921	0.156265	0	0	0	0.142492	5.93449	0	0	0	0	2.44506	0	0	0	0	0	2.68816	0	0	lncRNA	7.0222	0.670452	3	H	0.999996	[0.99999577773218873, 4.222267811311108e-06]
XLOC_012906	0	0.179005	0	0	0	0	0	0	0.670391	0	0	12.8081	0	0	0	0	0	0	0	0	0	0	0	3.195	0	0	0	0	0	0	0	0	0	0	0	0	lncRNA	12.8081	0.468125	2	H	0.999998	[0.99999840582689681, 1.5941731031541965e-06]
XLOC_012978	0	0	0.248286	0	0	0	0	0	0	0	0	0	0	0	0	0	0	0	0	0	0.107822	0	0	0	0	0	0	0	0	0	3.25959	0	0	0	0.606225	0	lncRNA	3.25959	0.117276	1	H	0.999999	[0.99999939809982707, 6.0190017287421296e-07]
XLOC_013007	0	0	0	0	0	0	0	0	0	0.113708	0.152977	0	0	0	2.40844	2.76479	0	5.06483	0	0.030977	0.016173	0	0.026939	0	0	0	0	0	0	0	0	3.40596	0	0.022187	0	0	lncRNA	5.06483	0.389083	2	H	0.999998	[0.99999840582689681, 1.5941731031541965e-06]
XLOC_013074	0	0	0	1.24802	0	0.033124	0.122425	0	0.39802	0.433535	1.77407	0	0.347421	0	0	0	0	0	0.077512	0	8.43774	0.098648	0.034237	3.82644	1.2509	0.261882	0	0.015673	0.668053	0.048882	0	0	3.00558	0.070494	1.73352	0.187293	lncRNA	8.43774	0.668708	3	H	0.999996	[0.99999577773218873, 4.222267811311108e-06]
XLOC_013141	0	0	0.759243	0	0	0.956398	0	0.591142	0	0.092723	0	0	0	0	0	1.07629	0	0	0	9.97781	0.065943	3.37578	0	0	0	0	0	0	0	0	10.2022	0	0	0	0	0	lncRNA	10.2022	0.752708	3	H	0.999996	[0.99999577773218873, 4.222267811311108e-06]
XLOC_013142	0.105571	0	0	0	0	0	0.340831	0.961845	0	0	0	0	0	0.021419	0	1.29038	0.541008	0	0.053948	3.96624	2.55363	0	0	4.21744	0	0	0	0	0	0	0.190803	0.71354	0	0.765387	1.24674	0	lncRNA	4.21744	0.471355	2	H	0.999998	[0.99999840582689681, 1.5941731031541965e-06]
XLOC_013147	0	0	0	0	0	0	0	0	0	7.63853	0	0	0.18032	0	0	0	0	17.2829	0	0	0	0	0	0	0	0	0	0	0	0	0	0	0	0	0	0	lncRNA	17.2829	0.697272	2	H	0.999998	[0.99999840582689681, 1.5941731031541965e-06]
XLOC_013151	0	0	0	0	0	0	0	0	0	0	0	0	0	0	0	0	0	0	0	0	11.4445	0	0	0	0	0	0	0	0	0	0	4.62538	0	0	0	0	lncRNA	11.4445	0.446385	2	H	0.999998	[0.99999840582689681, 1.5941731031541965e-06]
XLOC_013158	0	0	0	0	0	0	0	0	0.295672	0	0	0.110331	0	0	0	0	0	0	0	0	0	0	0	4.76235	0	0	0	0.081502	0	0	0	0	0	0	0	0	lncRNA	4.76235	0.145829	1	H	0.999999	[0.99999939809982707, 6.0190017287421296e-07]
XLOC_013164	0	0	0	0	0	0	0	0	6.59063	0	0	0	0	0	0	0	0	0	0	0	0	0	0	0	0	0	0	0	0	0	0	0	0	0	0	0	lncRNA	6.59063	0.183073	1	H	0.999999	[0.99999939809982707, 6.0190017287421296e-07]
XLOC_013166	0	3.96919	0	0	0	0	0	0	0	0	0	0	0	0	0	0	0	0	0	0	0	0	0	0	0	0	0	0	0	0	0	0	0	0	0	0	lncRNA	3.96919	0.110255	1	H	0.999999	[0.99999939809982707, 6.0190017287421296e-07]
XLOC_013186	0.037804	0.553399	0.106169	0	0	0	0	0	0.191311	0	0	1.1898	2.13278	1.77176	1.33058	1.3268	4.11302	2.97261	3.12957	2.91412	0.046106	0	0	0.084422	0	0	0.0442	0	0.321104	0.630463	0.532933	0.383267	0	0.094873	0.043204	0.872536	lncRNA	4.11302	0.689523	2	H	0.999998	[0.99999840582689681, 1.5941731031541965e-06]
XLOC_013194	0.117123	0.131888	0.219288	0.032853	0.110074	0.047957	0.011817	0.088925	0.312823	0.426817	0.197036	3.83368	0.100599	0.255453	0.034353	0.066467	0.103883	0.104419	0.014963	0.028499	0.113085	0.038086	0.327155	0	0.081396	0.124898	0.091294	1.37967	0.324706	0.070772	0.179931	0.065969	0.055132	0.057154	0.055773	0.141839	lncRNA	3.83368	0.259605	1	H	0.999999	[0.99999939809982707, 6.0190017287421296e-07]
XLOC_013197	0	0	3.3596	2.1391	0	0	0	0	4.54036	0	0	0	0	0	0	0	0	0	0	0	0.364741	0	0	0	0	3.69031	0	0	0	0	0	0	0	0	1.36715	2.81218	lncRNA	4.54036	0.507595	3	H	0.999996	[0.99999577773218873, 4.222267811311108e-06]
XLOC_013254	0	0	0	0	0.738071	0	0	0	3.79489	1.47303	0.943689	0	0	3.23651	0	0.899913	0	0	0	0	0	1.27688	0	0	2.66064	0.074774	0.095647	0	0	0.296586	0	0	0.132025	0.54747	0	0	lncRNA	3.79489	0.44917	2	H	0.999998	[0.99999840582689681, 1.5941731031541965e-06]
XLOC_013255	0	0	0	0	0	0	0	0	0	3.80769	0	0	0	0	0	0.202279	0	0	0	0	0	0	0	0	0	0	0	0	0	0	0	0	0	0	0	0	lncRNA	3.80769	0.111388	1	H	0.999999	[0.99999939809982707, 6.0190017287421296e-07]
XLOC_013260	0	0	0	0	0	0	0	0	0	0	0	0	0	0	0	0	0	0	9.80685	0.050826	0	0	0	0	0	0	0	0	0	0	0	0	0	0	0	0	lncRNA	9.80685	0.273824	1	H	0.999999	[0.99999939809982707, 6.0190017287421296e-07]
XLOC_013278	0	0	0	0	0	0	0	0	0	0	0	7.09748	0	0	0	0	0	0	0	0	0	0	0	0.039779	0	0	0	0	0	0	0	0	0	0	0	0	lncRNA	7.09748	0.198257	1	H	0.999999	[0.99999939809982707, 6.0190017287421296e-07]
XLOC_013313	0.09508	0.963589	0	0	0	0	0	0	0	0	0	0	1.1863	0	0	0	8.8829	0	0	0	0	0	0	0	0	2.43338	0	0.088422	0	0	0	0	0	0.874919	0	0	lncRNA	8.8829	0.403461	1	H	0.999999	[0.99999939809982707, 6.0190017287421296e-07]
XLOC_013318	0	0	3.47788	0	0	0	0	0	0	0	0	0	0	0	0.737628	0	0	0	0	0.22252	0.464717	0	0	0	4.05151	0.087071	2.0048	0	1.75312	7.52892	13.3258	1.03016	0.153738	0.796884	0	0.081432	lncRNA	13.3258	0.992116	4	H	0.999989	[0.99998881710637566, 1.1182893624358169e-05]
XLOC_013333	0	0.912783	0.948545	0	1.37127	0	2.12631	1.96942	3.7603	3.47525	0.974049	1.70081	0.732883	4.60494	6.46696	0.353853	1.67758	2.45709	1.44981	0	0	0	0	0.201135	0	0	0	0	0.191256	0.097961	0	0	0	0	0	0	lncRNA	6.46696	0.985339	4	H	0.999989	[0.99998881710637566, 1.1182893624358169e-05]
XLOC_013360	0.767241	3.38671	1.98236	0	0	0	0.07431	1.39805	1.60486	5.3156	0	10.8567	3.87906	3.43708	0	5.27306	3.21199	3.03703	2.11719	0	0.037429	0	0	0.571128	0	0	0	0	0.043446	0	0	0	3.54136	0.128365	1.54325	0	lncRNA	10.8567	1.45017	9	H	0.998545	[0.99854459548609531, 0.0014554045139046901]
XLOC_013378	0	18.4633	3.0657	0	0.200995	0	0	0	9.05675	20.8213	1.09221	5.16046	0.02417	9.03079	3.38736	0.02334	0.079037	13.3229	0	1.69128	0.02717	3.65113	0.045256	0.961838	1.11471	0.162902	0.052094	0	0.031538	0	0	0	5.75261	2.68362	1.42578	0	lncRNA	20.8213	2.81467	10	H	0.996154	[0.99615448608197943, 0.0038455139180205212]
XLOC_013394	0	0	0	0	0	0	0	0	13.7396	0	0	1.91662	0	0	0	0	0	0	0	0	0	0	0	0	0	0.139156	0	0	0	0	0	0	0	1.65564	0	0	lncRNA	13.7396	0.48475	1	H	0.999999	[0.99999939809982707, 6.0190017287421296e-07]
XLOC_013398	0.04679	3.31933	0	0	0	0	0.056647	0	5.40658	2.04611	2.09154	1.64932	0.786845	0.854378	0	2.10787	0	0.050057	0.035865	0	0	0	0	1.56734	0	0.042767	0	0	0	0.033927	0	0	0	0	0	0	lncRNA	5.40658	0.558205	2	H	0.999998	[0.99999840582689681, 1.5941731031541965e-06]
XLOC_013423	0	0	0	0	0	0	0	0	0	0	0	0	1.14129	0.121957	0	0	0	0	7.37214	0	0	0	0	0	0	0	0	0	0	0	0	0	0	0.251423	0	0	lncRNA	7.37214	0.246856	1	H	0.999999	[0.99999939809982707, 6.0190017287421296e-07]
XLOC_013436	0	0	0	0	0	0	0	0	0	0	0	0	0.206871	3.18327	1.15048	0	0	0.029141	3.59126	0	0	0	0	0	0	0	0	0	0	0	0	0	0	0	0	0	lncRNA	3.59126	0.226695	2	H	0.999998	[0.99999840582689681, 1.5941731031541965e-06]
XLOC_013447	0.127253	0	0	2.46288	0	0	0	0	4.40054	0	0	0	0	0	0	0	0	0	0	0	13.6575	0	0	2.46289	0	0	1.33906	0	0	0	0	0	0.102686	2.12905	0	6.52688	lncRNA	13.6575	0.922465	3	H	0.999996	[0.99999577773218873, 4.222267811311108e-06]
XLOC_013488	0	0.341287	0	0.731111	0	0.774373	0	0.018409	0	0	0.961473	2.39108	5.30508	0.012298	0	0	1.4098	0.010808	0	0	11.7792	0.039422	0.06157	1.77481	0.623459	0	0.047248	0	0	1.74346	1.88435	0.232163	0.048914	0.202832	0.11546	0.483628	lncRNA	11.7792	0.860896	2	H	0.999998	[0.99999840582689681, 1.5941731031541965e-06]
XLOC_013494	3.68616	1.09011	0.491472	1.02768	0.646671	1.36845	1.56872	0.888795	1.28758	0	0.236236	0.646869	1.45429	2.23458	0.010484	0.581236	0	0	0.496608	0.013046	2.13884	0.043588	0.030256	1.5355	0.794908	0.006807	1.81101	0.055402	1.52861	4.6491	2.1642	0.860676	4.50084	1.11508	1.14893	5.12448	lncRNA	5.12448	1.25659	4	H	0.999989	[0.99998881710637566, 1.1182893624358169e-05]
XLOC_013570	1.50056	1.56388	2.32005	1.9377	1.1567	2.20011	0.086969	0.894461	1.03337	3.05238	2.56658	1.16561	0.73391	0.891477	1.64907	0.455741	1.72737	0.384258	0.073418	1.00215	2.30464	0.218021	0.004054	0.029708	0.109829	0.029182	0.144649	0	0.214688	0.1852	0.086554	0.1025	0.273732	0.300465	0.150512	0.017058	lncRNA	3.05238	0.849071	1	H	0.999999	[0.99999939809982707, 6.0190017287421296e-07]
XLOC_013572	0.793013	0.730618	0	0.045498	0	0.088555	0.698239	0	0.197617	3.27622	0.077966	0.726066	2.25849	6.5491	0.190307	3.26664	2.3552	0.375991	1.03613	1.65244	2.49484	0.017582	0	0.201243	1.02206	0.016474	0.126435	0.016761	0.408232	0.248301	0.019544	0	0	0.919694	0.453151	0.015407	lncRNA	6.5491	0.84105	3	H	0.999996	[0.99999577773218873, 4.222267811311108e-06]
XLOC_013579	0	0	0	0	0	0	0	0	0	0	1.91557	0	2.83454	0	0	3.34028	0.052367	0.331617	0	0	0	1.72794	0.089956	0.527405	0	0	4.24546	0	0	0	0	0	0	1.55581	0	0	lncRNA	4.24546	0.461693	2	H	0.999998	[0.99999840582689681, 1.5941731031541965e-06]
XLOC_013610	3.24116	0.086898	0	0.032469	0.021758	0.037917	0.163499	0.035155	0.439348	0.860209	4.70146	4.05608	0	0.046971	0	0.010106	0.034223	0.03096	0	0	0.752941	0	0	0.919122	0	0	0	0.017942	1.84355	0	2.34317	0.01304	0	0.080695	0.022049	0	lncRNA	4.70146	0.549743	3	H	0.999996	[0.99999577773218873, 4.222267811311108e-06]
XLOC_013635	2.77853	0	0	2.01926	0.284869	0	2.44646	1.26575	0	0	0	0	0	0.614981	0	0.066159	0	0	0	0	0	0	0	0.282043	0.210649	0	0	0	0	0	7.66963	0.085362	0	0	0	0	lncRNA	7.66963	0.492325	1	H	0.999999	[0.99999939809982707, 6.0190017287421296e-07]
XLOC_013696	0.083362	0	0.292645	0	0	0	0	1.59496	0	0	0	0.209893	5.22311	1.21775	2.81673	0.152839	4.41164	14.3362	0.095849	7.30229	0.279589	0	0	0	0	0	1.0234	0	0	0	0	0	0	0	0	0.463198	lncRNA	14.3362	1.09732	4	H	0.999989	[0.99998881710637566, 1.1182893624358169e-05]
XLOC_013706	0	0	0	0	0	0	0	0	0	0	0.064705	0	0	0.081938	0	0	0	0	0.309566	0	5.85582	0	0	0	0	0	0	0	0	0	0	0	0	0	0	0	lncRNA	5.85582	0.175334	1	H	0.999999	[0.99999939809982707, 6.0190017287421296e-07]
XLOC_013741	0	0.188834	14.5997	0	0	0	0	0.229178	0	0.215685	0.967242	0	0	0	0	0	0	0	0	0	1.27826	0	0	0.499323	0	8.58365	0	0	0	0	0	0	0	0.070142	0	0	lncRNA	14.5997	0.739778	2	H	0.999998	[0.99999840582689681, 1.5941731031541965e-06]
XLOC_013742	0	0	0	0	0	0	0	0	4.286	0	0	0	0	0	0	0	0	0	0	0	0	0	0	0	0	0	0	0	0	0	0	0	0	0	0	0	lncRNA	4.286	0.119056	1	H	0.999999	[0.99999939809982707, 6.0190017287421296e-07]
XLOC_013840	0	0	0.136737	0.081941	0	0	0.176837	0	0.615983	0.250487	0.21062	1.90014	0	0.266714	0.034274	0.382572	0	0.75528	10.5991	0.056866	0	0	0	0	0	0	0	0	0	0	0	0	0	0	0	0	lncRNA	10.5991	0.429654	1	H	0.999999	[0.99999939809982707, 6.0190017287421296e-07]
XLOC_013853	0	0	0	0	0	0	0	0	0	4.60896	0.484427	0	0	0.05112	0	0	0	0	0	0	0	0	0	0	0	0	0	0	0	0	0	0	0	0	0	0	lncRNA	4.60896	0.142903	1	H	0.999999	[0.99999939809982707, 6.0190017287421296e-07]
XLOC_013875	0	0	0	0	0	0	0	0	0	0	0	0	6.59847	0	0	0	0	0	0	0	0	0	0	0	0	0	0	0	0	0	0	0	0	0	0	0	lncRNA	6.59847	0.183291	1	H	0.999999	[0.99999939809982707, 6.0190017287421296e-07]
XLOC_013881	0	0	2.35311	0	0	0	0	0	0	0	0	0	0	0	1.01111	5.51776	0	0	0	0	1.31385	0	0	0	0	0	0	0	0	0	0	0	0	0	0	0	lncRNA	5.51776	0.283217	1	H	0.999999	[0.99999939809982707, 6.0190017287421296e-07]
XLOC_013890	0.038898	1.18264	0	0	0	0	0	0	1.32873	0	0	0	0	0	0	2.72023	1.65603	0.010404	0.014908	0	7.60229	1.80246	0.019755	0.217165	0.032439	0.035554	0.04548	0	1.61069	0	0.021091	0	0	0.423016	0	0	lncRNA	7.60229	0.521161	1	H	0.999999	[0.99999939809982707, 6.0190017287421296e-07]
XLOC_013902	0.947549	1.72174	0	1.01481	0.364304	0	1.74683	0	0	2.4005	0.031053	2.928	2.47664	0.694711	5.24518	1.97417	1.36251	0.023039	0	0	0	0	0	0	0	0	0	0	0	0	0	0	0	0	0	0	lncRNA	5.24518	0.636973	1	H	0.999999	[0.99999939809982707, 6.0190017287421296e-07]
XLOC_013903	0.983088	3.28004	2.47972	2.46644	1.43721	0.071561	1.01387	0.96203	1.84261	3.71522	2.52014	0.481301	3.67384	3.25781	4.9724	5.39775	3.98299	1.91845	2.27464	0.010632	0.632795	1.66944	0.018492	2.08699	2.77836	1.01506	0.319285	0	1.80408	4.68624	2.27034	0.061524	1.35154	0.28936	1.68529	0.062251	lncRNA	5.39775	1.87424	8	H	0.99945	[0.9994499959564993, 0.0005500040435007053]
XLOC_013934	0	4.39668	0	0	0	0	0	0	0	0	0	0	0	0	0	0	0	0	0	0	0	0	0	0	1.52632	0	0	0	0	0	0	0	0	0	0	0	lncRNA	4.39668	0.164528	1	H	0.999999	[0.99999939809982707, 6.0190017287421296e-07]
XLOC_013945	0	0.995958	0.062099	0	2.44383	0	0.10708	0.060437	3.58075	0.929021	3.37972	3.56311	0.731693	0.296089	0	0.393819	0.862925	0.106451	0.016949	1.04594	0.121353	0	0.022459	0.362114	0	0	0	0.020563	0.015651	0	0	0.014945	0	1.07284	0	0.056706	lncRNA	3.58075	0.562847	3	H	0.999996	[0.99999577773218873, 4.222267811311108e-06]
XLOC_013948	0.094368	0	0	0	0	0	0.114248	0	0	0	0	5.22727	3.78821	0	0	0	0	0	0	0	0.057546	0	0	0	0	0	0	0.087759	0.066796	0	0	0	0	0	0	0	lncRNA	5.22727	0.262117	2	H	0.999998	[0.99999840582689681, 1.5941731031541965e-06]
XLOC_013999	0.547622	6.43081	2.46386	0.310345	0.3151	0.010983	0.338261	1.51717	2.14918	1.81116	0.854113	0.731622	0.848772	1.9591	1.52624	1.03037	1.7446	1.17173	2.29586	2.04934	0.381647	0.479714	0.011352	0.848567	0.894734	3.81028	2.14297	0.010393	2.61844	0.016207	0.048477	0.098198	0.036073	0.158935	0.868532	0.124197	lncRNA	6.43081	1.18486	2	H	0.999998	[0.99999840582689681, 1.5941731031541965e-06]
XLOC_014005	0.171286	0.462907	0.865878	0.086481	0.154538	0.201986	0.207371	0.156057	0.520089	0.088122	0.148193	0.172509	0.892014	0.542132	0.04823	0.03589	0.769741	10.8849	0.157554	0.18005	4.2407	1.30335	0.069592	1.30054	0	4.35242	0.400535	0.127433	0.218235	0.099359	0.074298	0.023154	0.110574	0.143287	0.156605	1.05424	lncRNA	10.8849	0.845007	3	H	0.999996	[0.99999577773218873, 4.222267811311108e-06]
XLOC_014015	0	2.58098	0.091958	5.73108	0.036928	0.032177	0	0.596648	7.34617	2.218	1.5581	4.98782	0.586163	1.87341	0.023049	0.051457	0	0	0	0	0	0	19.0904	0	0.737272	0.179573	0	0.669915	0.625777	0	0	0.376227	0.026422	0	0.636162	0.083972	lncRNA	19.0904	1.39277	4	H	0.999989	[0.99998881710637566, 1.1182893624358169e-05]
XLOC_014016	0	2.04223	0	0	0	0	0	0.118026	6.77423	0	0	0	0	0	0	0	0	0	0	0	0	0	0	0	0	0.118407	0	0	0.366779	0	0	0	0	0	0	0	lncRNA	6.77423	0.261657	1	H	0.999999	[0.99999939809982707, 6.0190017287421296e-07]
XLOC_014054	1.09067	1.87102	0.011965	0	0.019219	0.100481	0.020632	0	0.007187	0	0	0	0.332809	0.311182	3.29899	0.004464	0.760798	2.40659	0.019594	5.80205	0.166273	0	0	0.006343	0.646641	0.007788	0	0	0.048251	0.191532	0.498967	0.034555	0.006876	1.24028	0.175286	0.080124	lncRNA	5.80205	0.532238	2	H	0.999998	[0.99999840582689681, 1.5941731031541965e-06]
XLOC_014059	0	0	0	0	0	0	0	0	0	0	0	0	0	0	0	0	0	0	0	0	0	0	0	0	0	0	0	0	0	0	0	0	0	0	0	4.4943	lncRNA	4.4943	0.124842	1	H	0.999999	[0.99999939809982707, 6.0190017287421296e-07]
XLOC_014060	0	0.040677	0	0	0	0.035498	0	0.065824	0	0	0	0	0.019596	0.043974	0.050858	0.018923	0.04272	0.038646	0.055379	0.021096	6.85078	0.07048	0	0.564692	0.1205	0.099055	0	0	0.102277	0.078579	0.078346	0.024416	0.116599	0.030219	0.041284	0.06176	lncRNA	6.85078	0.240894	1	H	0.999999	[0.99999939809982707, 6.0190017287421296e-07]
XLOC_014068	0	0	0	0	0	0	0	0	0	0	0	0	0	4.04315	0	0	1.67044	0	0	0	0	0	0	0	0	0	0	0	0	0	0	0	0	0	0	0	lncRNA	4.04315	0.158711	1	H	0.999999	[0.99999939809982707, 6.0190017287421296e-07]
XLOC_014112	0	0.432694	0	0	0	0	0	0	0	0	0	1.24392	0	10.1572	2.93678	0.028755	0	8.95587	0	0	0	0	0	0	0	0	0	0	0	0	0	0	0	0	0	0	lncRNA	10.1572	0.659868	2	H	0.999998	[0.99999840582689681, 1.5941731031541965e-06]
XLOC_014116	0	0	0	0	0	0	0	0	0	4.23617	0	0	0	0	0	0	0	0	0	0	0	0	0	0	0	0	0	0	0	0	0	0	0	0	0	0	lncRNA	4.23617	0.117672	1	H	0.999999	[0.99999939809982707, 6.0190017287421296e-07]
XLOC_014128	0	0	0	0	0	0	0	0	0	0	0	0	0	0	0	0	0	0	0	3.80934	0	0	0	0	0	0	0	0	0	0	0	0	0	0	0	0	lncRNA	3.80934	0.105815	1	H	0.999999	[0.99999939809982707, 6.0190017287421296e-07]
XLOC_014154	2.32114	0	0	0.424611	0	0	0.692355	0	0.595834	0	0	1.99044	3.97821	0.040951	0	0	0	0	7.03949	0.019645	0	0	0	0	0	0	0	0	0	0	0	0	0	0	0	0	lncRNA	7.03949	0.475075	2	H	0.999998	[0.99999840582689681, 1.5941731031541965e-06]
XLOC_014179	0	0	0	0	0	0	1.47009	0	0	0	3.62695	0	0	0	0	0	0	0	0	0	0.052891	3.63833	1.14527	0	0	0	2.83946	0	2.70129	0	0	0.23449	0	0	0.099124	0	lncRNA	3.63833	0.439108	2	H	0.999998	[0.99999840582689681, 1.5941731031541965e-06]
XLOC_014183	0	1.17519	0	0	0	0	0	0	0	3.96295	0	0	4.61001	0	0	0.624792	0	0	0	0	0	0.290886	0	0	0	0	0	0	0	0	5.33527	0	0.601535	0.249439	1.19272	0.127448	lncRNA	5.33527	0.504729	3	H	0.999996	[0.99999577773218873, 4.222267811311108e-06]
XLOC_014218	0	0	0	0	0	0	0	0	0	0	0	0	0	0	0	0	0	0	0	0	0	0	0	0	0	0	0	0	0	0	0	0	3.19501	0	0	0	lncRNA	3.19501	0.08875	1	H	0.999999	[0.99999939809982707, 6.0190017287421296e-07]
XLOC_014220	0.071344	0.133895	0.100181	0.040023	0.08046	0.093478	2.13055	0.216668	7.64208	6.7291	4.35504	2.36516	4.17982	3.08314	13.1915	5.54359	2.79831	5.19015	1.54945	0.458297	0.246531	0	1.401	2.44295	0.079329	0.021737	0.611709	16.211	0.050499	0.051731	0.128943	0.032147	0.05757	0.278515	0.081536	0.060987	lncRNA	16.211	2.26968	9	H	0.998545	[0.99854459548609531, 0.0014554045139046901]
XLOC_014284	0	0	0.084643	0	0	0	0.218931	0.384431	0.559248	13.0247	5.99739	0	0.294293	0.036689	0	0	0	0.096731	0	2.8513	0.036758	4.46907	0	0.807668	0.35188	0.110193	0.211431	6.27837	0	0	0	0.203706	0	0	0.620002	0	lncRNA	13.0247	1.01771	4	H	0.999989	[0.99998881710637566, 1.1182893624358169e-05]
XLOC_014296	0	0	0	0	0	0	0	0	0	0	0.070616	0	0	0	0	0	0	0	0	0	0	0	0	0	0	0.089525	0	4.82754	0	0	0	0	0	0	0	0	lncRNA	4.82754	0.138547	1	H	0.999999	[0.99999939809982707, 6.0190017287421296e-07]
XLOC_014310	0	0.164061	0.025573	0	0	0.017897	0	0.016593	0.721949	0.015616	0	0	0	0	0	0.200342	0.010769	0	0	0	0.011106	0.017766	4.16213	0	0	0	0	0.10162	0	0	0.039498	0	0	0	0	0	lncRNA	4.16213	0.152914	1	H	0.999999	[0.99999939809982707, 6.0190017287421296e-07]
XLOC_014317	0.076198	0.143006	0	3.76169	0.11458	0.149759	0.061501	0.023141	0.128537	0.021779	0.036625	0.095928	0.234234	0.061839	0.01788	0.039916	0.030037	0.067933	0.564608	0.014833	0.046466	0.099113	0.206391	0.189071	0.084727	0.139296	0.059394	0.212587	0.053935	0.036834	0.08263	0	0	0.021248	0.058056	0	lncRNA	3.76169	0.192605	1	H	0.999999	[0.99999939809982707, 6.0190017287421296e-07]
XLOC_014331	0	0	1.05091	0.069974	0	0.490299	0	0	0	0.499114	0	0	0.360878	0	0.058537	2.74429	0.04917	0	1.91223	2.5252	0.760629	6.65199	7.01048	1.79511	0.970864	0	0	0.231998	0.235441	0	0.18035	2.07955	1.74465	2.08689	1.04539	0	lncRNA	7.01048	0.959831	2	H	0.999998	[0.99999840582689681, 1.5941731031541965e-06]
XLOC_014380	0	0	0.020177	0.314376	0.016205	0.01412	0	0	0	0	0.310796	0	0	0	0.02023	0	0.008496	0	0	0.008391	0.026287	0	0	0.010696	0.011983	0.013134	0	3.51443	0.711962	0	0	0	0.011595	0	0	0.012283	lncRNA	3.51443	0.139588	1	H	0.999999	[0.99999939809982707, 6.0190017287421296e-07]
XLOC_014390	0.07622	0.098089	0.581015	0.174089	0.908714	0.139102	0.830498	0.039682	0	0.224074	0.031402	0.219326	0.094508	0	0	0.336528	0.141646	0.361118	0.016693	0.095381	0.278875	0.552357	1.71428	1.76697	0.145288	0.119431	0.331004	3.27073	0.400778	1.53958	0.035423	1.50133	0.043932	0.692263	0.136885	0	lncRNA	3.27073	0.469367	1	H	0.999999	[0.99999939809982707, 6.0190017287421296e-07]
XLOC_014393	1.91932	0.045984	0	1.0309	0	0	0	0	0	0	0	0	0.465208	0.074568	0	0	0.024147	0	1.47121	0	0.024902	0	0	1.39833	0	5.52427	0	0	0.173432	1.62858	5.13691	0.027601	0.065906	0	0	0.209453	lncRNA	5.52427	0.533909	2	H	0.999998	[0.99999840582689681, 1.5941731031541965e-06]
XLOC_014433	0	0	0	0	0	0	0	0	0	0	0	1.1995	0	0	0	0	3.81853	0	0.040575	0	0	0	0	0	0	0	0	0	0	0	0	0	0	0	0	0	lncRNA	3.81853	0.140517	1	H	0.999999	[0.99999939809982707, 6.0190017287421296e-07]
XLOC_014435	0	0	0	0.608676	0.407881	0.829285	1.16763	0	5.08407	0	2.95524	0.607082	3.59691	0.660405	0	0	0.14257	5.73937	0	0	0	0	1.34697	1.25637	0	0	0.281908	0	0	0	0.522929	0	0.097282	1.0085	0	0	lncRNA	5.73937	0.730919	3	H	0.999996	[0.99999577773218873, 4.222267811311108e-06]
XLOC_014439	0.562872	0.115241	0.833502	0.370307	0.103876	0.030171	0.02478	0.550124	0	0	0.014757	0	0.049965	0.074749	0.814068	0.82023	0.593037	0.010949	0.776619	0.035859	0.118574	0.059902	3.02494	0.114272	0.008535	0	0.059828	0	0.007244	0	0.011098	0.083005	0.041291	0.393814	0.05848	0	lncRNA	3.02494	0.271169	1	H	0.999999	[0.99999939809982707, 6.0190017287421296e-07]
XLOC_014452	0	0	0	0	0	0	0	0	4.50728	0.844082	0	0	0	0	0	0	0	0	0	0	0	0	0	0	0	0	0	0	0	0	0	0	0	0	0	0	lncRNA	4.50728	0.148649	1	H	0.999999	[0.99999939809982707, 6.0190017287421296e-07]
XLOC_014460	0	0	0.59519	6.26159	0.212454	0.740489	2.85087	0.429085	0	0	0	0	2.04385	0.028666	9.74684	3.25651	7.12902	0.025192	0	0.742582	2.52728	1.10265	2.82235	0.245403	0.039275	0.387425	0.275321	0.043798	6.06711	3.17586	0.408569	1.27326	0.076007	7.95827	1.99148	0.684408	lncRNA	9.74684	1.75391	7	H	0.999792	[0.99979226812300592, 0.00020773187699405993]
XLOC_014485	0	1.4109	0	1.58152	1.72216	0	1.04288	0	0	0	0.11292	0	0.021241	8.53196	0	0	0.023152	11.1006	0	4.91614	3.58151	0	14.5561	5.91676	3.00408	0.071578	2.19744	1.89348	0	0.709779	0.04246	0	0.063192	4.68391	0	1.30538	lncRNA	14.5561	1.90248	8	H	0.99945	[0.9994499959564993, 0.0005500040435007053]
XLOC_014498	2.6132	1.84907	1.56201	2.60013	1.6926	1.04107	1.28259	1.14217	0.610587	0.257377	0.178223	0.266742	2.18386	1.36488	3.94008	3.91245	6.7863	1.24672	2.78807	8.51707	2.64871	1.39522	0.089672	4.33737	1.7817	7.76283	1.73412	0.295566	3.39945	2.06127	6.10796	0.501228	3.90395	2.4076	1.49326	0.498092	lncRNA	8.51707	2.39592	9	H	0.998545	[0.99854459548609531, 0.0014554045139046901]
XLOC_014505	0.051304	0.231087	0.792464	0.014391	0.019287	0	0.006901	0	3.68775	0.576771	0.082199	0.803765	0.507148	0.173485	0	0.668895	0	0.003049	0.310239	0.006658	0.024333	0.05005	0.01737	1.26878	1.91107	1.60482	0.646507	0.047712	2.08609	2.06258	1.45888	3.62943	1.02579	1.20171	0.534218	1.07206	lncRNA	3.68775	0.738244	2	H	0.999998	[0.99999840582689681, 1.5941731031541965e-06]
XLOC_014524	0	1.18713	2.36858	0	0.237788	7.73537	0	0	15.0568	15.4877	8.4116	2.38896	0	0	7.07485	7.76829	5.15319	0.07519	0	0	0	0	0	0	3.28225	0.064241	0	10.4577	0	2.95577	0	0.047503	0	0.999495	0	0	lncRNA	15.4877	2.5209	9	H	0.998545	[0.99854459548609531, 0.0014554045139046901]
XLOC_014587	0	0	0	0	0	0	0	0	0	0	0	0	0	0	0	0	0	0	0	0	0	0	0	0	0	0	0	0	0	0	0	0	3.9048	0	0	0	lncRNA	3.9048	0.108467	1	H	0.999999	[0.99999939809982707, 6.0190017287421296e-07]
XLOC_014615	0	0.022757	1.94392	0.374132	0	0.00993	0	0.506349	0.008523	0	0	0	0.010963	0.14761	2.2193	0.047639	0	0	0.232366	1.13889	2.10737	0.009858	3.46912	0.255744	0	0.775834	0	0	0.314708	0.065942	0.536928	0.621501	1.84279	0.625523	0.508125	0.198673	lncRNA	3.46912	0.499847	1	H	0.999999	[0.99999939809982707, 6.0190017287421296e-07]
XLOC_014619	0	2.11293	1.31743	2.08744	0.053801	0	1.96367	0.724393	0	2.20885	0.02293	0	0.025879	0	9.30205	0.691382	0.122235	0.017012	0.024378	4.59671	0	0	0.193821	1.29024	0.013261	0	0	0	0.011256	2.72114	0.137952	0.010748	1.29601	0	0	0.339834	lncRNA	9.30205	0.869038	2	H	0.999998	[0.99999840582689681, 1.5941731031541965e-06]
XLOC_014644	0	0	0	0	0	0	0	0	2.28952	5.96809	0.802918	0.087624	0	0	0	1.0209	0	0	0	0	0	0	0	0	0	0	0	0	0	0	0	0	0	0	0	0	lncRNA	5.96809	0.282473	1	H	0.999999	[0.99999939809982707, 6.0190017287421296e-07]
XLOC_014689	0.48664	0.869216	1.17818	0.042362	0	2.7044	0.020316	1.07021	0.113228	0.273383	0.750112	2.95758	2.0755	1.09288	3.03583	1.09879	2.89735	0.915578	3.78166	0.832967	0.133028	0.163702	0.051134	1.27412	0.265889	0.015338	0	0	1.59164	0.62055	0.764281	0.011342	0.027082	0.533432	1.41917	0.229517	lncRNA	3.78166	0.9249	2	H	0.999998	[0.99999840582689681, 1.5941731031541965e-06]
XLOC_014733	0	0.465884	0.058096	0	0.093319	0.996095	0.550981	0	2.75675	0	0	0.026043	4.5112	4.1551	3.71333	3.81441	1.87149	5.2672	2.74321	3.15302	0.088303	0.423791	0.042024	0.55436	0.690058	0.018908	0.241867	0	0.776056	1.13998	0.044865	0.1538	0.016693	1.74781	5.57946	0.565877	lncRNA	5.57946	1.285	7	H	0.999792	[0.99979226812300592, 0.00020773187699405993]
XLOC_014754	1.59835	0.099991	0	0	0	0	0	0	3.07069	0	0.192064	0.950203	1.4451	0.027024	0	0	0	0	0	0	0	0	10.8232	1.15675	0.259182	0.365237	0	0	0.031427	0.611674	0.096293	0.120034	0.537407	0.185706	0.355189	0	lncRNA	10.8232	0.609044	2	H	0.999998	[0.99999840582689681, 1.5941731031541965e-06]
XLOC_014766	0	0.103738	6.72687	0	0	0	0	2.35016	0	0	0	0	0.099951	0.056073	0	0.048259	4.68473	0.394233	0.211848	0	0	0	0	0	0	0	0	0	1.30418	0	0	0	0	1.38719	0.421143	0	lncRNA	6.72687	0.494121	2	H	0.999998	[0.99999840582689681, 1.5941731031541965e-06]
XLOC_014780	0.120125	0.067634	0	0	0.135474	0.059023	0.072716	0.109445	0.050659	0.051501	0.086608	0.075614	0.065165	0.036558	0.211402	0.031463	0	0.032128	0	0	5.20092	0.117187	0.061007	0	0	0.109799	0	0.167569	0.042514	2.13401	0.195397	0.162382	0.048467	0.150734	0.823714	0.051344	lncRNA	5.20092	0.290849	1	H	0.999999	[0.99999939809982707, 6.0190017287421296e-07]
XLOC_014781	0	0	0	0	0	0	0	0	0	0	0	0	0	0	0	0	0	0	0	0	3.98469	0	0	0	0	0	0	0	0	3.45318	0.480405	0.074856	0.089371	0	2.65806	0	lncRNA	3.98469	0.298349	2	H	0.999998	[0.99999840582689681, 1.5941731031541965e-06]
XLOC_014805	0	0.083203	3.32019	0	0.083331	0.07261	0	0	0	0	0.213091	0	0.040083	0.044974	0	11.4183	0	0.237147	0.113276	10.7012	0.045058	0.072082	7.58018	0.110005	0	0.067537	0	23.5005	0	0	0	0	0	0	0.084445	0.063163	lncRNA	23.5005	1.60695	5	H	0.99997	[0.99997038187050458, 2.9618129495488568e-05]
XLOC_014806	0	2.0266	8.42399	0.504815	0	0	0	3.64381	23.444	11.1452	18.166	23.4124	1.84413	0	6.05296	2.93305	6.26684	0	0.153282	6.65639	9.14565	0	0	0	0	0	0	2.97546	0	0	0	0	0	2.00739	0	0	lncRNA	23.444	3.57783	10	H	0.996154	[0.99615448608197943, 0.0038455139180205212]
XLOC_014826	1.98172	0	0.198768	3.69252	0.319278	0	0	0	5.85011	0	0.408225	1.60382	0	0	0	3.70751	0	11.5849	0	0	0.690548	0	0	0.842959	1.18046	0	0	0	0	0	0	0.382692	0	0.592067	0	0	lncRNA	11.5849	0.917655	4	H	0.999989	[0.99998881710637566, 1.1182893624358169e-05]
XLOC_014828	0	0	0	0	0	0	5.43104	0	0	0	0	0	0	0	0	0	0.088419	0	0	0	0	0	0	0	0	0	0	0	0	0	0	0	0	0	0	0	lncRNA	5.43104	0.153318	1	H	0.999999	[0.99999939809982707, 6.0190017287421296e-07]
XLOC_014850	0.471544	0.38939	2.60445	1.93108	0.212719	1.08123	0.494768	0.229131	1.03407	0.026955	0	0	0	0.267879	0.553231	1.16919	1.80307	0.218605	3.46992	0.31209	2.1662	2.48406	0.159654	4.07176	3.17216	1.6953	1.76425	0.029235	0.467283	2.39341	1.90903	2.52844	0.583448	1.68305	2.26342	3.46662	lncRNA	4.07176	1.30852	4	H	0.999989	[0.99998881710637566, 1.1182893624358169e-05]
XLOC_014914	0	0.028988	0.018074	0	0	0	0	0	0.11942	0	0	0	0	0	0.244643	0.053941	0	0	0	0	3.32019	0	5.15118	0.44075	0.568914	0.176477	0	0.01197	0	0	0.013958	0	0	0.215352	0.176525	0	lncRNA	5.15118	0.292788	2	H	0.999998	[0.99999840582689681, 1.5941731031541965e-06]
XLOC_014922	0	0	0	0	0	0	0	3.11268	10.2295	0	0	0	0	2.28742	26.2141	0.178966	0	0	0	1.39659	2.70835	2.49965	0	0	0	0	0	0	0	0	0	0	0	0	0	0	lncRNA	26.2141	1.35076	3	H	0.999996	[0.99999577773218873, 4.222267811311108e-06]
XLOC_014927	0	0	0	0	0	0	0	0	0	0.790408	0	0	0	0	0	3.05824	0	0	0	0	0	0	0	0	0	0	0	0	0	0.557004	0.166604	0	0	0	0	0	lncRNA	3.05824	0.127007	1	H	0.999999	[0.99999939809982707, 6.0190017287421296e-07]
XLOC_014929	0	0	0	0	0	0	0	0	4.67531	4.825	4.44058	6.13254	5.45212	4.00442	2.18751	3.32901	2.0858	0.673892	0.858377	2.73029	0.35851	0.027311	0	0.333437	0.140082	0	0.065465	0	0.178346	0.202997	0.030359	1.13532	0.203319	1.75647	1.59976	0.765821	lncRNA	6.13254	1.33867	7	H	0.999792	[0.99979226812300592, 0.00020773187699405993]
XLOC_014993	0	0	0	1.86551	14.6166	0.251371	1.23876	0	1.43834	4.02114	0	0	0	3.21772	0	1.51864	0	1.7788	4.50975	1.39423	0	0	0	0	0	0	0	0.792954	0	0	0	0	0.068805	1.06993	0.779578	0	lncRNA	14.6166	1.07117	4	H	0.999989	[0.99998881710637566, 1.1182893624358169e-05]
XLOC_014994	0	0	0	0	0.824731	0	0	0	0	0	4.50555	0	0	0	0	0	0	0	0.254795	0	0	0	1.75568	0	0	0	0	0	0.094114	0	0	0	0	0	0	0	lncRNA	4.50555	0.206524	1	H	0.999999	[0.99999939809982707, 6.0190017287421296e-07]
XLOC_014995	0	0	0	0	0	0	0	0	1.36009	0	0	0	0	0	0	0	0.238377	0	0	0	0	0	0	0	0	3.13211	0	2.62436	0	3.06931	0.218584	0.136239	0	0	0	0	lncRNA	3.13211	0.299419	2	H	0.999998	[0.99999840582689681, 1.5941731031541965e-06]
XLOC_015004	0	0	0	0	0	0	0	0	0	8.97236	0	0	0	0	0	0	0	0	0	0	0	0	0	0	0	0	0	0	0	0	0	0	0	0	0	0	lncRNA	8.97236	0.249232	1	H	0.999999	[0.99999939809982707, 6.0190017287421296e-07]
XLOC_015016	0	0	0	0	0	0	0	0	11.1415	9.01935	10.5821	3.38758	3.782	0.074447	0	0	0	0	0.093755	0	0	0	0	2.27619	0	0	0	11.9434	0.086576	0	0	0	0	0	0	0	lncRNA	11.9434	1.45519	6	H	0.999922	[0.99992155814363504, 7.8441856365013465e-05]
XLOC_015017	0.189208	0.07102	0.088563	0	0.213385	0.247911	0.076356	0	0.053195	2.21723	3.5468	1.66739	0.034213	0.076776	0.133191	0.132152	0.111879	0.033737	0.096688	0	0.07692	0	0.128123	0.187793	0.052596	0	0	0.175958	0.133927	0.182926	0.068393	0.085256	0.050893	0.05276	0.144159	0.107828	lncRNA	3.5468	0.289923	1	H	0.999999	[0.99999939809982707, 6.0190017287421296e-07]
XLOC_015049	0.18039	1.38606	0.223504	0.133937	0.131637	0.114702	0.231239	0.21269	0.125298	0.100084	0.061204	0.120228	0.080588	0.058128	0.097105	0.055585	0.809396	0.107845	0.187075	0.049574	2.09004	2.2463	0.312563	1.25592	0.212379	0.543143	0.558295	0.098681	0.172751	0.084635	0.069041	0.595273	6.04519	0.887664	0.436574	0.2177	lncRNA	6.04519	0.563678	1	H	0.999999	[0.99999939809982707, 6.0190017287421296e-07]
XLOC_015056	3.56337	0.838444	1.00821	0.022377	0.809736	0	0.032195	0.024228	5.00165	0	3.41272	0.033478	4.55849	0.679805	2.93894	0	2.35861	0.028449	0	0	2.90267	0	0.027011	3.40475	0.133059	0	1.21258	2.74504	4.14102	0.019282	0	2.031	3.02564	1.51269	2.49208	0	lncRNA	5.00165	1.35993	7	H	0.999792	[0.99979226812300592, 0.00020773187699405993]
XLOC_015124	0.053495	0.481908	0	0.270092	0.422314	0.210277	0.582885	1.70586	0.270719	0.045869	0	0	1.18981	0.814017	6.28877	1.14893	16.7964	0.200308	2.50132	0.03124	5.83924	0	0	0.039821	0.22306	0.048897	0.437825	15.9694	0.075731	0	2.08839	1.69937	0.086335	0.671261	0.061137	0.04573	lncRNA	16.7964	1.67501	4	H	0.999989	[0.99998881710637566, 1.1182893624358169e-05]
XLOC_015139	0	0	0	0	0	0	0	0	0	0	0	0	0	0	0	0	0	0	0.244474	0	0	0	0	1.66191	0	0	0	0	0.112877	3.7002	0	0	0	0	0.182251	0	lncRNA	3.7002	0.163936	1	H	0.999999	[0.99999939809982707, 6.0190017287421296e-07]
XLOC_015185	0.02798	0	0	0	0	0	0	0	0	0	0	0	0	0	0.019696	0.014657	0	0	0	0	0	0	3.69464	0	0.023334	0	0	0.052042	0.712989	0	0	0	0	0.046813	0	0	lncRNA	3.69464	0.12756	1	H	0.999999	[0.99999939809982707, 6.0190017287421296e-07]
XLOC_015187	1.48351	0	0	0.019815	0.504578	0.138842	0.997805	0.085817	0	0	0.033955	0	0.395996	0.014333	0	0	1.8101	0.025192	0	1.44391	7.72543	0.068916	4.9989	1.87558	0.039275	0	0	0.043798	0.016668	0.017075	6.84353	0.254651	0.855079	2.00927	0.026912	0	lncRNA	7.72543	0.88136	3	H	0.999996	[0.99999577773218873, 4.222267811311108e-06]
XLOC_015188	2.84265	0	0.145152	0	0	0	0	2.11902	0.043593	0	0.372636	0	0.084112	0	0	0	0	0	0	0	7.21747	0	0.052497	1.76978	0	0	0.060429	0	0	0	0	0	2.25215	0	0	0	lncRNA	7.21747	0.471097	1	H	0.999999	[0.99999939809982707, 6.0190017287421296e-07]
XLOC_015236	4.94505	0.265162	0	0	0	0	0	0	0	0	0	0	0	3.86985	0	0	5.29107	0	0	0	0	0	26.7884	0	0	0	0	0.437977	0	0	0	0	0.190018	0	0	0	lncRNA	26.7884	1.16076	4	H	0.999989	[0.99998881710637566, 1.1182893624358169e-05]
XLOC_015244	0	0	0	0	0	0	0	0	0	0	0	0	3.76158	0.013272	0	0	0	0	0	0	0	0	0	0	0.018185	0	0	0	0	0	0	0	0	0	0	0	lncRNA	3.76158	0.105362	1	H	0.999999	[0.99999939809982707, 6.0190017287421296e-07]
XLOC_015285	0	0	0.367592	0	0	0.900367	1.10925	0.238504	0.441588	0	2.83107	2.14213	4.04723	0	0	0	1.70269	0	0	0	0.079817	0	0.132948	2.43582	0	0	0	0	0	2.75232	5.67752	0.088467	0	0.766458	0	0	lncRNA	5.67752	0.714271	2	H	0.999998	[0.99999840582689681, 1.5941731031541965e-06]
XLOC_015342	0	0	0	0	0	0	0.755191	0	0	0	0	0	0	0	0	0	0.026346	4.45686	0	2.73206	0.05434	0	0	0	0	0	0	0	0	1.03383	0.048317	0.813095	0	0.037272	0	0	lncRNA	4.45686	0.276592	1	H	0.999999	[0.99999939809982707, 6.0190017287421296e-07]
XLOC_015459	0.038763	0.04365	0.108864	0.016309	0.043716	0.019046	0.04693	0.017658	0.049042	0.016619	0.027948	0.0244	0.115655	0	0	0	0.01146	0.020735	0	0.011319	0.082733	0.018908	0.078746	0.144276	0	0.017716	0.022661	3.94735	0.013719	0	0	0.0262	0.01564	0.064854	0.022151	0.016568	lncRNA	3.94735	0.141212	1	H	0.999999	[0.99999939809982707, 6.0190017287421296e-07]
XLOC_015494	0.161204	0	0	0	0	0.063366	0	0.088123	0.734214	0.387029	0.13947	4.22122	0.874489	0.019624	0.022696	0	0	0	0	0.056484	0	0	0.556714	0	0	0	0.037696	0.929476	0	0	0	0	0	0.350619	0.22108	0	lncRNA	4.22122	0.246208	1	H	0.999999	[0.99999939809982707, 6.0190017287421296e-07]
XLOC_015551	0	0	0	0	0	0	0	0	0	0	0	0	0	0	0	0	0	0	0	0	0	0	6.92302	0	0	0	0	0	0	0	0	0	0	0	0	0	lncRNA	6.92302	0.192306	1	H	0.999999	[0.99999939809982707, 6.0190017287421296e-07]
XLOC_015639	3.41593	5.27982	1.87877	2.30654	1.83607	1.17517	1.52665	1.46711	0.714039	0.091372	0.170733	0.722942	0.301884	2.74219	0.025005	0.015506	0.021004	0.031668	0.281352	0	0.790618	1.37453	0.138305	1.5909	1.42682	1.41775	1.37745	1.46449	2.17904	1.58401	1.33534	4.40951	4.94443	2.83775	3.86333	6.25007	lncRNA	6.25007	1.69411	6	H	0.999922	[0.99992155814363504, 7.8441856365013465e-05]
XLOC_015651	0	0.101511	0	0	0	0	0	0	0	0	0	0	1.80939	0	0	0	2.23878	0	0	1.57933	0	0.087942	16.2986	1.67762	0	0	0	0	0	0	0	0	0	0.377059	0	0	lncRNA	16.2986	0.671396	1	H	0.999999	[0.99999939809982707, 6.0190017287421296e-07]
XLOC_015664	0	0	0.06765	0.04054	0	0	0	0	0	0	0.694685	0	0.130672	0	0	0	0	0	0	0	0.058756	0	6.31248	0	0	0	0	0.089605	0.034101	0	0.052243	0	0	0	0	0	lncRNA	6.31248	0.207798	1	H	0.999999	[0.99999939809982707, 6.0190017287421296e-07]
XLOC_015710	0	0	0	0.531589	0.219215	0.095507	2.17678	0	0	0.541675	0	6.48471	0	0	0	0	0	0	0	0	1.24459	0	0	3.43646	0.040525	0	0	0	0	0	0	3.05453	0	0	0	0	lncRNA	6.48471	0.495155	3	H	0.999996	[0.99999577773218873, 4.222267811311108e-06]
XLOC_015803	0	0.118962	0.178016	0	0	0	0.02558	0.038501	0	0	0	0.398994	0	0	0	0.044272	0.012494	1.60491	0	0	4.23898	0	0	0	1.903	0.540752	0	0	0	1.14904	0.045825	0.357019	0	0.106051	2.07667	0	lncRNA	4.23898	0.356641	1	H	0.999999	[0.99999939809982707, 6.0190017287421296e-07]
XLOC_015815	0	0	0	0.091586	0.017535	0	0	0	5.56038	7.81255	6.23283	7.67309	0.025304	0	0	0.236201	0.009194	0	0	0	0	0	10.4549	0.011574	0	0	0.018179	6.27547	0	0	0	0	0.012547	0	0	0	lncRNA	10.4549	1.2342	6	H	0.999922	[0.99992155814363504, 7.8441856365013465e-05]
XLOC_015825	1.67294	0.765785	1.27963	0.492144	1.16577	0.547996	1.38319	0.619596	0	0	0.882559	0	0.066405	0.074507	0.095744	0.256494	0.345823	0.007275	0.385748	0.555999	0.066352	0.026537	0.013815	0	0.034028	0.012432	0	0.455354	1.17454	0.660767	0.707966	0.588345	5.10355	0.443739	0.69949	1.33709	lncRNA	5.10355	0.608934	1	H	0.999999	[0.99999939809982707, 6.0190017287421296e-07]
XLOC_015826	0.071989	0	0	3.87698	0	0	0	0	0	0	0	0	0	0	0	0	0	0	0	0	0	0	0	0	0	0	0	0	0	0	0	0	0	0	0	0	lncRNA	3.87698	0.109694	1	H	0.999999	[0.99999939809982707, 6.0190017287421296e-07]
XLOC_015845	0.155532	0	0.0546	2.3558	0.087703	0.03821	0.047075	0.070852	0.196772	0.03334	0.056068	0.097901	0	0.047334	0.082114	0.020368	0.045983	0.020799	0.208633	0	0.094844	0	0.355451	0.028944	0.064853	0.035541	0	0.216961	4.40361	0	0.042165	0.052561	0	0	0.044438	0.099716	lncRNA	4.40361	0.251616	1	H	0.999999	[0.99999939809982707, 6.0190017287421296e-07]
XLOC_015856	2.21405	1.69154	1.91453	0.863014	1.31992	1.33983	1.56301	1.58848	0.239152	0.662127	1.0613	0.212657	2.32359	1.35129	0.764417	1.17561	2.60051	3.87893	3.02893	1.22955	1.25449	0.659152	0.116427	1.52238	0.709381	0.540396	1.10742	0.100987	0.73448	1.76726	1.02057	1.1621	1.2998	2.1398	2.16493	1.12941	lncRNA	3.87893	1.34587	2	H	0.999998	[0.99999840582689681, 1.5941731031541965e-06]
XLOC_015858	2.20419	0.440166	3.53731	1.12384	2.00827	0.512167	2.52395	0	7.87598	3.83583	5.77743	1.10723	1.57858	1.06404	0.672622	0.005688	2.27282	0.092931	1.70621	1.54719	0.423762	0.63555	8.93338	1.4468	0	6.80834	0.507811	3.84723	0.576427	1.56676	0.117746	0.014678	0.017524	0.272496	0.111683	0.853937	lncRNA	8.93338	1.8339	7	H	0.999792	[0.99979226812300592, 0.00020773187699405993]
XLOC_015867	0	1.34572	0	0	0	0	0	0	1.00797	0	0	0	3.56563	4.48565	0	0	0	0	0	0	0	0	0	0	0	0	0	2.77847	0	0	0	0.673115	0	0	1.13817	9.53492	lncRNA	9.53492	0.681379	3	H	0.999996	[0.99999577773218873, 4.222267811311108e-06]
XLOC_015883	0	0	0	0	0	0	5.22528	0	0	0	0	0	0	0	0	0	0	0	0	0	0	0	0	0	0	0	0	0	0	0	0	0	0	0	0	0	lncRNA	5.22528	0.145147	1	H	0.999999	[0.99999939809982707, 6.0190017287421296e-07]
XLOC_015884	0	0	0	0	0	3.38447	0	0	0	0	0	0	0	0	0	0	0	0	0	0	0	0	0	0.269868	0	0	0	0	0	0	0	0	0	0	0	0	lncRNA	3.38447	0.101509	1	H	0.999999	[0.99999939809982707, 6.0190017287421296e-07]
XLOC_015902	0.040557	0	0	1.58697	0.02287	0	2.30777	0.018476	0.205245	3.06027	0.029241	0.791405	0	1.55521	3.91133	0.063736	0.011991	0.010847	0	0	0	0.039565	0.102988	0.015095	0.016911	0	0.02371	0	0.014354	0.058816	0.02199	1.01425	0	0.016964	0	0.052005	lncRNA	3.91133	0.41646	2	H	0.999998	[0.99999840582689681, 1.5941731031541965e-06]
XLOC_015957	1.15987	0	0	0.069716	0.233586	0.122121	0.050151	0	0	0	3.0762	0	0.191007	0.012607	0.10206	0	0	0	0.063505	0	0	0.020205	0	0	2.26273	0.037863	0	0	0.087964	0	0	0	0	0	0.331393	1.00921	lncRNA	3.0762	0.245283	1	H	0.999999	[0.99999939809982707, 6.0190017287421296e-07]
XLOC_016030	0.111364	0.125403	0.195474	0.070284	0.094196	0.136796	0.235945	0.025366	0.023482	0.023872	0.160584	0.105149	0.090618	0.050838	0.058795	0.029168	0.049387	0.014893	0.021341	0.048776	0.441417	0.08148	0.28279	0.124348	0.185744	0.025448	0.032552	0.647287	0.039414	0.060563	0.030191	4.6291	0	0.02329	0.222729	0.095199	lncRNA	4.6291	0.238702	1	H	0.999999	[0.99999939809982707, 6.0190017287421296e-07]
XLOC_016034	0	0	0	0	0	0.162895	7.62608	0	0	0	0	0	0	0	0	0	0	0	0	0	0	0	0	0	0	0	0	0	0	0	0	0	0	0	0	1.84213	lncRNA	7.62608	0.267531	1	H	0.999999	[0.99999939809982707, 6.0190017287421296e-07]
XLOC_016037	5.02625	1.02395	6.45455	0.773589	7.00955	0.127655	2.96394	2.94973	2.05645	0.111385	1.70025	2.01277	0.818524	0.346681	0.562731	1.70121	1.55987	0.277949	0.045957	4.20737	3.30876	1.24776	0.030449	8.99298	1.68331	0.383609	3.36478	0.018586	2.11483	0.499945	0.650162	3.81592	0.016127	2.69164	2.35253	3.45952	lncRNA	8.99298	2.12115	9	H	0.998545	[0.99854459548609531, 0.0014554045139046901]
XLOC_016041	0	0	0	0	0	0	0	0	0	0	0	3.61956	0	0	0	0	0	0	0	0	0	0	0	0	0.615625	0.035513	0	0.036132	0	0	0	0	0	0	0	0	lncRNA	3.61956	0.119634	1	H	0.999999	[0.99999939809982707, 6.0190017287421296e-07]
XLOC_016086	0	0	0	0	0	0	0	0	0	0	0	0	0.222048	0	0.032016	4.1931	0	0	0.069724	0	0.332809	0	0	0	0	0	0	0	0	0	0	0	0	0	0	0	lncRNA	4.1931	0.134714	1	H	0.999999	[0.99999939809982707, 6.0190017287421296e-07]
XLOC_016094	0	0.345478	0	0	0	0	0	1.60727	0	0	0	0	0	0.09337	0	0	0	0	0	0	14.8736	0	0.077907	3.93958	0	2.17333	0.358714	0.07133	0.217165	3.89309	0.415876	1.55523	0	2.18155	0	0.524535	lncRNA	14.8736	0.898	3	H	0.999996	[0.99999577773218873, 4.222267811311108e-06]
XLOC_016097	0	0	0	0	0	0	0	0	0	0	0.231046	0	0	0	0	0	0	0	0	0	0	0	0.081375	0	0	0	0	0	0.028354	0	4.38733	0.027074	0	0	0	0	lncRNA	4.38733	0.132088	1	H	0.999999	[0.99999939809982707, 6.0190017287421296e-07]
XLOC_016101	0.072429	0	1.00434	0.586623	0.020421	0.51602	0.865915	0	0.251993	2.06496	0	0	1.67477	0.270021	0.012746	0.388895	1.61138	0.009686	0	0.005287	8.70648	1.25417	0.303468	2.96535	0.468114	0	0.963278	0.261008	0.397322	0.019694	2.69009	0.177458	0.489485	0.49229	0.31041	0.781678	lncRNA	8.70648	0.823216	1	H	0.999999	[0.99999939809982707, 6.0190017287421296e-07]
XLOC_016106	1.00533	0	2.07343	0	0.283449	7.56387	6.08565	4.32214	0.423968	0.350197	0	0	0	0	0	0	0	5.20964	0	0	5.07686	1.34852	0.510573	1.14593	0.419197	0.28716	6.72203	0.029217	2.84643	11.6635	0.851716	7.15592	0.050703	1.23522	3.19553	5.77409	lncRNA	11.6635	2.10084	10	H	0.996154	[0.99615448608197943, 0.0038455139180205212]
XLOC_016109	0	0	0	0	0	0	0	0	0	4.37738	0	0	0	0	0	0	0	0	0	0	0	0	0	0	0	0	0	0	0	0	0	0	0	0	0	0	lncRNA	4.37738	0.121594	1	H	0.999999	[0.99999939809982707, 6.0190017287421296e-07]
XLOC_016166	0	0	0	0	0	0	0	0	0	0	0	0	0	0	0	0	0	0	0	0	0.035159	0	4.86081	0	5.33721	0	0	0	0.040812	6.64734	0.625242	0.03897	0	0	0	0	lncRNA	6.64734	0.488487	3	H	0.999996	[0.99999577773218873, 4.222267811311108e-06]
XLOC_016169	0	0	0	0	0	0	0	0	0	0	0	0	0	0	0	0	0	0	0	0	0	0	20.8178	0	0	0	0	25.1804	0	0	0	0	0	0	0	0	lncRNA	25.1804	1.27773	2	H	0.999998	[0.99999840582689681, 1.5941731031541965e-06]
XLOC_016219	0	0	0	0	0	0	0	0	0	0	0	6.17768	0	0	0	0	0	0	0	0	0	0	0	0	0	0	0	0	0	0	0	0	0	0	0	0	lncRNA	6.17768	0.171602	1	H	0.999999	[0.99999939809982707, 6.0190017287421296e-07]
XLOC_016234	0.305563	0	0.178781	0	0.028717	0.550502	0	0	5.62695	0.109169	0.697633	2.56453	0.096693	0.371972	0.017925	1.08044	0	0	4.35261	0	0.403721	0.248407	0	0.056865	0.106176	0	0	0	0.018024	0.498517	0.055226	0.206526	0.020548	0.042603	0.611126	3.5916	lncRNA	5.62695	0.60669	3	H	0.999996	[0.99999577773218873, 4.222267811311108e-06]
XLOC_016236	0.074877	0.674528	0.31543	0.063008	0.16889	0.294325	0.725214	0.6822	1.76832	5.90672	12.8485	7.91822	4.18375	5.42346	0.316254	5.21673	1.32825	0.280371	5.28036	3.54188	0.502263	4.74798	0	1.6164	0.374662	0.479084	0.437732	0	0.106001	1.03157	0.324791	0.151826	0	2.25496	1.02689	2.43231	lncRNA	12.8485	2.01383	9	H	0.998545	[0.99854459548609531, 0.0014554045139046901]
XLOC_016248	0.19012	1.76026	1.52765	0.053328	0.083383	0.88225	1.89254	1.38573	3.80396	0.009057	4.1122	6.223	3.19719	3.14372	0.074352	4.78596	0.574582	0.429393	3.4166	0.123363	0.44442	0.113343	12.4985	0.825556	0.167358	0.096543	0.135843	0.157161	0.299051	0.130197	0.103084	0.364083	0.204555	0.415278	0.181067	0.568828	lncRNA	12.4985	1.51038	8	H	0.99945	[0.9994499959564993, 0.0005500040435007053]
XLOC_016259	0	0	0	0	0	0	0	0	0	0	0	0	0	0	0	0	0	0	3.8545	0.06248	0	0	0	0	0	0	0	0	0	0	0	0	0	0	0	0	lncRNA	3.8545	0.108805	1	H	0.999999	[0.99999939809982707, 6.0190017287421296e-07]
XLOC_016260	0	0	0	0	0	0	0	0	0	0	0	0	0	0	0	0	0.789326	0	0	0	0	0	3.23908	0	0	0	0	0	0	0	0	0	0	0	0	0	lncRNA	3.23908	0.1119	1	H	0.999999	[0.99999939809982707, 6.0190017287421296e-07]
XLOC_016276	0	0	1.06019	0	0.514849	0.017254	0	0	0	0.015055	0.227866	0	3.00035	0.032061	0	0	0	3.88838	0	0.010254	0	0	0.035669	0.130703	0	0.866644	0	0	0.323136	0	0.41889	0	0	0.631593	0	0	lncRNA	3.88838	0.310358	2	H	0.999998	[0.99999840582689681, 1.5941731031541965e-06]
XLOC_016294	0	0	0	0	0	0.123492	0	0	2.96778	0	0.362414	0	0	0	0	0	0	4.30215	0	0	0	0	1.53172	0.935453	0	0	0	0	0	0	0	0	0	0	0	0	lncRNA	4.30215	0.283973	1	H	0.999999	[0.99999939809982707, 6.0190017287421296e-07]
XLOC_016316	0	0	0	0	0	0	0	0	0.36063	0	0	0.153794	0	0	0	0	0	0	0	0	0.111743	0	7.81734	0	0	0	0	0	0	0	0	0	0	0	0	0	lncRNA	7.81734	0.234542	1	H	0.999999	[0.99999939809982707, 6.0190017287421296e-07]
XLOC_016325	0.985565	0.482523	0.240685	0.036058	0.193304	0.42109	0.259391	4.21641	22.2634	12.8966	20.2668	11.3825	5.02099	0.417308	0.180986	8.08085	0.481415	0.45843	2.20069	12.537	0.313565	0.16721	0.087049	0.542261	0.178676	0.27417	0.350707	0	0.060662	0.186426	0.232339	0.434434	0.138312	0.143385	0.195889	0.109891	lncRNA	22.2634	2.95658	8	H	0.99945	[0.9994499959564993, 0.0005500040435007053]
XLOC_016354	0	0	0	0	0	0	0	0	0	0	0.422875	0	0	0	0	0	0	0	0	0	0	0	6.7022	0	0	0	0	0	0	0	0	0	0	0	0	0	lncRNA	6.7022	0.197919	1	H	0.999999	[0.99999939809982707, 6.0190017287421296e-07]
XLOC_016379	0	0	0	0	0	0	4.11808	0	0	0.108022	0	0	0	0	0	0	0	0	0	0	0	0	0	0	0	0	0	0	0	0.091349	0	0	0.101659	0.105388	0	0.861548	lncRNA	4.11808	0.149613	1	H	0.999999	[0.99999939809982707, 6.0190017287421296e-07]
XLOC_016380	0	0	0	0	0	0	0	0	0	0	0	0	0	0	0	1.40786	0	0	0	0	0	0	0	0	0	0	0	0.416565	0	0	0	5.90367	0	0	0	0	lncRNA	5.90367	0.214669	1	H	0.999999	[0.99999939809982707, 6.0190017287421296e-07]
XLOC_016392	0.086585	0.543211	0	1.44679	0.474293	0.012155	0	0.045078	1.85702	0.010606	0	1.26133	1.65066	0.210805	0.069658	0.038877	0.065826	0.185262	0.056888	1.09074	2.30056	0.012067	0.590499	2.97405	0.35072	0.192201	2.18378	0.103528	0.630385	1.62338	0.160961	0.025081	3.4136	0.320768	0.523044	0.317212	lncRNA	3.4136	0.689656	1	H	0.999999	[0.99999939809982707, 6.0190017287421296e-07]
XLOC_016399	0	0.508714	2.65283	0.587511	0	0	0	0.074836	0.103919	4.43711	0	2.9988	4.2776	3.42468	9.68502	5.63662	13.6479	0.263625	0.251847	0.023984	4.55807	1.88306	0.667449	5.56408	3.35648	0	0.096037	0.687485	0.087211	0.089338	0.044536	1.52672	0	0	1.83053	3.79166	lncRNA	13.6479	2.02104	10	H	0.996154	[0.99615448608197943, 0.0038455139180205212]
XLOC_016412	0	0	0	2.79553	1.67019	0.275331	0	0	0.033759	0	0	0	1.06393	0	0	0.062901	0	0	3.00671	0	0.732233	0	0	0	1.43531	0	0.046798	0	0	0	0	0	0	3.34831	0	0	lncRNA	3.34831	0.401972	2	H	0.999998	[0.99999840582689681, 1.5941731031541965e-06]
XLOC_016500	0	2.02104	0.387734	0	0	0	7.52162	2.64152	4.19206	0	0	0	0	0	15.7443	0	0	0	0	0	0	0	0	0	0	0	0	0	0	0	0	0	0	0	0	0	lncRNA	15.7443	0.903006	3	H	0.999996	[0.99999577773218873, 4.222267811311108e-06]
XLOC_016507	0	2.57	0	0	0	0	0	0.018402	3.50925	0.051955	4.13559	0	0	0	0	0.571328	0	0	0	0	0	0	0	0	0.353713	0	0	0	0.014296	0.014645	0.043804	0	0	0	0	0	lncRNA	4.13559	0.313416	2	H	0.999998	[0.99999840582689681, 1.5941731031541965e-06]
XLOC_016521	0.063486	0.196596	0.245158	0.307182	0.125298	0.062388	0.038431	0.086763	0.08032	4.31409	0.480613	0.119887	0.172199	0.038642	0.044691	0.024942	0.075079	0.04245	0.036498	0.092687	0.029036	0.123867	1.43479	1.9258	0.013236	0.029014	0.018557	0.236163	0.056172	0.253187	0.086057	0.171639	0.038422	0.199158	0.380919	0.108542	lncRNA	4.31409	0.326443	1	H	0.999999	[0.99999939809982707, 6.0190017287421296e-07]
XLOC_016538	0	1.24819	0	0	0	0	0	3.7289	11.5067	0	6.2705	0	1.71142	0	0	0	7.00811	0.091221	0	0	0	0	0	0.063472	0	0	0	0	0	0	0	0	0	1.85454	0	0	lncRNA	11.5067	0.930084	4	H	0.999989	[0.99998881710637566, 1.1182893624358169e-05]
XLOC_016543	0	0	0	0	0	1.42504	0	5.11969	0	0	0	0	0	0.441326	0	0	0	0	0	0	0	0	0	0	0	0	0	0	0	0	0	0	0	0	0	0	lncRNA	5.11969	0.194057	1	H	0.999999	[0.99999939809982707, 6.0190017287421296e-07]
XLOC_016544	0	0	0	0	0	0	0	0	0	4.74022	0	0	0	6.21208	0	4.34389	0	8.64402	11.5718	0.12417	4.40844	0	1.29582	0.316554	0	0	0	0	0	0	0	2.58681	0	0	0	0	lncRNA	11.5718	1.22899	6	H	0.999922	[0.99992155814363504, 7.8441856365013465e-05]
XLOC_016545	0	0	0	0	0	0	1.20809	0	0	0	0	0	0	0	0	0	0.059004	0	0	0	4.32037	0	3.75019	1.85701	3.66154	0.091209	1.9834	8.63032	0	0	0	0	0	2.08689	0	0	lncRNA	8.63032	0.768001	4	H	0.999989	[0.99998881710637566, 1.1182893624358169e-05]
XLOC_016549	0.36156	0.610705	0.317316	0	0.05097	0	0	0.164707	0	0	0	0	0.073551	3.90623	0.031815	0.071025	0	0	4.53824	0.026393	0.2756	0.04409	2.06576	0.773783	0.11307	0	0.211368	1.47105	2.62321	0	0	0.641482	0	0	0	0.154538	lncRNA	4.53824	0.514624	2	H	0.999998	[0.99999840582689681, 1.5941731031541965e-06]
XLOC_016556	1.92226	3.97295	10.8312	2.12944	0.246974	0	3.82961	2.57161	6.36208	2.00293	2.94726	19.4823	3.23392	5.27247	1.11335	4.02781	0.402857	0.598726	1.21234	0.184726	0	0	0	0	0.32467	0	2.16216	0	0.241125	0	0	0.394704	0.019635	0.101775	0.72302	0	lncRNA	19.4823	2.11978	8	H	0.99945	[0.9994499959564993, 0.0005500040435007053]
XLOC_016631	0	0.148352	1.29498	0	0	0	0	0	0	0	0	0	0	0	0	0.103519	0	0	0	0	0	0	0	0	0	0	2.23352	0	0	0	11.2864	0	0	0	0	0	lncRNA	11.2864	0.418521	1	H	0.999999	[0.99999939809982707, 6.0190017287421296e-07]
XLOC_016634	0	0	0	0	0	0	0	0	0.188066	0	7.07349	0	6.28982	0	0	0	0	0	0	0	0	0	0	0	0	0	0	0	0	0	0	0	0	1.49222	0	0	lncRNA	7.07349	0.417878	2	H	0.999998	[0.99999840582689681, 1.5941731031541965e-06]
XLOC_016642	0	0	0	0	0	0	0	0	0	0	0	0	0	0	0	0	0	0	0	0	0	0	0	0	0	0	0	0	0	0	0	0.01921	4.77048	0	0	0	lncRNA	4.77048	0.133047	1	H	0.999999	[0.99999939809982707, 6.0190017287421296e-07]
XLOC_016644	0.515523	1.16102	0	1.30142	0	0	1.87239	0.117422	8.47882	6.1885	4.27435	0.324502	0	0	0	1.75533	1.82898	0	4.24798	0	0	0	0	0	0	0	0	0	0	0	0	0	0	0	0	0	lncRNA	8.47882	0.890729	4	H	0.999989	[0.99998881710637566, 1.1182893624358169e-05]
XLOC_016650	0	0	0.557177	0	0	0	0	0	0	0	0	0	0	0	0	0	0	0	0	0	0	0	0	0	0	0	0	8.6716	0	0	0	0	0	0	0	0	lncRNA	8.6716	0.256355	1	H	0.999999	[0.99999939809982707, 6.0190017287421296e-07]
XLOC_016651	0	0	0	0	0	0	0	0	0	0	0	0	0	0	0	0	0	0	0	0	0	0	0	0	0	0	0	5.00485	0	0	0	0	0	0	0	0	lncRNA	5.00485	0.139024	1	H	0.999999	[0.99999939809982707, 6.0190017287421296e-07]
XLOC_016654	0	0	0	0	0	0	0	0	0	0	0	0	3.94277	2.80178	0	0	0	0	0	0	0	0	0	0	0	0	0	0	0	0	0	0	0	0	0	0	lncRNA	3.94277	0.187349	1	H	0.999999	[0.99999939809982707, 6.0190017287421296e-07]
XLOC_016660	0	0	0	0	0	2.04594	0	0	2.72362	0.29146	1.96058	5.13511	4.70207	3.931	0	0.133545	0	0	11.9203	0.024813	0	0	0	0	0	0	0	0	0	0	0	0	0	0.071088	0	0	lncRNA	11.9203	0.914987	4	H	0.999989	[0.99998881710637566, 1.1182893624358169e-05]
XLOC_016662	0.045114	0	0	0	0	0	0	0	0	0.038683	4.42359	2.83975	0.024473	0.878701	0	0	0	0	0	0	0	0	0	0	0	0	0	0	0	0	0	0	0	0	0	0	lncRNA	4.42359	0.229175	1	H	0.999999	[0.99999939809982707, 6.0190017287421296e-07]
XLOC_016667	0.536706	1.17606	0.162951	0.183094	0	0	0.017562	1.18943	2.96076	0.323383	2.13349	0.40175	2.07739	2.90476	0.010211	2.37835	10.3012	6.97558	4.15846	0.194833	9.27897	2.05186	0.029467	4.20036	3.16938	2.85061	0.763196	4.54606	1.01648	6.08991	3.36623	1.54906	0.093641	1.63815	0.67969	0.905196	lncRNA	10.3012	2.23095	9	H	0.998545	[0.99854459548609531, 0.0014554045139046901]
XLOC_016673	0.900336	0	0.260289	0	0.029864	0	0	0	0	0	0	0	0	0	0	0	0	0	0	0	0	0	4.51869	0	0	0	0	0	0	0	0	0	0	0	0	0	lncRNA	4.51869	0.158588	1	H	0.999999	[0.99999939809982707, 6.0190017287421296e-07]
XLOC_016685	0	0	0.057204	0	0	0	0	0	0	0.104791	0	0	0	0	0	0	0	0	0	0	0.024842	0	11.9583	0	0	0	0	0	0	0	0	0	0	0	0	0	lncRNA	11.9583	0.337366	1	H	0.999999	[0.99999939809982707, 6.0190017287421296e-07]
XLOC_016688	0.042275	0.023802	0.920137	0	0	0.810103	0.204727	0.019258	4.61755	1.30497	1.95071	7.47762	1.62827	0	0	0.066437	0	0.079148	5.97875	0.024688	0.051559	0.701105	0	1.87244	0.616971	0.154565	0.914427	4.91438	0.493744	0.107289	0.045844	1.20009	0.068228	3.89016	0	0	lncRNA	7.47762	1.11609	5	H	0.99997	[0.99997038187050458, 2.9618129495488568e-05]
XLOC_016708	2.139	0	0	0.489689	1.80924	0	0.114248	2.57933	0	0	0	0	0.264492	0.296766	0	1.66426	2.20409	0.462723	0.241117	0.009185	4.75711	0.04603	0	0.152201	0.039349	0.230015	0	0	0.24492	0.022809	1.67145	0.148825	0.114224	0.697323	0.880766	0.309232	lncRNA	4.75711	0.599678	1	H	0.999999	[0.99999939809982707, 6.0190017287421296e-07]
XLOC_016784	0	0	2.44005	0	0	0	0	0	0	0	0	0	0	0	0	0	0	0	0	0	11.367	0.077053	0	0	0	0	0	0	0	0	0	0	0	0	0	0	lncRNA	11.367	0.385669	1	H	0.999999	[0.99999939809982707, 6.0190017287421296e-07]
XLOC_016788	0.157476	0.059109	5.9705	0.176685	0.414396	0.309501	2.35138	0.621726	0.088548	3.15065	21.4964	0.066083	0.142378	0.09585	0.073902	0.054995	0.031039	0.140394	6.71948	0.030654	0.352108	0.870538	0.319906	0.312597	0.175102	0.239898	0.184121	0.634611	0.074311	3.23526	0.284615	0.035479	0.084716	0.087823	0	3.00644	lncRNA	21.4964	1.4458	6	H	0.999922	[0.99992155814363504, 7.8441856365013465e-05]
XLOC_016819	0	0	0	0	0	0	0	0	0	0	0	4.66029	0	0	0	0	0	0	0	0	0	0	0	0	0	0	0	0	0	0	0	0	0	0	0	0	lncRNA	4.66029	0.129452	1	H	0.999999	[0.99999939809982707, 6.0190017287421296e-07]
XLOC_016839	2.43441	0	0	3.07279	0	0	0	0	0	0	0	0	0	0	0	0	0	0	0	0	0	0	0	0.543647	4.7709	2.11389	0	0	3.79094	9.88507	0.263991	0.08227	0.098222	0	0.139109	0	lncRNA	9.88507	0.755423	4	H	0.999989	[0.99998881710637566, 1.1182893624358169e-05]
XLOC_016840	0	0	0	0	0	0	0	0	0	0	0	0	0	0	0	0	0	0	0	0	0	0	0	0	0	9.88733	0	0	0	0	0.143053	0	0	0	0	0	lncRNA	9.88733	0.278622	1	H	0.999999	[0.99999939809982707, 6.0190017287421296e-07]
XLOC_016905	0.307782	0.976727	3.65398	0	0.094666	1.18233	0.101625	1.55504	0	0.047983	0	0.035225	0.62232	0.034061	0.177267	0.087943	0.976139	0.793255	1.7587	0.718957	1.63799	1.938	0.198942	2.93678	0.676686	0.664949	0.032714	0.052042	1.66364	5.41701	3.33763	3.93359	0.42899	0.655383	1.02328	0.69364	lncRNA	5.41701	1.06709	4	H	0.999989	[0.99998881710637566, 1.1182893624358169e-05]
XLOC_016911	0	0	0	0	0	0	0	0	0	0	0	3.27131	0	0	0	0	0	0	0	0	0	0	0	0	0	0	0	0	2.36481	0	0	0	0	0	0	0	lncRNA	3.27131	0.156559	1	H	0.999999	[0.99999939809982707, 6.0190017287421296e-07]
XLOC_016912	0	0	0	0	0.054177	0	0	0	0	0	0	0	0	0	0.371978	0	0	0	0	0.028054	0	0	0	0	0.040062	0	0	0	0	8.25534	0.312561	0.064937	0.193822	0	0	0	lncRNA	8.25534	0.258915	1	H	0.999999	[0.99999939809982707, 6.0190017287421296e-07]
XLOC_016927	0	0	0	0	1.29162	2.25092	0	0	0	0	0	0	0	0	0	0	0	0	0	0	0	0	0	0.170508	0	0	0	0	0	0	0	0	0	4.59875	0	0	lncRNA	4.59875	0.230883	1	H	0.999999	[0.99999939809982707, 6.0190017287421296e-07]
XLOC_017058	0	0	0	0	0	0	0	0	0	0	0	0	0	0	0	0	0	0	0	0	4.66776	0	0	0	0	0	0	0	0	0	0	0	0	0	0	0	lncRNA	4.66776	0.12966	1	H	0.999999	[0.99999939809982707, 6.0190017287421296e-07]
XLOC_017060	2.08944	0.692008	3.62437	0	4.71285	0.724685	7.73768	2.46357	0	0	0	1.70205	0.200023	0.07481	0.951719	1.09453	0	0	0	0	0.974347	0	0	1.92133	0.819991	0.224685	0	0	2.34895	3.38658	0.533133	4.07054	0.09918	0	0	4.51788	lncRNA	7.73768	1.24901	6	H	0.999922	[0.99992155814363504, 7.8441856365013465e-05]
XLOC_017062	0.013206	1.11526	1.00134	0.233358	0.580825	0.519079	0.46364	1.99722	0.044552	0.033969	0.418923	1.32998	3.91136	4.043	0.074367	1.06531	0.320147	0.204852	4.30201	1.92024	0.241583	0.05153	0.415811	0.462015	2.27963	0.048281	1.0036	0.049123	1.25254	0.708574	0.329366	0.026776	0.063937	1.46924	3.8032	4.89927	lncRNA	4.89927	1.13047	5	H	0.99997	[0.99997038187050458, 2.9618129495488568e-05]
XLOC_017072	0	0	0	0	0	0	0	0	0	0	0	0	0	0	0	0	0	0	0	0	0	0	0	0	0.201074	0	0	0	0	0	0	3.58522	3.30758	0	0	0	lncRNA	3.58522	0.197052	2	H	0.999998	[0.99999840582689681, 1.5941731031541965e-06]
XLOC_017073	0.018705	0.021063	0	0.047221	0.337529	0.055145	1.29083	0.068169	0.015777	0	0	0	0.030442	0	0.026335	2.0871	0.055303	0.320186	0.22941	3.1897	0	0.036496	0	0.013924	0.826763	0	0	0	0	0.054253	0	0	0	0.375547	0	0	lncRNA	3.1897	0.252775	1	H	0.999999	[0.99999939809982707, 6.0190017287421296e-07]
XLOC_017080	0	0.08482	0	0	1.3592	0	0	0	0	0	0.108616	0	0	0	0	0	0	0	0	0	3.49093	0	0	0.504641	0	0	0	0	0	0	0	0	0	0	0	0	lncRNA	3.49093	0.154117	1	H	0.999999	[0.99999939809982707, 6.0190017287421296e-07]
XLOC_017086	0.242627	0.963832	1.19245	0.810999	0.942504	0.615939	0.530368	0.70001	0.068214	0.150252	0.563664	0.330903	4.09481	2.84282	1.85502	2.88441	3.63048	0.353304	3.30631	1.93643	5.94285	0.940197	0.027383	4.60555	5.64861	3.82554	1.37112	0.012535	1.64106	1.1582	0.197331	0.241428	0.565605	0.389021	0.377421	1.78601	lncRNA	5.94285	1.57626	7	H	0.999792	[0.99979226812300592, 0.00020773187699405993]
XLOC_017095	0.39674	0.58366	0.539135	1.95464	0.411351	0.081748	0.015494	0.01166	0.03778	0.010974	0.009227	0.008056	2.53405	1.2152	2.22524	0.425711	0.559996	1.1638	3.39427	0.037369	1.67792	0.618009	0.0065	0.805012	1.85708	0.175469	0.359124	0.029755	0.185707	1.87453	0.749432	0.493054	0.020655	0.819015	0.234022	0.486843	lncRNA	3.39427	0.722451	1	H	0.999999	[0.99999939809982707, 6.0190017287421296e-07]
XLOC_017150	1.07114	0	0	0	0	0	0	0	0	0	0.023402	0.020432	3.2839	0	0.205642	3.22211	0.009596	0	0	0.009478	0	0	0.016485	0	0	0	0	0	0	0	0	0	0	0	0	0	lncRNA	3.2839	0.218394	2	H	0.999998	[0.99999840582689681, 1.5941731031541965e-06]
XLOC_017200	0	0.769047	0.137002	0.738897	0.110032	0	0.295298	0.66668	0.534885	0.543772	0.281371	0.245654	0	0	0	0.025554	0	0.026095	0.261751	0	1.27915	0	0	1.52516	2.56297	2.76452	1.36888	0	0.172649	0.742815	0.0529	6.16568	5.23551	1.26506	0.947776	0	lncRNA	6.16568	0.797753	2	H	0.999998	[0.99999840582689681, 1.5941731031541965e-06]
XLOC_017202	0	0	0	0	0	0	0	0	0	0.047587	0	0	0	0	0	0	0	0	0	0	0	0	0	0	0	0	0	0	0	0	0	0	5.73234	0.185706	0	0.9014	lncRNA	5.73234	0.190751	1	H	0.999999	[0.99999939809982707, 6.0190017287421296e-07]
XLOC_017218	0	0.107268	0	0	0	0	0	0	0.040173	0	0.068681	6.47592	0	0	0	1.27247	0.253472	0	0.730188	0	0	0	0	0	0	0	0	0	0	0	0	0	0	0	0.054434	0.366443	lncRNA	6.47592	0.260251	1	H	0.999999	[0.99999939809982707, 6.0190017287421296e-07]
XLOC_017313	0	0.127434	0.227018	0.82986	0.091164	0.762582	0.939498	0.265132	3.25896	5.30928	0.069937	0.284941	0.149092	0.078722	0	0.101626	0	0.025944	0.185885	0.009441	2.1689	0	0	0.52952	0.013482	0	0	0	0	0	0	0	0	0	0	0	lncRNA	5.30928	0.428567	2	H	0.999998	[0.99999840582689681, 1.5941731031541965e-06]
XLOC_017328	1.11415	5.57369	0.230828	0.722367	0.14419	0.107692	1.54788	0.266253	0.061621	0.046983	0.026337	0	0.069357	0.07782	5.47719	0.181788	0.302399	0.097701	0.084002	0	2.00482	3.33196	0.111312	4.81302	4.55431	6.12693	0.08542	0.050957	0.116355	1.73493	1.06955	1.29622	0.117909	1.06954	0.584472	1.38959	lncRNA	6.12693	1.2386	6	H	0.999922	[0.99992155814363504, 7.8441856365013465e-05]
XLOC_017358	0	0	0.042474	0	0	0.029724	0	0	0	0	0	0	0	0.018411	0	0	0	0	0	0	0	0	0	0	0	0	0	0.028129	0	0.021932	0	5.80608	0	0	0.034569	0.025857	lncRNA	5.80608	0.166866	1	H	0.999999	[0.99999939809982707, 6.0190017287421296e-07]
XLOC_017505	0.744048	1.06634	2.46953	0.739944	1.29682	1.46234	1.14647	1.35579	0.171152	0	0.097536	0	0.954026	1.44097	1.52368	0.956687	2.15979	1.44728	0	1.73804	3.54729	1.05578	0.137409	3.42388	2.48199	2.04026	1.81897	0.880658	2.25028	1.32425	1.61371	1.64583	0.272911	1.35802	2.62833	1.73466	lncRNA	3.54729	1.36069	2	H	0.999998	[0.99999840582689681, 1.5941731031541965e-06]
XLOC_017508	0.124426	0.980772	1.39776	0	0	1.22272	1.20511	0.340089	0	0	0	0	5.33231	0	0	0	1.61861	0	0	0	0	0	0	0	0	0	0	0	0	0	0	0	0	0	0	0	lncRNA	5.33231	0.339494	1	H	0.999999	[0.99999939809982707, 6.0190017287421296e-07]
XLOC_017562	2.50175	0	0	0.15037	0	0	0	0.325617	0.150719	0	0.257674	0	0.290814	0	0.125791	0.561648	0.31699	1.05146	6.43783	0.730488	0	0	0	2.92644	0	0	0	0	0	0.777435	0	0.241558	5.91211	1.19589	4.08449	0.45827	lncRNA	6.43783	0.791593	3	H	0.999996	[0.99999577773218873, 4.222267811311108e-06]
XLOC_017569	0.524021	0.570624	0.468994	0.17929	0.04546	0.033953	0.132461	0.461691	0.704252	0.192567	0.024911	0.246482	0.012495	0.354004	1.35796	0.012066	0.023835	3.28668	0.013242	1.8193	0.035115	0.292116	0.070188	0.154316	0	0.01579	0	0.042842	0.354614	0.037579	0.337206	0.35418	0.018587	0.226408	0.026324	1.02882	lncRNA	3.28668	0.373844	1	H	0.999999	[0.99999939809982707, 6.0190017287421296e-07]
XLOC_017610	0.195319	0	0	0	0	0	0	0.177954	0	0	0.844931	0	0.635733	0	1.09994	4.19494	0	0	9.43217	0	0	5.52571	0	0	0	0	2.74041	0	0	0	0	2.37625	0.157611	0	0	0	lncRNA	9.43217	0.760583	3	H	0.999996	[0.99999577773218873, 4.222267811311108e-06]
XLOC_017620	0	0.741761	0.231247	7.62172	9.84336	2.42746	0	5.10134	5.41703	10.7316	0	7.46354	0	23.9564	0.695553	8.45409	0	4.14025	0	0	0	0	0	0	0	1.50524	0	0	0	0.23882	0	0	0	0	0	0	lncRNA	23.9564	2.46026	9	H	0.998545	[0.99854459548609531, 0.0014554045139046901]
XLOC_017663	0	1.19869	0.025335	0.075912	3.49982	1.66663	0.021843	0.821913	0.076088	0.01547	0	1.90797	1.82048	0.66989	0.012701	0.633237	0.042674	2.69267	1.3415	0	0.077016	0.862453	0.054978	1.35649	0.135417	0.560708	0.274237	0.033558	0.293732	1.15126	0.195654	0.18292	0.014559	1.11689	0.226819	0.246774	lncRNA	3.49982	0.647397	1	H	0.999999	[0.99999939809982707, 6.0190017287421296e-07]
XLOC_017675	1.15911	0.270046	0.043653	0.052319	0.385654	0.135289	0.069896	0.129478	0.239727	0.502651	0.365017	0.296318	0.045774	0.021625	0.059398	0.097708	0.698512	0.152037	0.013617	0.207479	0.376433	0.251279	0.027065	1.21325	0.414801	2.18795	0.462128	0.0413	1.23225	0.87267	0.394904	0.369202	3.8381	0.326928	0.411113	0.603623	lncRNA	3.8381	0.499119	1	H	0.999999	[0.99999939809982707, 6.0190017287421296e-07]
XLOC_017691	0	0	0.094475	1.1323	0.986394	0.066115	0	0	0	0	0	0	0	3.56272	0	0	0	0.179945	0	0	0	0	0	0	0	0	0	0	2.00015	0	0	0.227367	0	0.337692	0	0.057513	lncRNA	3.56272	0.24013	1	H	0.999999	[0.99999939809982707, 6.0190017287421296e-07]
XLOC_017771	0	0	0	0	0	0	0	0	0	0	0	0	0	0	0	0	0	0	0	0	0	1.14706	0	0	0	9.51917	2.55315	0.156212	0	0	0	0	0	0	0	0	lncRNA	9.51917	0.371544	1	H	0.999999	[0.99999939809982707, 6.0190017287421296e-07]
XLOC_017819	0.049308	0	0.069238	0.912816	0.27804	0.436088	1.79086	0.089847	0	0	0.497699	0.062074	0.82919	0	3.57509	0.025829	0	0	0	0.028795	1.65373	0	0.150249	0.110113	0.904638	0	0	0	0.034901	0	0.05347	0.56655	0	0.082495	0	0	lncRNA	3.57509	0.338917	1	H	0.999999	[0.99999939809982707, 6.0190017287421296e-07]
XLOC_017837	7.07479	0	0	2.71556	0	0	3.45616	1.69626	0	0	0	0	0	0	0	0	0	0	0.285421	0	0	0	0	0	0.310526	0.226899	0.87072	0	0.087855	0	0	0.083891	5.30832	0	0.141851	0.212204	lncRNA	7.07479	0.624179	3	H	0.999996	[0.99999577773218873, 4.222267811311108e-06]
XLOC_017849	0	0.273468	0	0	0	0	0.147009	0	16.0794	0.312354	6.30339	4.28029	5.86253	5.69098	0	4.45258	0	0	5.58462	0	0	0	0	0.361558	5.97457	0.110989	0	0	0	0	0	0	0	0	0	0	lncRNA	16.0794	1.53983	8	H	0.99945	[0.9994499959564993, 0.0005500040435007053]
XLOC_017856	0	0	0	0	0	0	0	0	0	0	0	0	0	0	0	0	0	0	0	0	0	0.512081	0	0	5.10715	0	0	0	0.371555	0	0	0	0	0	0	0	lncRNA	5.10715	0.166411	1	H	0.999999	[0.99999939809982707, 6.0190017287421296e-07]
XLOC_017916	0	0	0	0	0	0	0	0	0	0.06958	0.351034	0	0	0	0	0	0	0	0	0	0	0	6.84115	0	0	0	0	0	0	0	0	0	0	0	0	0	lncRNA	6.84115	0.201716	1	H	0.999999	[0.99999939809982707, 6.0190017287421296e-07]
XLOC_017917	0	0	0	0	0	0	0	4.86819	0	0	0	0	0	0	0	0	0	0	0	0	0	0	0	0	0	0	0	0	0	0	0	0	0	0	0	0	lncRNA	4.86819	0.135227	1	H	0.999999	[0.99999939809982707, 6.0190017287421296e-07]
XLOC_017918	0.126297	3.34211	1.10842	0	0.035609	0.093083	0	0.719174	0	0	0.136587	0	1.93548	0	0.022226	0.01654	0	6.7727	0.024202	0	6.96995	0.924056	0	3.07897	2.84376	0.519479	0	0	0.134095	0	5.51255	4.01204	0.203828	2.11304	2.20117	2.83404	lncRNA	6.96995	1.26887	6	H	0.999922	[0.99992155814363504, 7.8441856365013465e-05]
XLOC_017931	0	0	0	0	0	0	0	0	0	0	11.4733	0.222597	0	3.55151	0	0	0	0	0	0	0	0.344981	0	0.13162	4.27618	2.90908	0	0	0.750932	0	0	0	17.1216	1.47913	0.606225	0	lncRNA	17.1216	1.19075	4	H	0.999989	[0.99998881710637566, 1.1182893624358169e-05]
XLOC_017953	0	0	6.80968	0	0	0	0	3.07361	0	0	0	0	0	0	0	0	0	0	1.45457	0	0.25715	0	0	0	0	0	0	0	0	0	0	3.56272	0	0	4.57839	0	lncRNA	6.80968	0.548226	4	H	0.999989	[0.99998881710637566, 1.1182893624358169e-05]
XLOC_017957	0	0	0	0	0	0	0	0	0	0	0	0	1.29613	0	0	0	0	0	0	0	0.132454	0	0	0	0	0	0	0	0	0	7.06631	0	0	0	0	0	lncRNA	7.06631	0.235969	1	H	0.999999	[0.99999939809982707, 6.0190017287421296e-07]
XLOC_018022	0.039742	0.044751	0.334833	2.7088	0.04482	0.976344	0.192456	4.16395	0.100559	0	0.171918	0.050032	0.323382	0.048379	2.90947	0	0.117496	1.50935	3.89925	0.023208	0.339284	0.03877	0.040367	0.650833	4.04337	0.072651	1.34751	0.036959	5.51355	2.21888	2.3703	1.77282	0.128277	1.56253	4.40565	3.19344	lncRNA	5.51355	1.26094	6	H	0.999922	[0.99992155814363504, 7.8441856365013465e-05]
XLOC_018042	0	0.165436	0.103151	0.061814	3.39663	1.15499	0.088934	0.133854	2.66417	0	2.85995	0	0.079698	0.044712	0.05171	0	0.868719	0.039294	0.112615	0	0.26877	0.071662	0.447682	0.382772	0.183781	0.268574	0.601212	0.751457	0.103992	2.45017	0	0.099299	0.059277	0.061451	0.251857	0	lncRNA	3.39663	0.495212	1	H	0.999999	[0.99999939809982707, 6.0190017287421296e-07]
XLOC_018046	0.149532	0	2.09975	2.64242	3.71007	0	0	0	0	0	0	4.14149	0	0	0	0	0	0.079987	0	0	0	0	0	0	0	0	0	0	0	0	0	0	0	0.875627	0	0	lncRNA	4.14149	0.380524	2	H	0.999998	[0.99999840582689681, 1.5941731031541965e-06]
XLOC_018047	0.802426	0	0	2.29578	9.95455	6.15059	0	1.90082	0	2.88977	0	0	1.48	0.48841	0	1.76544	0.664266	0.085846	4.92063	0	0	0	0	0	0	0	0	0	0	0.465471	0	0	0	0.134252	0	0	lncRNA	9.95455	0.944396	3	H	0.999996	[0.99999577773218873, 4.222267811311108e-06]
XLOC_018059	0	0.16007	0	0	3.68723	0	0.043024	0	0	0	0	0	0	0	0	3.90936	0	0	0	0	0	0	0	0	0	0	0	0	0.050309	0	3.66106	0	0.028677	0.029729	0	0.060758	lncRNA	3.90936	0.323061	3	H	0.999996	[0.99999577773218873, 4.222267811311108e-06]
XLOC_018066	0	0.531815	0	0	0	0	5.146	0	0	0.931402	14.2332	0	0.6405	0.028746	0	0	0	0	0	0	0	3.27118	0.047971	0	0	0	0	0	0	0	0	0	0	0	0	0.282607	lncRNA	14.2332	0.697594	3	H	0.999996	[0.99999577773218873, 4.222267811311108e-06]
XLOC_018067	0	0	0	0	0	0	0	0	0	0	0	0	0	0	0	0	0	0	0	0	4.04493	0	0	0	0	0	0	0	0	0	0	0	0	0	0	0	lncRNA	4.04493	0.112359	1	H	0.999999	[0.99999939809982707, 6.0190017287421296e-07]
XLOC_018084	0	3.20277	0	0	2.09196	0.060761	0	0	0	0	0.178317	0	0	0	0	0	0	0	0	0	0	0	0	0	0	0	0	0	0	0	0	0	0	0	0	0	lncRNA	3.20277	0.153717	1	H	0.999999	[0.99999939809982707, 6.0190017287421296e-07]
XLOC_018093	3.18091	0	0	0	0	0	0.202687	0.457595	0	0.50243	0	0	0	0	0	0	0	0	0	0	0	0	0	0	0	0	0	0	0	4.30947	0	0.056577	0	0	0	0	lncRNA	4.30947	0.241935	2	H	0.999998	[0.99999840582689681, 1.5941731031541965e-06]
XLOC_018150	0.379326	0.504265	4.7051	0.833459	0.11289	0.258861	4.96234	1.5744	4.16808	4.4903	3.42619	5.11367	0.974569	0.121855	0.051921	0.077274	0.775689	1.92198	2.21706	0.763011	10.03	1.82968	0.123079	2.20011	2.60539	2.17662	0.572864	0.083291	0.921099	1.89096	2.01674	0.060535	1.36892	0.035258	0.319116	0.103584	lncRNA	10.03	1.77137	7	H	0.999792	[0.99979226812300592, 0.00020773187699405993]
XLOC_018172	0	0	0	0	0.099414	0	0	0	0	0.453505	0	0	0	0	0	0	0	0	0	0	0	0	0.029845	2.25289	0	10.0715	0.034355	0.027326	0	0.021306	0	0	0	0.02458	0.7052	0	lncRNA	10.0715	0.38111	1	H	0.999999	[0.99999939809982707, 6.0190017287421296e-07]
XLOC_018224	0	0	0.464517	0	0	0	0	0	0	0	0.079501	0	2.84132	2.08061	0	0.866437	3.06447	0.058984	0.845229	0	1.07587	0	0	2.91393	0.091957	0.403155	1.0314	0	0.039025	0	0.059788	0	0.04449	0	0	0	lncRNA	3.06447	0.443352	1	H	0.999999	[0.99999939809982707, 6.0190017287421296e-07]
XLOC_018287	0.238299	1.35958	0.557704	0.147052	0.340415	0.733748	1.53868	0.651337	0.133994	0.217952	0.137448	0.06	0.698064	0.27075	0.089466	4.11108	1.70027	0.076482	4.81011	0.194828	0.12594	0.216973	0.467958	0.34295	0.211977	0.058084	0.130022	0.531869	0.123695	0.069116	0.103366	0.096638	0.089737	0.252506	0.145249	0.108644	lncRNA	4.81011	0.587277	2	H	0.999998	[0.99999840582689681, 1.5941731031541965e-06]
XLOC_018342	0	0	0	0	0	0	0	0	0	0	0	0	0	0	0	0.058792	0	0	0	0	0	0	0	3.50889	0	0	0	0	0	0	0	0	0	0.093887	0	0	lncRNA	3.50889	0.10171	1	H	0.999999	[0.99999939809982707, 6.0190017287421296e-07]
XLOC_018380	0	0	0	0	0	0	0	0	0	0	0	5.03742	0	0.07611	0	0	0	0.668876	0	0	0	0	0	0	0	0	0	0	0	0	0	0	0	0	0	0	lncRNA	5.03742	0.160622	1	H	0.999999	[0.99999939809982707, 6.0190017287421296e-07]
XLOC_018401	0.204847	0.461339	0.575297	0.172376	0.577555	4.02603	0.124001	0.186634	0.777491	0.175646	0.738456	0.128943	0.611182	0.748101	0.2884	0.375574	3.69435	0.712244	0.471061	0.598135	0.124916	1.19902	0	0.533703	0.170831	0.468095	0.119754	0.381005	1.08748	0.965473	0.777485	0.346134	7.93439	2.05635	0.819389	0.788002	lncRNA	7.93439	0.928325	3	H	0.999996	[0.99999577773218873, 4.222267811311108e-06]
XLOC_018404	0.703804	0.158505	0.625916	0	0	2.07487	2.69824	0.577107	0.039574	0	0.033829	0.649758	1.90898	0.71397	0.016515	0	5.21587	0.138041	2.086	0.027401	0.07153	0.43484	0.023829	1.08274	5.3998	1.80125	0.02743	0.043635	0.149452	3.04495	1.29746	1.83935	6.9666	3.4148	4.77247	3.08842	lncRNA	6.9666	1.42019	7	H	0.999792	[0.99979226812300592, 0.00020773187699405993]
XLOC_018424	1.74289	0.767973	0	0	0	0	0	0	3.6431	1.81933	0.874154	0.476993	0	0.299803	0	0	0	0	0	0	0	0	0	0	0	0	0	0	0	0	0	0	4.55556	0	0	0	lncRNA	4.55556	0.393883	2	H	0.999998	[0.99999840582689681, 1.5941731031541965e-06]
XLOC_018433	0	0	1.82479	0	0	0	0.17481	5.39368	0	0.123808	0	0	0.391641	0	0	0	7.34254	20.3133	14.831	0.084322	0	0	0	0	0.361242	0	0	0	1.83968	2.82683	0.313158	0	0	3.98602	0	1.23431	lncRNA	20.3133	1.69559	5	H	0.99997	[0.99997038187050458, 2.9618129495488568e-05]
XLOC_018452	0	0	0	0	0	0	0	0	0	0	0	6.87184	0	0	0.055688	0	0	0	0	0	0	0	0	0	0	0	0	0	0	0	0	0	0	0	0	0	lncRNA	6.87184	0.192431	1	H	0.999999	[0.99999939809982707, 6.0190017287421296e-07]
XLOC_018487	0.262851	0.64835	2.77703	0.642492	2.85145	0.959407	0.015154	1.77901	0	0	0	0	0.73332	0.022856	3.18959	0.275383	0.784523	2.82546	0.028783	1.70312	2.09137	1.34316	0.012714	1.0715	0.177451	0.938142	1.1415	0	1.44414	2.60477	7.24814	2.96943	5.12085	3.35064	3.49038	2.68565	lncRNA	7.24814	1.53302	5	H	0.99997	[0.99997038187050458, 2.9618129495488568e-05]
XLOC_018489	0.14132	0.305008	0.314201	0.515315	0.929704	0.16202	0.18535	2.15665	4.83732	0.737148	0.594354	0.32617	0	0	0	0	0	0.0063	2.22969	0.013755	0.768414	0.356147	0	0.902945	0	0	0.702233	0	0.383451	0.042696	0	0.00796	0	0.955609	0.780626	0.010067	lncRNA	4.83732	0.510124	1	H	0.999999	[0.99999939809982707, 6.0190017287421296e-07]
XLOC_018508	0.245816	0	1.89848	1.55138	6.37621	0	0	11.31	0.725658	6.11249	0	0	0	0	0	0	0	0	0	0.071776	0	0	0	0	0	0	0	0.114301	0	0.178241	0.666416	0	0	0	4.6354	0	lncRNA	11.31	0.941284	4	H	0.999989	[0.99998881710637566, 1.1182893624358169e-05]
XLOC_018517	0	0	0	0	0	0	0	0	0	4.36199	0	0	0	0	0	0	0	0	0	0	0	0	0	0	0	0	0	0	0	0	0	0	0	0	0	0	lncRNA	4.36199	0.121166	1	H	0.999999	[0.99999939809982707, 6.0190017287421296e-07]
XLOC_018572	0	2.71246	1.89419	0	3.47726	8.33227	0	0	5.60745	0	0.138937	0	0.209075	0	8.54612	3.98738	6.66588	0.206162	5.90852	6.18949	0.058756	5.63975	0	0.071724	3.29447	0	0.112655	0	0	2.51514	0.104486	0	0.077751	1.12844	0	0	lncRNA	8.54612	1.85773	10	H	0.996154	[0.99615448608197943, 0.0038455139180205212]
XLOC_018619	0	0	0	0	0.204798	0	0	0	6.89235	6.61759	5.36797	1.48598	0	0.11053	0	0.237815	7.19425	8.98523	0.069598	0	0	0	0	0	0	0	0	0	0	0	0	0	0	0	0	0	lncRNA	8.98523	1.03239	5	H	0.99997	[0.99997038187050458, 2.9618129495488568e-05]
XLOC_018630	0.248442	0.046627	1.39546	0	0	0.122071	0.05013	0.716786	4.40046	1.13614	9.97115	1.19895	7.21037	7.93897	8.36549	1.80032	4.08883	0.088597	0.412613	0.265991	0.07575	0	0.084117	1.32539	0	0	0.048413	0	0	0	0	0.951543	0	0.519579	0	0	lncRNA	9.97115	1.45728	6	H	0.999922	[0.99992155814363504, 7.8441856365013465e-05]
XLOC_018635	0	0	0.202639	0.14572	0.065099	0.198534	0.384362	0	5.01465	7.05301	1.37338	1.92573	0	0	0	0.498921	0	0	0	0	0.0176	0	0.498364	0	0	0.105522	0	0	0	0	0	0	0	0	0	0	lncRNA	7.05301	0.485654	2	H	0.999998	[0.99999840582689681, 1.5941731031541965e-06]
XLOC_018639	0	0	0	0	0	0	0	0	3.44152	0	3.23605	7.19158	0	0	0	0	0	0	0	0	0	3.38347	0	0	0	0	0	0	0	0	0	0	0	0	0	0	lncRNA	7.19158	0.47924	4	H	0.999989	[0.99998881710637566, 1.1182893624358169e-05]
XLOC_018648	0	1.62006	5.36958	0	0	0	1.05424	1.75921	0	1.59071	2.12915	1.4299	0	0.046089	0.053303	0	6.33551	9.37677	0	0.04422	0	0	0	0	3.69412	1.28042	0	0	0	0	0	0	0	0	0	0	lncRNA	9.37677	0.99398	4	H	0.999989	[0.99998881710637566, 1.1182893624358169e-05]
XLOC_018649	0	0	0	0	0	0	0	0	4.29699	0.854683	0	0	1.62217	0	0.077963	0.058016	1.6372	0	0	0	4.38991	0	0	0	0	0	0	0	0	0	0	0	0	0	0	0	lncRNA	4.38991	0.359359	2	H	0.999998	[0.99999840582689681, 1.5941731031541965e-06]
XLOC_018672	0	0	4.85435	0	0	0	0	0	0	0	0	0	0	0	0	0	0	0	0	0	0	0	0	0	0	0	0	0	0.282343	0	0	0	0	0	0	0	lncRNA	4.85435	0.142686	1	H	0.999999	[0.99999939809982707, 6.0190017287421296e-07]
XLOC_018673	0	0	0	0	0	0	0	0	0	0	0	0	0	0	0	2.88248	0	6.07278	0	0	0	0	0	1.85403	0	0	0	0	0	0	0	0	0	0	0	0.148543	lncRNA	6.07278	0.304384	1	H	0.999999	[0.99999939809982707, 6.0190017287421296e-07]
XLOC_018679	0	0.682496	0	0	0	0	0	0	10.5162	0.148484	0.624261	0	0	0	0	0	5.06857	0.370525	0	0	0	0	0	0	0	0	0	0	0	0	0	0	0	0	0	0	lncRNA	10.5162	0.483625	2	H	0.999998	[0.99999840582689681, 1.5941731031541965e-06]
XLOC_018681	0	0	0.740183	0.088712	0	0	0	0	0	0	1.52017	13.1393	1.02941	0.064168	0	0	0	1.12785	1.53538	0.369392	0	3.39388	0	0	3.60461	0	0	0	0	0	1.60051	0	0	0	0	0	lncRNA	13.1393	0.783709	3	H	0.999996	[0.99999577773218873, 4.222267811311108e-06]
XLOC_018687	0	0	0.078843	0	0	0	0.033988	0.204622	2.67566	1.1073	0.60722	1.30768	0	0.017088	0	0.60295	3.15401	0.090103	0	0	0	0	0	0	0	0	0	0	0.258329	0	0	0	0	0	0	0	lncRNA	3.15401	0.281605	1	H	0.999999	[0.99999939809982707, 6.0190017287421296e-07]
XLOC_018688	0	0	5.27309	0	0	0.535675	0	0	0	8.77682	2.70743	0	0	0	6.43804	0	0	0	0	0	0	0	0	0	0	0	0	0	0	0	0	0	0	0	0	0.103551	lncRNA	8.77682	0.662073	3	H	0.999996	[0.99999577773218873, 4.222267811311108e-06]
XLOC_018693	0	0.635957	0	0.021602	0	0	0	0	0	0	0	0	0	0	0	0	0	0	0	0	0.469629	0	0.026075	1.33766	3.29688	0.023464	0.030015	0	0	0	0	0	0.020715	0	0	0	lncRNA	3.29688	0.162833	1	H	0.999999	[0.99999939809982707, 6.0190017287421296e-07]
XLOC_018703	0	0	0	0	0	0	0	0	0	0	0	0	0	14.2561	0	0	0	0	0	0	0.043281	0	0.072091	0	0	0	0	0	0	0	0	0	0	0	0	0	lncRNA	14.2561	0.399207	1	H	0.999999	[0.99999939809982707, 6.0190017287421296e-07]
XLOC_018711	3.57623	0	0	0	0.366654	0	0	0	0	6.55104	1.8752	3.27433	6.26095	4.55135	0	0	0	0	0	0	1.88341	0	0	0	0	0	0	0	0	0	2.46789	0	0	0	0	0	lncRNA	6.55104	0.855751	5	H	0.99997	[0.99997038187050458, 2.9618129495488568e-05]
XLOC_018717	0.204192	0.048407	0.075455	0.018087	0.884772	0.031683	0.013011	0.156663	2.45644	0.046075	0.061987	0.094707	0.02915	0.039248	0.045391	0.219557	0.038128	3.86888	0.313036	0.025104	0.019661	0.041936	0.261983	0	0.026887	0.019646	0.050261	0.019989	0.053249	0.03117	0.093233	0.043582	0.034689	0.035961	0.061411	0.045935	lncRNA	3.86888	0.264155	1	H	0.999999	[0.99999939809982707, 6.0190017287421296e-07]
XLOC_018736	0	0	0	0	0	0	0	0	0.043503	0	0	0	0	0	0	0	0	0	0	0	0	0.050317	20.956	0	0	0	0	0	0	0	0	0	0	0	0	0	lncRNA	20.956	0.584716	1	H	0.999999	[0.99999939809982707, 6.0190017287421296e-07]
XLOC_018796	0.061856	0	0.115813	0	0	0	0	0	0	0	0.089195	0	3.28844	0.0251	0	0	0	0	0	0	0	0	0	0	0	0	0	0	0	0	0	0	0	0	0	0	lncRNA	3.28844	0.099456	1	H	0.999999	[0.99999939809982707, 6.0190017287421296e-07]
XLOC_018834	0	0	0	0	0	0	0	0.119563	4.20601	0	0	0	0	0	0	0	0	0	0	0	0	0	0.133294	0	0	0	0	0	0	0	0	0	0	0	0	0	lncRNA	4.20601	0.123857	1	H	0.999999	[0.99999939809982707, 6.0190017287421296e-07]
XLOC_018846	0	2.03873	6.70892	0	0	0.049421	0.060887	0	1.01803	0.47435	4.2061	0.696448	8.07546	1.59177	0	15.8596	4.37143	0.026902	7.55577	0	0	0.049062	0.051083	0	0	0	0.058801	0	0.106794	0	0	0	0.040583	0	0	0	lncRNA	15.8596	1.47334	6	H	0.999922	[0.99992155814363504, 7.8441856365013465e-05]
XLOC_018858	0	0	3.32436	3.55742	0	0	0	0	0	0.43499	12.6796	3.40618	3.11893	1.23512	4.52343	11.1613	0.29997	0.090455	0	0	0	0	0	0.251756	0	0	0	0	0	0	0	0	0	0	0	0	lncRNA	12.6796	1.22454	7	H	0.999792	[0.99979226812300592, 0.00020773187699405993]
XLOC_018876	0.38176	0	0	0	0	0.041684	0	0.038647	2.82637	4.18269	11.5602	1.01461	0	0.852004	0	4.24404	0	0.04538	8.74634	0.024771	0	0	1.93882	0	0	0	0	8.52065	0.930764	0.061514	0	0	0	0.567746	0	0	lncRNA	11.5602	1.27717	5	H	0.99997	[0.99997038187050458, 2.9618129495488568e-05]
XLOC_018880	2.63921	1.30021	0.289531	0	0.279041	0.243143	0	0.563569	0	0.318233	0	0	0	0	0.406403	1.53373	3.82826	0.154411	0.03161	0	0	0	0	0.153485	0	0	0.048215	0	0	0	0.134156	0	0	0	0.471287	0	lncRNA	3.82826	0.344291	1	H	0.999999	[0.99999939809982707, 6.0190017287421296e-07]
XLOC_018897	0	0	0	0	0	0	0	0	0	0.085647	1.94443	1.25748	0.596039	0	0	1.15113	0.029531	0	0	0	0	1.99757	0	0	4.20662	4.33672	0	1.30048	0	0	0	0	0	0	0	0	lncRNA	4.33672	0.469601	2	H	0.999998	[0.99999840582689681, 1.5941731031541965e-06]
XLOC_018921	0	0.819418	4.34276	0	0	1.25141	1.32149	4.30943	4.14287	2.49582	20.199	8.24492	7.89503	0	1.0245	9.43447	0.752994	0.097313	3.48619	0	0	0	0	0	0	0	0	0	0	0	0	0	7.04643	0	0.831644	0	lncRNA	20.199	2.15821	9	H	0.998545	[0.99854459548609531, 0.0014554045139046901]
XLOC_018943	0	0	0	0	0	0	0	0.695637	6.89061	7.13603	0	6.15176	0	0	0	2.59975	3.61177	0	0.058526	0	0	0	0	0	0	0	0	0	0.054044	0	0	0	0	0	0	0	lncRNA	7.13603	0.755503	4	H	0.999989	[0.99998881710637566, 1.1182893624358169e-05]
XLOC_018960	0	0.073228	0.009132	0	0.315364	0.134201	0.070858	0	0.02194	0.117097	0.431352	0	0	0.063331	1.42827	0.146482	0.003845	0	0	0	0.003966	0.152256	0.435954	0.019363	0	0.011888	0.098844	5.58202	0	0	0	0	0.005248	0	0.029728	0	lncRNA	5.58202	0.254288	1	H	0.999999	[0.99999939809982707, 6.0190017287421296e-07]
XLOC_018970	0	0	0	0	0	0	0	0.079986	0	0	0	0	0	0	0	0.32192	0	0	0.538355	5.63956	0	0	0	0	0	0	0	0	0	0	0	0	0	0	0	0	lncRNA	5.63956	0.182773	1	H	0.999999	[0.99999939809982707, 6.0190017287421296e-07]
XLOC_019003	0	0.332813	1.24507	0	0	0	3.57822	1.07712	8.22635	7.72947	14.7033	10.7904	3.44713	1.61906	2.7047	0.541883	1.22334	10.8297	4.30447	0	0	0.288327	0	1.21005	0	0	0	0	0.732214	0	1.76278	0	0	8.28269	0	4.67409	lncRNA	14.7033	2.48064	10	H	0.996154	[0.99615448608197943, 0.0038455139180205212]
XLOC_019015	0	0.427724	0	0	0	0	0.958051	1.00937	0.213582	1.05851	1.32365	0.159397	5.04833	0.096332	0.534772	0.514021	2.58291	0.016932	0	0	0	0	2.15414	0	0	0.405055	0.99925	0	0	0.022952	0	0	0	0	0	0	lncRNA	5.04833	0.486805	1	H	0.999999	[0.99999939809982707, 6.0190017287421296e-07]
XLOC_019020	0	0	0	0	0	0	0	0	0.871853	0	4.84427	1.13867	0	0	0	0	0.076403	0	0	0	0	0	0	0	0	0	0	0	0	0	0	0	0	0	0	0	lncRNA	4.84427	0.192533	1	H	0.999999	[0.99999939809982707, 6.0190017287421296e-07]
XLOC_019036	0.308682	0.608289	1.03307	0.865839	0.586011	0.596568	0	0.093746	11.4339	4.40251	9.19892	7.05969	2.24386	3.42576	0.369399	1.61161	2.06556	0.522877	0.114363	0.549808	0	0.717698	1.61472	0.379138	0.115841	0	0.018046	0	0	0	0.033474	0.584177	0	0.989861	0.676162	0	lncRNA	11.4339	1.45054	5	H	0.99997	[0.99997038187050458, 2.9618129495488568e-05]
XLOC_019039	0	0	0	0	0	0	0	0	0	3.47215	0.216262	0	0	0	0	0	0	0	0	0	0	0	0	0	0	0	0	0	0	0	0	0	0	0	0	0.512826	lncRNA	3.47215	0.116701	1	H	0.999999	[0.99999939809982707, 6.0190017287421296e-07]
XLOC_019044	0.241112	0.407259	0.169286	0.101446	0.13596	0.355408	0.291907	0.219675	0.101681	0.103371	1.3907	3.03541	0.915577	0.44027	0.084864	0.126304	0.14257	0	0.184818	0.211207	0.514607	0.235214	0	0.897408	0.402149	0.220385	0.281908	0.112114	0	0.786734	0.130732	0.407412	0.097282	1.31105	1.10223	1.44278	lncRNA	3.03541	0.461134	1	H	0.999999	[0.99999939809982707, 6.0190017287421296e-07]
XLOC_019057	0	0	0	0	0	0	0	0	0	0	0	0	0	0	0	0	0	0	0	0	0	0	0	0	0	0	0	0	0.493124	0	0	0	4.49737	0	0	0	lncRNA	4.49737	0.138625	1	H	0.999999	[0.99999939809982707, 6.0190017287421296e-07]
XLOC_019092	0	0.357635	4.53409	1.69261	0.179091	0	0	0	0	0	0	1.06622	0	0	0	0	0	0	0	0	0	0	0	0	0	0	0	0	0	0	0	0	0	0	0	0	lncRNA	4.53409	0.21749	1	H	0.999999	[0.99999939809982707, 6.0190017287421296e-07]
XLOC_019102	0	0	0	0	0	0	0	0	0.032102	0.456892	0.219529	0.814563	0.061941	0	1.74151	0	0.315075	0	0	0.022227	3.20291	0	0.038659	0	0	0	0	0	0	0	0	0	0	0	0	0	lncRNA	3.20291	0.191817	1	H	0.999999	[0.99999939809982707, 6.0190017287421296e-07]
XLOC_019114	0	0.115758	0.519668	0.051903	0	0.10102	0.920979	0	4.64739	0.969602	0.326114	2.12243	0.301137	0.062571	0	0.732365	0.632169	0.483905	2.34819	0	0	0	0	0	0	0	0	0	0	0	0	0	0	0	0	0	lncRNA	4.64739	0.3982	1	H	0.999999	[0.99999939809982707, 6.0190017287421296e-07]
XLOC_019126	0.274795	0.011252	0.406917	0.390999	1.09313	0.265129	0	0.050073	0.164348	0.788266	0.792489	0.465454	0	0.197669	1.53696	0.002617	0.002954	0.09354	0.562975	0	1.08464	0.204711	0.233443	0.349603	1.19582	0.589114	0.601688	8.07544	0	0.44198	0.698924	0	0.145141	0.041796	0.01713	1.10192	lncRNA	8.07544	0.607803	1	H	0.999999	[0.99999939809982707, 6.0190017287421296e-07]
XLOC_019127	0	0	0	0	3.54234	0	0	0.062211	0.057592	0	0	0	0	0	0	0	0	0	0	0	0	0	0	0	0	0	0	0	0	0	0	0	0	0	0	0	lncRNA	3.54234	0.101726	1	H	0.999999	[0.99999939809982707, 6.0190017287421296e-07]
XLOC_019134	0	0	0	0	0	0	0	0	6.8749	0	0	0	0	0	0	0	0	0	0	0	0	0	0	0	0	0	0	0	0	0	0	0	0	0	0	0	lncRNA	6.8749	0.190969	1	H	0.999999	[0.99999939809982707, 6.0190017287421296e-07]
XLOC_019158	0	0	0	0	0	0	0	0	0	0	0	0	0	0	0	0	0	0	0	0	0	0	0	0	0	0	0	16.3651	0	0	0	0	0	0	0	0	lncRNA	16.3651	0.454585	1	H	0.999999	[0.99999939809982707, 6.0190017287421296e-07]
XLOC_019203	0	0.162128	0	0	0	0	0	0	0	2.90117	0	3.71577	0	0	0.050676	0.339396	0	0	0	0	0	0	0	0	0	0	0.168339	0	0	0	0	0	0	0	0	0	lncRNA	3.71577	0.203819	1	H	0.999999	[0.99999939809982707, 6.0190017287421296e-07]
XLOC_019205	0	0	0	0	0	0	0	0	0	0	0	0.107891	0	0	0	0	3.04052	0.091686	0	0	1.77687	0	0	0	0	0	0	0	0	0	0	0	0	0	0	0	lncRNA	3.04052	0.13936	1	H	0.999999	[0.99999939809982707, 6.0190017287421296e-07]
XLOC_019206	0.216586	9.67424	4.9675	1.76179	15.7956	7.30742	0.087405	3.0915	0	1.73331	18.3222	2.09043	7.75449	0	0.050821	9.98414	0.768406	24.6772	0.498055	0	0.132075	0	2.71324	0.591158	0.060207	0	0.422054	0.13428	3.98597	0.366441	0	0	0	0	2.80531	0	lncRNA	24.6772	3.3331	10	H	0.996154	[0.99615448608197943, 0.0038455139180205212]
XLOC_019207	0	0.430536	0.751639	1.15824	1.89726	2.63006	0	0.905701	0	0	0	0	0.041482	0	0	0	1.62776	0.040904	0.64476	1.78624	0.326412	0	0	0.79691	0	0	0	0	0	0.055447	0	0	0	0	0	3.07229	lncRNA	3.07229	0.449045	1	H	0.999999	[0.99999939809982707, 6.0190017287421296e-07]
XLOC_019231	1.01189	0	0.284183	0	0	0	0	0	0.512082	10.2961	0.194549	0	0	0	0	0	0	0	0	0.039395	0	0	0	2.96277	0	0	0	0	0	0.048915	0	0	0	1.18508	0	0	lncRNA	10.2961	0.459305	1	H	0.999999	[0.99999939809982707, 6.0190017287421296e-07]
XLOC_019250	0	0	0	0	0	0	0	0.405788	2.57593	0	0	5.92748	0	0	0	0	0.037623	0	0	0	0	0	0	0	0	0	0.148785	0	0	0	0	0	0	0	0	0	lncRNA	5.92748	0.252656	1	H	0.999999	[0.99999939809982707, 6.0190017287421296e-07]
XLOC_019284	0.034825	0	0.097804	0.029305	0	0.547562	0.337297	0	0	0	0.803472	0	1.41689	0	0.024515	0	3.91254	0.037257	0	0	0	0	8.66642	0	0	0	0	0	0	0	0	0	0	0	0	0	lncRNA	8.66642	0.441886	2	H	0.999998	[0.99999840582689681, 1.5941731031541965e-06]
XLOC_019291	0.119357	5.34922	0.838009	0.060262	5.59969	4.69163	13.9589	7.98187	0	0.020468	0.309795	0.090156	0.01295	0.058119	1.14267	1.81318	0.056461	6.46119	0.475747	12.4209	0.087341	0.139725	0.07274	0.586398	1.79167	0.043639	0.02791	0.110998	0.152072	0.138473	3.00282	0.080672	0.192628	0.219662	5.7564	7.75434	lncRNA	13.9589	2.26717	10	H	0.996154	[0.99615448608197943, 0.0038455139180205212]
XLOC_019313	0.034539	0	0.3395	0	0	3.69959	2.29985	0	3.1462	0.014808	0.273922	0.065223	0	0.031534	0	0.099511	0.194018	0	2.6475	0.010085	1.46381	0.202165	0.806891	2.75103	0.288037	0	1.49417	0.01606	1.41797	0.125221	0.636726	0.46689	0	2.36924	1.67761	0.088576	lncRNA	3.69959	0.740574	2	H	0.999998	[0.99999840582689681, 1.5941731031541965e-06]
XLOC_019315	1.28605	1.74372	0.921373	0.044171	0	2.52759	0.317753	0.239125	2.05873	5.98624	4.69289	8.49172	1.23869	0.91058	0.018476	4.85328	2.31238	2.20419	2.59525	0	0	0.512081	0	0	1.46648	7.89266	0.797858	0	1.35618	1.75085	0.056923	0	6.65022	0.395205	0.719892	0	lncRNA	8.49172	1.7789	6	H	0.999922	[0.99992155814363504, 7.8441856365013465e-05]
XLOC_019337	0	0	0	0	0	0	0	0	6.29154	5.11685	6.21469	10.4342	0	1.41253	0	0	0	0	0	0	0	0	0	1.48072	0	0	0	0.616626	0	0	0	0	0	0	0	0	lncRNA	10.4342	0.876866	4	H	0.999989	[0.99998881710637566, 1.1182893624358169e-05]
XLOC_019386	1.01422	1.76205	3.29596	0.243844	0	0	0.070165	0.316817	0.904315	2.23623	0.41785	0.036481	0	0.123465	0.101993	0.121437	1.85054	2.3096	0.666365	2.33531	0	0.028269	0	0	0	2.78111	0	0.080846	0.471762	0.231129	0	0	0	0	0	0	lncRNA	3.29596	0.594438	1	H	0.999999	[0.99999939809982707, 6.0190017287421296e-07]
XLOC_019422	0	0	0	0	0	0	0	0	0	0	0	0	0	0	0	0	0	0	0	0	0	0.026402	6.21257	0	0	0	0	0	0.019156	0	0	0	0	0	0	0	lncRNA	6.21257	0.173837	1	H	0.999999	[0.99999939809982707, 6.0190017287421296e-07]
XLOC_019426	0	2.01535	0	0.37651	0	2.91295	0	0	1.41519	0	0	0	4.85443	1.29361	7.08676	0.234384	1.42206	15.1682	2.87237	12.2155	0.272847	0.327368	0	2.8727	3.87129	0	1.24246	0	0	0.040554	0	1.8901	13.0882	0.421084	0	0	lncRNA	15.1682	2.10817	6	H	0.999922	[0.99992155814363504, 7.8441856365013465e-05]
XLOC_019437	4.00111	0	14.7293	1.27395	0.853691	1.80653	20.5544	0.197047	4.10435	0	3.27456	3.2673	0.117324	0.724021	0	3.39881	0.063942	0	0.165781	0.126301	11.3422	0.632959	0.109839	0.160994	0.090181	0	1.01148	15.0848	0	0	0	0	0.087261	0.090462	0	0	lncRNA	20.5544	2.42413	9	H	0.998545	[0.99854459548609531, 0.0014554045139046901]
XLOC_019450	0	0	0	0	0	0	0	0	0	0	0	5.19484	0	0	0	0	0	0	0	0	0	0	0	0	0	0	0	0	0	0	0	0	0	0	0	0	lncRNA	5.19484	0.144301	1	H	0.999999	[0.99999939809982707, 6.0190017287421296e-07]
XLOC_019451	0	4.37318	1.06408	0.717369	0.640956	0.465415	0.688068	1.55341	15.9785	6.09149	22.2636	23.1342	3.2886	2.30618	2.73384	5.01155	1.45625	0.101337	2.17821	0.44253	0.115524	0	0	0	1.34289	0	0	0.264268	0	0	0	0	0	1.50554	1.40731	0	lncRNA	23.1342	2.75345	7	H	0.999792	[0.99979226812300592, 0.00020773187699405993]
XLOC_019460	1.46555	0	0	0	0.12714	0	0	3.80033	0	0	9.10332	0	0	0	0	0	0	0	0.172828	0.065835	0	0	0	0	0	0	0	0	0	0	0	0	0	0	0	0	lncRNA	9.10332	0.409306	2	H	0.999998	[0.99999840582689681, 1.5941731031541965e-06]
XLOC_019474	0	0.984012	0	0	0	0	0	0	5.7735	0	0	0	0	0	0	0	0	0	0	0	0	0	0	0	0	0	0	0	0	0	0	0	0	0	0	0	lncRNA	5.7735	0.187709	1	H	0.999999	[0.99999939809982707, 6.0190017287421296e-07]
XLOC_019477	0	0	0	0	0	0	0	0	0	0	0	0	0	0	0	0	0	0	7.78587	0	0	0	0	0	0	0	0	0	0	0	0	0	0	0	0	0	lncRNA	7.78587	0.216274	1	H	0.999999	[0.99999939809982707, 6.0190017287421296e-07]
XLOC_019479	0	0	1.84309	0	0	0	0	0	0	3.13516	0.270378	2.18352	0	0	0	2.48013	0	0	0	0	0	0	0	0	0	0	0	0	0	0	0	0	0	0	0	0	lncRNA	3.13516	0.275341	1	H	0.999999	[0.99999939809982707, 6.0190017287421296e-07]
XLOC_019485	0	1.8777	0	0	0	0	0	0	0	6.97935	1.34488	0	0	0.326849	0	0	0.183829	0	0	0	0	0	0	0	0	0	0	0	0	0	0	0	0	0	0	0	lncRNA	6.97935	0.297572	1	H	0.999999	[0.99999939809982707, 6.0190017287421296e-07]
XLOC_019504	0	0	0	0	0	0	0	0	0	3.0714	0	0	0	0	0	0	0	0	0	0	0	0	0	0	0	0	0	0	0	0	0	0	0	0	0	0	lncRNA	3.0714	0.085317	1	H	0.999999	[0.99999939809982707, 6.0190017287421296e-07]
XLOC_019535	0	0	0	0	0	0	0	0	3.817	0	0	0	0	0	0	0	0	0	0	0	0	0	0	0	0	0	0	0	0	0	0	0	0	0	0	0	lncRNA	3.817	0.106028	1	H	0.999999	[0.99999939809982707, 6.0190017287421296e-07]
XLOC_019540	0	0	0.201256	0	0	0	2.0128	0	0.217591	0.368677	0	0	0.171048	0	0	0	1.05086	0.015333	0	0	5.76832	1.39817	0.058231	0.448092	0.884475	5.42351	1.17301	0.026657	4.9101	1.33022	4.16529	5.21163	0.023131	1.31885	2.12937	0	lncRNA	5.76832	1.06407	5	H	0.99997	[0.99997038187050458, 2.9618129495488568e-05]
XLOC_019554	0	0	0.670372	0.044636	10.6484	0	1.99081	0.096657	6.48727	13.5995	8.56671	7.41247	0.258978	10.364	0	1.13926	0	0	0	0	0	0	0	0	0	8.09695	0	0	0.037547	6.5771	0.402656	0.143409	0	0	0	0.226723	lncRNA	13.5995	2.13232	8	H	0.99945	[0.9994499959564993, 0.0005500040435007053]
XLOC_019604	0	0	0	0	0	0	0	0	0	0	0	0	0.061569	0	3.43547	1.84307	0	0	3.7409	0.06628	0	0	0	0	0	0	0	0.422194	0	0	0	0	0	0	0	0	lncRNA	3.7409	0.265819	2	H	0.999998	[0.99999840582689681, 1.5941731031541965e-06]
XLOC_019606	0	0	0	0	0	0	0	0	0	0	0	0	0	0	0	0	0	0	0	0	0	0	0	0	0	0	0	13.6685	1.88254	0	0	0	0	0.702586	0	0	lncRNA	13.6685	0.451491	1	H	0.999999	[0.99999939809982707, 6.0190017287421296e-07]
XLOC_019615	0	0	0	0	0	0	0	0	0	0	0	0	0	0	0	0	0	0	0	0	0	0	0	0	0	0	0	0	0	0	0	0	0	3.52763	4.33742	0	lncRNA	4.33742	0.218474	2	H	0.999998	[0.99999840582689681, 1.5941731031541965e-06]
XLOC_019619	0	0	0	0	0	0	0	0	0	0.136449	0	0	0	0	0	0	0	0	4.8792	0	0	0	0	0	0	0	0	0	0	0	0	0	0	0	0	0	lncRNA	4.8792	0.139323	1	H	0.999999	[0.99999939809982707, 6.0190017287421296e-07]
XLOC_019642	0	0	0	0	0	0	0	0	0	0	0	0	0	0	0	0	0	0	6.09342	0	0	0	0	0	0	0	0	0	0	0	0	0	0	0	0	0	lncRNA	6.09342	0.169262	1	H	0.999999	[0.99999939809982707, 6.0190017287421296e-07]
XLOC_019645	0	0	0	0	0	0	0	0	1.48147	0	0	0	0.525702	0	0	3.01413	0	0	0	0	0	0	0	0	0	0	0	0	0	0	0	0	0	0	0	0	lncRNA	3.01413	0.139481	1	H	0.999999	[0.99999939809982707, 6.0190017287421296e-07]
XLOC_019651	0	0	0	0	0	0	0	0	0.050003	3.05004	0	0	0	0	0	0	0	0	1.49964	0	0	0	0.843046	0	0	0	0	1.32321	0	0	0	0	0	0	0	0	lncRNA	3.05004	0.187943	1	H	0.999999	[0.99999939809982707, 6.0190017287421296e-07]
XLOC_019700	0	0	0	0.074394	0	0	0	0	5.96531	2.65318	2.03969	0	0	0	0.062234	0	0	0	0	0	0	0	0.179596	0	0	0	0	0	0	0	0	0	0	0	0.101037	0	lncRNA	5.96531	0.307651	1	H	0.999999	[0.99999939809982707, 6.0190017287421296e-07]
XLOC_019701	0	0	0	0	0	0	0	0	0	0.530171	0	4.47583	0.083854	0	0	0	0	0	0	0	0	0	0	0	0	0	0	0	0	0	0	0	0	0	0	0.132139	lncRNA	4.47583	0.145055	1	H	0.999999	[0.99999939809982707, 6.0190017287421296e-07]
XLOC_019717	0.468041	0.26352	0	0.590774	0.087974	0	0.849966	0.071071	0	0	0	0	0.084633	0	0	0	3.92067	0	0	0	1.95032	0	0.87157	0	4.03331	0	1.18567	1.66852	0	0	0	0	0	0	0	0	lncRNA	4.03331	0.445723	2	H	0.999998	[0.99999840582689681, 1.5941731031541965e-06]
XLOC_019721	0	0	0	0	0	6.92024	0	0	0	0	0	0	0	0	0	0	0	0	0	0	0	0	0	0	0	0	0	0	0	0	0	0	0	0	0	0	lncRNA	6.92024	0.192229	1	H	0.999999	[0.99999939809982707, 6.0190017287421296e-07]
XLOC_019739	0.010649	0	0	0	0	0	0	0	2.75747	2.62979	2.54908	0.026813	0	0	0	0	0	0	0	0	0.850708	0.020778	3.03951	0	0	0	0	0.821994	0	0	0	0.007198	0	0.24053	0	0	lncRNA	3.03951	0.359848	1	H	0.999999	[0.99999939809982707, 6.0190017287421296e-07]
XLOC_019746	0.997869	1.26411	0.700609	0.104962	0.140672	0.490299	0	0.795506	1.9989	0.962576	0	7.85149	7.91677	1.36658	0.702439	0.457382	0	0	0.191223	0	0.076063	0.608413	0	1.48561	0.104021	0	0.437515	0.115999	0.353161	1.17577	1.0821	0	0	0.313033	1.56808	0	lncRNA	7.91677	0.923921	2	H	0.999998	[0.99999840582689681, 1.5941731031541965e-06]
XLOC_019751	0	0	0.447857	0	0	0	0	0.134115	3.45568	2.94511	1.45045	0	0	0.343456	0	1.64502	0.623794	0	0	0	0	0	0	0	0	0	0	0	0	0.60484	0	0.016582	0	0	0	0	lncRNA	3.45568	0.324081	1	H	0.999999	[0.99999939809982707, 6.0190017287421296e-07]
XLOC_019754	0	0	0	0	0	0	0	0	0	0	7.14479	3.58343	0	0	0	0	1.24674	0	0	0	0	0	0	0	0	0	0	0	0	0	0	0	0	0	0	0	lncRNA	7.14479	0.332638	2	H	0.999998	[0.99999840582689681, 1.5941731031541965e-06]
XLOC_019765	0.767007	1.16599	0.053852	1.35539	1.38402	0.150746	2.78578	3.31936	2.71707	0	1.3825	0.482801	2.51729	3.92155	6.37113	5.18306	0.521562	0.246171	1.58741	0	0.046772	0	4.51861	1.14191	1.59911	0	0	0	0.054291	0	0	1.14051	0	0	1.09573	2.29484	lncRNA	6.37113	1.3279	5	H	0.99997	[0.99997038187050458, 2.9618129495488568e-05]
XLOC_019771	0	0	0	0	0	0	0	0	0.571055	0.414673	0.976292	0	2.09877	0.294359	0	3.85068	0	0	0	2.08991	0	0.471783	0.098244	0	0.241984	0	0.113088	0	0.136926	0.070133	0.104887	0	0	0.161824	0	0	lncRNA	3.85068	0.324851	1	H	0.999999	[0.99999939809982707, 6.0190017287421296e-07]
XLOC_019774	0	0	0.116576	0.139718	0	0	0	0	0	0	0	0	0	0.050531	0	0	0	0.444081	0	12.0719	0.050625	0	0	0.061798	0	0	0	0	0	0	0	0	0	0	0	0	lncRNA	12.0719	0.359311	1	H	0.999999	[0.99999939809982707, 6.0190017287421296e-07]
XLOC_019814	0.101598	0	0	0	0	0	0	0	2.9135	3.22325	3.809	5.37194	0.220456	0	0.50063	3.45934	1.32164	3.64119	0	1.00863	0.867362	0	0	0	0	0	0	0	0	0	0	0	0	0	0	0	lncRNA	5.37194	0.734404	5	H	0.99997	[0.99997038187050458, 2.9618129495488568e-05]
XLOC_019815	0	0	0	0	0	0	0	0	8.47702	17.8342	0	0	2.87753	0.084964	1.27743	0.877478	6.02545	1.79207	0.535	0	0	0	0	0.623463	0.349234	4.97607	0	14.5394	0	0	0.151374	0.094348	0	0.817413	0	0	lncRNA	17.8342	1.70368	5	H	0.99997	[0.99997038187050458, 2.9618129495488568e-05]
XLOC_019816	0	0	0.332213	0	0	0	0	0	0.199544	5.07148	0	0.595681	2.43847	0	2.16503	0	5.03612	0.126553	0	0	0	0	2.88366	3.52222	0.789193	0	0	0	0	0	0	0	0	0	0	0	lncRNA	5.07148	0.643338	3	H	0.999996	[0.99999577773218873, 4.222267811311108e-06]
XLOC_019817	0	0	0	0	0	0	0	0	0	0	0	6.78782	0	0	0	0	0	0	0	0	0	0	0	2.62427	0	0	0	0	0	0	0	0	0	0	0	0	lncRNA	6.78782	0.261447	1	H	0.999999	[0.99999939809982707, 6.0190017287421296e-07]
XLOC_019821	0	0	0	0	0	0	6.91114	0	0	0	0	0	0	0	0	0	0	0	0	0	0	0	0	0	0	0	0	0	0	0	0	0	0	0	0	0	lncRNA	6.91114	0.191976	1	H	0.999999	[0.99999939809982707, 6.0190017287421296e-07]
XLOC_019824	0	0	0	0	0	0	0	0	6.38931	2.72998	0.158309	0	0	0	1.31382	0	0	0	0	0	0	0	0	0	0	0	0	0	0	0	0	0	0	0	0	0	lncRNA	6.38931	0.294206	1	H	0.999999	[0.99999939809982707, 6.0190017287421296e-07]
XLOC_019826	6.37618	2.31611	9.24231	0	0	0	0	0	13.8785	0	14.2362	6.99135	3.0126	0	0	14.1146	0	0	0	0	0	0	0	0	0	0	0	0	0	0	0	0	0	0.688248	0	0	lncRNA	14.2362	1.96822	7	H	0.999792	[0.99979226812300592, 0.00020773187699405993]
XLOC_019849	0	0	0.141665	0	0	0	0	1.97619	1.44654	0	0	0	0	0	5.3263	0	0	0	0	0	0	0	0	0	0	0	0	0	0	0	0	0	0	0	0	0	lncRNA	5.3263	0.246964	1	H	0.999999	[0.99999939809982707, 6.0190017287421296e-07]
XLOC_019853	0.06123	0	0	0.051524	0	0	0.07413	1.17151	1.60096	0.157505	0.353167	0	0	0	0	0.064149	0	0.065506	0.469344	0	0.074677	0	0.062193	0.045579	0	0	0	8.99689	0	0	0	0.041385	0	0	0	0.052342	lncRNA	8.99689	0.370614	1	H	0.999999	[0.99999939809982707, 6.0190017287421296e-07]
XLOC_019888	3.44408	0	0	0	0	0	0.658367	0	0	0	0	0	0	0.110331	0	0	0	0	0	0	0.994836	0	0	0.67467	0	0	0	0	0	0	0	0	0	0.151637	0	0	lncRNA	3.44408	0.167609	1	H	0.999999	[0.99999939809982707, 6.0190017287421296e-07]
XLOC_019972	0	0	0	0	3.37613	0	0	0	0	0	0	0	0	0	0	0	0	0.114381	0	0	0	0	0	0	0	0	0	0	0	0	0	0	0	0	0	0	lncRNA	3.37613	0.096959	1	H	0.999999	[0.99999939809982707, 6.0190017287421296e-07]
XLOC_019975	0	0	0	0	0	0	0	0	0	0	1.42169	0	0	0	0	0	0	0	0	0	0	0	0	0	0	0	0	3.71852	0	0	0	0	0	0	0	0	lncRNA	3.71852	0.142784	1	H	0.999999	[0.99999939809982707, 6.0190017287421296e-07]
XLOC_019984	0	0	0	0	0.148385	0	0	0	0	0	0	0	0	0	0	5.51383	0	0	0	0	0	0	0	0	0	0	0	0	0	0	0	0	0	0	0	0	lncRNA	5.51383	0.157284	1	H	0.999999	[0.99999939809982707, 6.0190017287421296e-07]
XLOC_019985	0	0	0	0	0	0	0	0	0	0	0	0	0	0	0	0	0	0	0	0	1.61734	0	0.086901	3.4391	0	0	0	0	0	0.062036	0	0	0	0	0.097778	3.65683	lncRNA	3.65683	0.248888	2	H	0.999998	[0.99999840582689681, 1.5941731031541965e-06]
XLOC_019994	0	4.40261	0	0	0	0	0	0	0	0	0	0	0	0	0	0	0	0	0	0	0	0	0	0	0	0	0	0	0	0	0	0	0	0	0	0	lncRNA	4.40261	0.122295	1	H	0.999999	[0.99999939809982707, 6.0190017287421296e-07]
XLOC_020001	2.00454	1.13843	1.81126	3.10956	0.452135	3.46007	1.03405	0.889338	0.044105	0.672571	0.201077	0.21944	2.45849	1.10339	0.01227	1.64356	0.886388	0.074592	1.97744	1.00775	0.63776	2.36361	0	0.752569	1.67168	2.1668	0.611402	0	1.03639	1.02376	1.41766	0.977845	2.84126	2.37679	0.258972	0.86423	lncRNA	3.46007	1.20003	2	H	0.999998	[0.99999840582689681, 1.5941731031541965e-06]
XLOC_020008	0	0	0	0	0	0	0	0	4.42738	0	0	0	0	0	0	0	0	0	0	0	0	0	0	0	0	0	0	0	0	0	0	0	0	0	0	0	lncRNA	4.42738	0.122983	1	H	0.999999	[0.99999939809982707, 6.0190017287421296e-07]
XLOC_020019	0	0	0	0	0	0	0	0	0	0	0	0	3.04832	0	0	0	0	0	0	0	0	0	0	0	0	0	0	0	0	0	0	0	0	0	0	0	lncRNA	3.04832	0.084675	1	H	0.999999	[0.99999939809982707, 6.0190017287421296e-07]
XLOC_020021	0	0	0	0	0	0	0.089325	0.067221	3.17371	0	0	3.06519	0	0	0	0	0	0	0	0	0	0	0	0	0	0	0	0	0	0	0	0	0	0	0	0	lncRNA	3.17371	0.177651	2	H	0.999998	[0.99999840582689681, 1.5941731031541965e-06]
XLOC_020036	0	0	0.074407	0	0	0	0.128304	0	2.10056	0.045435	5.42497	0.066709	0.11498	0.096758	0	0.055515	0	0.028345	0.040617	0	0	0	0.269111	0	0.04419	0	0	0.295669	0	0.038422	0	0	0	0.044327	0	0.045297	lncRNA	5.42497	0.2476	1	H	0.999999	[0.99999939809982707, 6.0190017287421296e-07]
XLOC_020055	0.950799	2.81047	1.00134	0	0	0	0	1.62425	13.5327	0	0	7.93001	0	0	0	0	7.02761	0.190724	0	0	0	0.115943	0	0.707767	0	0	0	19.1212	1.09363	0	0	0	0.287715	0	0	0	lncRNA	19.1212	1.56651	4	H	0.999989	[0.99998881710637566, 1.1182893624358169e-05]
XLOC_020061	0	0	0	0	0	0	0	0	0	0	0	0	0	0	0	0	0	0	0	8.21815	0	0	0	0	0	0	0	0	0	0	0	0	0	0	0	0	lncRNA	8.21815	0.228282	1	H	0.999999	[0.99999939809982707, 6.0190017287421296e-07]
XLOC_020065	0	0.044964	0	0	0.090066	0	0.048343	0	0.033679	4.1771	0	0	0.043323	0	0	0	0	0	2.81591	0	0.02435	0	0.081117	0	0	0	0	0.037134	0	0	0	0	0.032222	0	0	0.034134	lncRNA	4.1771	0.207287	1	H	0.999999	[0.99999939809982707, 6.0190017287421296e-07]
XLOC_020090	0	0	0	0	0	0	0	0	0	0	0.576171	0	0	0	0	0	0.018174	5.08862	0	0	0	0	0	0	0	0.407366	0	0	0	0	0	0	0	0	0	0	lncRNA	5.08862	0.169176	1	H	0.999999	[0.99999939809982707, 6.0190017287421296e-07]
XLOC_020099	0	1.56537	0	0	0	0	1.5147	2.21644	2.11049	0.893979	0	2.4501	1.39511	0	0	0.983078	0	0.929507	0	0	0	0	4.4478	0	0	0	0	0	0	0	0	0.939576	0.336528	0	0	0	lncRNA	4.4478	0.549518	1	H	0.999999	[0.99999939809982707, 6.0190017287421296e-07]
XLOC_020104	0	1.17109	0	0	4.5849	0	0	0	0	0	0	1.42829	0	0	0	0	0	0	0	0	0	0	0	0	0	0	0	0	0	0	0	0	0	0	0	0	lncRNA	4.5849	0.199563	1	H	0.999999	[0.99999939809982707, 6.0190017287421296e-07]
XLOC_020121	0.19016	2.35544	0	0	0	0	0	0	0	0	0	0	0	0	1.07089	0.398452	0	1.93267	0.145762	0.11105	3.59476	0	0	2.1233	0	0	1.11167	0	0.403803	5.3775	0.206212	0	4.45	0	0	0	lncRNA	5.3775	0.651991	3	H	0.999996	[0.99999577773218873, 4.222267811311108e-06]
XLOC_020179	0	0	0	0	0	0	0	0	6.58912	0	0	0	0	0	0	4.35042	0	0	0	0	0	0	0	0	0	0	0	0	0.049817	0	0	0	0.056793	3.23818	0	0	lncRNA	6.58912	0.396787	3	H	0.999996	[0.99999577773218873, 4.222267811311108e-06]
XLOC_020196	0.644784	0	0	0	0	0	4.20335	0	0	5.40112	0	0.374646	6.00004	0.030189	0	0.025982	0.058656	1.24697	0.038019	0	0	0	0	2.14141	0.206814	0	0	0	0	0.071928	0.053786	2.51424	0	0.62237	0.170053	0	lncRNA	6.00004	0.661232	3	H	0.999996	[0.99999577773218873, 4.222267811311108e-06]
XLOC_020198	0.476749	0.107369	0.200837	0.200589	0.053767	0	0	0	0.040211	0.776699	0.068746	0.120038	2.97417	0.029018	0	0	0	4.99841	5.11616	0	10.3788	0.558106	0.096849	2.02286	0.755408	0.65365	0.278707	0	2.15973	0.138276	1.96457	0.096669	0	0	0.3814	1.50791	lncRNA	10.3788	1.00432	3	H	0.999996	[0.99999577773218873, 4.222267811311108e-06]
XLOC_020241	0.010514	0.37885	0.383851	0.017694	0	0	0.038186	0	3.05048	0.12621	0.864146	0.3309	0.929659	0.057594	0	0.429585	0.012434	0.320566	0.378775	0.036839	0.006411	0.010257	0.181545	0.140874	0.026304	0.01922	0	0.058665	0.03721	0.083859	0	0.021318	0.008484	0.008795	0.024031	0.026963	lncRNA	3.05048	0.222784	1	H	0.999999	[0.99999939809982707, 6.0190017287421296e-07]
XLOC_020253	0	0.483345	0	0	0	0	0	0	0	0	0	0	0.512269	0	0	3.23785	0.050762	0	0	0	0	0	0	0	0	0	0.301118	0	0	0	0	0	0	0	0.294334	0	lncRNA	3.23785	0.135547	1	H	0.999999	[0.99999939809982707, 6.0190017287421296e-07]
XLOC_020272	0.280737	0.948379	1.2812	2.5986	1.58305	2.00012	0.339881	2.55777	3.1374	7.1012	0.101203	5.38975	2.32246	1.19613	0	0.477948	3.65201	0	0	0	1.96873	1.43782	0	0.888159	0	0	0.656476	0	0.149036	0.152672	0	0	0	0	0.160422	0.959943	lncRNA	7.1012	1.14836	4	H	0.999989	[0.99998881710637566, 1.1182893624358169e-05]
XLOC_020294	0.692165	0.764135	1.25781	0.913643	0.229591	1.13364	0.558657	0.506974	2.25507	1.25682	1.05679	2.25534	0.684702	0.429559	0.066876	0.206175	0.200627	0.181495	1.15475	0.190218	1.11728	0.609036	5.61063	0.767812	0.101864	0.359751	0.047605	5.70491	0.220952	0.757753	0.338503	0.568731	1.62086	0.295188	0.310215	0.255239	lncRNA	5.70491	0.963371	2	H	0.999998	[0.99999840582689681, 1.5941731031541965e-06]
XLOC_020298	0	0	0	0	0	0	0	0	0	0	0	0	0	0	0	0	0	0	0	0	0.150266	0	0	0	0.616497	0	0	0	0	0	0	0	0	0	0	7.16202	lncRNA	7.16202	0.220244	1	H	0.999999	[0.99999939809982707, 6.0190017287421296e-07]
XLOC_020300	0	0	0	0	0	0	0	0	1.70988	0	0	0	0	0	0	0	0	0	3.5889	0	0	0	0	0	0.684308	0	0.056436	0	0	0.174997	0	0	0	0	0	0	lncRNA	3.5889	0.172626	1	H	0.999999	[0.99999939809982707, 6.0190017287421296e-07]
XLOC_020303	0	0	0	0	0	0	0	0	0	0	3.74854	0	0	0	0	0	0	0	0	0	0	0	0	0	0	0	0	0	0	0	0	0	0	0	0	0	lncRNA	3.74854	0.104126	1	H	0.999999	[0.99999939809982707, 6.0190017287421296e-07]
XLOC_020306	0.064606	0.07275	0	0	0	0.698361	0.391081	0.294308	0	5.98278	0.558954	0.081333	0	0	0	5.61792	0	0.069117	0	0	0	0	0	0.144276	0	0	0	0	0	0	0	0	0	0.054045	0	0	lncRNA	5.98278	0.389709	2	H	0.999998	[0.99999840582689681, 1.5941731031541965e-06]
XLOC_020310	0.067713	3.76671	0.361319	0.034188	0.015273	0.425865	0.262332	0.024677	0.125647	1.4283	0.976405	0.119344	0.066119	1.36834	0.047666	1.02156	0.032031	0.043465	0	1.98508	1.51128	0.898379	0.508961	1.865	0.248465	2.03008	0.823374	0.743066	0.153375	0.47135	0.088115	0.732268	0.043713	2.62833	1.03698	0.683034	lncRNA	3.76671	0.739939	1	H	0.999999	[0.99999939809982707, 6.0190017287421296e-07]
XLOC_020314	0.324951	0	0	0	0	0	0	0.022774	0.042165	0.964486	0.360437	0.91258	1.97973	9.34162	0.017596	0	0	0	0	0	0	0	0	0.37214	0.521138	0	0	0	0	0	0	0	0.020171	0	0.142836	0	lncRNA	9.34162	0.417295	1	H	0.999999	[0.99999939809982707, 6.0190017287421296e-07]
XLOC_020319	0	0	0	0	0	0	0	0	0.910368	6.76767	4.08553	1.69853	0	0	0	2.57967	0	0	0	0	0	0	0	0	0	0	0	0	0	0	0	0	0	0	0	0	lncRNA	6.76767	0.445605	2	H	0.999998	[0.99999840582689681, 1.5941731031541965e-06]
XLOC_020327	0	0	0	0	0	0	0	0	1.88602	0.034238	1.99605	2.51347	2.54881	0.672422	0	0	0	0	0.214254	0	0	0	1.3114	0	0	0	0.015562	23.865	0.367433	0	0	0	0.021481	0.189286	0.63889	0	lncRNA	23.865	1.00762	1	H	0.999999	[0.99999939809982707, 6.0190017287421296e-07]
XLOC_020330	0	0	0	0	0	0	0	0	0	0	0	0	0	0	0	0	0.952659	0	0	0	0	0	0	0	0	0	0	0	0	4.41329	0.388249	0.060497	0.072227	0	0	0	lncRNA	4.41329	0.163526	1	H	0.999999	[0.99999939809982707, 6.0190017287421296e-07]
XLOC_020336	0	0.935819	0	0.031787	0	0	0	0	0.063722	5.89508	0	1.28402	0	0	0	5.22408	0	0	9.87391	0.02206	2.21141	0.405366	0.076739	0	0	0.034528	0	0	0.080216	1.28737	0.040964	0.051064	0	0	0	0	lncRNA	9.87391	0.764393	3	H	0.999996	[0.99999577773218873, 4.222267811311108e-06]
XLOC_020342	0.280737	0.541931	0.844745	0.050622	0	1.37939	0	0.767332	0.727267	0	1.06986	0	0	0.842172	0	0.57774	0.011857	0.375427	1.89062	1.11249	0.317932	0.039124	0.203681	0.985185	0.652191	2.91429	2.25078	9.0818	1.77424	1.58488	0.695852	0.013553	3.20391	0.251623	1.55838	1.79989	lncRNA	9.0818	1.04999	2	H	0.999998	[0.99999840582689681, 1.5941731031541965e-06]
XLOC_020352	0	0	0	0	0.764549	0	0	0	6.09906	0	0.651695	4.55175	0	0	0	0	0	0.060439	0	0	0	0	0	0	0	0	0	0	0	0	0	0	0	0	0	0	lncRNA	6.09906	0.336875	2	H	0.999998	[0.99999840582689681, 1.5941731031541965e-06]
XLOC_020354	0	0.391343	0	0	0	0	0	0	0	0	0	0.700028	0	0	0	0	0	0	0	0	0	0.339033	1.1296	0	0	0	0	20.1675	0.147597	0	0	0	0	0	0	0	lncRNA	20.1675	0.635419	1	H	0.999999	[0.99999939809982707, 6.0190017287421296e-07]
XLOC_020369	0.401105	0.063615	1.2534	1.33108	1.01303	1.01594	0.663435	0.494121	1.0721	0.053285	0.032585	0.028448	0.750835	0.034386	1.43961	0.313692	1.70364	4.23676	2.2518	1.43842	0.072345	0.049601	0.154932	0.588748	0.051824	0.831361	0.409525	0.04203	0.019994	0.040964	1.83175	0.030547	0.077498	0.203214	0.962008	0.028976	lncRNA	4.23676	0.694072	1	H	0.999999	[0.99999939809982707, 6.0190017287421296e-07]
XLOC_020392	0	0	0	0	0	0	0	0	0	0	0	0	0	0	0	0	0	0	0	4.41062	0	0	0	0	0	0	0	0	0	0	0	0	0	0	0	0	lncRNA	4.41062	0.122517	1	H	0.999999	[0.99999939809982707, 6.0190017287421296e-07]
XLOC_020396	0	0	0	0	0	0	0	0	0	0	0	0	0	0.375195	0	0	0	0	0	0	0	0	0	0	0	0	0	0	0	0	3.34227	0	0	0	0	0	lncRNA	3.34227	0.103263	1	H	0.999999	[0.99999939809982707, 6.0190017287421296e-07]
XLOC_020423	0	0	0	0	0	0	0	0	0	0	0	0	0	0	0	0	7.30871	0	0	0	9.66333	0	0	0	0	0	0	0	0	0	0.515529	0	0	0	0	0	lncRNA	9.66333	0.485766	2	H	0.999998	[0.99999840582689681, 1.5941731031541965e-06]
XLOC_020433	0	0.144144	0.599166	1.11307	5.05275	0	5.06253	3.57655	4.60657	4.68311	1.96888	0	2.19896	0.025971	0	1.54227	0	0	1.4064	0	2.94024	0.166502	0	3.6527	4.30565	1.95006	0.049889	0	0.392634	0.587849	0	0	1.17068	0	0.19506	2.84508	lncRNA	5.06253	1.39546	7	H	0.999792	[0.99979226812300592, 0.00020773187699405993]
XLOC_020435	0.223469	0	0	0	0.63006	0.219602	0.405823	0	0	0	0	0	0	0	0	6.67253	2.84096	0.119537	0.171295	0	0	0	0	0	0	0	0	0.10391	0	0	0	0	0	0	0	0	lncRNA	6.67253	0.316311	1	H	0.999999	[0.99999939809982707, 6.0190017287421296e-07]
XLOC_020436	0.403139	0	0	0.508854	1.36396	0.198081	0.244035	0	0	0	0	0	0	0	0.283785	5.27949	3.81402	0	8.65244	0	0	0	0	0	0	0	0	1.12473	0	0	0	0	0	0	0	0	lncRNA	8.65244	0.60757	3	H	0.999996	[0.99999577773218873, 4.222267811311108e-06]
XLOC_020446	0	0	0	0	0	0	0	0	0	0	0	3.904	0	0	0	0	0	0	0	0	0	0	0	0.504965	0	0	0	0	0	0	0	0	0	0	0	0	lncRNA	3.904	0.122471	1	H	0.999999	[0.99999939809982707, 6.0190017287421296e-07]
XLOC_020452	0	0	0	0	0	0	0	0	0	1.00292	0.070275	3.68124	0	0	0	0	0	0	0.018678	0	0	0	0	0	0	0	0	0	0	0	0.026425	0	0	0	0	0	lncRNA	3.68124	0.13332	1	H	0.999999	[0.99999939809982707, 6.0190017287421296e-07]
XLOC_020480	0	0.649748	0	2.75143	0	0	0	1.40189	9.2468	0	0	5.8113	0	6.67295	12.8624	0	9.66699	0.102884	18.7238	19.0947	0	0	0	0	3.20798	0	0	0	0.680711	15.6199	10.2201	1.55998	0	1.28718	0	2.46626	lncRNA	19.0947	3.38964	10	H	0.996154	[0.99615448608197943, 0.0038455139180205212]
XLOC_020487	0	0	0	0	0	0	0	0	0	3.75836	1.50874	0.925612	0	0	4.00118	0	0	0	0	0	0	0	0	0	0	0	0	0	0	0	0	0	0	0	0	0	lncRNA	4.00118	0.283164	2	H	0.999998	[0.99999840582689681, 1.5941731031541965e-06]
XLOC_020495	0.595622	1.02945	1.01143	0.571143	2.37449	0.081672	0.234778	0.252403	0.490687	3.43249	1.21839	1.34274	1.18724	0.252931	0.009751	0.928773	0.851813	1.05215	1.97488	0.008089	2.45801	0.175667	0	1.04142	0.877918	2.84871	0.24293	0.592557	0.352967	0.040175	0.871213	0.767699	0	0.926997	0.759864	0.153933	lncRNA	3.43249	0.861416	1	H	0.999999	[0.99999939809982707, 6.0190017287421296e-07]
XLOC_020496	0	0.341578	3.83358	0	0.427626	0	0.504963	0.034546	3.58188	2.3734	1.8043	0	0	0	0.133458	0.417116	0.044841	0	0.581294	1.04073	0.115611	0	0	0.451608	0.063242	0.034658	0.177333	0	0.053678	0.027494	0.287828	0.691956	0	0.158597	0.30334	0.064827	lncRNA	3.83358	0.487486	2	H	0.999998	[0.99999840582689681, 1.5941731031541965e-06]
XLOC_020602	0	0	0	0	0	0	0	0	0	0	0	0	0	0	0	0	0	0	5.85772	0	0	0	0	0	0	0	0	0	0	0	0	0	0	0	0	0	lncRNA	5.85772	0.162714	1	H	0.999999	[0.99999939809982707, 6.0190017287421296e-07]
XLOC_020696	0	0	0	0	0	0	0	0	0	0	0	0	0	0	0	0	0	0	0	0	0	0	0	0	0	0	0	0	0	4.20494	0	0	0	0.167282	2.51391	0	lncRNA	4.20494	0.191281	1	H	0.999999	[0.99999939809982707, 6.0190017287421296e-07]
XLOC_020710	0.020485	0.53054	0.489002	0.155138	0	0	1.09121	3.41541	0.017278	0	0	0	0	0.486266	0.05768	1.40572	0.012113	0	0.015702	1.4116	0.46219	0	0	0.198232	0.59791	0.074895	0.095803	0	0.115998	0	0	0	0	0	0	0	lncRNA	3.41541	0.295921	1	H	0.999999	[0.99999939809982707, 6.0190017287421296e-07]
XLOC_020756	0.159686	0.282567	1.37743	0.345532	2.59845	0.156922	1.24282	1.18469	3.2132	1.13451	0.822363	5.34172	0.779629	2.06888	4.97813	0.418249	0.283268	0.085419	3.33986	0.239795	0.027822	0	2.20125	0.679252	0.171218	0.020851	0.026672	9.71639	0.209914	0.033082	0.049476	1.26432	0.239307	3.70217	2.97212	0.058503	lncRNA	9.71639	1.42849	6	H	0.999922	[0.99992155814363504, 7.8441856365013465e-05]
XLOC_020762	0	0	0	0	0	0	0	0	4.75187	0	0	0	0	0	0	0	0	0	0	0	0	0	0	0	0	0	0	0	0	0	0	0	0	0	0	0	lncRNA	4.75187	0.131996	1	H	0.999999	[0.99999939809982707, 6.0190017287421296e-07]
XLOC_020774	0	0	0.115059	0	0	0	0	0	0	12.1547	0	0	0	0	0	0	0	0	0	0	0	0	0	0	0	0.14979	0	1.52402	0	0	0	0	0	0	0	0	lncRNA	12.1547	0.387322	1	H	0.999999	[0.99999939809982707, 6.0190017287421296e-07]
XLOC_020780	0	0	0	0	0.043383	0	0	0	0	0	0	0.726413	0	0	0	0	0.022746	0	2.3589	0.022464	0.046915	0	0	0	0	0	0	4.901	0	0	0	0	0	0	0	0	lncRNA	4.901	0.225606	1	H	0.999999	[0.99999939809982707, 6.0190017287421296e-07]
XLOC_020791	0	0	0	0	0	0	0	0	0	0	6.05534	0	0	0	0	0	0	0	0	0	0	0	0	0	0	0	0	0	0	0	0	0	0	0	0	0	lncRNA	6.05534	0.168204	1	H	0.999999	[0.99999939809982707, 6.0190017287421296e-07]
XLOC_020823	0	0	0	0	0	0	0	0	0	0.982022	0	0	0	0	0	0	0	0	0	0	0	0	14.3958	0	0	0	0.167383	9.98513	0	0	0	0	0	0	0	0	lncRNA	14.3958	0.709175	2	H	0.999998	[0.99999840582689681, 1.5941731031541965e-06]
XLOC_020850	0	0	3.64437	0	0	0	0	0	0	0	0	0	0	0	0	2.15258	1.6625	0	4.64187	0	0	0	0	0	6.3127	0	0	0	0	0	0	0	1.74523	0	0	0	lncRNA	6.3127	0.559979	3	H	0.999996	[0.99999577773218873, 4.222267811311108e-06]
XLOC_020865	0	0	0	0	0	0	0	0	0.47958	0	0	0	0	0	0	0	0	0	0	0	0	0	0	0	0.770549	3.5731	0	0	0	0	0	0	0	0	0	0	lncRNA	3.5731	0.133979	1	H	0.999999	[0.99999939809982707, 6.0190017287421296e-07]
XLOC_020887	0	7.81063	0	0.773547	0.659735	4.59889	1.6188	0	0.916313	0.85988	0.120504	5.15516	0.136003	0	4.35326	3.02061	0	0.089405	0	0	0	0	0.084884	0	0	0	0	0	0	0.060596	0	0	0	0	0	0	lncRNA	7.81063	0.840506	5	H	0.99997	[0.99997038187050458, 2.9618129495488568e-05]
XLOC_020893	1.52945	1.02887	5.66203	0.033429	0.067203	1.89336	1.37071	0.452425	1.92662	5.89291	0.286417	2.90069	0	0	0	1.29022	0	0	0	0	0.024225	0	7.8684	0.207002	2.46813	0.018156	0	7.62895	0.75922	0.014403	0	0.38933	0	0	0.522113	0	lncRNA	7.8684	1.22873	4	H	0.999989	[0.99998881710637566, 1.1182893624358169e-05]
XLOC_020894	0	0	0.369512	0.442866	0	0	0	0	0	3.49733	4.55336	4.47227	0.713747	0.040042	0	0.172307	4.35675	10.6978	3.73159	0	0	0	0	0.048971	0	0	1.07684	0	0.372525	0	0	0	0	0	0.075185	0	lncRNA	10.6978	0.961698	6	H	0.999922	[0.99992155814363504, 7.8441856365013465e-05]
XLOC_020916	0.586793	1.14622	1.32846	0.896862	0	0	0.014498	0	3.48467	1.25273	0.500774	0	0.110437	0	0	0.037639	0.531079	0	0	0.363657	0.314012	0.584123	0	1.74722	4.07462	2.13446	1.52618	0	2.97526	3.62095	2.59725	1.2141	2.68644	4.34775	0.602191	0.85991	lncRNA	4.34775	1.09829	4	H	0.999989	[0.99998881710637566, 1.1182893624358169e-05]
XLOC_020921	0	1.0441	3.45316	0	0	0	0	0.220378	2.72018	0.691344	3.25535	2.63911	7.4574	0.711594	1.05001	0	1.19188	1.81142	0	0	0	0	0	0	0	0	0	0	0	0	0	0	0	0	0	0	lncRNA	7.4574	0.729054	3	H	0.999996	[0.99999577773218873, 4.222267811311108e-06]
XLOC_020944	0	0	0	0	0	0	0	0	0.1726	7.80832	2.28689	2.51184	0	0	0	1.17918	0.605017	0	0	0	0	0	0	0	0	0	0	0	0	0	0	0	0	0	0	0	lncRNA	7.80832	0.404551	1	H	0.999999	[0.99999939809982707, 6.0190017287421296e-07]
XLOC_020954	0	0	0	0.13958	1.23465	0	0	0	0	0	0.334857	0	0	0.34327	0	0.017378	3.09937	0.443642	0	0	0	0	0	0.024695	0	0	0	0.370219	0	0	0	0	0	0.027752	0	0	lncRNA	3.09937	0.16765	1	H	0.999999	[0.99999939809982707, 6.0190017287421296e-07]
XLOC_020958	0	0	0	0	0	0	0	0.447195	0	0	0	0	4.46733	0	0	0	0	0.029173	0	0	0	0	0	0	0	0	0	0	0	0	0	0	0	0	0	0	lncRNA	4.46733	0.137325	1	H	0.999999	[0.99999939809982707, 6.0190017287421296e-07]
XLOC_020963	0	0	0	0	0	0	0	0	0	0	0	0	3.82053	3.47371	0	0	0	0	0	0	0	0	0	4.51948	0.101264	0	0	0	0	0	0	0	0	0.203157	0	0	lncRNA	4.51948	0.336615	3	H	0.999996	[0.99999577773218873, 4.222267811311108e-06]
XLOC_020977	0	0	0	0	0	0	0	0	0	4.22548	13.5242	0	0	0	0	0	0	0	0	0	0	0	0	0	0	0	0	0	0	0	0	0	0	0	0	0	lncRNA	13.5242	0.493047	2	H	0.999998	[0.99999840582689681, 1.5941731031541965e-06]
XLOC_020996	0	1.53088	0	0	0	0	0	0	0.229332	1.32114	1.4376	1.25511	0	3.64094	0	0	0	0.048481	0	0	0	0	0	0	0	0	0	0	0	0.065718	0	0	0	0	0	0	lncRNA	3.64094	0.2647	1	H	0.999999	[0.99999939809982707, 6.0190017287421296e-07]
XLOC_021008	0	0	0	0	0	0	0	0	0	0	0	0	0	0	0	0	0	0	0	0	0	0	0	0	0	0	0	0	0.315657	3.92649	0.069085	0.043059	0	0	0	0	lncRNA	3.92649	0.120953	1	H	0.999999	[0.99999939809982707, 6.0190017287421296e-07]
XLOC_021024	0	0	0.130798	0	0	0.091535	0	0.933517	0	0	0	0	0	0	0	0	1.26679	0.448431	0.071399	4.73245	0	0	0	0	2.09734	0.08514	0	0	0	0	0	0	0	0	0	0	lncRNA	4.73245	0.273817	1	H	0.999999	[0.99999939809982707, 6.0190017287421296e-07]
XLOC_021067	0	0	0	0	0	0	0	0	0	0.437929	0	0	0.023088	0	0	0	0	0	0	0	0	0	0	0	0.035494	0.038902	0	17.8113	0	0.030861	0.046154	0	0	0	0.097283	0.036383	lncRNA	17.8113	0.515484	1	H	0.999999	[0.99999939809982707, 6.0190017287421296e-07]
XLOC_021110	0	0	0	0	0	0	0	0	0	0	0	4.99382	0	2.325	0	0	0	0	0	0	0	0	0	0	0	0	0	0	0	0	0	0	0	0	0	0	lncRNA	4.99382	0.203301	1	H	0.999999	[0.99999939809982707, 6.0190017287421296e-07]
XLOC_021126	0	0	0	0	0	0	0	0	0	7.47071	0	0	0	0	0	0	0	0	0	0	0	0	0	0	0	0	0	0	0	0	0	0	0	0	0	0	lncRNA	7.47071	0.20752	1	H	0.999999	[0.99999939809982707, 6.0190017287421296e-07]
XLOC_021128	0	0	0.297317	1.60353	0	0.624204	0	0	5.3575	3.44946	4.88498	0	4.13494	0	0	0	0.375593	0	1.62298	4.69863	0	0	0	2.52179	0	0	0.247558	0	0	0	0	0	0	0	0	0	lncRNA	5.3575	0.828291	5	H	0.99997	[0.99997038187050458, 2.9618129495488568e-05]
XLOC_021167	0	0	0	0	0	0	0	0	4.62167	2.76873	0	0	0	0	0	0	0	0	0	0	0	0	0	0	0	0	0	0	0	0	0	0	0	0	0	0	lncRNA	4.62167	0.205289	1	H	0.999999	[0.99999939809982707, 6.0190017287421296e-07]
XLOC_021185	0	1.46844	0	0	0	0	0	0.084865	0	0.878556	0	0	0	0	0	0	0	0	0	0	0	0	0	0	0	0	0	3.29171	0	0	0	0	0	0	0	0	lncRNA	3.29171	0.158988	1	H	0.999999	[0.99999939809982707, 6.0190017287421296e-07]
XLOC_021203	0	0	0	0	0	0	0	0	0	0	0	0	0	0	0	0	0	0	0	0	0	0	11.922	0	0	0	0	0	0	0	0	0	0	0	0	0	lncRNA	11.922	0.331166	1	H	0.999999	[0.99999939809982707, 6.0190017287421296e-07]
XLOC_021229	4.34556	0.455903	0.682221	0	0	0	0	1.25416	3.48309	0.277722	3.4639	0.237858	0	0.098571	0	2.54501	1.29275	2.41114	0.020689	0	0	0	0.027416	0	0	0	0	0	0	0	0	0	0	0	0.30847	0	lncRNA	4.34556	0.58068	3	H	0.999996	[0.99999577773218873, 4.222267811311108e-06]
XLOC_021259	0	0	2.57776	0.21757	0	0	0	0	8.96288	3.50283	0.894785	4.42681	0	0.550808	0.819032	2.24832	0	0	0.971124	3.6087	0.362635	0.075669	0	0	0	0.472658	0	0	0	0	0	0	0	0	0	0	lncRNA	8.96288	0.824766	4	H	0.999989	[0.99998881710637566, 1.1182893624358169e-05]
XLOC_021266	0.057789	0.195223	0.081148	0	0.065174	0	0	0.052651	0	0	0.166661	0	0	5.66309	0	0.030272	0.034171	0.061825	0	0	0	0	0	0	0	0	0	0	0.08181	0	0.125335	0.039059	0	0.048343	0.198135	0	lncRNA	5.66309	0.191686	1	H	0.999999	[0.99999939809982707, 6.0190017287421296e-07]
XLOC_021279	0.064855	0	0	0	0	0.382395	0.706664	0.472711	0	0	0	0	1.51283	0	0	0	0	3.39982	0	0	0	0	0	0	0	0	0	0	2.43304	0	1.47692	0.131504	6.17545	10.6337	2.96481	7.26273	lncRNA	10.6337	1.04493	4	H	0.999989	[0.99998881710637566, 1.1182893624358169e-05]
XLOC_021286	0	0	0	0	0	0	0	0	0	0.126713	0	0	4.76986	0.404765	0	2.09012	6.16039	0.039524	0	0	0	0	0	0.22001	0	0	0	0	0	0	11.2177	0	0	0	0	0	lncRNA	11.2177	0.695252	3	H	0.999996	[0.99999577773218873, 4.222267811311108e-06]
XLOC_021304	0	0	0	0	0	0	0	0	1.11556	0	3.81439	0	0	0	0	0	0.31283	0	0	0	0	0	0	0	0	0	0	0	0	0	0	0	0	0	0	0	lncRNA	3.81439	0.145633	1	H	0.999999	[0.99999939809982707, 6.0190017287421296e-07]
XLOC_021335	0	0	0	0	0	0	0	0	0	0	0	8.39868	0	0	0	0	0	0	0	0	0	0	0	0	0	0	0	0	0	0	0	0	0	0	0	0	lncRNA	8.39868	0.233297	1	H	0.999999	[0.99999939809982707, 6.0190017287421296e-07]
XLOC_021343	0	0	0	0	0	0	0	0	0.531285	6.48135	0	1.1102	0.615072	0	0	0	0	0	0	0	0	0	0	0	0	0	0	0	0	0	0	0	0	0	0	0	lncRNA	6.48135	0.24272	1	H	0.999999	[0.99999939809982707, 6.0190017287421296e-07]
XLOC_021354	0	0	0	0	0	0	0	0	1.95972	0	0	0.157263	0	0	0	0	0	0	0	0	15.936	0.024373	0.050754	0	0	0	0	0	0	0	0	0	0	0	0	0	lncRNA	15.936	0.503559	1	H	0.999999	[0.99999939809982707, 6.0190017287421296e-07]
XLOC_021364	0	0	0	0	0	0	0	0	0	0	2.69652	9.04516	0	0	0	0	0	0	0	0	0	0	0	0	0	0	0	0	0	0	0	0	0	0	0	0	lncRNA	9.04516	0.326158	1	H	0.999999	[0.99999939809982707, 6.0190017287421296e-07]
XLOC_021481	0.02386	0	0.033504	0.020078	0.026909	0	0	0.086955	0.040249	0.040918	0	0	0.03883	0.058091	0	0.024998	0	0	3.05431	0	0.116399	0.023276	0.048471	0.053284	0.059694	0.021809	0	0	0.016889	0	0.025874	0.04838	0	0.01996	0.027269	0.040793	lncRNA	3.05431	0.109744	1	H	0.999999	[0.99999939809982707, 6.0190017287421296e-07]
XLOC_021522	0.674496	0.464152	0.010524	1.10363	0.62545	0.007365	0	0.839855	1.31478	0.070687	1.86955	0.009435	0.784644	0.063862	0.005276	0.239477	0.58052	0.032071	0.695102	1.91695	0.169094	0.475221	0	3.76009	3.79996	1.79474	0.683471	0.034848	0.12201	0.940114	1.04839	1.39298	1.01599	0.420047	0.03426	1.35177	lncRNA	3.79996	0.787523	2	H	0.999998	[0.99999840582689681, 1.5941731031541965e-06]
XLOC_021542	0.127737	1.22264	0	0	0	0	0.077324	0	0	0	0	0	0	0	0	0.033457	0.037766	0	0	0	0.077895	0.062306	0.19462	3.85101	0.053263	0	0	0	0.045208	0	0	0.086336	0	0.053429	0	0.054597	lncRNA	3.85101	0.166044	1	H	0.999999	[0.99999939809982707, 6.0190017287421296e-07]
XLOC_021543	0	2.40074	0	0	0	0	8.91665	0.35317	2.12514	0	0	3.904	0	0.589849	0	1.21834	0	0	0	0	0	0	0	0	0	0	0	0	0	0	0	0	0	1.13495	0	0	lncRNA	8.91665	0.573412	2	H	0.999998	[0.99999840582689681, 1.5941731031541965e-06]
XLOC_021545	0	0	0	0	0	0	0	0	1.55644	3.28632	0	0	0	0	0.099924	3.2718	0	0	0	0	0	0	0	0	0	0	2.15759	0	0	0	0	0	0	0	0	0	lncRNA	3.28632	0.288113	2	H	0.999998	[0.99999840582689681, 1.5941731031541965e-06]
XLOC_021626	0	1.78852	3.64959	0	0	0	0	0	0	3.89995	0	0	0	0	0	0	0	0	0	0	8.62888	0	0.073331	0	0	0	0	0	0	0	0	0	0	0	0	0.123431	lncRNA	8.62888	0.504547	3	H	0.999996	[0.99999577773218873, 4.222267811311108e-06]
XLOC_021651	0	0	0	1.23809	0	1.62658	0	0	0.775599	9.61952	0	0	0	0	8.93303	2.40853	0	0	6.0619	0	0	0	0	0	0	0	0	0	0	0	0	0	0	0	0	0	lncRNA	9.61952	0.851756	3	H	0.999996	[0.99999577773218873, 4.222267811311108e-06]
XLOC_021661	0	0	0	0	0	0	0	0	0	0	0	0	0	8.99184	0.057774	3.18145	0	0	0	0	0	0	0	0	0	0	0	0	0	0	0	0	0	0	0	0	lncRNA	8.99184	0.339752	2	H	0.999998	[0.99999840582689681, 1.5941731031541965e-06]
XLOC_021662	0	0	0	0	0	0	0	0	0	0	2.37132	3.10546	0	0	0.082688	4.9226	0	0.062834	0	0	0	0	0	0	0	0	0	0	0	0	0	0	0	0	0	0	lncRNA	4.9226	0.292914	2	H	0.999998	[0.99999840582689681, 1.5941731031541965e-06]
XLOC_021667	0	0	0	6.64026	0.15613	0	0	0.504528	0.233532	0	0	0	8.26104	1.68528	1.65671	0	1.96464	0	7.95885	8.24637	2.53264	0	0	0	0	0	0	0	1.56788	0	4.20355	0	0	1.27392	1.58218	0.118345	lncRNA	8.26104	1.34961	5	H	0.99997	[0.99997038187050458, 2.9618129495488568e-05]
XLOC_021691	0.081673	4.00064	4.24339	0	0	1.28415	0.296639	2.60441	0	0	0	0	4.3641	0.621397	0	5.66882	0.820989	0	4.88315	3.43409	0.149414	0.756918	0	0.668766	1.19194	0.037326	0	0	0	0	0	1.87687	2.24079	1.16149	1.02675	0	lncRNA	5.66882	1.15038	6	H	0.999922	[0.99992155814363504, 7.8441856365013465e-05]
XLOC_021746	0	0	0	0	0	0	0	3.19602	0	0	0	0	3.18377	0.862269	0	4.31123	0	0	14.5821	0	0	0	0	0	0.056258	0	0.078874	0.062736	0	0	0	0	0	0	0	0.692007	lncRNA	14.5821	0.750701	4	H	0.999989	[0.99998881710637566, 1.1182893624358169e-05]
XLOC_021753	0	0	0	0	0	0	0	0	0.147323	0	0	0.109948	0	19.2432	0.061479	0	0	0.093434	0	0.561024	0.213029	0	0	0	0	0	0	0	0	0	0	0.059029	1.33902	0	0	0	lncRNA	19.2432	0.606319	1	H	0.999999	[0.99999939809982707, 6.0190017287421296e-07]
XLOC_021834	0.181922	0.091046	0.283841	0.323179	0.273557	0.059591	0.024472	0.165747	0	0.017332	0.029147	0.025447	0.328959	0.03691	0.028458	0.021177	0.011952	0.032438	1.17756	0.011804	1.07239	0.059157	0	0.842621	0.033714	0.018476	0	0	0.38631	0.27848	0.02192	0.068311	6.08407	0.896199	0.554429	2.69558	lncRNA	6.08407	0.448227	1	H	0.999999	[0.99999939809982707, 6.0190017287421296e-07]
XLOC_021846	0	0	1.84595	0	0	0	0	0	0	4.75925	0	2.20661	0	7.91253	12.8526	0.076514	0	0	0	0	0	0	0	0	0	0	0	0	0	0	0	0	0	0	0	0	lncRNA	12.8526	0.823707	3	H	0.999996	[0.99999577773218873, 4.222267811311108e-06]
XLOC_021867	0	0	0	0	0	0	0	0	4.11939	0	1.25056	0	0	1.00018	0.064263	0	0.10796	0.170915	0	0	0	0	0	0.611603	0	0.792708	0	0	0	0	0.445485	0	0	0	0	0	lncRNA	4.11939	0.237863	1	H	0.999999	[0.99999939809982707, 6.0190017287421296e-07]
XLOC_021874	0	0	0	0	0	0	0	0	11.3081	0	0	0	0	0	0	0	0	0	0	0	0	0	0	0	0	0	0	0	0	0	0	0	0	0	0	0	lncRNA	11.3081	0.314114	1	H	0.999999	[0.99999939809982707, 6.0190017287421296e-07]
XLOC_021904	3.16114	0.83756	1.30556	1.56474	0	0	0	0.847086	0.470511	0	0	0	2.2192	0	0	0.097408	1.53933	0	0	0	0	0	0.944372	0	0	0	0	0	0	0	0	0	0	2.33331	0.637542	0	lncRNA	3.16114	0.443271	1	H	0.999999	[0.99999939809982707, 6.0190017287421296e-07]
XLOC_021905	4.94592	0	4.84847	2.27728	0.631461	0	0	0.085022	0	0	0	0	0	0	0	1.36876	0	0	0	0	0.056906	0	0	0	0	0	0	0	0	0	0	0	0	1.7955	0	0	lncRNA	4.94592	0.444703	2	H	0.999998	[0.99999840582689681, 1.5941731031541965e-06]
XLOC_021966	3.21476	0.94026	0.644885	2.28359	7.62775	1.60007	0.758186	0	0.211282	0	0	0	0.95123	4.47249	0.088169	0	0	1.4963	0.064005	8.65536	0	0	0	0.99451	0.52226	0	0.341699	0	4.34415	0	0.045274	0	0.03369	1.5018	0.047714	1.78448	lncRNA	8.65536	1.184	5	H	0.99997	[0.99997038187050458, 2.9618129495488568e-05]
XLOC_021976	0	0	0	0	0	0	0	0	0	0	3.67059	0	0.12786	0	0	0	0.250864	0	0	0	0	0	0	0.385995	0.58968	0	0	0	5.10514	0	0	3.3295	0	0.019717	0	0	lncRNA	5.10514	0.374426	3	H	0.999996	[0.99999577773218873, 4.222267811311108e-06]
XLOC_021979	0	0	0	0	0	0	0	0	1.85242	4.65569	0.263913	0	0	0	0.257674	0	0	0	0	0	0.037203	0	0	0	0	0	0	0	0	0	0	0	0	0	0	0	lncRNA	4.65569	0.196303	1	H	0.999999	[0.99999939809982707, 6.0190017287421296e-07]
XLOC_022057	0	0	1.00981	1.70335	0.060076	0	0	0	0	0	0	0	0.260073	4.86345	0	0	0	0	0	0	0	0	0	0.793059	2.0879	0	0	0	0	0	0	0	0	0	0	0	lncRNA	4.86345	0.299381	1	H	0.999999	[0.99999939809982707, 6.0190017287421296e-07]
XLOC_022066	2.89611	0	4.33787	0	1.74196	0	3.73999	0.175908	0	0	0.835219	0	0	0	0	2.32621	0	11.1541	0	0	5.76912	0.376703	0	9.34199	1.77115	0	1.35445	0	3.55326	0.139998	0	0	0	0	3.97182	6.43686	lncRNA	11.1541	1.66452	8	H	0.99945	[0.9994499959564993, 0.0005500040435007053]
XLOC_022067	0	1.77883	0	0.132929	0	0	0.095625	0.071962	3.06447	0.406354	0	0	0.085694	0	0.055601	0	0.046704	0	0	0	0.048165	0	0	0	0	0	0.092349	0	0.055908	0	0.085652	0	0	0	0	0	lncRNA	3.06447	0.167229	1	H	0.999999	[0.99999939809982707, 6.0190017287421296e-07]
XLOC_022099	0	0	0	0	0	0	0	0	0	0	0	3.82048	0	0	0	0	0	0	0	0	0.194798	0	0	0	0	0	0	0	0	0	0	0	0	0	0	0	lncRNA	3.82048	0.111535	1	H	0.999999	[0.99999939809982707, 6.0190017287421296e-07]
XLOC_022108	0	1.93762	0.345178	0	0	0	0	0.223961	0.725658	0	0	0	0	0	0	6.24525	0	0.065746	0	0	0	0	0	0	0	0	0	0	0	0	0	0	0	0	0	0	lncRNA	6.24525	0.265095	1	H	0.999999	[0.99999939809982707, 6.0190017287421296e-07]
XLOC_022112	0	0.386018	0	0	0	0	0	2.39451	3.566	0	0	0	0.433913	0	0	0	0	0.183372	0	0	0	0	3.3659	0	0	0	0	0	0	0	0	0	0	0	0	0	lncRNA	3.566	0.286936	2	H	0.999998	[0.99999840582689681, 1.5941731031541965e-06]
XLOC_022113	0.244623	0.550919	0	1.44093	0	0.240389	0	0.668622	0	5.24381	0	0	8.2275	3.72235	0	0	0	0	8.81295	0	0	0	6.21177	0	0	0	0	0	0	0	0	0	0	0	0	0	lncRNA	8.81295	0.982329	5	H	0.99997	[0.99997038187050458, 2.9618129495488568e-05]
XLOC_022139	0	0	0	0	0	0	0	0	0	0.186729	0	0	0	0	0	0	1.33919	0.023298	0	0	0.239036	0	0.044239	0	0	6.13078	0	0	0.154146	0	0	0	0	2.00392	0.149329	0	lncRNA	6.13078	0.285297	1	H	0.999999	[0.99999939809982707, 6.0190017287421296e-07]
XLOC_022144	0	0	0	0	0	0	0.075976	0	0	0	0.361963	0	0.170215	0.038197	0	6.27885	0	0	2.59758	0	0	0	0	0	0.47101	0	0	0	0	0	0	0	0	0	0	0	lncRNA	6.27885	0.277605	1	H	0.999999	[0.99999939809982707, 6.0190017287421296e-07]
XLOC_022209	0	0.783766	0	0	0	0	0	0	0	0	0	0	0	0	0	0	3.78637	0	0	0	10.1016	0	0.141395	0	0	0	0	0	0	0	0	0	0	0	0	0	lncRNA	10.1016	0.411477	2	H	0.999998	[0.99999840582689681, 1.5941731031541965e-06]
XLOC_022210	0.413052	0	0	0	0	0	0	0	0	0	0	0	2.80087	0	0	0	0	0	0	0	2.01504	0	0	0	2.23901	0	0	0	0	0	0.223959	4.04807	0	3.97364	0	0	lncRNA	4.04807	0.43649	2	H	0.999998	[0.99999840582689681, 1.5941731031541965e-06]
XLOC_022239	0	0	0	0	0	0	0	0	0	0	0	0	0	0	0	0	0	0	0.053873	0	0	0	0	0	0	0	0	0	0.049748	0	0	0	0	0	11.0042	0.12016	lncRNA	11.0042	0.311888	1	H	0.999999	[0.99999939809982707, 6.0190017287421296e-07]
XLOC_022250	0	0	0	0	0	0	0.553187	0	5.67071	4.47761	0	0	0.63738	5.95962	5.46802	1.91484	1.96846	0	0.150105	0.038119	0.15922	6.68624	0.198905	5.44211	1.85082	0.536975	0.992155	0.060704	0.323426	0	0.212355	0.838255	0	5.73354	0.0746	0.502198	lncRNA	6.68624	1.40138	7	H	0.999792	[0.99979226812300592, 0.00020773187699405993]
XLOC_022253	0.463378	0	0	0.097482	0	0.227679	0.14025	0.316635	3.71289	0.397324	0.167044	0.145839	0.314213	0.423064	0.32619	0.060684	0.068499	0.185901	0	0.067651	2.04863	0	0.235333	0.086234	0.096608	0.105886	0.135445	0.754126	0.409992	0.083999	0.251246	0.313192	0.09348	0.290725	0.132394	0.198057	lncRNA	3.71289	0.343057	1	H	0.999999	[0.99999939809982707, 6.0190017287421296e-07]
XLOC_022254	0	0	0.092863	0	0	0	0	0	0	0	0	0	0	0.402522	3.4449	2.45961	0	0	0	0	0	0	0.067172	0	0	0	0	0	0	0	0	0	0	0	0	0	lncRNA	3.4449	0.179641	1	H	0.999999	[0.99999939809982707, 6.0190017287421296e-07]
XLOC_022256	0	0.856772	0.082185	0.04925	0.066006	0.115029	0	0.266621	2.17204	0.75277	0	0.147364	0.126999	0.142496	0.1648	0.306591	0.311468	0.156537	4.12739	0.170896	0.285523	0.057096	5.94483	0.217838	0.244045	0.106993	0.068431	0.598721	0	0	0	0	0	0	0.066889	0.050032	lncRNA	5.94483	0.490433	2	H	0.999998	[0.99999840582689681, 1.5941731031541965e-06]
XLOC_022271	0	0	0.121375	0	0	0	0	0	0	0	0	0	0	0	0.060846	0	0	0	0.066256	0	3.95318	0	0	0	0	0	0	0	0	0	0	0	0	0.072307	0	0	lncRNA	3.95318	0.118721	1	H	0.999999	[0.99999939809982707, 6.0190017287421296e-07]
XLOC_022277	0	0.052203	0.390588	0.585158	0	1.41226	0.056126	0	15.093	8.90415	0.066848	3.2683	15.1646	0.112869	0.032634	3.71556	6.44187	0.42157	0.035535	9.85453	2.68564	0.407027	0	0	0	0	0	0.043113	0	0	0	0	0	0.620499	0	0	lncRNA	15.1646	1.92678	7	H	0.999792	[0.99979226812300592, 0.00020773187699405993]
XLOC_022278	0	0	0	0	0	0	0	0	0	0	0	0.138515	0	0	0	0	0	0	0	0.064254	0	0	0	0	0	3.41934	0	14.2228	0	0	0	0	0	0	0.502981	0	lncRNA	14.2228	0.509663	2	H	0.999998	[0.99999840582689681, 1.5941731031541965e-06]
XLOC_022282	0	0	0.197842	0	0	0	0.056858	0	0	0	0	0	0.025477	0	1.68605	0	2.3049	0.150731	4.75187	0	0	0	0	0	0	0	0	0	0	0	0	0	0	0	0	0	lncRNA	4.75187	0.254826	1	H	0.999999	[0.99999939809982707, 6.0190017287421296e-07]
XLOC_022306	0	0	0	0	0	0	0.07422	0	0	0	0	0	4.25678	0.298512	6.21428	0	3.5887	0	0.046991	0	0.037384	0	2.73983	0	0	0	0	0	0	0	0	0	0	0	0	0	lncRNA	6.21428	0.479353	3	H	0.999996	[0.99999577773218873, 4.222267811311108e-06]
XLOC_022321	0	0.025186	0	0	0	0	0	0	6.37637	0	1.35459	0.28158	0.0364	0	0	0	0	0.131608	0.017145	0.013062	0	0	0	0.01665	0.018653	0	0.026151	0	0	0	0	0	0	0	0.051124	0	lncRNA	6.37637	0.231903	1	H	0.999999	[0.99999939809982707, 6.0190017287421296e-07]
XLOC_022322	0	0.305901	0.095366	0	0	0.066739	0	0.030938	3.15048	0.786147	0.538615	0	0.036842	0.516714	0	0.569217	0.421657	0	1.22336	0	0.020707	0	0	0	0	0	0	0.031579	0	0	0	0	0	0	0	0	lncRNA	3.15048	0.216507	1	H	0.999999	[0.99999939809982707, 6.0190017287421296e-07]
XLOC_022323	1.36606	0	0.426274	0	0	0	0	0	0	0	0	0	0	0	0	0	7.44927	0.162384	0.116346	7.62298	0	0	0	0.225974	0	0	0	0	0	0	0	0	0	0	0	0	lncRNA	7.62298	0.48248	2	H	0.999998	[0.99999840582689681, 1.5941731031541965e-06]
XLOC_022339	3.79914	0	0	0.120639	0	0	0	0	0	0	3.6177	0	0	0	0	0	2.20405	0.153375	0	0.041861	0	0	0.364047	0	0	0	0	0	0	0	0	0	0	0	0	0	lncRNA	3.79914	0.286134	2	H	0.999998	[0.99999840582689681, 1.5941731031541965e-06]
XLOC_022345	2.67446	0.063402	0.039532	0	0	0	0.340831	0	10.2339	3.11394	0.852483	9.53373	0	0.017135	0.019817	0	2.48031	0.060236	0	3.86348	0.669523	0	0	0.230519	0.586935	0	0	0	0.099635	0.040826	0.030529	0	0	0	0	0.024066	lncRNA	10.2339	0.971536	4	H	0.999989	[0.99998881710637566, 1.1182893624358169e-05]
XLOC_022346	0	0	0	0	0	0	1.19772	0	0	0	0	0	1.4423	0.263442	0	0	0	0.033074	0	6.31895	0	0	0	0	0	0	0	0	1.00662	0	0	0	0	0	0	0	lncRNA	6.31895	0.285058	1	H	0.999999	[0.99999939809982707, 6.0190017287421296e-07]
XLOC_022348	0	0.13657	3.49124	0.357198	0.068389	0.715093	1.02782	3.0387	1.5344	0.103993	3.67255	7.09979	1.579	0.03691	0	3.87544	1.97213	0.032438	11.6206	4.32039	1.95988	1.18315	0.55435	1.76048	0	3.04853	0	0	0.042923	0	0	0	0.097867	0	0	0.25919	lncRNA	11.6206	1.48859	8	H	0.99945	[0.9994499959564993, 0.0005500040435007053]
XLOC_022357	0	0.044611	0	0.016668	0	0	0	0	0	0	0	0	0	0	0	0	0.023425	5.76411	0	0	0	0	0	0	0	0	0	0	0	0	0	0	0	0	0	0	lncRNA	5.76411	0.162467	1	H	0.999999	[0.99999939809982707, 6.0190017287421296e-07]
XLOC_022373	0	0	0	0	0	0	0	0	0	0	0	0	0	6.08038	0	3.54679	0	0	0.085081	0	0	0	0	0	0	0	0	0	0	0	0	0	0	0	0	0	lncRNA	6.08038	0.269785	2	H	0.999998	[0.99999840582689681, 1.5941731031541965e-06]
XLOC_022374	0	0	0	0	0	0	0.051139	0	0	0	0	1.75484	0	0	0	0	0	5.55834	0	0	0	0	0	0	0	0	0	0	0	0	0	0	0	0	0	0	lncRNA	5.55834	0.204564	1	H	0.999999	[0.99999939809982707, 6.0190017287421296e-07]
XLOC_022385	0	7.64988	0	0	0	0.633791	0.364386	0	0	0	0	0	4.96816	23.1873	6.08371	0.022523	3.83904	0.068999	0	0	0	3.27173	0	0	0	0	0	0	0.030435	2.96182	0.186505	0	1.97767	3.12927	0.098279	0.330799	lncRNA	23.1873	1.63345	7	H	0.999792	[0.99979226812300592, 0.00020773187699405993]
XLOC_022386	0	0.670213	0.835765	0	0	0.389923	0	0	0	0	0	0	0	0	0	0	2.75682	6.10217	0	0	0	0	0.100758	0.443051	0	0	0	0.461256	2.52774	0	0.430284	0	0	0	3.28769	0	lncRNA	6.10217	0.500158	2	H	0.999998	[0.99999840582689681, 1.5941731031541965e-06]
XLOC_022412	0	0	0	0	0	0	0	0	0.590491	3.57627	1.97608	0.375052	0	0	0	0.046818	1.79681	0.015936	0	0	0	0	0	0	0	0	0	0	0.231961	0	0	0	0.03606	0.323983	0	0	lncRNA	3.57627	0.249152	1	H	0.999999	[0.99999939809982707, 6.0190017287421296e-07]
XLOC_022426	3.23272	0	0	0	0	0.093434	0	1.73253	0	0	0	0	0	0	0	0	0	0	0	0.055525	0.17394	0	0	0.707767	0	0	0	0	0.336503	1.51673	0	0.064263	10.4345	0	0	3.49496	lncRNA	10.4345	0.606746	3	H	0.999996	[0.99999577773218873, 4.222267811311108e-06]
XLOC_022427	0	4.59138	0	0	0	0	0	0	0	0	0	0	0	0	0	0	0	0	0	0	0	0	0	0	0	0	0	0	0	3.56297	0	0	0.084365	0	0	2.50242	lncRNA	4.59138	0.298365	2	H	0.999998	[0.99999840582689681, 1.5941731031541965e-06]
XLOC_022433	0.119272	0.268614	1.25612	0	0	0.527434	0.288798	0.815007	13.4802	2.91469	0.085993	5.33047	3.52625	0.108895	0	2.34297	0.035263	0	8.45679	0	0	4.24694	0.181722	3.77336	3.77972	6.59565	4.95057	0.388219	0.633182	0	4.78558	0.161229	0	0.798204	2.38544	0.254896	lncRNA	13.4802	2.01365	10	H	0.996154	[0.99615448608197943, 0.0038455139180205212]
XLOC_022435	0	0.307678	0	0	0	0	0	0	7.01247	2.34286	1.40713	0.540543	0	0	0	0	0	0	0	0	0	0	0.039648	0	0	0	0	0	0	0	0	0	0	0.065306	1.11525	0	lncRNA	7.01247	0.356413	1	H	0.999999	[0.99999939809982707, 6.0190017287421296e-07]
XLOC_022438	3.76425	0	0.852548	0	0	0	0	1.21695	0.102416	0.208236	0	6.1147	0	0.443453	0	4.38898	2.94381	13.0556	3.90924	8.50937	0	0.710744	0	0	0	0	0	0	0	0	0	1.06693	0	0	4.302	0	lncRNA	13.0556	1.43304	7	H	0.999792	[0.99979226812300592, 0.00020773187699405993]
XLOC_022441	0.219336	0.535133	2.02762	0.815175	1.5254	0	0	0.066612	0	0	0	0	4.80893	0.02225	0.025733	0	0.497158	0	0	0	0.022292	0.802391	0	0.244908	0	0.267308	0.598377	0	0	0.026507	0.158567	0.308847	0.014749	0.183483	0.605785	0	lncRNA	4.80893	0.382682	1	H	0.999999	[0.99999939809982707, 6.0190017287421296e-07]
XLOC_022454	0	0.275906	0	0	0	0	0	0.074412	0	0	0.35331	0	0	0.298271	0	0	0	0	0	0	9.21384	0.079676	1.07845	0.668766	0	0	0.190985	2.05076	1.67651	1.1252	0	0.55202	0	0.136646	0.746727	0	lncRNA	9.21384	0.514485	1	H	0.999999	[0.99999939809982707, 6.0190017287421296e-07]
XLOC_022476	6.6377	0	0	0	0	0	0	0	0	0	0	0	0	0	0	0	0	0	0	0	0	0	0	0	0	0	0	0	0	0	0	0	0	0	0	0	lncRNA	6.6377	0.184381	1	H	0.999999	[0.99999939809982707, 6.0190017287421296e-07]
XLOC_022481	0	0	0	3.31228	0	0	0	0	0	0	0	0.43564	0	0	0	0	0	0	0	0	0	0	0	0	0	0	0	0	0	0	0	0	0	0	0	0	lncRNA	3.31228	0.104109	1	H	0.999999	[0.99999939809982707, 6.0190017287421296e-07]
XLOC_022489	0	0.221948	8.85672	0	0	0	0	4.30987	0	0	0	0	0	0	0	0	0	0	0	0	0	0	0	0	0	0	0	0	0	0	0	0	0	0	0	0	lncRNA	8.85672	0.371904	2	H	0.999998	[0.99999840582689681, 1.5941731031541965e-06]
XLOC_022495	0.08234	0	0	0	0	0	0	0	0	0	0	0	0	0	0	0.043133	0	0	0	3.07746	0	0	0	0	0	0	0	0	0	0	0	0	0	0	0	0	lncRNA	3.07746	0.08897	1	H	0.999999	[0.99999939809982707, 6.0190017287421296e-07]
XLOC_022503	0	0	0	0	0	0	0	0	3.31272	25.417	0.213718	6.06412	0.040201	5.81869	0.052166	6.24999	0	0	0.056804	4.63062	0	0	2.78506	0	0	0	0	0.137834	0	1.28963	0	0.050088	0	0	0	0	lncRNA	25.417	1.55885	6	H	0.999922	[0.99992155814363504, 7.8441856365013465e-05]
XLOC_022510	0	0	0	0	0	0	0	0	0	0	0	0	0	0	0	0	0	0	0	0	0	0	0	0	0	0	0.126435	7.54242	0	0	0	0	0	0	0	0	lncRNA	7.54242	0.213024	1	H	0.999999	[0.99999939809982707, 6.0190017287421296e-07]
XLOC_022511	0	0	0	0	0	0	0	0.087786	11.1336	0	5.62695	0.606501	0	0	0	0	0	0	0	0	4.52421	0	0.048934	0	3.37482	0.044035	0.056328	0	0	0	0	0	0	0	0	0	lncRNA	11.1336	0.708422	4	H	0.999989	[0.99998881710637566, 1.1182893624358169e-05]
XLOC_022563	0	0.10431	0	5.22261	0.417878	3.91428	0.224297	4.47305	4.68781	0	9.48372	1.86588	0	0	0	3.63936	0	0	2.69821	0	0	0	0	1.2412	0	0	0	0	0.065569	0	0	0	0	0.154982	0	0	lncRNA	9.48372	1.06092	6	H	0.999922	[0.99992155814363504, 7.8441856365013465e-05]
XLOC_022574	0	0	0	0	0	0	0	0	0	0	0.030987	3.19229	0.711099	0	0	0	0	0	0	0	0	0	0	0	0	0	0	0	0	0.483037	0	0	0	0.125836	0	0	lncRNA	3.19229	0.126201	1	H	0.999999	[0.99999939809982707, 6.0190017287421296e-07]
XLOC_022586	0	0	0	0	0	0	0	0	0	0.055826	0	0.163928	0	0	0	0	0	0	0	0	0.277914	0	0	0	0	0	0	6.05472	0	0	0	0	0	1.03482	0	0	lncRNA	6.05472	0.210756	1	H	0.999999	[0.99999939809982707, 6.0190017287421296e-07]
XLOC_022590	0	0	0	0	0	0	0	0	0	0	0	0	0	0	0	0	0	0	0	17.8404	0	0.557052	0	0.850123	0	0	0	0	0	0	0	0	0	0	0	0	lncRNA	17.8404	0.534653	1	H	0.999999	[0.99999939809982707, 6.0190017287421296e-07]
XLOC_022603	0.663681	1.78828	0.199703	2.57299	0.053463	0.069878	0.114786	0.086382	0.019992	2.21532	3.34952	0.805683	8.12638	0.173126	1.73528	1.3534	4.07853	6.61847	0.090844	3.97267	0.014454	0.069369	0	0.070577	0	0.021665	0.138567	0	0.218109	0.034374	0.436963	0.128164	0.114761	0.158627	0.162534	0	lncRNA	8.12638	1.10157	5	H	0.99997	[0.99997038187050458, 2.9618129495488568e-05]
XLOC_022621	0	0	0	0	0	0	0	0	0	3.06064	0	0	0	0	0	0	0	0	0	0	0	0	0	0	0	0	0	0	0	0	0	0	0	0	0	0	lncRNA	3.06064	0.085018	1	H	0.999999	[0.99999939809982707, 6.0190017287421296e-07]
XLOC_022635	0	5.24418	0	0	0	0	0	0	0	0	0	0	0	0	0	0	0	0	0	0	0	0	0	0	0	0	0	0	0	0	0	0	0	0	0	0	lncRNA	5.24418	0.145672	1	H	0.999999	[0.99999939809982707, 6.0190017287421296e-07]
XLOC_022637	0	0.402635	0	0	0	0	0	0	1.16611	2.63669	3.60914	2.46078	2.52158	6.57261	2.24854	1.81061	1.98741	0.012751	0	0.013921	0	0	4.67299	0	0	0	0.39019	0.022168	0	0	0	0	0	0	0	0	lncRNA	6.57261	0.848003	3	H	0.999996	[0.99999577773218873, 4.222267811311108e-06]
XLOC_022654	0	0	0	0	0	0	0	0	0	0	0	0	0.104073	0	0	0	5.40733	0.136831	0	0	0.35097	0	0	0	0	0	0	0	0	0	0	0	0	0	0.950111	0	lncRNA	5.40733	0.193037	1	H	0.999999	[0.99999939809982707, 6.0190017287421296e-07]
XLOC_022655	3.04111	1.26832	2.46732	1.66812	0	0.022137	2.26362	0.041048	0	2.43376	0	0	3.32389	2.27607	5.56597	2.08867	1.01233	2.19309	2.43469	0.171018	0	0	0	0	0	0.967744	0	0	1.92936	0.032668	8.1102	2.89286	1.74507	0.037689	1.64767	1.34797	lncRNA	8.1102	1.41618	4	H	0.999989	[0.99998881710637566, 1.1182893624358169e-05]
XLOC_022659	0	0	0	0	0	0	0	0	0	0	0	0	3.25286	0	0	0	0	0	0	0.067341	0	0	0	0	0	0	0	0	0	0	0	0	0	0	0	0	lncRNA	3.25286	0.092228	1	H	0.999999	[0.99999939809982707, 6.0190017287421296e-07]
XLOC_022674	0	0	0	0	0	0	0	0	0	0	0	0	0	0	0	0	0	0	0	0	0	0	0	0	0	0	0	0	0	0.188154	0	3.01661	0.083756	0	0	0	lncRNA	3.01661	0.091348	1	H	0.999999	[0.99999939809982707, 6.0190017287421296e-07]
XLOC_022703	0	0	0	0	0	0	0	0	0	0	0	0	0	0.261596	0	2.98308	0	0	0.08236	0	3.14501	0.524092	0.218273	10.1577	1.61288	0	0.125626	0	1.14081	7.16765	0	1.59768	1.38725	1.0786	8.10454	12.0323	lncRNA	12.0323	1.43387	5	H	0.99997	[0.99997038187050458, 2.9618129495488568e-05]
XLOC_022722	0	0	0	0	1.45149	0	0	0	3.64628	3.48049	8.42275	3.32364	4.94098	0.06026	0	0.155584	0.858593	2.80678	0	0.867237	0	0	1.77656	0	2.20168	0.633445	0.038585	16.2657	0	0	0	0	0	0	0	0	lncRNA	16.2657	1.41472	6	H	0.999922	[0.99992155814363504, 7.8441856365013465e-05]
XLOC_022731	3.31765	0.100969	0.881371	0.679075	1.41573	0	0	1.06202	1.51256	0	0	2.70918	0	0	0.126239	1.597	0	1.0552	0.756044	0	0	0	0	0.40048	0	0	0	0	0	0	0	0	0	0	0	0	lncRNA	3.31765	0.433709	1	H	0.999999	[0.99999939809982707, 6.0190017287421296e-07]
XLOC_022735	0	0	0	0	0.130347	0	4.4777	0	0	6.2435	0	0	0	0	0	0	0	0	0	0	0	0	0	0	0	0	0	0	0	0	0	0	0	0	0	0	lncRNA	6.2435	0.301432	2	H	0.999998	[0.99999840582689681, 1.5941731031541965e-06]
XLOC_022739	0	0	0	0	0	0	0	0	0	0.43209	0.145328	0	0	0	0	0	0	0	0	0	3.81045	0	0	2.02563	0	0	0	0	0	0	0	0	0	0	0	0	lncRNA	3.81045	0.178153	1	H	0.999999	[0.99999939809982707, 6.0190017287421296e-07]
XLOC_022784	0.23163	0	0.03614	0.21657	0	0	0.186952	0.046897	0.651218	0.772377	0	1.29602	1.64745	0	0.018117	0	0.471761	0.013767	0	3.29151	0.564994	0.150643	0.026141	4.119	1.54533	1.36441	0.451369	0.023934	1.51203	1.02639	0.139546	1.89607	1.28762	1.1626	0.8824	0.528017	lncRNA	4.119	0.710025	2	H	0.999998	[0.99999840582689681, 1.5941731031541965e-06]
XLOC_022808	0	0	0	0	0	0	0.136332	0	1.47216	0	0	0	0	0	0	0	0	0	6.34432	0	0	0	0	0	0	0	0	0	0	0	0	3.04444	0	0	0	0	lncRNA	6.34432	0.305479	2	H	0.999998	[0.99999840582689681, 1.5941731031541965e-06]
XLOC_022826	0	0	0	0	0	0	0.143765	0	0	0	0.015566	0.557207	0	0	0	0	0	0	0	0	3.67331	0.221156	0	0.305365	1.05331	0.059204	0.34079	0	0	0.211346	0	0.021889	0	0	0.024675	0.083054	lncRNA	3.67331	0.186407	1	H	0.999999	[0.99999939809982707, 6.0190017287421296e-07]
XLOC_022912	0	0	0.074173	0	0	0	0	0	0	0	0	0	0	0	0	0.02767	0	0	0	0.030847	4.41292	0	0	0.117961	2.73115	0	0	0	0	0	0	0	0	0	0	0	lncRNA	4.41292	0.205409	1	H	0.999999	[0.99999939809982707, 6.0190017287421296e-07]
XLOC_022915	0	0	0	0.07286	0.048824	1.61664	0	0	0	0	0.686688	0	3.7576	0.948623	0.091426	0.703025	0	0	0	0	0.0264	0	0	0	0	0	0	0.040261	0	0	0	0.029261	0	0	0	0	lncRNA	3.7576	0.222822	1	H	0.999999	[0.99999939809982707, 6.0190017287421296e-07]
XLOC_022925	0	0	0.49832	0	0	1.39493	0	0.754423	11.8728	0	0	0	0	0	0	0	0	0	0	0	0	0	0	0	0	0	0	0	0	0	0	0	0	0	0	0	lncRNA	11.8728	0.403348	1	H	0.999999	[0.99999939809982707, 6.0190017287421296e-07]
XLOC_022968	0	0	0	0	0	0	0	0	0	0	7.18066	2.90065	0	0	0	0	0	0	0	0	0	0	0	0	0	0	0	0	0	0	0	0	0	0	0	0	lncRNA	7.18066	0.280037	1	H	0.999999	[0.99999939809982707, 6.0190017287421296e-07]
XLOC_023061	0.019397	1.09208	0	0	0.481252	0	0	0	0.03272	0.216211	4.44711	0	1.15744	0.011806	0	1.12784	0	0	0.014868	0	0	0	7.93978	0.014439	0	0	0	0	0	0	0	0	0	0.32452	0.066503	0	lncRNA	7.93978	0.470721	2	H	0.999998	[0.99999840582689681, 1.5941731031541965e-06]
XLOC_023070	0	0	0	0	0	0	0	0	0	0	4.70208	0.338573	0	0	0	0	0	0	0	0	0	0	0	0	0	0	0	0	0	0	0	0	0	0	0	0	lncRNA	4.70208	0.140018	1	H	0.999999	[0.99999939809982707, 6.0190017287421296e-07]
XLOC_023087	0	0	0	0	0.081118	0	0.04354	0	0	0	0.041487	0.244488	0.37458	0	0	0	0.416802	0.007695	0	0	5.3204	0.568362	0.014612	0.422983	0	0	0	0.053512	0.005091	0	0	0.038892	0	0.348987	0.00822	0	lncRNA	5.3204	0.221966	1	H	0.999999	[0.99999939809982707, 6.0190017287421296e-07]
XLOC_023095	7.60108	4.29724	9.1801	2.63218	1.51692	2.55132	1.47693	2.62192	0	0	0	0	3.6822	5.08347	4.91032	4.17837	1.79411	4.95275	6.28198	2.44779	0	0	0	0.605403	0	0.400277	0.109718	0	2.34695	0.090725	0.474889	1.22623	0	1.22985	1.03672	0	lncRNA	9.1801	2.02026	9	H	0.998545	[0.99854459548609531, 0.0014554045139046901]
XLOC_023117	0	1.02651	0.893077	0.017839	3.20379	0.020833	0	0.405618	0	3.36292	7.18387	0	0	0	0.880487	1.75465	1.36638	0.01134	0.01625	0.01238	0	0	8.01043	2.63544	0.088398	0.019378	0.049574	9.5817	0.165066	0	0	0	0	0	0	0.018123	lncRNA	9.5817	1.13122	5	H	0.99997	[0.99997038187050458, 2.9618129495488568e-05]
XLOC_023167	0	0	0	0	0	0	0	0	0	0	0	0	0	0	0	0	0	0	0	0.044929	0	4.8034	0.15629	0	0	0	0	0	0	0	0	0	0	0	0	0	lncRNA	4.8034	0.139017	1	H	0.999999	[0.99999939809982707, 6.0190017287421296e-07]
XLOC_023241	1.58141	0	0.384341	1.58665	0	0	0	0	2.642	1.12129	0.964761	1.99088	0	0	0	0	0	0	0	0	5.6192	1.98775	0.03089	13.9226	3.855	0	1.35118	0	7.59883	1.85233	0.098937	0	6.92045	3.51081	1.73782	5.25144	lncRNA	13.9226	1.77801	7	H	0.999792	[0.99979226812300592, 0.00020773187699405993]
XLOC_023251	0	0	0	0	0	0	0	0	0	0	0	0	0	0.128335	0	0	0	0	0	0	10.5431	0	0	0	0	0	0	0	0	0	0	0	0	0	0	0	lncRNA	10.5431	0.29643	1	H	0.999999	[0.99999939809982707, 6.0190017287421296e-07]
XLOC_023258	0	0	0	0	0	0	0	0	0	0	0	0	0	0	0	0	0	0	0.097297	17.1974	0	0	0	0.377951	0	0	0	0	0	0	0	0	0	0	0	0	lncRNA	17.1974	0.490906	1	H	0.999999	[0.99999939809982707, 6.0190017287421296e-07]
XLOC_023259	0	0	0	0	0	0	0	0	0	0	4.70231	0	0	0	0	0	0	0	0	6.18029	0	0	0	0.732829	0	0	0	0	0	0	0	0	0	0.514715	0	0	lncRNA	6.18029	0.336948	2	H	0.999998	[0.99999840582689681, 1.5941731031541965e-06]
XLOC_023271	0.082273	0	0	0	0	0.080849	0	0	0	0	0	0	0.044631	0	0	0	0	15.3592	0	0	0.175597	0	0.041784	0.214352	1.74959	0.0376	0.048097	0	0.058236	0	0	0	0	0	0.893253	0	lncRNA	15.3592	0.52182	1	H	0.999999	[0.99999939809982707, 6.0190017287421296e-07]
XLOC_023277	1.82534	0	0	1.70057	0	0.896872	0	0	0	0	0	0	0	0	0	0	0	0	0	0	0	0	0	0	0.924214	0.059587	0	0	0.046144	4.30154	0	2.68776	0	0	0	0	lncRNA	4.30154	0.345612	1	H	0.999999	[0.99999939809982707, 6.0190017287421296e-07]
XLOC_023305	6.95682	2.00866	3.25628	4.27797	10.6622	0	0	0	0	0	0	0	0	0	0	0	0	0	0.683663	0	0	0	0	0.265569	0	0	4.3798	0	0	0	0	0	0	0	0	0	lncRNA	10.6622	0.902526	5	H	0.99997	[0.99997038187050458, 2.9618129495488568e-05]
XLOC_023310	0	6.91625	0	0.704783	0.787139	0	0	0.12718	0	0.95754	0	0.527203	0	0	0	0	0.660323	0	16.906	0	0	0	0	0.415642	0	0	0	0	2.37136	0	0	0	0	0.817413	0	0	lncRNA	16.906	0.866412	2	H	0.999998	[0.99999840582689681, 1.5941731031541965e-06]
XLOC_023316	0	0	0	0	0.884536	0	0	4.46615	0	0	0	0	0	0	1.65633	3.49227	0.115942	0	0	0.114507	0	1.33898	0	0	0.817598	0	0	0	7.49471	5.68707	0	1.32528	0	0	3.80954	0	lncRNA	7.49471	0.866748	5	H	0.99997	[0.99997038187050458, 2.9618129495488568e-05]
XLOC_023322	0	0	0	0.978054	0.055543	0	0	0.098716	0.016616	0	0.071016	3.13728	0	0	0	0	0	0	0	0	0	0	0	0	0	0	0	0	0	0	0	0	0	0.02472	0	0	lncRNA	3.13728	0.121721	1	H	0.999999	[0.99999939809982707, 6.0190017287421296e-07]
XLOC_023327	0.041373	0.186354	0.116193	0	0.093319	0.40657	0.350625	1.20623	0	6.17271	0.238634	4.6356	0.044888	0.478465	0	0.043346	2.66657	0.663933	0	0.024161	0.126147	0	0	0.061596	0.069006	0.037817	0.048373	0	0.087855	0.059999	0	0.027964	0.166928	0	0.851103	0.106102	lncRNA	6.17271	0.528107	2	H	0.999998	[0.99999840582689681, 1.5941731031541965e-06]
XLOC_023339	0	0.450355	0.935998	0.056091	0	0	0	0	0	0	4.03689	6.12582	0	0	0	0.279338	0	1.46188	4.08751	0	0	0	0	0	0	1.52317	0	0	0	0	0	0	0	0	0	0	lncRNA	6.12582	0.526585	3	H	0.999996	[0.99999577773218873, 4.222267811311108e-06]
XLOC_023418	0	0	0	0	0	0	0	0	3.69072	0	4.17258	4.08717	0	0	0	0	0	0	0	0	0.086077	0.137703	0.071688	0.052537	4.82635	0.580595	0.082519	0	0	0	0	0	0	0	0	0.301663	lncRNA	4.82635	0.502489	4	H	0.999989	[0.99998881710637566, 1.1182893624358169e-05]
XLOC_023465	0	0	0	0	0.132166	0	0	0	0	0	2.19682	0	0	0	0	0	0	0	0	0	0	0	0.714209	4.88524	0	0	0	0	0	0	0	0	0	0	0	0	lncRNA	4.88524	0.220234	1	H	0.999999	[0.99999939809982707, 6.0190017287421296e-07]
XLOC_023497	0	0	0	0	0	0.12056	0	0	4.50121	0	2.07864	0.038612	0	0	0	0	2.30324	0	0	0	0	0	0	0	0	0	0	0	0	0	0	0	0	0	0	0	lncRNA	4.50121	0.251174	1	H	0.999999	[0.99999939809982707, 6.0190017287421296e-07]
XLOC_023510	0	0	0	0.055869	0	0	0	0	0	0	0	0	0	0	0	0	0	0	0	0	17.551	0.323846	0.101156	3.97851	0.996629	1.15303	0.271694	0	0	1.32389	0.071998	0.022437	0	0	0	0	lncRNA	17.551	0.718057	2	H	0.999998	[0.99999840582689681, 1.5941731031541965e-06]
XLOC_023522	0.123209	0.184987	0	0	0.18527	0.060538	0	2.95603	0.190518	0.193683	0.02961	6.07515	0.033419	0	4.95815	0.032271	0.024284	0	0	0	0.050089	0	0	0	0	0	0	0	0	0	0	0	0	0.017178	0	0	lncRNA	6.07515	0.419844	2	H	0.999998	[0.99999840582689681, 1.5941731031541965e-06]
XLOC_023523	0.026698	0.105222	0.018745	0.044932	0.030109	0	0.032322	0	0.045036	0	0.288731	0.016805	0.028966	0.008125	0.018794	0.020978	0.031573	0.007141	0.010232	0.015591	0.105823	0.013022	4.47445	0.039747	0.022265	0.048806	0.015608	0.223455	0.075591	0.038717	0.043427	0.009022	0.043087	0.022334	0.030512	0.011411	lncRNA	4.47445	0.165758	1	H	0.999999	[0.99999939809982707, 6.0190017287421296e-07]
XLOC_023543	0.049746	0	0	0.04186	0	0	0	0.022661	0.020979	0	0.035866	0	0	0.015139	0	0.013029	0.014707	0	0	0	9.69204	0	0.025264	5.29533	0.207426	0	0.087244	0	0	0	0	0	0.020071	0.998741	0	0.021262	lncRNA	9.69204	0.460038	2	H	0.999998	[0.99999840582689681, 1.5941731031541965e-06]
XLOC_023562	0.879087	0.029115	2.39623	3.0895	0.379071	0	2.25378	0.164897	1.76641	0	0.037283	3.3201	0.406752	1.3062	0.418616	0	1.66643	1.57668	0	0	0	0.050446	0.026262	0.192466	0.064686	0.023633	0	0	0.073205	0	0	1.60774	0.020864	0.021629	0.147746	0.022102	lncRNA	3.3201	0.609471	2	H	0.999998	[0.99999840582689681, 1.5941731031541965e-06]
XLOC_023564	0.354252	0.099727	0.373083	0.186311	0.04994	0.08703	0.375273	0.242067	1.49395	0.797354	0.510819	0.780458	0.31228	0.350385	0.342887	0.023196	0.288021	0.189495	0.203657	0	9.74808	0.043198	3.0585	0.296665	0	0.40475	0.155322	2.84146	0.031344	0.83482	0.288117	0.209506	0.071465	0.185216	0.20243	0.719219	lncRNA	9.74808	0.726397	2	H	0.999998	[0.99999840582689681, 1.5941731031541965e-06]
XLOC_023597	0	3.01193	0	0	0	0	4.79261	0	0	0	0	0	0	0	0	0	0	0	0	0	0	0	0	0	0	0	0	0	0	0	0	0	0	0	0	0	lncRNA	4.79261	0.216793	2	H	0.999998	[0.99999840582689681, 1.5941731031541965e-06]
XLOC_023604	0	0	0	0.528954	2.18582	0	0.253674	0	0	0	0	0.65946	0	0	0	0	0	6.10846	0	0	0.383319	0	0	0	0.567899	0	0	0	0	0	0	0.07081	0	0.438203	0	0	lncRNA	6.10846	0.311017	1	H	0.999999	[0.99999939809982707, 6.0190017287421296e-07]
XLOC_023619	2.59649	0.230826	1.91895	0.028749	2.04208	3.7266	3.43303	5.82071	0	0	0	0	0	0.748609	0.120248	0	0	0.018275	0	3.99027	0	0	0	0.025432	0	0	0	0	0	0	0	0	0	0	0	0	lncRNA	5.82071	0.686119	4	H	0.999989	[0.99998881710637566, 1.1182893624358169e-05]
XLOC_023638	0	0	0	0	0	0	0	0	6.36217	0	0	3.2973	0	17.0897	0	0	0	3.36246	0	0	0	0	0	0	0	0	0	0	0	0	0	0.849721	0	0	0	0	lncRNA	17.0897	0.860037	4	H	0.999989	[0.99998881710637566, 1.1182893624358169e-05]
XLOC_023659	0	0.77354	0.689011	0	0	0	0.356428	0	0	0.799387	0	0	0	1.37383	0.034541	0	3.82981	0	0	2.2064	0	0	0.199357	0.036525	0.04092	1.21094	0	0	0.833557	0	0.053209	0	0	0	0	0	lncRNA	3.82981	0.345485	1	H	0.999999	[0.99999939809982707, 6.0190017287421296e-07]
XLOC_023672	0	0	0	0	0	0	0	0	0	0.082935	0	0	0.052469	16.955	0	0.050667	0	0	0	0	0	0	0.098244	0	0	0	0	0	0	0	0	0	0	0	0	0	lncRNA	16.955	0.478871	1	H	0.999999	[0.99999939809982707, 6.0190017287421296e-07]
XLOC_023686	0.066833	0.57698	0	1.55595	2.13558	1.29164	0	0.872775	1.84141	0.534859	8.35219	4.73977	2.10281	0.108478	0.078411	1.29537	0.434705	0.762672	3.46652	2.58896	0	0.586788	0.090513	0	0	0	0.130236	0	0	1.92228	0	0	0	0.14909	0	1.0855	lncRNA	8.35219	1.0214	3	H	0.999996	[0.99999577773218873, 4.222267811311108e-06]
XLOC_023687	0	0	0	0	0	0	0	0	3.40023	0.360075	0	0	0.091122	11.3998	0.059122	2.19979	0.049662	16.443	0	0	0	0	0.085308	0	0	0	0.098198	0	0	0	0	0	0	0	0	0	lncRNA	16.443	0.949619	3	H	0.999996	[0.99999577773218873, 4.222267811311108e-06]
XLOC_023721	13.3694	0.330873	4.33233	15.0826	1.98827	0.144374	2.13441	1.74011	1.98264	0	0	2.03452	0.079698	0.715386	2.17183	2.5397	7.47098	25.2267	11.712	8.06488	0	0.143323	0	0.109363	6.73863	0	0	0	0.311976	0	1.11523	0	6.63898	0	4.70133	0.12559	lncRNA	25.2267	3.36125	10	H	0.996154	[0.99615448608197943, 0.0038455139180205212]
XLOC_023732	0.100785	0.340468	1.98132	0.084809	0.340989	0	0	0	0.085006	0.086418	2.47058	1.39568	2.29627	0.061344	0	0.633539	0.178782	0.053911	0.618032	0	7.3136	0	0.10237	0.150047	0.084049	0	0	0.187454	0	0	0	0	0.243983	0.168621	0	0	lncRNA	7.3136	0.527168	1	H	0.999999	[0.99999939809982707, 6.0190017287421296e-07]
XLOC_023733	0	0	0	0	0	0	0	0	0	0	0	0	0	0	0	0	0	0	13.8992	0	0	0	0	0	0	0	0	0	0	0	0	0	0	0	0	0	lncRNA	13.8992	0.38609	1	H	0.999999	[0.99999939809982707, 6.0190017287421296e-07]
XLOC_023752	0	0	1.1897	0	3.24039	0	0	0	0	0.063171	11.5795	7.28077	0	0	0	3.45405	0	0.019704	0	0.021512	0	0	0	0	0	0	0	10.791	0	0.02671	0.079892	0	0	0	0.673583	0	lncRNA	11.5795	1.06722	5	H	0.99997	[0.99997038187050458, 2.9618129495488568e-05]
XLOC_023757	0	0	0	0	0	0	0	0	0	0	0	0	0	0	9.48259	0	0.02907	0	0	0	0	0	0	0	0	0	0	0	0	0	0	0	0	0	0	0	lncRNA	9.48259	0.264213	1	H	0.999999	[0.99999939809982707, 6.0190017287421296e-07]
XLOC_023769	0	0.22789	0	0	0	0	0	0	0	4.68531	6.71194	0.509559	0	0	12.1093	0	0	0	0	0	0	0	0	0	0	0	0	0	0	0	0	0	0	0	0	0	lncRNA	12.1093	0.673445	3	H	0.999996	[0.99999577773218873, 4.222267811311108e-06]
XLOC_023786	0.032543	0.201547	0.456968	0.123229	0.128453	0.271825	0.374286	0.148247	0	0	0.070388	1.80262	0.767929	7.51701	0.103086	0.221613	1.44319	6.171	1.18488	0.076017	1.03192	0.682555	4.94165	0.932644	0.203541	0.014873	0	4.66063	0.149726	0.082588	0	0.824822	0.525202	2.01452	0.520684	0.45901	lncRNA	7.51701	1.05942	4	H	0.999989	[0.99998881710637566, 1.1182893624358169e-05]
XLOC_023835	0	0	0.365881	0	0	0	0.252363	0	0	0	0	0	0	0	0	0	0	0	4.63364	1.33903	0.222446	0.152512	0	0	0.217293	0	2.55904	0	0	0	0	0	0	0	0	0	lncRNA	4.63364	0.270617	1	H	0.999999	[0.99999939809982707, 6.0190017287421296e-07]
XLOC_023842	0	0	0	0	3.21785	0	0	0	0	0	0	0	25.0647	20.9523	9.10316	0.048215	11.7555	0.861597	0.035276	11.9863	15.6594	0	0	1.4388	0.26865	0.168258	0	0	13.1928	0	0	2.83053	0	0	0	0	lncRNA	25.0647	3.23843	8	H	0.99945	[0.9994499959564993, 0.0005500040435007053]
XLOC_023865	0	0	0	0	0	0	0	0	1.61403	0	0	0	0	7.0533	0	0	6.97779	0	0	5.3393	0	0	0	0	0	0	0	0	0	0	0	0	0	0	0	0	lncRNA	7.0533	0.582901	3	H	0.999996	[0.99999577773218873, 4.222267811311108e-06]
XLOC_023884	0	0	0	0	0	0	0	0	1.26246	3.85031	3.95695	0	0	0	0	0	1.62261	0	0	0	0	0	0	0	0	0	0	0	0	0	0	0	0	0	0.855317	0	lncRNA	3.95695	0.320768	2	H	0.999998	[0.99999840582689681, 1.5941731031541965e-06]
XLOC_023888	0	0.028819	0.215627	0.021536	1.21225	0	0.123938	0.139905	7.29606	1.11918	3.09994	1.51431	0.76359	0.12462	0	0.067033	0.030266	0	0	0	0.031213	0.049934	0	0	0	0	0.029923	0.023801	0	0	0.582818	0.242171	0	0.38537	0	0	lncRNA	7.29606	0.475064	2	H	0.999998	[0.99999840582689681, 1.5941731031541965e-06]
XLOC_023901	0	0	0	0	0	0	0.177972	0	0	0	0.339155	3.03505	0	0	0	0	0.243383	0	0	0	0	0	0	0.218855	0.024518	0	0	0	0.124863	0	0	0	0.047449	0.024595	0	0	lncRNA	3.03505	0.117662	1	H	0.999999	[0.99999939809982707, 6.0190017287421296e-07]
XLOC_023925	0	4.42638	4.34342	0	0.581396	0	0.078016	0.117422	0	0	0	0	0	0.039223	0.045362	0	0	0	0	0.037632	1.8862	4.71481	0.130908	2.68626	3.49309	15.5498	0.678093	7.67076	0	0.046726	0	0	0	0	0	0.220345	lncRNA	15.5498	1.2985	6	H	0.999922	[0.99992155814363504, 7.8441856365013465e-05]
XLOC_023929	0.332898	1.49945	1.6361	0.385177	0.281576	1.10408	0.100758	0.871988	0	0	0.36002	0	0.970661	1.34238	2.31411	1.28609	3.05106	1.09069	0.606038	0.583219	0.05075	0.405944	0	0.991225	0.416428	0	0.681141	0	1.79672	0.452594	0.496373	0.478129	0.940203	0.174051	2.28273	0.035572	lncRNA	3.05106	0.750504	1	H	0.999999	[0.99999939809982707, 6.0190017287421296e-07]
XLOC_023983	0.984575	0	0	0	0	0	0	0	0	3.3769	0	0	0	0	0	0	0	0	0	0	0	0	0	0	0	0	0	0	0	0	0	0	0	0	0	0	lncRNA	3.3769	0.121152	1	H	0.999999	[0.99999939809982707, 6.0190017287421296e-07]
XLOC_024035	0.019965	0	0.224284	0	0	0	0	0.01819	0.016839	0	0	0	0.519871	0.012152	0.014054	0.010459	0	0.01068	0.535635	3.05475	0.012175	0	0	0.014862	0	0	0	0.037134	0.014132	0.014477	0	0.013494	0.016111	0	0	0	lncRNA	3.05475	0.126646	1	H	0.999999	[0.99999939809982707, 6.0190017287421296e-07]
XLOC_024052	0	0	0.264529	0	0	0	0	0	0	0	0.045274	0.474318	0	2.59901	0	0	0.724041	3.05666	0	0	0	0	5.07066	0	0.026184	0	0	0	0	0	0	0	0	0	0	0	lncRNA	5.07066	0.340574	2	H	0.999998	[0.99999840582689681, 1.5941731031541965e-06]
XLOC_024065	0	0	0	0	0	0	0	0	0	0	0	0	0	0	0	0	0	0	0	0	3.78365	0	0.085166	1.81005	0	0	0.294104	0	0	0	0	0	0	0	0	0	lncRNA	3.78365	0.165916	1	H	0.999999	[0.99999939809982707, 6.0190017287421296e-07]
XLOC_024111	0	0	0.466764	0	0	0	0	1.45368	0	1.4251	2.20485	0.083694	2.09171	1.90184	0	1.95021	0.786202	0.035562	0	0	0.08108	0.389128	0	1.08873	0.277207	0	0.855021	0	0.282343	0.048205	0	1.57267	0.643753	0	0	3.69397	lncRNA	3.69397	0.592548	1	H	0.999999	[0.99999939809982707, 6.0190017287421296e-07]
XLOC_024114	0.034026	0.07663	0	0	0	0	0	0	5.88324	2.21734	0	12.3368	0	0	0	0	0	0	0	0	0.020749	0	4.49294	0.025329	2.66732	0	0.039783	0	0	0	0	0	0	0.14232	0	0	lncRNA	12.3368	0.776012	3	H	0.999996	[0.99999577773218873, 4.222267811311108e-06]
XLOC_024117	0	2.48311	1.05562	0	0.056521	0.049249	0	0	0	0	0.2168	0	0	0	0	1.41767	1.46689	0.067021	0	0	3.6368	0	0	2.21974	2.40319	0.045809	0	0	0.017737	2.96168	0.896729	0.033873	0	0	0	0.321313	lncRNA	3.6368	0.537492	1	H	0.999999	[0.99999939809982707, 6.0190017287421296e-07]
XLOC_024118	0	0	0	0.020776	0	0	0	0	0.187421	0	0	0	1.2724	0.07514	2.57228	0	1.10954	3.36781	0.018926	0	4.92333	0.794842	0	0.404339	0.452984	0	0.230941	0	0.174764	1.87979	0.428387	1.28495	0.119541	0.227196	3.4425	0.189954	lncRNA	4.92333	0.643828	3	H	0.999996	[0.99999577773218873, 4.222267811311108e-06]
XLOC_024158	0	0	0	0	0	0	0	0	0	0	0	0	2.49594	0	0.030846	0	0	0	0	3.71052	0	0	0	0	0	0	0	0	0	0	0	0	0	0	0	0	lncRNA	3.71052	0.173259	1	H	0.999999	[0.99999939809982707, 6.0190017287421296e-07]
XLOC_024170	1.48838	0.359144	2.66226	0.01491	0.059949	0.470128	0.793713	0	1.03119	0.136737	0.638749	1.20456	0.595944	0.517674	0.037419	0.055691	0.492427	3.61115	0.027164	4.43907	0.12966	0.328423	0.557923	0.052759	0.04433	1.44141	0	0.016478	0.012542	0	0	0.431135	0	0.014822	0.121501	0.015147	lncRNA	4.43907	0.605622	2	H	0.999998	[0.99999840582689681, 1.5941731031541965e-06]
XLOC_024172	0	0	5.17767	0	0	0	0	0	0	0	4.55733	0	0	0	0	0	1.76498	0.093922	0	0	0	0	0	0	0	0	0	0	0	0	0	0	0	0	0	0	lncRNA	5.17767	0.322053	2	H	0.999998	[0.99999840582689681, 1.5941731031541965e-06]
XLOC_024175	0	0.39961	0	0	0	0	0	0	0	0	2.30273	0	0	0	0	0.185898	0	0	0	0	0	1.55788	4.14526	0	0	0	0	0	0	0	0	0	0	0	0	0	lncRNA	4.14526	0.23865	1	H	0.999999	[0.99999939809982707, 6.0190017287421296e-07]
XLOC_024224	0.154895	0	0	0	0	1.11623	0	0	3.83222	1.63804	0	0.195	0	0	0	0	0	0	0	0	0	0	0	0.538077	0	0	0	0	0	0	0	0	0	0.302342	0.177023	0	lncRNA	3.83222	0.22094	1	H	0.999999	[0.99999939809982707, 6.0190017287421296e-07]
XLOC_024234	0	0	0.32609	0	0	0.114102	5.90406	0	0	0	0	0	1.5117	0	0	0	0.137314	13.1052	0.089002	8.7471	0.920466	1.47253	0	0.086432	0.096831	0	0	0	0	0	0.125913	0	0	2.52542	2.12318	0	lncRNA	13.1052	1.0357	3	H	0.999996	[0.99999577773218873, 4.222267811311108e-06]
XLOC_024237	0	0	0	0	0	0	0	0	0	0	0	0	3.35893	0	0	0	0	0	0	0	0	0	0	0	0	0	0	0	0	6.14747	0.206602	0.12877	0	1.27502	0.108868	0	lncRNA	6.14747	0.311824	2	H	0.999998	[0.99999840582689681, 1.5941731031541965e-06]
XLOC_024249	0	0	0	0	0.022999	0	0.814766	0	2.25329	0.034973	0	3.74838	0	0.024826	0	0.010683	0.024117	0	0	0	0	0	0.269285	0.045542	0.017007	0.01864	0	0.056896	0	0	0	0	0	0	0.046614	0	lncRNA	3.74838	0.205223	1	H	0.999999	[0.99999939809982707, 6.0190017287421296e-07]
XLOC_024253	0	0	0	0	0	0	0	0	0	0	0	0	0	0	0	0	0	0	0	0	0	0	22.4372	0	0	0	0	0	0	0	0	0	0	0	0	0	lncRNA	22.4372	0.623257	1	H	0.999999	[0.99999939809982707, 6.0190017287421296e-07]
XLOC_024258	0.186293	1.57333	0.392393	0	0	0	0.789391	0	0	0	0	0	1.92013	0.056695	0	0	1.21171	0	1.07099	3.48134	0	0	0	0.693377	0.776794	0	0	0	0.065932	0	0	0	3.15689	0	2.44843	0	lncRNA	3.48134	0.495103	2	H	0.999998	[0.99999840582689681, 1.5941731031541965e-06]
XLOC_024266	4.29306	1.43876	0.215299	3.18248	0.115277	0.100447	0.12375	0	0	0	0	0	0.110899	0	0	0	0.03022	0.273384	0	0	0	0	0	1.55982	0	0	0	0	0	0	0	0	0	0	0	0	lncRNA	4.29306	0.317872	2	H	0.999998	[0.99999840582689681, 1.5941731031541965e-06]
XLOC_024290	0.92342	2.22819	2.22287	1.33208	0.148773	0.518536	0.319417	0.84132	2.67033	1.58357	1.33154	1.16251	0.858739	21.2778	0.835756	1.24386	3.35412	0.91734	2.93241	0.924447	3.53951	0.257381	2.94782	1.37477	0.550059	3.61732	0.462713	3.92574	0	0.382612	1.28747	0.891613	0	0.220708	0.301525	0.225536	lncRNA	21.2778	1.87811	5	H	0.99997	[0.99997038187050458, 2.9618129495488568e-05]
XLOC_024300	0	0	0	0.027898	0	0	0	0	0	0	3.39418	0	0	0	0	2.03191	0	0.53202	0	0	0	0	0	0	0.801784	0	0	0	0	0	0.215708	0.358522	0	0	0.37889	0.651829	lncRNA	3.39418	0.233132	1	H	0.999999	[0.99999939809982707, 6.0190017287421296e-07]
XLOC_024320	0.051186	0.28819	2.01252	0.021536	0	0.528148	0.030985	0.046635	0.043172	0.197502	0.18452	0.193317	0.124951	0.233663	0.054048	0.080439	0.045399	0.01369	0.117705	0.074729	6.10218	0.174768	3.35341	0.228614	0.213431	0.070179	0.029923	5.64076	0.670271	0.111344	0.08326	0.069192	3.69671	0.042819	0.204743	0.175023	lncRNA	6.10218	0.700249	4	H	0.999989	[0.99998881710637566, 1.1182893624358169e-05]
XLOC_024334	0	0	0.189202	0	0	0	2.44687	0	0	0	0	0	0	0.082011	0	6.49349	3.34619	0.072074	0	0.472111	0	0	0	0	0	0	0	0	0	0	0	0	0	0	0	0	lncRNA	6.49349	0.363943	2	H	0.999998	[0.99999840582689681, 1.5941731031541965e-06]
XLOC_024359	1.69624	0.119379	15.9288	0	0	5.8688	6.80251	7.59835	0	0	0.560522	0.133464	0	0	0.074628	0	1.67165	0	0	0	0	0.103422	0	0.447194	0.117881	0	0	0	0	0.076871	0	0	0	0	0	0.936466	lncRNA	15.9288	1.17045	4	H	0.999989	[0.99998881710637566, 1.1182893624358169e-05]
XLOC_024364	0	0	0	1.11103	0	0	0	0	0	0	0.63462	7.75686	0.596867	0.13394	0	1.72909	2.47225	0	0.168677	0	0	0	0	0	0	0	0	0	0	0	0	0	0	0	0	0	lncRNA	7.75686	0.405648	1	H	0.999999	[0.99999939809982707, 6.0190017287421296e-07]
XLOC_024371	0.214436	0.120733	0	0	0.120918	0.105362	0	0.19537	0	0	0	0	0	0	0	0	0	0.057353	0	0	0.915344	0	7.29658	0	0	0	0	0	0	0.077744	0	0	0.173037	0	0	0	lncRNA	7.29658	0.257691	1	H	0.999999	[0.99999939809982707, 6.0190017287421296e-07]
XLOC_024379	0	0	0	0	0	0	0	0.281381	1.47609	0.441358	0	0	0	0	0	0	0	0	0	3.93779	0	0	0	0	0	0	0	0	0	0	0	0	0	0	0	0	lncRNA	3.93779	0.170462	1	H	0.999999	[0.99999939809982707, 6.0190017287421296e-07]
XLOC_024401	0	0	0	0.113685	0	0	0	0	0	0	0	0	0	0.082231	0	0	0	0.072267	0	0	0	0	0	0	0	0	0	0.502558	0	0	0.146504	0	0	1.3562	3.39681	0	lncRNA	3.39681	0.157507	1	H	0.999999	[0.99999939809982707, 6.0190017287421296e-07]
XLOC_024405	0	0	0	0	0	0	0	0.139976	0	0	0	0	0	0	0	0	0	0	0	0	0	0	0	0	0	0	0	0	0	0	0	0	0	3.59861	0	0	lncRNA	3.59861	0.10385	1	H	0.999999	[0.99999939809982707, 6.0190017287421296e-07]
XLOC_024406	0	0	0	0	0	0	0	0	0	4.27486	0	0.579361	0	0	0	0	0	0	0	0	0	0	0	0	0	0	0	26.0353	0	0	0	0	0	0	0	0	lncRNA	26.0353	0.858043	2	H	0.999998	[0.99999840582689681, 1.5941731031541965e-06]
XLOC_024413	0	0.033959	0.296427	0.050753	4.11526	0	0	0.027476	2.74704	0	1.13062	0.113896	0	0.018356	0.021229	0.015797	1.33739	0	0.092464	0	3.82508	0.558968	23.1879	8.05906	0	0.41347	0.03526	20.0243	0	0	0	0.020383	0	0.025228	0.034465	3.17087	lncRNA	23.1879	1.92655	6	H	0.999922	[0.99992155814363504, 7.8441856365013465e-05]
XLOC_024438	0	0	0	0	0	0.020625	0	0	0	2.71743	0.181584	2.16663	0	0	0	0	0	0	0	0	3.5708	0	0	0.18748	0.682614	0.728988	0	0	1.38161	0	0	0	0	0	0	0	lncRNA	3.5708	0.323271	1	H	0.999999	[0.99999939809982707, 6.0190017287421296e-07]
XLOC_024439	0	0	0	0	0	0.17135	0	0	0	0	0	0	0	0	0	0	0	0	0	0	6.06081	0	0	0.064899	0	0	0	0	0	0	0	0	0	0	0	0	lncRNA	6.06081	0.174918	1	H	0.999999	[0.99999939809982707, 6.0190017287421296e-07]
XLOC_024445	1.52704	0.059294	0	0	0	0	0.06375	0.09595	0.222063	0	0.151858	0	0	0	4.74458	1.04818	0.560446	0	0.040363	0	1.12385	0	0	0	0	0	0.061566	0	0	0.954531	0.228406	0	0	0	0	0	lncRNA	4.74458	0.302274	1	H	0.999999	[0.99999939809982707, 6.0190017287421296e-07]
XLOC_024465	0	0	0	0	0	0	0	0	0	0	0	0	0	0	0	0	0	0	0	0	0	1.39886	0	0	0.683326	3.18304	0	0	0	0.594137	0	0	0	0	0	0	lncRNA	3.18304	0.16276	1	H	0.999999	[0.99999939809982707, 6.0190017287421296e-07]
XLOC_024468	0	0	0	0	0	0	0	0.725621	0	0	0	0	0	6.61038	0	0	0	0	0	0	0	0	0	0	0	0	0	0	0	0	0	0	0	0	0	0	lncRNA	6.61038	0.203778	1	H	0.999999	[0.99999939809982707, 6.0190017287421296e-07]
XLOC_024470	0	0	0	0	3.98773	0	1.88464	1.31698	0.037514	0.057205	0	0.027996	0	0	0	0	0	0	0	0	5.24814	0	0	1.29122	0	0.040654	0	0	0.062964	0.048375	1.73633	2.93099	0.663971	3.08815	0.991201	5.01873	lncRNA	5.24814	0.7898	4	H	0.999989	[0.99998881710637566, 1.1182893624358169e-05]
XLOC_024475	0	0	0	0	0	0	0	0	0	0	3.65513	0	0.055003	0	0	0	0	0	0.388601	0	5.07004	0	0	0	0	0	0	0	0	0	0	0	0	0	0.115878	0	lncRNA	5.07004	0.257907	2	H	0.999998	[0.99999840582689681, 1.5941731031541965e-06]
XLOC_024513	0.767153	0.026996	0.488126	0.453901	0.337961	1.92003	0.029024	0.032763	0.01011	0.287786	0.034569	0.01509	0	0.029184	8.89361	2.37979	1.78612	0.064119	0.973944	0.014	0.029238	0.198791	0.012175	0.053537	0.139948	0.646425	1.05112	0.04459	0.1103	0.008692	0.506945	0.008102	6.48067	0.04011	0	0.020494	lncRNA	8.89361	0.774872	2	H	0.999998	[0.99999840582689681, 1.5941731031541965e-06]
XLOC_024525	0	0	0	0	0	0	0	0	0	0	0.238634	0	0	0	0	0	0	0	0	0	0	0.080722	14.8764	0	0	0	0	0	0	0	0	0	0	0	0	0	lncRNA	14.8764	0.422105	1	H	0.999999	[0.99999939809982707, 6.0190017287421296e-07]
XLOC_024532	0	0	0.148815	0	0	0.104143	0.128304	0	2.77095	0.090871	1.06971	5.67025	2.75952	0	0	2.22061	0.971303	11.026	7.14863	0	0.258502	0.155078	0	0.078889	0.972176	0	0	0	0.187536	0	0	0	0	0.354618	0	0	lncRNA	11.026	1.00322	3	H	0.999996	[0.99999577773218873, 4.222267811311108e-06]
XLOC_024533	0	0	0	0	0	0	0	0	0	3.52882	0	0	0	0	0	0	0	0	0	0	0	0	0.330808	0	0	0	0	0	0	0	0	0	0	0	0	0	lncRNA	3.52882	0.107212	1	H	0.999999	[0.99999939809982707, 6.0190017287421296e-07]
XLOC_024551	0.141155	3.97372	0	0.11878	0	0.277424	0	0	0.238111	0	0.203541	1.42163	0.842302	0.085916	0	0	0.083465	0.075506	0	0.082432	0.51646	0	0.430126	0.315224	0.117716	0	0.165038	0	0.099914	0	0	0.095405	0	0	0	0	lncRNA	3.97372	0.257885	1	H	0.999999	[0.99999939809982707, 6.0190017287421296e-07]
XLOC_024552	0	0.504397	0	0	0	0	0	0	0	0	0.161476	0	0	0	0	0	5.69455	0.059902	0	0	0	0	0	0	0	0	0	0	0	0	0	0	0	0	0	0	lncRNA	5.69455	0.178342	1	H	0.999999	[0.99999939809982707, 6.0190017287421296e-07]
XLOC_024558	0	0	0	0	0	0	0	0	0	0	0	0	0	0	0	0	0	0	0	0	0.034959	0	7.51179	0	0.095619	0	0	0	0	0	0	0	0	0	0	0	lncRNA	7.51179	0.212288	1	H	0.999999	[0.99999939809982707, 6.0190017287421296e-07]
XLOC_024577	0	0	2.12115	5.49123	0	0.059377	0	0	0	0	0	1.74955	0.360554	6.36245	0	2.53213	0	2.71496	0	0	0	0	0	0	0	0	0	0	0	0	0	0.326711	0.048758	0	0	0	lncRNA	6.36245	0.604635	2	H	0.999998	[0.99999840582689681, 1.5941731031541965e-06]
XLOC_024629	0	0.21535	6.17652	0	1.29408	0	0	2.26511	0	0	0	0	0	0	0	0	0	0	6.81652	0.055841	0	0	0	0	0	0	0	0	0	0	0	0	0	0	1.42066	0	lncRNA	6.81652	0.50678	2	H	0.999998	[0.99999840582689681, 1.5941731031541965e-06]
XLOC_024630	0	0	0.212406	0	0.463035	0	0	0.019688	0	0	0	0	0	0.013153	1.96228	0.01132	0.319437	0	0	0	4.30897	0	0	0.225199	0	0	0	0	0	0	0	0.014605	0	0	0.024696	0	lncRNA	4.30897	0.210411	1	H	0.999999	[0.99999939809982707, 6.0190017287421296e-07]
XLOC_024642	0	0	0	0	0.414828	0	0	0	13.1335	0.210263	2.29838	0	0.532098	3.95529	0	0	0	0	0	0	0	0	0	0	0	0	0	0	0	0	0	0	0	0	0	0	lncRNA	13.1335	0.570676	2	H	0.999998	[0.99999840582689681, 1.5941731031541965e-06]
XLOC_024654	0	0	0	0	0	0	0	0	0	0	0.355499	8.06967	0	2.25089	0	0	0	0.026375	0	0.374332	0	0	0	0	0	0	0	0	0	0	0	0.066653	0	0	0	0	lncRNA	8.06967	0.30954	1	H	0.999999	[0.99999939809982707, 6.0190017287421296e-07]
XLOC_024661	2.44798	2.24372	6.2754	2.93023	0.139109	0.102565	0.999389	5.03122	2.80098	10.3975	8.86581	3.98964	0.458097	4.04265	7.83469	4.30928	3.36627	1.47188	3.95652	2.48237	1.43493	0.009256	0.337314	0.049441	0	0.017345	0.95406	0.758853	0.020148	0.777435	0.061735	0	0	0	2.36395	0.170331	lncRNA	10.3975	2.25278	10	H	0.996154	[0.99615448608197943, 0.0038455139180205212]
XLOC_024685	0	0	0	0	0	0	0	0	0	0	0	0	0	0	0	0	0	0	0	0	0	0	0.416138	0	0	0.124825	3.19343	0	7.73318	0	0.148092	0	0.1102	0.68545	0.312148	8.28861	lncRNA	8.28861	0.583669	3	H	0.999996	[0.99999577773218873, 4.222267811311108e-06]
XLOC_024688	0.088253	0	0.123926	0	0	0	0.106845	0	6.0293	0	1.14532	0.33331	0.047875	0.107433	0.124249	0	0.052184	0	0	0	0.053817	0	0	0.065695	0	0	0	0	0	0.063992	0	0.059649	0	0	0	0	lncRNA	6.0293	0.233384	1	H	0.999999	[0.99999939809982707, 6.0190017287421296e-07]
XLOC_024696	0	0.315624	0.028113	0	0	0.019674	0	0.766113	0	0.532173	0.028869	2.36924	3.21478	0	1.43753	0.031463	0.449856	0.021419	0	0.023384	0.012209	0.019531	0.040671	0	0.083481	0.0183	0.023408	0.055856	0	0	0.043422	0.013532	0	0.033496	0	0	lncRNA	3.21478	0.266171	1	H	0.999999	[0.99999939809982707, 6.0190017287421296e-07]
XLOC_024706	0.57264	0.214942	0.201027	1.08421	0.053818	0	0	0.108693	0.020124	0.061376	0.206432	1.05133	0.595398	1.29253	1.52844	0.537448	0.507905	3.10144	2.28616	1.15651	0	0	0.339294	0.870299	0	0	0.083691	0	0	0	0	1.29014	0	0.219558	0.299955	0	lncRNA	3.10144	0.491204	1	H	0.999999	[0.99999939809982707, 6.0190017287421296e-07]
XLOC_024775	0	0	0.677143	0	0	0.473877	2.91907	7.24927	0	0	0.347675	0	0	0	0	0	0.14257	0	0	7.60347	0.294061	0	0	0	0	0	0	0	0	0	0	7.82231	12.6466	0.403399	5.51113	0	lncRNA	12.6466	1.28029	5	H	0.99997	[0.99997038187050458, 2.9618129495488568e-05]
XLOC_024890	0.19997	0.163765	0.127636	0.091785	0.10251	0.071458	0.110044	0.397507	1.24197	0.841733	1.28446	0.389062	0.187372	0.121715	0.204751	0.104752	0.075245	0.06807	0.083608	0.031849	3.34786	0.283751	0.92325	2.19224	0.257726	0.066465	0	0.202873	0.669121	1.67407	0.059141	0.012287	0.366737	0.152075	0.10388	0.512826	lncRNA	3.34786	0.464543	1	H	0.999999	[0.99999939809982707, 6.0190017287421296e-07]
XLOC_024906	0	0	6.3399	0	0	0	0	0	0	9.36611	9.45053	11.3679	0	0	0	7.40044	0	0	0	0	0	0	0	0	0	0	0	0	0	0	0	0	0	0	0	0	lncRNA	11.3679	1.22013	5	H	0.99997	[0.99997038187050458, 2.9618129495488568e-05]
XLOC_024910	0	0	0	0	1.96587	0	0	0	0	7.47325	11.4252	0	0	0	0	6.80689	2.99845	0	0	0	0	0	0	0	0	0	0	0	0	2.8726	0	0	0	1.85589	0.181105	0	lncRNA	11.4252	0.988311	3	H	0.999996	[0.99999577773218873, 4.222267811311108e-06]
XLOC_024931	0	0	0	0	0.13125	6.17573	5.49501	8.69466	9.12878	0.049895	0.083908	0.879077	3.03038	11.3338	0	0.609641	0.172038	1.80535	7.44885	12.981	0.212906	0	0	1.42943	0.097054	2.71257	0.74839	0.10823	2.67726	0	0	0	0	0	0	0	lncRNA	12.981	2.11126	8	H	0.99945	[0.9994499959564993, 0.0005500040435007053]
XLOC_024938	0.166678	1.43895	1.24827	0.670118	0.396838	0.109196	1.2556	0.134986	0.01562	0.174678	1.25513	0.885969	6.27906	6.92124	6.79218	2.85221	6.24194	2.8828	0.056783	3.54739	0.575964	2.49322	0	1.75082	1.23556	0	1.99211	0.017223	0	0.174573	2.28947	1.0139	2.58538	1.99854	1.03711	0	lncRNA	6.92124	1.68026	5	H	0.99997	[0.99997038187050458, 2.9618129495488568e-05]
XLOC_024947	0	0	0.61145	0	0	0	0.047925	1.19018	0.16694	0.475197	7.02096	1.44522	0	0	0.027866	0	1.54486	0	0.09103	0	0.893156	0.038617	0	1.70909	1.48555	0.144731	1.85133	0	0	5.10921	0.300489	0.080266	0.255546	0	0	2.53795	lncRNA	7.02096	0.750765	2	H	0.999998	[0.99999840582689681, 1.5941731031541965e-06]
XLOC_024951	0	0	0	0	0	0	0	0	2.37383	0	8.11673	4.38681	2.69003	1.38677	0	0	0	0.215072	0.102731	0	0.245181	0	0	0	0	0	0	0	0	4.85897	0.145335	0	0	0.336344	0	0	lncRNA	8.11673	0.690495	3	H	0.999996	[0.99999577773218873, 4.222267811311108e-06]
XLOC_024979	0	0	0	0	0	0	0	0	0	0	0	0	0	0	0	0	4.99822	19.9414	0	0.063287	0	0	0	0	0	0	0	0	0	0	0	0	0	0	0	0	lncRNA	19.9414	0.694525	2	H	0.999998	[0.99999840582689681, 1.5941731031541965e-06]
XLOC_024998	0	0	0	4.14183	0	0.230326	0	0	0	0	0	0.59014	0	0	0	0	0	0	0	0	0	0	0	0	0	0	0	0	0	0	0	0	0	0	0	0	lncRNA	4.14183	0.137842	1	H	0.999999	[0.99999939809982707, 6.0190017287421296e-07]
XLOC_024999	0.213376	0.133486	1.33167	0.448883	0.046791	0.728066	0.35879	0.35641	0.504915	0.935127	0.820483	0.12685	0.154335	1.03178	0.325442	0.00621	0	0.421678	0.009087	1.00725	2.51199	0.075168	3.70853	1.18244	0.276802	0.184199	0.498959	0.022048	0.004195	0.008595	0	0	0.014349	0	0.013548	0.177336	lncRNA	3.70853	0.489966	1	H	0.999999	[0.99999939809982707, 6.0190017287421296e-07]
XLOC_025027	2.54601	3.21658	4.79591	1.01896	0.840391	2.07478	2.89444	1.52757	0.576132	0.612327	1.2536	1.52444	2.91387	2.47569	3.10363	4.61915	3.59841	3.58745	5.11694	3.28189	0.681613	0.242316	0	0.300463	0.129466	0.141899	0.399326	0	0.703276	0.472784	1.14477	1.11224	0.851859	0.519472	1.88068	2.09681	lncRNA	5.11694	1.72931	8	H	0.99945	[0.9994499959564993, 0.0005500040435007053]
XLOC_025097	0.916031	1.91908	0.314097	0.77979	0.360377	0.219811	0.296597	0.659907	1.59015	1.17818	0.337901	2.09187	1.34054	0.473276	0.802289	0.926227	3.01057	2.58674	1.72274	5.34324	1.98107	2.33797	0.054095	0.269583	0.843866	3.25179	0.049815	0.138679	0.203566	1.17396	1.69795	0.835113	1.38382	3.43051	0.645179	0.801271	lncRNA	5.34324	1.27688	4	H	0.999989	[0.99998881710637566, 1.1182893624358169e-05]
XLOC_025134	0	0	0.151849	0	0.121956	0	0	0	0	0	0	0	0	0	0	0	0	0	0	0	6.0008	0	0	0	0	0	0	0	0	0	0	0	0	0	0	0	lncRNA	6.0008	0.174295	1	H	0.999999	[0.99999939809982707, 6.0190017287421296e-07]
XLOC_025135	0	0	0.129442	0	0	0	0	0.009332	0.872517	0.790408	0	0.051577	0.294479	0.14962	0	0.005365	0.781264	0.038352	0.361146	0	0	0.019984	0	0.007624	0	0.009362	0	4.41965	0.688736	0	0	0	0	0.145658	0.409694	0	lncRNA	4.41965	0.255117	1	H	0.999999	[0.99999939809982707, 6.0190017287421296e-07]
XLOC_025156	0	0	0	0	0	0	0	0	0	0	0	0	0	0	0	0	3.04126	0.032753	0.046934	0	0.597412	0	0	0	0	0	0	0	0	0	0	0	0	0	0	0	lncRNA	3.04126	0.103288	1	H	0.999999	[0.99999939809982707, 6.0190017287421296e-07]
XLOC_025191	0	0	0	0.722147	0	1.51799	0	0	0.376387	0	0.049499	0.950737	0.558648	0	0	0	0	0	0	0	0.020933	0	7.7405	0	0	0	0	0	0	0	0	0	0	0	0	0	lncRNA	7.7405	0.331579	1	H	0.999999	[0.99999939809982707, 6.0190017287421296e-07]
XLOC_025205	0	0	0	0	0	0	0	0.079022	3.76746	0.22311	2.18868	0.163787	0	5.04164	0	0.022717	0.025643	2.45895	0	0	0	0	0	0	0	0	0	0	0	0	0	0	0	0	0	0	lncRNA	5.04164	0.388084	2	H	0.999998	[0.99999840582689681, 1.5941731031541965e-06]
XLOC_025213	0.148431	0.083571	0.104214	3.12257	0	0.291724	1.25791	0	0.062596	0	3.53154	0	0	0	0	1.24406	0	0.079398	11.5483	0	4.43517	0	1.88457	1.16016	0	0.067836	0	4.76228	0.893045	0.861018	0.724322	0	0	0	0.763361	0	lncRNA	11.5483	1.0285	5	H	0.99997	[0.99997038187050458, 2.9618129495488568e-05]
XLOC_025214	0	0	0	0	0	0	0	0	0	0	7.43155	0	0	0	0	0	0	0	0	0	0	0	0	0	0	0	0	0	0	0	0	0	0	0	0	0	lncRNA	7.43155	0.206432	1	H	0.999999	[0.99999939809982707, 6.0190017287421296e-07]
XLOC_025219	5.01285	0	0	0	0.099182	0	0	0	0	1.65898	0.38044	0	0	0	0	0	0	0	0	0	8.68789	0	0	2.02943	0	0.080385	1.95368	0	0	2.99713	0.381474	2.49652	0	0	1.40712	0	lncRNA	8.68789	0.755141	2	H	0.999998	[0.99999840582689681, 1.5941731031541965e-06]
XLOC_025223	0.100684	1.24714	0	0	0	0	0.060948	0	0	0	0	0	0.054618	0	0	0	1.7265	0.026929	0.077177	8.02588	0.030699	0.049111	0	0	0	0	0	0	0	0	0	0	0	0	1.43834	0	lncRNA	8.02588	0.356612	1	H	0.999999	[0.99999939809982707, 6.0190017287421296e-07]
XLOC_025228	0	0.532536	0.073787	0	0	0	0	0	0	0	0	0	0	0	0	0	0	0	0.040278	0	0.064086	1.64037	0	0	3.46188	0	0	0	0	0	0	0	0.084805	0.043957	0	0	lncRNA	3.46188	0.165047	1	H	0.999999	[0.99999939809982707, 6.0190017287421296e-07]
XLOC_025229	2.91045	0	0	0	0	0	0	0	6.17203	5.70416	4.43658	0	0.180439	0.202456	0	0	0	0	2.93208	0	0.912754	0	0	0	0	0	0	0	0	0	0	0	0	0	0	0	lncRNA	6.17203	0.651415	3	H	0.999996	[0.99999577773218873, 4.222267811311108e-06]
XLOC_025230	0	0	0	0	0	0	0	0	0	4.32922	0	6.23399	0	0	0	0	0	0	0	0	0	0	0	0	0	0	0	0	0	0	0	0	0	0	0	0	lncRNA	6.23399	0.293423	2	H	0.999998	[0.99999840582689681, 1.5941731031541965e-06]
XLOC_025246	0	2.45952	0.438152	0	0	0.153313	0	0	0	1.47151	0.224966	4.32099	1.2695	0	0	3.67767	1.56827	0	0	0.091109	0	0	0	0	0	0	1.6417	0	0.110431	0	0	1.68716	0	0	4.45753	0	lncRNA	4.45753	0.654773	3	H	0.999996	[0.99999577773218873, 4.222267811311108e-06]
XLOC_025249	0.271552	0.043683	0.108948	0.032644	0.306251	0	0.023483	0.035344	0.163598	0.116421	0.111877	1.22094	0.136788	0.118061	0	0	0.068815	0.020751	0.014868	0.113273	3.46563	0.075689	0.078807	0.129948	0.016176	0.301397	0.045357	0.360766	0.082377	0.014064	0	0.05244	0.015652	0.016226	0.044335	0.116067	lncRNA	3.46563	0.214506	1	H	0.999999	[0.99999939809982707, 6.0190017287421296e-07]
XLOC_025253	0	0	0	0	0	0.282166	0	0	0	4.6779	0	0	0	1.22339	0	0	0	0.076797	0	0	0	0	11.9577	0	0	0	0	0	0	0	0	0	0	0	0	0	lncRNA	11.9577	0.506055	2	H	0.999998	[0.99999840582689681, 1.5941731031541965e-06]
XLOC_025262	0.011169	0	0	0.009398	0	0	0	0	0.00942	0	0.83744	0.913919	0.012117	0.020394	0.007862	0	0.006604	0	0	0.006522	0	0	0.022688	0	0	0	0	5.76447	0.007905	0	0	0	0	0	0	0	lncRNA	5.76447	0.211942	1	H	0.999999	[0.99999939809982707, 6.0190017287421296e-07]
XLOC_025272	0.030727	0.173002	0	0	0	2.23445	0.111601	0.111981	0.025916	0.843102	0	0.038683	0.083343	0.018703	0	0.128768	0.036338	0	0.094212	3.33759	0.018737	0.029975	0.093631	0	0.102499	0	0.035926	0.057151	0.02175	0	0.033321	0.020768	0.024795	1.38804	0.10535	0.682935	lncRNA	3.33759	0.274536	1	H	0.999999	[0.99999939809982707, 6.0190017287421296e-07]
XLOC_025288	0	0	4.77891	0	0	0.058673	1.22885	0	0	0	0	0	0	0	0	0	0	0	0	0	0	0	0	0	0	0	0	0	0	0	0	0	0	0	0	0	lncRNA	4.77891	0.168512	1	H	0.999999	[0.99999939809982707, 6.0190017287421296e-07]
XLOC_025297	0	0	0	0	0	0	0	0	0	0	0	0	0	0	0	3.49057	0	0.074258	0	0	0	0	0	0	0	0	0	0	0	0	0	0	0	0	0	0	lncRNA	3.49057	0.099023	1	H	0.999999	[0.99999939809982707, 6.0190017287421296e-07]
XLOC_025298	0	0	1.01669	1.94963	0	0	0	0	0	0	0	0	0	0	4.89285	0	4.53806	0	0	0	1.58945	0	0	0	0	0	0	0	0	0	0	0	0	0	0	0	lncRNA	4.89285	0.388519	2	H	0.999998	[0.99999840582689681, 1.5941731031541965e-06]
XLOC_025332	5.07437	1.53839	0.602925	0	0	1.11238	0	2.24048	0.065845	4.1502	3.3771	5.55285	0.444668	0	7.55625	4.60064	0	0	0	3.55601	0	0	0	0	0	0	0	0	0	0	0	0	0	0.293878	0	0	lncRNA	7.55625	1.11572	7	H	0.999792	[0.99979226812300592, 0.00020773187699405993]
XLOC_025334	0	0.217413	0	0	0.217745	0.094866	0.467499	0.087954	0.651384	0	0	0.607663	0.104738	0.176277	0	0	0.114165	0	0	6.37048	0.117737	0	0	0.143723	0.080507	0	0	0.089777	0	0	0	0	0	0	0	0	lncRNA	6.37048	0.265054	1	H	0.999999	[0.99999939809982707, 6.0190017287421296e-07]
XLOC_025356	0	0	0	0	0	0	0	0	0	0	0.705476	1.05587	0	0	0	0	0	0	0	0	0	0	0	0	0	0	0	7.34478	0	0	0	0	0	0	0	0	lncRNA	7.34478	0.252948	1	H	0.999999	[0.99999939809982707, 6.0190017287421296e-07]
XLOC_025357	0	0	0.037699	0	0	0	0	0	0	0	0	0	0	0.016341	4.89481	0	0	0	0	0	0.016372	0	0	0.939291	0	0	0	0	0	0	0	0	0	0.112294	0	0.390152	lncRNA	4.89481	0.177971	1	H	0.999999	[0.99999939809982707, 6.0190017287421296e-07]
XLOC_025368	0	0	0	0	0	0	0	0.266157	6.46782	0	0.10531	11.3089	0	2.31153	0	0	0	0	0.055981	0	2.2713	0	0.074181	0.054365	0	1.00131	0	0.475427	0.051695	0.052956	0	0	0	0.061094	0	0	lncRNA	11.3089	0.682167	2	H	0.999998	[0.99999840582689681, 1.5941731031541965e-06]
XLOC_025375	0.529517	0.496889	0.495702	0.222791	0	0.173451	0.213691	0.402032	0.148872	0.378362	0.50903	0.33331	0.382999	0.376016	0.186374	0.231151	5.42714	0	0.067648	0.412305	0.16145	0.430471	1.34461	0.262779	0.367991	0.483998	0.20637	0.410364	0.31234	0.511936	0.38281	0.417544	0.42729	0.590615	0	0.37721	lncRNA	5.42714	0.490974	1	H	0.999999	[0.99999939809982707, 6.0190017287421296e-07]
XLOC_025397	0	0	0	0	0	0	0	0	0.380622	0	0	0	0	0	0	0	0	0	0	0	0	0	0	0.447901	0	0	0	0	0	0	0	0	0	0	0	4.37204	lncRNA	4.37204	0.14446	1	H	0.999999	[0.99999939809982707, 6.0190017287421296e-07]
XLOC_025419	0.046703	0.05259	0	0.0393	0.105341	0.045895	0.056542	0.042551	6.77524	2.00227	0.404063	0.058795	0	0	0.032876	0.024465	0.027615	0.024982	0.071598	1.77279	0	0	0	0.034765	0.077895	0.042688	0.10921	0	0.033058	0.033864	0	0	0.037687	0	0	0.079847	lncRNA	6.77524	0.33424	1	H	0.999999	[0.99999939809982707, 6.0190017287421296e-07]
XLOC_025448	2.75788	1.39432	1.52798	1.34191	1.71383	2.12019	1.40824	0.427327	0.838663	1.75345	2.16423	1.6297	1.18058	1.86134	1.55839	0.157245	2.79555	0.863064	0.920375	3.58266	1.75041	0.366045	0.285843	0.935697	1.42376	0.034297	0.065806	0.767683	1.0491	0.040811	0.162758	0.177526	0.408757	0.549304	1.28648	1.17076	lncRNA	3.58266	1.17978	1	H	0.999999	[0.99999939809982707, 6.0190017287421296e-07]
XLOC_025475	0	0	0	0	0	0.033664	0	0	0	0.176243	0.148193	0	0.185836	0.062554	0	0	0	0	0.026259	0	0	0	0	0	0	0.031312	0	6.78582	0	0	0	0	0	0	0	0	lncRNA	6.78582	0.206941	1	H	0.999999	[0.99999939809982707, 6.0190017287421296e-07]
XLOC_025511	0.970417	0	1.84934	0	0	0	0	0	0	0	0	0	1.12806	0	0	0	0	0	8.81991	0	0	0	0	0.619175	0	0	0	0	0	0	0	0	0	1.79754	0	0	lncRNA	8.81991	0.42179	1	H	0.999999	[0.99999939809982707, 6.0190017287421296e-07]
XLOC_025537	3.1801	7.98833	0	0	0	0.480778	0	0	8.66562	6.29257	0	0	0	5.50908	12.2262	8.07301	19.8165	1.17768	0	0	0	0	0	2.91353	0	0	0	0	0	0	0	0	0	0	0	0	lncRNA	19.8165	2.12009	8	H	0.99945	[0.9994499959564993, 0.0005500040435007053]
XLOC_025546	0.017275	0.953202	0.800524	0	0	0	0	0.015739	2.59359	0.207379	2.46614	0	0.0656	0.010515	0	0	0.520963	0.064686	0	0	11.7039	0.033706	0	4.32085	0.302542	0	0	3.02035	1.58965	0	6.42565	0.011676	0.111522	0	0.019743	0	lncRNA	11.7039	0.979312	4	H	0.999989	[0.99998881710637566, 1.1182893624358169e-05]
XLOC_025564	0	0.748282	0.15552	0.093197	0	0	0	0	2.52215	11.4907	5.74924	0	0.240321	0.202234	0	0	1.89915	0	5.85772	0.064677	0	0	0.337483	0	0	0.101232	0	0	0	0	0	0	0	0	0	0	lncRNA	11.4907	0.818387	3	H	0.999996	[0.99999577773218873, 4.222267811311108e-06]
XLOC_025582	0	0.846936	3.6965	0	0	0	0	0	0.158593	0	0	1.4203	3.87607	0.114448	0	0	1.89011	0	0	11.5297	0	0.366864	0	0	0	0	0	5.24592	0	0	0	0	0	0	0	0	lncRNA	11.5297	0.809596	4	H	0.999989	[0.99998881710637566, 1.1182893624358169e-05]
XLOC_025599	0.081082	0	0.113856	0	0	0	0	0	5.60777	1.39047	1.98759	4.89963	0	1.77667	0	0	0	1.47465	0	1.04171	0	0.158197	0	0	0	0	0	0	0	0	0	0	0	0	0	0	lncRNA	5.60777	0.514767	2	H	0.999998	[0.99999840582689681, 1.5941731031541965e-06]
XLOC_025603	1.23228	1.1219	2.13536	0.507442	2.1881	1.23672	1.11098	1.50492	0.066342	0.292256	0	0	3.14327	2.15439	3.10067	2.48592	2.99211	5.17516	4.24053	5.15989	1.75871	1.45791	0	1.36619	0.83087	1.27014	0.888992	0	2.07854	2.81365	2.81476	1.96702	1.9676	4.10147	3.44589	3.51881	lncRNA	5.17516	1.94802	8	H	0.99945	[0.9994499959564993, 0.0005500040435007053]
XLOC_025604	0	0	0.086682	0	0	0.040441	0	0.82488	0.03471	0.388157	0	2.97901	0.591603	0	0	0	0	3.84138	0.315451	0	0	0	0	0	0	0	0	2.12407	0	0.417764	0	0	0	0	0	0	lncRNA	3.84138	0.323449	1	H	0.999999	[0.99999939809982707, 6.0190017287421296e-07]
XLOC_025610	0	0.577848	0.144117	0	0	0	0	0	2.68348	0	0	0.904441	0	0	3.32335	0	0	0	0	0	0	0	0	0.229196	0	0	0	0	0	0	0	0	0	0	0	0	lncRNA	3.32335	0.218401	1	H	0.999999	[0.99999939809982707, 6.0190017287421296e-07]
XLOC_025615	0.232939	0	0.327095	0	0.262703	0	0	0	0	0.066578	1.56748	3.51902	0	0	3.44347	0.650785	2.29561	0	0	0.045344	0.899628	0	0	0	0	0	0	0	0	0	0	0	0	0	0.62117	0	lncRNA	3.51902	0.386995	2	H	0.999998	[0.99999840582689681, 1.5941731031541965e-06]
XLOC_025616	0	0	0	0.215251	0	0	0	0.233056	3.30817	0	0	0	1.34139	0	1.14042	0	0	0	0.130717	0	5.19956	1.16453	0.866074	0	0	0	1.19632	0.079295	3.56089	0	0	0	0	0	2.04639	0	lncRNA	5.19956	0.568946	3	H	0.999996	[0.99999577773218873, 4.222267811311108e-06]
XLOC_025627	1.60671	0	0.410211	4.3019	0	7.17684	1.41469	0	0	0	0	0	0	4.80086	0	0	0	0	0	0	6.23495	0	0	0	5.35965	0	0	0	0	0	0	0.394894	0	0	0	0	lncRNA	7.17684	0.880575	5	H	0.99997	[0.99997038187050458, 2.9618129495488568e-05]
XLOC_025637	3.01851	0	0.470958	0	0	0	0	0	0	2.01306	0	0	0	1.48002	0.059024	0	0	0	0	0	0.971478	0	0	0	0	0	0	0	0	0	0	0	0.06766	0	0	0	lncRNA	3.01851	0.224464	1	H	0.999999	[0.99999939809982707, 6.0190017287421296e-07]
XLOC_025641	0.081717	0.015336	1.87422	0.137528	0.153599	0.80303	0.131911	0.024817	12.4637	1.17949	4.30093	1.50884	1.79534	0.033159	0.009587	2.68255	0.499302	0.014571	2.24454	0.015907	0.066442	0	0.055335	1.32812	0.681479	0	0	3.73642	0.00964	0.009876	0	0	0	0.375979	0.358	0	lncRNA	12.4637	1.01643	3	H	0.999996	[0.99999577773218873, 4.222267811311108e-06]
XLOC_025643	0	0	0	0	0.062247	0.216956	0	0	0	0	0	0	0	11.5566	0.077707	0.520432	0.032636	10.7469	0	0	3.66868	0	0	0.451948	0	0	0.064533	19.0431	0	0	0	0	0	0	0	0	lncRNA	19.0431	1.29005	4	H	0.999989	[0.99998881710637566, 1.1182893624358169e-05]
XLOC_025649	0	0	0	0	0	0	0	0	4.16694	0.529522	0	4.66471	0	0	0	0	0	0	0	0	0	0	3.7636	0	0	0	0	15.1617	0	0	0	1.25219	0	0	0.564621	0	lncRNA	15.1617	0.836204	4	H	0.999989	[0.99998881710637566, 1.1182893624358169e-05]
XLOC_025659	0.042669	0	0.059917	0	0	0	0.103317	0	1.36758	0	7.75247	2.47099	0.023147	0	0	1.58698	0	0	0	0	0	0	0	3.49389	0	0.039001	0	0	0.060405	0	0	0	0	1.71334	0	0	lncRNA	7.75247	0.519825	2	H	0.999998	[0.99999840582689681, 1.5941731031541965e-06]
XLOC_025674	0	0	0	0	0	3.30134	0	0	0	0	0	0	8.88437	2.81161	0	3.62965	5.7111	0.786208	0	8.58324	0.512157	4.91598	2.98579	5.00156	2.62653	0.767675	0.981979	1.36685	0	0	0	0	0	0	0	0	lncRNA	8.88437	1.4685	7	H	0.999792	[0.99979226812300592, 0.00020773187699405993]
XLOC_025675	0.274618	0.309235	0.771242	0.404402	0.696843	0.202399	0.581827	0.312752	0.173717	0.176603	0.197995	2.07433	0.037243	0.125363	0.096657	0.251747	0.162382	0.183622	0.315752	0	0.837313	0.13395	8.29838	0.408847	0.114508	0.188258	0.080271	17.3663	0.048596	0	0.670048	0.464028	0.166201	0.057432	0	0.058689	lncRNA	17.3663	1.00671	2	H	0.999998	[0.99999840582689681, 1.5941731031541965e-06]
XLOC_025687	7.61027	9.34164	0.673919	0.057693	5.72181	0.404246	0.49803	6.80873	0.173481	0	0	0.345252	0.037193	0	0	1.58026	2.06755	0.036674	0	0	5.18428	0	0	6.94093	3.65928	0	0.561131	0	0	0	3.04829	0	0	0.344124	0.470133	0	lncRNA	9.34164	1.54347	8	H	0.99945	[0.9994499959564993, 0.0005500040435007053]
XLOC_025709	0.122237	0.034412	0	0.925749	0.137857	0	0	0.47332	0	0	0	0	0	0.204605	0	0.048024	0.01807	0	0	0	0	0.029812	0	0.045496	0.05097	0.949701	0	8.95211	0	0.531805	0.033139	0	0.02466	0	0.593725	0.026123	lncRNA	8.95211	0.366717	1	H	0.999999	[0.99999939809982707, 6.0190017287421296e-07]
XLOC_025723	17.0851	9.32789	6.05835	9.00369	0.389256	1.6959	0	4.40252	0	0	0.248849	0	0	0	2.42967	3.8873	0	0	0	0	0.105238	0	0	0	0	0	2.21954	0	0.855085	13.7649	0.935721	0.349928	0.557038	0	0	0	lncRNA	17.0851	2.03655	7	H	0.999792	[0.99979226812300592, 0.00020773187699405993]
XLOC_025726	0	0	0	0	0	0	0	0	0.331406	0	0	0	0	0	0	0	0	0	0	0	0	0	0	0	0	0	0	10.5055	0	0	0	0	0	0	0	0	lncRNA	10.5055	0.301025	1	H	0.999999	[0.99999939809982707, 6.0190017287421296e-07]
XLOC_025758	0	0	0	0	0	0	0	0	0	0	0	0	0	0	0	0	0	0	0	0	0	0	4.9284	0	0	0	0	0	0	0.050261	0	0	0	0	0	0	lncRNA	4.9284	0.138296	1	H	0.999999	[0.99999939809982707, 6.0190017287421296e-07]
XLOC_025780	0	0.173319	3.93359	0	0.069434	0.847016	0.111806	0	7.34777	4.22323	10.0762	3.5266	0	1.23663	0	0	0.054607	0	0	0	0	0	0	0.756191	0	0	0	0	0	0	0	0	0	0	0.175905	0	lncRNA	10.0762	0.903675	5	H	0.99997	[0.99997038187050458, 2.9618129495488568e-05]
XLOC_025790	0	0	0	0	0	0	0	0	0	0	0	0	0	0	0	0	3.73602	0	0	0	0	0	0	0	0	0	0	0	0	0	0	0	0	0	0	0	lncRNA	3.73602	0.103778	1	H	0.999999	[0.99999939809982707, 6.0190017287421296e-07]
XLOC_025797	0	0	0	0	0	0	0	0	0	0	0	0	0	0	0	0	0	0	0	0	0	0	4.77563	0	0	0	0	0	0	0	0	0	0	0	0	0	lncRNA	4.77563	0.132656	1	H	0.999999	[0.99999939809982707, 6.0190017287421296e-07]
XLOC_025864	1.19682	0	0	0	0	0	0	0	0.212514	0	0	0	0.034171	0.07668	1.15288	0	0.037246	0.033695	0	3.97281	0.307294	0	0	2.39137	0	0.057576	0.810133	0.058579	0	0	0	0	0	0.052694	0	0	lncRNA	3.97281	0.288735	1	H	0.999999	[0.99999939809982707, 6.0190017287421296e-07]
XLOC_025884	0	0	0.034451	0.020645	0	0.024109	0	0	0.041385	0.042073	0.035377	0	0.306105	0.298658	0.034541	0	1.07351	0.026247	0.018806	3.152	2.88743	0	0.02492	0.292204	0.02046	0	0	0	0	0	0	0	0	0	0	0	lncRNA	3.152	0.23147	1	H	0.999999	[0.99999939809982707, 6.0190017287421296e-07]
XLOC_025896	0	0	0	0	6.2376	0	0	0	0	0	0	0	0	0	0	0	0	0	0	0	0	0	0	0	0	0	0	0	0	0	0	0	0	0	0	0	lncRNA	6.2376	0.173267	1	H	0.999999	[0.99999939809982707, 6.0190017287421296e-07]
XLOC_025900	2.28925	0	1.46487	0	0	0	0	0.660035	0.097764	4.34823	0.33428	0.583692	0.565909	0.529134	0.713951	0.258055	3.10136	0.015501	0	0	0	0	0	0	0	0	0.237166	0	0	0	2.45106	0	0	0.533303	0	0	lncRNA	4.34823	0.505099	2	H	0.999998	[0.99999840582689681, 1.5941731031541965e-06]
XLOC_025935	2.57821	0	0	0	0	0	1.41881	2.13544	1.18613	0.401944	0	11.5077	0	9.5583	0	3.19225	0	0.125375	0	0	0	0	0	0	0	0	0	0	0	0	0	0	0	0	0	0	lncRNA	11.5077	0.891783	3	H	0.999996	[0.99999577773218873, 4.222267811311108e-06]
XLOC_025938	0.507807	1.54728	0.545287	0.50272	0.539006	0.205478	0.614788	0.217722	1.00777	0.256129	0.344583	0.526473	2.81954	2.83631	1.00931	0.469427	0.618196	0.639139	0.526627	0.418659	0.765047	0.116561	0.151704	1.71215	0.423484	0.436851	0.244476	1.36118	1.9875	2.72909	0.971774	0.868147	2.43452	1.19944	11.9825	2.24707	lncRNA	11.9825	1.27177	1	H	0.999999	[0.99999939809982707, 6.0190017287421296e-07]
XLOC_025945	0	1.17805	0.864954	0.732246	0.088213	0	0.307766	1.54109	0.090712	0	0.112789	0	0.758464	1.48183	1.01863	4.17422	0.306411	0.162132	3.28262	0.01142	3.60119	0.009538	15.5521	1.46291	0	0.053621	0.034295	10.6111	0	0	0	0.251119	0	0.711583	0	0	lncRNA	15.5521	1.34442	5	H	0.99997	[0.99997038187050458, 2.9618129495488568e-05]
XLOC_025975	0.126741	0.941939	0.320349	0.895869	0	0	0.644458	0.184757	0.448973	0.543372	0.328962	3.76556	0.330018	1.78972	0	0.013278	0.809377	0.013559	1.53497	0	0	0	0	0	0	0	0	0	0.035885	0.03676	0.027488	0.034265	0	0.445301	0	0	lncRNA	3.76556	0.368656	1	H	0.999999	[0.99999939809982707, 6.0190017287421296e-07]
XLOC_025990	0	0	0	0	0	0	0	0	0	0	0	0	0	0	0	0	0	0	0	0	0.055269	0	25.4084	0	0	0	0	0	0	0	0	0	0	0	0	0	lncRNA	25.4084	0.707323	1	H	0.999999	[0.99999939809982707, 6.0190017287421296e-07]
XLOC_026000	0	0.27748	0.79585	0	0	0	0	1.12254	2.90973	0	0	1.92337	0.521332	3.32969	0	3.60141	0.320555	0	0	0	0	0	0.775909	0	0	0	0	0	0	0	0	0	0	0	0	0	lncRNA	3.60141	0.432719	2	H	0.999998	[0.99999840582689681, 1.5941731031541965e-06]
XLOC_026009	0	0.381263	1.90176	0.047485	0	0	0	0	7.4725	5.6612	4.63813	8.24081	0.734688	0.206084	0	0.118242	1.80184	0.030186	0	0	0.034411	0.05505	8.19647	0	0.04706	0	0	0	0	0	0	0	0	0	0	0	lncRNA	8.24081	1.09909	5	H	0.99997	[0.99997038187050458, 2.9618129495488568e-05]
XLOC_026024	0	0	0	0	0	0	0	0	0	0	0	0	0	0	0	0	0	0	0	0	0	0	0	0	0	0	0	15.146	0	0	0	0	0	0	0	0	lncRNA	15.146	0.420723	1	H	0.999999	[0.99999939809982707, 6.0190017287421296e-07]
XLOC_026028	0.055346	0.062323	0	0.023286	0	0.081582	0	0.882439	1.14368	0	0.079807	1.21933	0.045035	0.016844	0.01948	0.014496	0	0	0	0.064642	7.10438	0.215968	0.168649	0.020599	0	0	0	0.025735	0.039175	0.020066	0.060018	0.018704	0.02233	0.023149	0.126505	0.496774	lncRNA	7.10438	0.334732	1	H	0.999999	[0.99999939809982707, 6.0190017287421296e-07]
XLOC_026036	0.639034	0.411193	0.128191	0.07682	0.102956	0.269131	0.221046	0.166348	0.307991	0.234831	0.526551	0.574638	0.099045	0.388959	0	0.095643	0	0.048833	0.069976	0	1.78141	0.089058	5.47086	0.747515	0.53292	1.00131	0	4.15999	0.129237	0.728141	0	0.061702	0.220999	0.38184	0.417328	0.078039	lncRNA	5.47086	0.560043	2	H	0.999998	[0.99999840582689681, 1.5941731031541965e-06]
XLOC_026038	0	0	0	0	0	0	0	0	0	0	0.383451	0.083694	0	0	0	0.348251	0	0	0	0	2.63511	0.194564	0	0.197951	0	0.060766	0.777292	0	0.3294	3.47077	0.216277	0	9.28078	0	0	0	lncRNA	9.28078	0.499397	2	H	0.999998	[0.99999840582689681, 1.5941731031541965e-06]
XLOC_026039	0	0	0	0	0	0	0	0	0	0	0	0	0	0	0	5.34456	0	0	0	0	0.054101	0	0	0.594375	0.443921	0	0	0	0	0	0	0	0	0	0	0	lncRNA	5.34456	0.178804	1	H	0.999999	[0.99999939809982707, 6.0190017287421296e-07]
XLOC_026067	0	0	0	0	0	0.006509	0	0	0	0	0	0.758812	2.10917	0.004032	0.004663	0	0.211493	0.010629	0	0	0.416026	0	3.78774	0	0	0	0	0	0	0.009606	0	0	0.085518	0	0.045419	0	lncRNA	3.78774	0.206934	1	H	0.999999	[0.99999939809982707, 6.0190017287421296e-07]
XLOC_026068	0	0	5.67839	0	0	0	0	0	0	0	0	0	0	0	0	0	0	0	0	0	0	0	0	0	0	0	0	0	0	0	0	0	0	0	0	0	lncRNA	5.67839	0.157733	1	H	0.999999	[0.99999939809982707, 6.0190017287421296e-07]
XLOC_026074	0.030878	0.24339	0.043359	0.025983	2.4028	5.27972	0.859804	0.056265	0.026043	0	2.93862	4.27598	0	0.281913	0	0.016175	0	0	0.071005	0.018032	3.05034	0	9.78536	2.22955	2.29178	1.94741	0.072204	12.5486	0	0	0	0	0	0.439116	0	0	lncRNA	12.5486	1.35929	5	H	0.99997	[0.99997038187050458, 2.9618129495488568e-05]
XLOC_026078	0	0	0	0	0	0	0	0	8.3667	0	0	0	0	1.08681	0	0	0	0	0.304149	0	0	0	0.403031	0	0	0	0	0	0	0	0	0	0	0	0	0	lncRNA	8.3667	0.282241	1	H	0.999999	[0.99999939809982707, 6.0190017287421296e-07]
XLOC_026085	0	0	1.72326	0	0	0	0	0	0	0	0	0	15.1037	14.9859	0	3.9777	20.0915	14.0317	9.11291	0	0.654812	0	0	0	0	0	0	0	0	0	0.582226	0	0	0	0	0	lncRNA	20.0915	2.22955	6	H	0.999922	[0.99992155814363504, 7.8441856365013465e-05]
XLOC_026091	0	0	0	0	1.80009	0	0	0	0.256427	0	0	0	2.72128	5.87536	0	0	0	0	0	0	0	0	7.4886	0.113157	0	0	0	0	0	2.31472	0	0	0	0	0	0	lncRNA	7.4886	0.571379	2	H	0.999998	[0.99999840582689681, 1.5941731031541965e-06]
XLOC_026092	0.043089	0	3.84212	3.51709	2.21106	0	0	8.24415	0.817711	0	0	0.027123	0	0	0	1.19629	0	0	0	0	0.157654	0	0	0	0	0	0	0	0	0	0	0	0	0	0.049244	0	lncRNA	8.24415	0.558487	3	H	0.999996	[0.99999577773218873, 4.222267811311108e-06]
XLOC_026094	0	3.10323	0.603081	3.4032	0.040363	3.30603	1.2999	1.40214	7.54666	1.0434	2.47718	2.38801	0	0	0	0	0	0	0	0	1.46226	0	18.5037	0	0	0	0	0	0.253333	0	0	0	2.88805	0	0	0	lncRNA	18.5037	1.38112	5	H	0.99997	[0.99997038187050458, 2.9618129495488568e-05]
XLOC_026096	0.09745	0.036578	0.82104	0	0	0.01064	0.917621	0	0.758	4.3636	0.249812	0.177207	0.023495	1.06107	0.007622	1.06634	0.019207	0.005792	0	0.031616	0	0	0.208963	0.86243	0.135446	0.009897	0.02532	0.030209	1.11898	0.015702	0	0.841611	0	0.009058	0.012375	0.009256	lncRNA	4.3636	0.359065	1	H	0.999999	[0.99999939809982707, 6.0190017287421296e-07]
XLOC_026157	0	0.739406	0.141854	3.66948	0.018988	0	0	0	3.96201	2.54086	2.4278	8.47846	0	0	0	1.1642	0	0	0.258115	0	0	0	0	0	0	0	0	0	0	0	0	0	0	0.014085	0.346356	0.014393	lncRNA	8.47846	0.660444	3	H	0.999996	[0.99999577773218873, 4.222267811311108e-06]
XLOC_026158	0	0	0	0	0	0	0	0	0	0	0	0	0	0	0	0	0	0	3.65171	0.030912	0	0	0	0	0	0	0	0	0	0	0	0	0	0	0	0	lncRNA	3.65171	0.102295	1	H	0.999999	[0.99999939809982707, 6.0190017287421296e-07]
XLOC_026163	0	0	0	0.212022	0	0.016507	0	0.107128	2.90436	0	2.1557	1.07848	0	0	0	0	1.0429	0.01797	0	0	4.51722	0.458825	8.56495	1.2879	0.182106	0.26101	2.00324	0.015621	0.98685	0.048719	0.145723	0	0.121991	1.82672	0.767884	0	lncRNA	8.56495	0.797884	2	H	0.999998	[0.99999840582689681, 1.5941731031541965e-06]
XLOC_026164	0	0	0	0	0	0	0	0	0	0	0	5.16706	0	0	0	0	0	0	0	0	0	0	0	0	0	0	0	0	0	0	0	0	0	0	0	0	lncRNA	5.16706	0.14353	1	H	0.999999	[0.99999939809982707, 6.0190017287421296e-07]
XLOC_026197	0	0	0	0	0.397316	0	0	0	4.70857	0.360172	0.996468	3.61637	0	0	0	0	0	0	0	0	0	0	0.344077	0	0	0.02477	0.015843	1.73896	0	0	0	0	0	0	0	0	lncRNA	4.70857	0.338959	2	H	0.999998	[0.99999840582689681, 1.5941731031541965e-06]
XLOC_026230	0	0	0	0	0	0	0	0	1.06819	0	0	0	0	0	0	0	0	0	0	1.94631	0	0	13.541	0	0	0	0	0	0	0	0	0	0	0	0	0	lncRNA	13.541	0.459875	1	H	0.999999	[0.99999939809982707, 6.0190017287421296e-07]
XLOC_026233	0	0	0	0	0	0	0	0	7.95153	0	0	0	0	0	0	2.17529	0	0	0	0	0	0	0	0.083545	0	0	0	0	0	0	0	0	0	0	0	0	lncRNA	7.95153	0.283621	1	H	0.999999	[0.99999939809982707, 6.0190017287421296e-07]
XLOC_026256	0.018616	0.041924	0.02614	0.015665	0	0.018293	0	0.033921	0.015701	0	0	0.093742	0.010098	0.011331	0.026208	0.029255	0	0	0.014269	0	0.011352	0.01816	9.34074	0.013857	0	0.017015	0	0.450112	0.013177	0.013498	0.020187	0	0.015022	0.031145	0.021275	0	lncRNA	9.34074	0.286686	1	H	0.999999	[0.99999939809982707, 6.0190017287421296e-07]
XLOC_026259	0	0	0	0	0	0	0	0	9.13284	0	0	0	0	0	0	0	0	0	0	0	0	0	0	0	0	0	0	0	0	0	0	0	0	0	0	0	lncRNA	9.13284	0.25369	1	H	0.999999	[0.99999939809982707, 6.0190017287421296e-07]
XLOC_026269	0.046638	0	0.098234	0.883017	0.499675	0	1.60921	0.99855	8.43763	5.79852	6.52329	3.75767	0	2.76773	1.36246	1.25819	1.14445	0.049895	3.93241	0	0.01422	0.181989	11.5823	0.017358	0	0.021314	0.027265	10.5177	0.016506	0	0.834485	0	0	0.019507	0	0.239208	lncRNA	11.5823	1.73999	7	H	0.999792	[0.99979226812300592, 0.00020773187699405993]
XLOC_026273	0	0.242499	0.302399	0	0	0	0	0	4.35926	0	3.41583	0	0	0	0	1.24091	0	0	0	0	0	0	0	0	0	0	0	0	0	0	0	0	0	0	0	0	lncRNA	4.35926	0.265581	2	H	0.999998	[0.99999840582689681, 1.5941731031541965e-06]
XLOC_026280	0	0	0	0	0	0	0	0	4.89744	0	0	0	0	0	0	0	0	0	0	0	0	0	0.631913	0	0	0	0	0	0	0	0	0	0	0	0	0	lncRNA	4.89744	0.153593	1	H	0.999999	[0.99999939809982707, 6.0190017287421296e-07]
XLOC_026285	0	0	0	0	0	0	0	0	0	0	0	0	0	0	0	0	4.03356	0.021092	0.030225	0	0	0	0	0	0	0	0	0	0	0	0	0.026651	0	0	0	0	lncRNA	4.03356	0.114209	1	H	0.999999	[0.99999939809982707, 6.0190017287421296e-07]
XLOC_026296	0	0	0	0	0	1.16977	5.04402	0	0.83667	0	0	0	0	0	0	0	0	0	14.4471	0	0	0	0	0	0	0	0	0	0	0	0	0	0	0	0	0	lncRNA	14.4471	0.597154	2	H	0.999998	[0.99999840582689681, 1.5941731031541965e-06]
XLOC_026312	0	0	0	0	0	0	0	0	0	3.49787	7.2664	3.4741	0	0	0.08446	5.21664	0	0	0	0	0	0	0	0	0	0	0	0	0	0	0	0	0	0	0	0	lncRNA	7.2664	0.542763	4	H	0.999989	[0.99998881710637566, 1.1182893624358169e-05]
XLOC_026313	0	0	0.196015	1.11591	0	0	0	0.12718	7.41739	0.359077	0.402571	0	0.037862	0.084964	0.098264	0	0	0	0.321	0	0.170246	0	14.1078	0	0	0	0	2.72614	0	0	0	0	0	0	0	0	lncRNA	14.1078	0.754566	2	H	0.999998	[0.99999840582689681, 1.5941731031541965e-06]
XLOC_026350	0	0	0	0	0	0	0	0	0	0	0	0	0	0	0	0	0	0	0	0	0	0	0	3.46952	0	0	0	0	0	0	0	0	0	0	0	0	lncRNA	3.46952	0.096376	1	H	0.999999	[0.99999939809982707, 6.0190017287421296e-07]
XLOC_026355	0.148213	0	0.332995	4.91393	0.735466	2.44688	0.215325	1.29634	0.075005	1.60127	0	2.5376	0.128642	0	0	0.015528	0.105166	0.031713	0.022722	0	1.78954	0	0	3.6629	0	0	0	0.0827	0.041964	0.021494	1.02863	0.12021	0.02392	0	0.033877	0.02534	lncRNA	4.91393	0.595483	2	H	0.999998	[0.99999840582689681, 1.5941731031541965e-06]
XLOC_026362	0	2.52369	0	0.114298	0	0	0	0	0	0	0	0	0	0	0	0	0	0.108985	0	0	0	0	9.17466	0	0.849553	0.062076	0	7.1369	0.721077	0	0	0.826244	0.109606	0.454503	0	0	lncRNA	9.17466	0.613378	2	H	0.999998	[0.99999840582689681, 1.5941731031541965e-06]
XLOC_026391	0.08592	0.290254	0.241301	4.33805	0.193799	0.675467	0	0	0.25364	0	0.185842	2.75826	0	0	0	0.022504	0	0	0	0	0	0	0	0	0	0	0	0	0	0	0	0	0	0.035938	0	0	lncRNA	4.33805	0.252249	1	H	0.999999	[0.99999939809982707, 6.0190017287421296e-07]
XLOC_026404	0.068936	0.465757	7.84087	0.116018	0	0.609687	0.417296	1.31895	0.17443	0	0.099404	7.11639	0.261772	0.041959	0.291162	0.144446	0.896765	0.036875	0	0.201288	1.26112	0	1.26037	0.102631	0.057489	0.06301	0.0806	1.79505	0.048795	0.049986	0	0	0	0	0.157569	0	lncRNA	7.84087	0.693851	2	H	0.999998	[0.99999840582689681, 1.5941731031541965e-06]
XLOC_026422	0	0.508656	0.073756	0	0.071084	0.309695	0.012718	0.488121	1.47967	1.34212	1.54508	0.357073	0.433099	1.33635	0.680328	0.005503	1.73304	0.634979	1.5541	4.37405	0	0.215209	0	0	0	0	0	0.058616	0	0	1.49232	0.823623	0	0.017576	0	0	lncRNA	4.37405	0.542965	1	H	0.999999	[0.99999939809982707, 6.0190017287421296e-07]
XLOC_026426	0.952597	7.68753	0.267529	0.02672	3.61687	1.34176	2.69099	2.45906	20.6488	12.1432	4.53292	19.5477	3.96182	0.869721	0.022352	10.3461	6.47762	0.271765	0.170377	10.9591	0	0	0	0.047274	0	0	0	0	0	0.092097	0	0	0	0	0	0	lncRNA	20.6488	3.0315	10	H	0.996154	[0.99615448608197943, 0.0038455139180205212]
XLOC_026438	1.82875	0	2.56796	0	0	1.59743	0	2.96207	19.8803	3.83305	7.032	5.11613	4.7398	0.742068	0	11.7086	3.60448	11.304	2.95932	23.8511	0	0	0	0	0	0	0	0	0	0	0	0	0	0	0	0	lncRNA	23.8511	2.88131	9	H	0.998545	[0.99854459548609531, 0.0014554045139046901]
XLOC_026439	0	0	0	0	0	0	0	0	0	6.11542	0.168594	6.77086	0.317129	2.63311	0	0	0	20.1386	9.14142	14.68	0	0	0	0	0	0	0	0	0	0	0	0	0	0.097808	0	0	lncRNA	20.1386	1.66841	5	H	0.99997	[0.99997038187050458, 2.9618129495488568e-05]
XLOC_026443	0	0	0	0	0	0	0	0	0.340023	0.122002	0	0	0	3.08887	0.033387	0	0	0	0	1.9111	0	0	0.24087	0	0	0	0	0.242588	0	0	0	0	0	0	0	0	lncRNA	3.08887	0.166079	1	H	0.999999	[0.99999939809982707, 6.0190017287421296e-07]
XLOC_026448	0	0	0	0	0	0	0	0	0	1.52702	0.76088	0	0.46515	0	2.13582	0	0	0	0	0	0	0	0	0	0	0	0	7.11541	0	0	0	0	0	0	0	0	lncRNA	7.11541	0.333452	1	H	0.999999	[0.99999939809982707, 6.0190017287421296e-07]
XLOC_026450	3.55893	1.61173	2.60738	1.31293	0.799828	2.07812	0.811784	1.84447	5.15515	2.52089	3.25389	5.37325	2.42727	2.36241	1.38879	1.18883	0.709091	1.1381	0.80061	0.384043	5.26048	0.654122	14.1846	3.01399	0.957058	1.01361	0.42214	22.0168	1.06789	1.96348	2.82459	1.84766	1.3839	1.11105	1.87157	2.61242	lncRNA	22.0168	2.87591	8	H	0.99945	[0.9994499959564993, 0.0005500040435007053]
XLOC_026479	0	0	0	0	0	0	0	0	0	0	3.2398	0	0	0	0	0	0	0	0	0	0	0	0	0	0	0	0	0	0	0	0	0	0	0	0	0	lncRNA	3.2398	0.089994	1	H	0.999999	[0.99999939809982707, 6.0190017287421296e-07]
XLOC_026486	0	0	0	0	0	0	0	0	0	2.34513	0	1.29118	0	0.16647	0	1.21779	0	0	4.50735	0.798595	0	0	0	0	0	0	0	0	0	0	0	0	0	0	0	0	lncRNA	4.50735	0.286848	1	H	0.999999	[0.99999939809982707, 6.0190017287421296e-07]
XLOC_026488	0	0	0	0	0	0	0	0	2.71177	3.99458	0	0	0	0	0	3.02471	0	0	0	0	0	0	0	0	0	0	0	0	0	0	0	0	0	0	0	0	lncRNA	3.99458	0.270307	2	H	0.999998	[0.99999840582689681, 1.5941731031541965e-06]
XLOC_026490	0.490039	0.367875	0.114686	0	0	0	0.889916	5.58088	6.61308	12.7456	0.23554	0	3.50014	3.3804	0	0.042784	0	0	0.250418	0	0	0	0.497747	0	0	0.149305	0	0	0.635919	0	2.92272	0.110404	0	5.26086	0	0	lncRNA	12.7456	1.21634	6	H	0.999922	[0.99992155814363504, 7.8441856365013465e-05]
XLOC_026491	0	0	0	0	0	0	0	0	0	0	0	0	0	0	0	0	0.06182	0	7.77348	0	0	0	0	0	0	0	0	0	0	0	0	0	0	0	0.119484	0	lncRNA	7.77348	0.220966	1	H	0.999999	[0.99999939809982707, 6.0190017287421296e-07]
XLOC_026531	0.98191	0	0.026015	0	0	0.018206	0.067289	2.65007	5.82851	2.74822	14.5595	27.2419	0.01005	0	0	0	0	0	0	0	0.011298	0	0.639812	3.26848	0.0309	2.86185	0.064984	0	0.340956	0	0	0	0.01495	0	1.14336	2.34392	lncRNA	27.2419	1.80145	4	H	0.999989	[0.99998881710637566, 1.1182893624358169e-05]
XLOC_026559	0	0	0	0	0	0	0	0.371757	0	0	0	0	0	0	1.86701	0	0.482544	0.545662	0	0	0.870873	1.79125	0	0	7.65629	0	1.19269	0.189731	0	0	0	0	0	0	0	5.92969	lncRNA	7.65629	0.580486	2	H	0.999998	[0.99999840582689681, 1.5941731031541965e-06]
XLOC_026566	0.248238	0	0	0.208889	0	0	0.300535	0	0	0	0	0	0	0	0	0	0	0	0	0	0	0	0	0	0	0	0	0	0	0	4.30708	0.503344	0	0	4.82292	1.69763	lncRNA	4.82292	0.335796	2	H	0.999998	[0.99999840582689681, 1.5941731031541965e-06]
XLOC_026631	0	0	0	0	0	0	0	0	0	3.49097	4.31997	0	0	0	0	0	0	0	0	0	0	0.899265	0	0	0	0	0	0	0	0	0	0	0	0	0	0	lncRNA	4.31997	0.24195	2	H	0.999998	[0.99999840582689681, 1.5941731031541965e-06]
XLOC_026652	0	0	0	0	0	0	0	0	0	0	0	0	0	0	0	0	0	0	0	0	7.57312	0	0.121291	0.444451	0	0	0	0	0	0	0	0	0	0	0	0	lncRNA	7.57312	0.22608	1	H	0.999999	[0.99999939809982707, 6.0190017287421296e-07]
XLOC_026670	0	0	0.919899	2.07782	0	1.33705	2.25732	0.22956	2.21015	0	0.581312	0.634401	0	0.092016	0	2.63975	3.0095	0.134778	0	0	0	0	0	0	0	0	0	0	0	0	3.77058	0	0	1.47543	0.806279	0	lncRNA	3.77058	0.615996	2	H	0.999998	[0.99999840582689681, 1.5941731031541965e-06]
XLOC_026673	0	0	0	0	0	0	0	0	0	0	0	0	3.15974	0.053717	0	0	0	0	2.43533	0.051538	0	0	0	0	0	0	0	0	0	0	0	0	0	0	0	0	lncRNA	3.15974	0.158342	1	H	0.999999	[0.99999939809982707, 6.0190017287421296e-07]
XLOC_026682	0	0	0	0	0	0	0	0	3.30075	0.643538	0.154604	2.76707	0	0.13052	0	0	0	0	0	0	0	0	0	0.039906	0	0	0	0	0	0	0	0	0.043259	0	0.245069	0	lncRNA	3.30075	0.203464	1	H	0.999999	[0.99999939809982707, 6.0190017287421296e-07]
XLOC_026705	2.33178	0.991938	0.109144	0.087207	0.204535	1.52761	0.752806	0.590129	0.021852	3.66554	3.28763	6.75172	0.730848	0.094618	0.036476	0.909321	0.045959	3.34001	0	0	0.094795	2.67915	7.63169	3.83796	0.108032	0.284178	1.15111	0.072283	1.57715	0.338154	0.140478	0.12258	0.020907	0.021674	1.15479	0.265773	lncRNA	7.63169	1.24944	6	H	0.999922	[0.99992155814363504, 7.8441856365013465e-05]
XLOC_026725	0	0	0	0	0	0	0	0	0	0	5.81682	0.8061	0	0	0	0.469586	0	0	0	0	0.078092	0.062465	3.31694	0.047664	0	0	0	0	0	0	0.069436	0	0	0.053564	0	0	lncRNA	5.81682	0.297796	2	H	0.999998	[0.99999840582689681, 1.5941731031541965e-06]
XLOC_026729	0.920408	0	3.87734	0	0	0.904478	4.24832	1.15304	1.21298	3.79805	1.4931	1.8105	8.7065	9.87391	0	4.88172	2.21097	0.123085	6.61421	0.033594	0	1.29072	0.233721	0	0	0	0	0.320983	0	2.04387	0	0	0	0	2.03805	0	lncRNA	9.87391	1.60527	7	H	0.999792	[0.99979226812300592, 0.00020773187699405993]
XLOC_026735	0	14.3198	0	0	0	0	3.7915	0	16.1687	8.78827	1.23159	0.716837	0	0	0.60124	2.43592	3.08632	0.050764	0	0	0	0	0	0	0	0	0	0	0	0	0	0	0	0	0	0	lncRNA	16.1687	1.42197	5	H	0.99997	[0.99997038187050458, 2.9618129495488568e-05]
XLOC_026736	0	0.12309	0.153496	6.34687	0.123279	0	5.16125	0.298777	2.39712	0	0	0	2.72772	0	0	0	0	0	0	0	0	0	0	0	0	0	0	0	0	0	0	0	0	0	0	0	lncRNA	6.34687	0.481434	2	H	0.999998	[0.99999840582689681, 1.5941731031541965e-06]
XLOC_026766	0.849992	0.273468	0.085255	0.05109	0	0	0	0.497842	1.33141	0.104118	0.437735	9.93639	3.09594	8.75819	3.97471	3.8165	3.37461	0.682011	4.56077	0.035456	0.370234	1.30303	0	0	0.050632	0	0.283946	7.0013	0	0	1.44845	0.041036	0	0	0	0	lncRNA	9.93639	1.45456	8	H	0.99945	[0.9994499959564993, 0.0005500040435007053]
XLOC_026771	0.642526	1.75712	0.386675	1.85375	3.51962	0.451003	0.111127	0.250886	0.309674	12.7502	0.794142	0.231111	0.497933	18.9955	0.516913	0.240414	6.40447	0.343697	12.3128	8.25492	0.223894	0.358177	1.49173	0.341636	0.612379	0.335596	0.21464	6.74357	0.259885	1.59735	0.199075	0.124079	0.444413	1.38214	0.839218	0.470791	lncRNA	18.9955	2.3962	7	H	0.999792	[0.99979226812300592, 0.00020773187699405993]
XLOC_026780	0.035866	0	0	0	0	0	0.325669	0	0	0.015377	0.232732	0.722449	0.009728	0	0	0.009394	0	0	0	0.010473	0	0	0.091076	0	0	0	0.020968	7.07123	0	0	0	0	0	0.015002	0.020495	0	lncRNA	7.07123	0.238346	1	H	0.999999	[0.99999939809982707, 6.0190017287421296e-07]
XLOC_026783	0.013035	1.2623	1.29955	0.164528	0.029401	0.038427	0.063123	0.059379	0	0.190003	0.075183	0.01641	0.714172	0.222147	0.009176	0.047797	0.940311	4.12772	0.029974	0.312095	0.397431	0.826536	0	0.09703	0.467422	0.035743	0.106682	0.012122	0.544358	0.009451	0.127215	0.660753	0.031555	0.130849	0.119175	0.022285	lncRNA	4.12772	0.366759	1	H	0.999999	[0.99999939809982707, 6.0190017287421296e-07]
XLOC_026786	0.030727	1.00341	0.151015	0.077569	0.017327	0	0.855609	0.167971	0.012958	1.31735	0.066461	0.193415	0.408381	0.261835	0.010815	0.24144	0.018169	0	0	0.017944	0.046844	0.014988	9.80005	0.297349	0.038437	0.028086	0	0	0.761235	0.03342	0	0.010384	0.012397	0	0.052675	0.0788	lncRNA	9.80005	0.445196	1	H	0.999999	[0.99999939809982707, 6.0190017287421296e-07]
XLOC_026791	0	0.115101	3.15771	0.086013	0.922214	0	0	0.186256	0	2.19112	5.01131	1.80154	0.110899	0.248861	0	0	0	0	0	0	0	0	7.99441	1.82613	0	0	0	3.13691	0	0	0	0	0	0	0	0	lncRNA	7.99441	0.744124	4	H	0.999989	[0.99998881710637566, 1.1182893624358169e-05]
XLOC_026793	0	0	0	0	0	0	0	0	10.3264	0	0	0	9.52928	1.51201	17.7366	5.11218	0	0.094914	0	0	0	0	0	0	0	0	0	0	0	0	0	0	0	0	0	0	lncRNA	17.7366	1.23087	4	H	0.999989	[0.99998881710637566, 1.1182893624358169e-05]
XLOC_026794	0	0	0	0	0	0	0	0	0	0	0	0	0.455609	0	20.338	0	3.07903	0	4.37772	0	0	1.47479	0	0	0	0	0	10.6224	0	0	0	0	0	0	0	0	lncRNA	20.338	1.12076	4	H	0.999989	[0.99998881710637566, 1.1182893624358169e-05]
XLOC_026807	1.0808	0.304261	0.853691	0	1.06654	0	0	0.676987	6.55204	6.31338	7.69498	14.1167	0.586306	0.740079	1.09368	2.19389	1.19827	0.939474	0	0.828409	0.041192	0	0.068613	0	0	0	0	0	0	0.538785	0	0	0	0	0	0	lncRNA	14.1167	1.30245	4	H	0.999989	[0.99998881710637566, 1.1182893624358169e-05]
XLOC_026818	0	1.58932	2.12872	0	5.71852	0.051369	0.063287	0.809652	0	0.268936	0	0	2.52381	2.92722	2.09748	0	2.56551	0.139812	8.29438	7.6318	6.18413	5.04857	0.053096	2.8017	3.61829	0	0.122238	0	0	0	0	2.79119	0	0	0	0	lncRNA	8.29438	1.59525	6	H	0.999922	[0.99992155814363504, 7.8441856365013465e-05]
XLOC_026851	0	0.250344	0	0	0	0	0	0	9.75065	9.56316	1.38916	2.23906	0.180903	2.90934	8.89438	0.951085	3.22071	2.69557	0.738457	0	0.542283	0	0	0	0.370805	0.033868	1.03974	0.379044	0.917959	0	0	0	0	0	0.677545	0.126698	lncRNA	9.75065	1.30197	4	H	0.999989	[0.99998881710637566, 1.1182893624358169e-05]
XLOC_026855	0.656151	2.95545	1.88881	0	0	0	0	0	0	0.112523	0.047307	1.19776	2.98993	0.019969	4.87294	8.36951	0	0.017549	0	0	13.3241	0.960152	0.033324	2.22237	0	0	0	0.03051	0	0.023789	0.675961	0.022174	0	0	0	0	lncRNA	13.3241	1.12278	3	H	0.999996	[0.99999577773218873, 4.222267811311108e-06]
XLOC_026862	2.21966	2.43192	0	0	0	0.176858	0	0	0.202394	0	0	0	0	0	1.2669	0	1.24154	0	0	0.035034	4.75574	0.702283	0	0.13397	0.150088	0	0.350707	0	0.042463	0	0.065055	0	0	0	0	0.051283	lncRNA	4.75574	0.384053	1	H	0.999999	[0.99999939809982707, 6.0190017287421296e-07]
XLOC_026870	0.156014	0	1.42399	0	2.63923	3.67952	1.22773	0.142143	0	0	0	0	2.20046	0.474801	6.97383	0.204315	2.99816	1.37699	0	3.82658	0.285412	0	0.079234	2.20657	0	0	0	0	2.04298	0	0	0.316343	0	1.37037	0	0	lncRNA	6.97383	0.934019	3	H	0.999996	[0.99999577773218873, 4.222267811311108e-06]
XLOC_026884	0	0.204118	0	0	0	0	0	0	0	0	6.53454	0.684605	1.04888	0	0	0	1.10756	0	0	0	0	0	0	0.314846	0	0	0	0.056191	0	0	0	0	0	0	0	0	lncRNA	6.53454	0.27641	1	H	0.999999	[0.99999939809982707, 6.0190017287421296e-07]
XLOC_026889	0	5.95662	0	0	0.941958	0	0	6.67965	14.1676	0.159149	11.7761	3.62181	0.050344	9.54622	0	1.50704	0	0.744632	0.071136	0	4.64053	0	1.31969	1.10532	0.928719	0.084826	0	0	0	0	0	0	0	0	1.69698	0	lncRNA	14.1676	1.80551	7	H	0.999792	[0.99979226812300592, 0.00020773187699405993]
XLOC_026899	0.097189	0.2736	0.272947	0.449806	0.109607	0	0.235328	0	0.245918	3.75006	0.140143	5.50589	0.026361	0.029578	0	1.29824	0.114936	0.12997	0	0	0.148165	0.094812	0.049359	0.10852	0.040525	0.088834	0	0.090383	0.068793	0.105707	0.052696	0.032844	0.039213	0.040651	0	0	lncRNA	5.50589	0.378891	2	H	0.999998	[0.99999840582689681, 1.5941731031541965e-06]
XLOC_026900	0.187919	0.135429	0.654417	0.037951	0.042386	0.06648	0.036401	0.095878	0.076079	0.070898	0.065033	0.208186	0.040776	0.045752	1.05298	0.137815	1.24895	0.04825	3.15169	0.043897	2.94276	0.007333	0.358844	0.447633	0.018806	0.158024	0.017577	3.71889	0.047885	0.010901	0.040756	0.050805	0.018197	0.056593	0.025772	0.019277	lncRNA	3.71889	0.427423	2	H	0.999998	[0.99999840582689681, 1.5941731031541965e-06]
XLOC_026914	0	0	0	0	1.57428	1.6461	1.09849	0	5.47474	2.4537	0	0	0	0.892126	0	0	0.701593	0	0	0	0	0	0	0	0	0	0	0	0	0	0	0	0	0	0	0	lncRNA	5.47474	0.384473	1	H	0.999999	[0.99999939809982707, 6.0190017287421296e-07]
XLOC_026931	0.508671	0.859189	0.285713	0.057072	0.038245	1.53293	1.14956	0.355309	0.486237	0.276235	0.02445	0.021346	0.763436	0.01032	3.87913	1.45666	0.431115	0.081629	2.20948	0.574306	3.63955	3.50669	12.9168	0.89614	6.06613	0.743911	3.88562	16.6987	0.048007	0	0.018387	0.171903	0.013682	0.354603	0.523205	0	lncRNA	16.6987	1.79123	7	H	0.999792	[0.99979226812300592, 0.00020773187699405993]
XLOC_026935	0	0	1.18528	0	0	0	0	0	0	2.02655	3.34717	0	0	0	0	0	0	0	0	0	0.102946	0	0	0	0	0	0	0	0	1.31591	0	0	0	0	0	0	lncRNA	3.34717	0.221607	1	H	0.999999	[0.99999939809982707, 6.0190017287421296e-07]
XLOC_026969	0	0	0	0	0	1.65318	0	0.069669	0	0	0	0	0	0	0	0	0	0	0	0	0	0	0	0	0	0	0	0	0	0	4.31198	0	0	0	0	0	lncRNA	4.31198	0.167634	1	H	0.999999	[0.99999939809982707, 6.0190017287421296e-07]
XLOC_026980	0	0	0.067633	0.070927	0.02716	0.023666	0	0	0	0	0	0	1.08432	0.007329	0	0	3.28943	0.012882	0	0.042191	0	0.058733	0	0	0	0	0.084471	0	0.076708	0	0.026115	0.008139	0.077732	0	0	0.669064	lncRNA	3.28943	0.156291	1	H	0.999999	[0.99999939809982707, 6.0190017287421296e-07]
XLOC_026988	1.55157	0	0.37891	2.21389	0.152159	0	0	0	9.84336	4.91668	7.39286	7.47353	0	2.58681	0.047488	3.63981	0.39889	0	6.72223	0.039395	0	0	0	0	0	0	0	0	0	0	0	0.045595	0	0	0	0.057667	lncRNA	9.84336	1.31836	6	H	0.999922	[0.99992155814363504, 7.8441856365013465e-05]
XLOC_027015	0	0	0	1.88464	0	0	0	0.728763	0	0	0	0	0	0	0	0	0	0	0	0	0	0	7.39338	0	0.200117	0	0	0	0	0	0	0	0	0	0	0	lncRNA	7.39338	0.283525	1	H	0.999999	[0.99999939809982707, 6.0190017287421296e-07]
XLOC_027018	0	0	0	0	0	0	0	0	0	0	0	0	5.49285	0	0	0	0	0	0	0	0	0	0	0	0	0	0	0	0	0	0	0	0	0	0	0	lncRNA	5.49285	0.152579	1	H	0.999999	[0.99999939809982707, 6.0190017287421296e-07]
XLOC_027035	0	0	0	0	0	0	0	0	0	0.204782	0	0	0	0	0	0	3.53046	1.27752	0	0	0	0	0	0	0	0	0	0	0	0	0	0	0	0	0	0	lncRNA	3.53046	0.139243	1	H	0.999999	[0.99999939809982707, 6.0190017287421296e-07]
XLOC_027036	0	0	2.03293	0	0.313986	0	0	0	0	0.381958	7.14597	0.140199	0.060412	0.067784	0.039197	0	0	0	0.170727	0.7479	0	0	0	5.42987	0.046436	0.050896	0.065104	0	0	0	0.060382	0	0	0.326062	0	0.095199	lncRNA	7.14597	0.477083	2	H	0.999998	[0.99999840582689681, 1.5941731031541965e-06]
XLOC_027038	0	0	0	0.259619	0	0.202123	0.622537	0	0.08674	6.17271	0.296588	0	0.892621	3.00462	1.3031	0	0.364862	0	0	0	0	0	0	0.459327	0	0	0	0	0	0	0	0	0	0	0	0	lncRNA	6.17271	0.379579	2	H	0.999998	[0.99999840582689681, 1.5941731031541965e-06]
XLOC_027048	2.17379	0	0.277496	0	0	0	0	0	0	2.8806	1.70974	7.71232	0	0	0	0	0	0	0	0	0	0	0	0	0	0	0	0.367557	0	0	0	0	0	0	0	0	lncRNA	7.71232	0.420042	1	H	0.999999	[0.99999939809982707, 6.0190017287421296e-07]
XLOC_027066	0	0	0	0	0	0	0	0	6.94353	0	4.31668	0	0	0	0	0	0	0	0	0	0	0	0	0	0	0	0	0	0	0	0	0	0	0	0	0	lncRNA	6.94353	0.312783	2	H	0.999998	[0.99999840582689681, 1.5941731031541965e-06]
XLOC_027102	0.022874	1.0432	0.160603	0	0	1.71961	0.443095	0.093783	3.07726	1.34354	0.808111	5.67303	2.01642	0.027846	0	0.754898	0	0.006118	2.25309	0.166978	0	1.1269	0	0.008514	0	0	0	0	0.712414	0	0	0	0	0.028703	0	0.127101	lncRNA	5.67303	0.600391	2	H	0.999998	[0.99999840582689681, 1.5941731031541965e-06]
XLOC_027111	0	0	0	0.205847	0	0	0	0	0	0	0.176369	8.46894	0	0	0	0	0	0	0	0	0	0	0	0	0	0	0	0	0	0	0	0	0	0	0	0	lncRNA	8.46894	0.245865	1	H	0.999999	[0.99999939809982707, 6.0190017287421296e-07]
XLOC_027119	0	0	0	0	0	0	0	0	0	0	0	0	0	0	0	0	0	0	0	0	0	0	0	0	0	0	0	0	0	3.37885	0.044719	0	0	0	0	0	lncRNA	3.37885	0.095099	1	H	0.999999	[0.99999939809982707, 6.0190017287421296e-07]
XLOC_027134	0	0	0	0	0	0	0	0	0	0	0	0	0	0	0	0	0	0	0	0	8.44141	0	0	4.56168	0	0	0	0	3.56305	0	0.059333	0	0	0	1.25063	0.046772	lncRNA	8.44141	0.497858	3	H	0.999996	[0.99999577773218873, 4.222267811311108e-06]
XLOC_027142	0	0	0	0	0	0	0	0	0	0	4.10996	0	0	0	7.94535	0	0.134828	0	0	0	0	0	0	0	0	0	0	0	0	0	0	0	0	0	0	0	lncRNA	7.94535	0.338615	2	H	0.999998	[0.99999840582689681, 1.5941731031541965e-06]
XLOC_027146	0	0	0	0	0	0	0	3.36743	0	0	0	0	0	0	0	0	0	0	0	0	0	0	0	0	0	0	0	0	0	0	0	0	0	0	0	0	lncRNA	3.36743	0.09354	1	H	0.999999	[0.99999939809982707, 6.0190017287421296e-07]
XLOC_027157	0	0.478491	1.32898	0	0	0	0	0	0.228072	0.016562	0	4.1337	0.827745	0.011756	0.054386	0	0.593886	0.092986	0	0	0	0	0	0	0	0	0	0	0	0	0	0	0	0	0	0	lncRNA	4.1337	0.215738	1	H	0.999999	[0.99999939809982707, 6.0190017287421296e-07]
XLOC_027159	0	8.18612	4.6401	0	0	0	0	0	9.05798	0	3.57364	0	6.36358	0	0	0	6.74097	0.265138	0	0	0	0	0	0	0	0	0	0	0	0	0	0	0	0.552855	0	0	lncRNA	9.05798	1.0939	6	H	0.999922	[0.99992155814363504, 7.8441856365013465e-05]
XLOC_027160	0	0	0	0	0	0	0	0	0	0	0	0	0	0	3.94146	0	0.275899	1.99672	0	12.5343	0	0	0	0	0	0	0	0	0	0	0	0	0	0	0	0	lncRNA	12.5343	0.520787	2	H	0.999998	[0.99999840582689681, 1.5941731031541965e-06]
XLOC_027172	6.3213	0	0.625101	0	0	0	0	0	2.10261	4.73314	4.2366	0	0	0	0	0	0	0	0	0	0	0	0	0	0	0	0	0	0	0	0	0	0	0	0	0	lncRNA	6.3213	0.500521	3	H	0.999996	[0.99999577773218873, 4.222267811311108e-06]
XLOC_027186	0	0	0	0	0	0	0	0	0	0	3.65605	0	0	0	0	0	0	0	0	0	0	0	0	0	0	0	0	0	0	0	0	0	0	0	0	0	lncRNA	3.65605	0.101557	1	H	0.999999	[0.99999939809982707, 6.0190017287421296e-07]
XLOC_027187	1.55194	1.54198	0.128191	0	0	0	0	0.083174	7.0068	2.89625	1.71129	0.574638	0	0	0	0	0	0	0	0	0	0	0	0	0	0	0	0	0	0	0	0	0	0	0	0	lncRNA	7.0068	0.430396	1	H	0.999999	[0.99999939809982707, 6.0190017287421296e-07]
XLOC_027190	0.462701	0.236831	0	0	0	0	0	1.72458	0.532172	0.324608	0	0.84728	1.14092	0.588864	7.1657	0.044069	5.24806	0.472512	0.612615	8.79408	0	0	0	0	0	0	0	0.078236	0	0	1.09475	0	0	0	0.144219	0	lncRNA	8.79408	0.819783	3	H	0.999996	[0.99999577773218873, 4.222267811311108e-06]
XLOC_027197	6.49122	0.192355	0.479739	0	0	0	0	0.77817	0	0	0.246319	2.15051	0	0	13.8285	0	16.9692	0	0	3.19222	0	0	0	0	0.71228	0	0	0	0	0	0	0	0	0	0	0	lncRNA	16.9692	1.25113	4	H	0.999989	[0.99998881710637566, 1.1182893624358169e-05]
XLOC_027199	0	0	0	0	0	0	0	0	0	4.24897	0	0	0.556169	0	0	0.431278	1.65335	0.008309	0.154794	0.390078	0.615725	0	0	2.00047	0	0.32657	0	0.014446	1.42941	0	0	0	0.05014	0	0	0	lncRNA	4.24897	0.329992	1	H	0.999999	[0.99999939809982707, 6.0190017287421296e-07]
XLOC_027206	0.160315	0.180524	0	0.044968	0.060267	0.052513	0.129393	0.048687	0.315503	0.229104	0.154112	0.201824	0.579778	0.292735	0.263322	0	4.55014	0.085755	0.081924	0.093621	0.195521	0	0.597067	0.119337	0.178259	0.244223	0.06248	0.944229	0.226952	0.271237	0.173848	0.180592	0.172487	0.26822	0.916087	0.319769	lncRNA	4.55014	0.3443	1	H	0.999999	[0.99999939809982707, 6.0190017287421296e-07]
XLOC_027208	0	0	0	0	0	0	0	0	6.67361	0	0	0	0	0	0	0	0	0	0	0	0	0	0	0.543042	0	0	0	0	0	0	0	0	0	0	0	0	lncRNA	6.67361	0.200462	1	H	0.999999	[0.99999939809982707, 6.0190017287421296e-07]
XLOC_027211	0.312996	0.234968	3.95561	0.087794	0.117663	0.205052	0.126312	0.47528	0.175995	0.178919	0.150443	0	0.113195	0.063503	0.146887	0.163959	9.06867	0.781324	0.079973	0.365568	0.063622	1.0178	0	0.155328	0	0	0	0.388104	0.147699	0.151302	0	0.070517	0	0.087278	0	0	lncRNA	9.06867	0.524605	2	H	0.999998	[0.99999840582689681, 1.5941731031541965e-06]
XLOC_027219	0	0	0	0	0	3.72332	0	0	0.31957	0	0	0	0	0	0	0	0	0	0	0	0	0	0	0	0	0	0	0	0	0	0	0	0	0	0	0	lncRNA	3.72332	0.112303	1	H	0.999999	[0.99999939809982707, 6.0190017287421296e-07]
XLOC_027225	0	16.9704	0	0	0	0	0	0	0	0	0	0	0	0	0	0	0	0	0	0	0	0	0	0	0	0	0	0	0	0	0	0	0	0	0	0	lncRNA	16.9704	0.471399	1	H	0.999999	[0.99999939809982707, 6.0190017287421296e-07]
XLOC_027230	0	0	0	0	0	0	0	0	0	0	0.727853	4.55413	0	0	0	2.42381	0	0.045001	0	0	0	0	0	0	0	0	0	0.039118	0	0	0	0	0	0	0	0	lncRNA	4.55413	0.216386	1	H	0.999999	[0.99999939809982707, 6.0190017287421296e-07]
XLOC_027231	0.10876	0.183706	0.025454	0.04576	3.55708	0.285008	1.95315	0.03303	1.14666	1.84959	0.130691	0.616144	0	0	0.063801	0.37982	1.53273	0.116355	0	0	0.022107	0.247567	0.165707	0.202401	0	0	0	0.016857	0.333598	0.420598	0.039314	0	0.014627	0	0.082865	0.449369	lncRNA	3.55708	0.389521	1	H	0.999999	[0.99999939809982707, 6.0190017287421296e-07]
XLOC_027235	0.058732	0	0	0	0	0	0	0	0.049537	0	0	0	0	0	0	0.030766	0	0	0	3.53276	0.07163	0	0	0	0	0	0	0.218478	0	0	0	0	0	0	0	0	lncRNA	3.53276	0.110053	1	H	0.999999	[0.99999939809982707, 6.0190017287421296e-07]
XLOC_027239	0.041802	0.117679	0	0.017588	0	0.534021	0	0.019043	0.035257	0	0.060277	0.052626	0.034015	0	0.058852	0.010949	0.247176	4.28205	0.016021	0	0.050982	0.02039	0.106149	2.13152	0.01743	0.038209	0.219937	3.55704	0.029589	0.015155	0	0	0.016866	1.66103	0	0.821884	lncRNA	4.28205	0.394821	2	H	0.999998	[0.99999840582689681, 1.5941731031541965e-06]
XLOC_027246	0.473406	0.028558	0.035612	0.014227	0.047669	0.074766	0.020469	0	7.01607	0.413171	3.80325	5.56604	1.18316	0.15951	16.5375	0.048712	4.1339	0.691867	0.03888	6.0377	0.02062	0.032988	10.2954	0.006293	0.02115	0.023181	0.721535	3.70286	0.029919	0.079687	0.073338	0.068565	0.013643	0.028287	0.289841	0.007227	lncRNA	16.5375	1.71497	8	H	0.99945	[0.9994499959564993, 0.0005500040435007053]
XLOC_027258	0.506456	0.285149	0.088896	0.319632	0.214189	0.186634	0.153288	0	0.533955	0.054283	0.639005	0.079699	0.137369	0.346796	0.31195	0.132651	0.074867	0.033864	0.145579	0.258791	0.308838	0.247034	9.5168	0.329877	0.475152	0.752244	0.222056	0	0.268864	0.321327	0.137302	0.385096	0.459766	0.211835	0.434106	0.432939	lncRNA	9.5168	0.527952	1	H	0.999999	[0.99999939809982707, 6.0190017287421296e-07]
XLOC_027259	5.4298	1.82355	0.267529	0.641277	0.214864	0	0.115328	0	0	0	0	4.43721	0	0	5.16339	0	5.68904	0.203824	0	0.05563	0.05809	0	17.8035	0	0	0	0	0.974479	0	0	0	0	6.45701	0	0	0	lncRNA	17.8035	1.3704	6	H	0.999922	[0.99992155814363504, 7.8441856365013465e-05]
XLOC_027275	0	0	0	0	0	0.061592	0	0	0	0.985279	0	0	0.997352	0.012716	0	0.010944	0.012354	0	0	0.012201	7.46576	0.774491	0	0.96423	0	0	0.073282	0	0.384495	0.454471	1.26873	0.804892	0	0	0.358155	0	lncRNA	7.46576	0.406693	1	H	0.999999	[0.99999939809982707, 6.0190017287421296e-07]
XLOC_027289	0	0	0	0	0	0	0.733571	0	0	0	0	0	0.054783	0	0	0	1.73169	0.054019	0	0	0	0	0	0	0	0	0	3.85051	0	0	0	0	0	0	0	0	lncRNA	3.85051	0.178461	1	H	0.999999	[0.99999939809982707, 6.0190017287421296e-07]
XLOC_027302	0	0.282513	0.561998	0.130692	0.788203	0.393297	0.44838	0.125175	1.64751	0.732442	2.63575	1.27843	0.531436	0	0.004205	0	0.459177	4.41912	0	0.031396	0.488115	0	0	0.04002	0	0.540539	0.195558	1.90543	0.029598	0.485114	0.019433	0.060561	0.00482	0.81452	0.006827	0	lncRNA	4.41912	0.529452	1	H	0.999999	[0.99999939809982707, 6.0190017287421296e-07]
XLOC_027303	1.77311	0.057873	0.360844	0	0	0	0	3.51189	12.5493	25.7359	16.8598	21.2545	0	0	0	0	0.759742	0	2.89554	0	1.41032	0	0	0.248675	0	0	0	0	0.691195	0	0.027866	0.034737	0	0.128981	0.117473	0	lncRNA	25.7359	2.45605	5	H	0.99997	[0.99997038187050458, 2.9618129495488568e-05]
XLOC_027304	0	0	2.87468	0	0	0	0	0	2.25796	0.135028	15.8953	14.8688	0.341707	0	0	7.75425	2.14166	0	0	0	0	0	0	0	0	0	0	0	0	0	1.02462	0	0	0	0	0	lncRNA	15.8953	1.31372	3	H	0.999996	[0.99999577773218873, 4.222267811311108e-06]
XLOC_027305	0	0	0	0.016564	0	0	0	0	0	0.270056	0.965069	1.85859	0	0	0	0	0	0	0	0	0.94829	0	0	1.47995	0.952118	0	0	0.018306	0.013933	0.014273	0	0.013305	0	3.29337	0.179973	0.067308	lncRNA	3.29337	0.280309	1	H	0.999999	[0.99999939809982707, 6.0190017287421296e-07]
XLOC_027328	0	0.01982	0	0.014811	0.01985	0.017297	0.021309	0	8.23928	0.030184	0.126902	3.213	0.009548	0.021427	0	0	0	0.640233	0.715064	0.020558	2.38279	0	1.01905	0	0.014678	0	0.020579	0.049106	0.012459	0.012763	0	0	0	0	0	0	lncRNA	8.23928	0.461686	2	H	0.999998	[0.99999840582689681, 1.5941731031541965e-06]
XLOC_027332	0.818876	0.993032	0.530711	0.742078	0.213118	0.371401	0.076261	6.3703	0	0	0	0	1.401	0.03834	4.30112	4.78454	5.28898	0.370641	0.048284	0.404638	1.15235	0.921746	0.127962	1.03157	0	0.287878	0.294594	0.175738	0.624212	0.228372	0	0.085149	1.82987	1.10657	5.39919	1.6154	lncRNA	6.3703	1.1565	5	H	0.99997	[0.99997038187050458, 2.9618129495488568e-05]
XLOC_027335	0	0.91083	2.38522	0	0	4.13331	0.881345	1.69499	0.136446	4.09202	0.466543	0	2.98376	4.38174	0.056939	1.90672	1.62616	1.6009	0	0	1.82502	0	0	1.38486	1.07928	0	0	0	0	0	0	0	0	0	0.831978	0	lncRNA	4.38174	0.89939	3	H	0.999996	[0.99999577773218873, 4.222267811311108e-06]
XLOC_027345	0.066103	0.297742	0.123763	0.111249	0.198798	0.129917	0.186734	0.100376	0.111507	4.40214	0.222409	0.083218	0.047812	0.241407	0.077554	0.069254	0.11726	0.106078	0	0.128676	0.214985	0.107477	0.111904	0.032804	0.036751	0.04028	0.10305	0.143439	0.077983	0.047931	0.047788	0.193605	0.160024	0.07373	0.100728	1.45036	lncRNA	4.40214	0.271245	1	H	0.999999	[0.99999939809982707, 6.0190017287421296e-07]
XLOC_027352	0.499995	1.48799	0.1003	0	0	0	0	0	0	0.122492	0.051498	0	0	0	6.05885	0.037417	0	0	0.383258	0	0	0.243883	0	1.4356	0	0	0	0	0	0	0	0	0	0	0	0	lncRNA	6.05885	0.28948	1	H	0.999999	[0.99999939809982707, 6.0190017287421296e-07]
XLOC_027360	0.586526	1.34844	0	0	0	0	0	0.155861	0	0	3.5592	0	0	0	0	0	0	0	0	0	0.059611	0	0	1.14609	0	0	0	0	0	0	0	0	0	0	0	0	lncRNA	3.5592	0.190437	1	H	0.999999	[0.99999939809982707, 6.0190017287421296e-07]
XLOC_027369	0	0	0	0	0	0	0	0	0	0	0	9.71021	6.41571	0	0	0	0	0	0.656921	0	16.0964	0	0	0	0	0	0	0	0	0	0	0	0	0	0	0	lncRNA	16.0964	0.913311	3	H	0.999996	[0.99999577773218873, 4.222267811311108e-06]
XLOC_027433	4.70021	0.115687	0.108198	0.713225	0.289661	0.075719	3.23389	2.03586	0	0	0	0.064669	0.445856	0.015633	1.55489	1.72216	2.9463	0.027478	8.58377	0.044997	0	0.025056	0	0.363263	0.171354	0	0	0	0.672662	0.819437	0.167113	1.66653	2.23837	0.580117	0	0.087823	lncRNA	8.58377	0.92972	3	H	0.999996	[0.99999577773218873, 4.222267811311108e-06]
XLOC_027442	0	0.07303	0	0	0.073142	0	0	0	0	0	0.467594	0	0	0	0	0	0	0.034692	0	0	13.0115	0	0	0	0	0	0	0	0.045906	0.094053	0	0	0.052334	0.054254	0	0	lncRNA	13.0115	0.386293	1	H	0.999999	[0.99999939809982707, 6.0190017287421296e-07]
XLOC_027467	0	0.123998	0.734481	0.092662	0.170758	0	0	0	0	0	0	0	1.93394	1.40752	0	3.46823	1.0011	0.007363	0.379834	1.90508	0	1.38308	0.013981	0	0	0	0	0.179211	0	0	0	0.186067	0.044429	0	0	1.28256	lncRNA	3.46823	0.397619	1	H	0.999999	[0.99999939809982707, 6.0190017287421296e-07]
XLOC_027475	0	0	0	0	0	0	0	1.46751	0	1.97301	0	0	0	0	0	7.83486	0	0	0.529137	12.9001	20.7669	1.57132	0	5.65244	0	0	0	0	0	0.50054	4.74099	11.8198	0	5.77468	13.1487	0	lncRNA	20.7669	2.46333	8	H	0.99945	[0.9994499959564993, 0.0005500040435007053]
XLOC_027478	0	0	0	0	0	0	0	0	3.20151	0	3.77475	0	0	0	0	0	0	0	0	0	0	0	0	0	0	0	0	0	0	0	0	0	0	0.328482	0	6.48958	lncRNA	6.48958	0.383176	3	H	0.999996	[0.99999577773218873, 4.222267811311108e-06]
XLOC_027479	0	0.150085	0	0	0.012526	0	0	0	0.187361	2.51425	4.1321	4.40459	0.542272	0.00676	0	0.005818	0	0.083178	0	0	0	0.010835	0.293324	0	0	0	0	0.020658	0	0.008054	0	1.4789	0	0.018583	0	0.009495	lncRNA	4.40459	0.385522	2	H	0.999998	[0.99999840582689681, 1.5941731031541965e-06]
XLOC_027483	0	0	0	0	0	0	0	0	13.4642	2.75802	0	6.74894	0	0	0	0	0	0	0	0	0	0	0	0	0	0	0	0	0	0	0	0	0	0	0	0	lncRNA	13.4642	0.638089	2	H	0.999998	[0.99999840582689681, 1.5941731031541965e-06]
XLOC_027494	0	0	0	0	0	0	1.4457	0	0	0	0	0	0	0	0	0	0	0	0	0	0.029127	0.279582	0.097033	2.16892	0	0	0.111694	1.59914	3.04288	0	0.051797	0	0	0	0	0	lncRNA	3.04288	0.245163	1	H	0.999999	[0.99999939809982707, 6.0190017287421296e-07]
XLOC_027515	0	0	0	0	0	0	0	0	0	0	0	0	0	0	0	0	0	0	0	0	0	0	0	0	0	0	0	5.56555	0	0	0	0	0	0	0	0	lncRNA	5.56555	0.154599	1	H	0.999999	[0.99999939809982707, 6.0190017287421296e-07]
XLOC_027519	0	0	0.168962	0	0.02714	0	0.087405	1.14013	3.26789	5.79834	0.034701	2.3631	1.72322	0	0.050821	1.58839	1.42297	2.227	0.018447	0	0	0	0	0.591158	0	0	0	0	0	0	0	0	0	0	0	0	lncRNA	5.79834	0.569713	2	H	0.999998	[0.99999840582689681, 1.5941731031541965e-06]
XLOC_027520	0.313645	0	0	0	0	0	0	0	3.87993	0	0	0	0	0	0	0	0	0	0	0	0	0	0	0.077825	0	0	0	0	0	0	0	0	0	0	0	0	lncRNA	3.87993	0.11865	1	H	0.999999	[0.99999939809982707, 6.0190017287421296e-07]
XLOC_027531	0.112389	0	0	0	0	0	0	0	0	0	0.749531	0.40678	0.007621	0	0	0	0	0	0	0	0.308408	0	0	0	0	0	0	4.11542	0	0	0	0	0	0	0	0	lncRNA	4.11542	0.158338	1	H	0.999999	[0.99999939809982707, 6.0190017287421296e-07]
XLOC_027548	0	0	0	0	0	0	0	0	0	0	0.075652	0	0	0	0	1.09932	0	0	3.92101	0	0	0	0	0	0	0	0	0	0	0	0	0	0	0	0	0	lncRNA	3.92101	0.141555	1	H	0.999999	[0.99999939809982707, 6.0190017287421296e-07]
XLOC_027558	1.70203	3.55938	2.73144	1.12533	4.7988	1.1947	1.0303	2.38144	11.3819	14.959	12.5343	6.12208	2.44017	6.54882	2.09673	3.02504	4.96019	2.01599	4.42649	2.09441	0	0	0	0.180997	0.456237	0	2.55859	0	0.215134	0	0	0.123256	0	0	0.694708	0.259816	lncRNA	14.959	2.65604	10	H	0.996154	[0.99615448608197943, 0.0038455139180205212]
XLOC_027563	0	0.064605	0	0	0	0	0	0	4.70999	0	3.58494	2.5039	0	0	0	0	0.599334	0	0	0	1.30614	0	0	0.014236	0	0	0	0	0	0.027734	0	0	0	0	0	0.016348	lncRNA	4.70999	0.356312	2	H	0.999998	[0.99999840582689681, 1.5941731031541965e-06]
XLOC_027576	0	0	0	0	0	0	0	0	0	0	1.31519	0	0	0.046263	0	0	4.13474	0.081314	0	0	0	0	0	0.169736	0	0	0	1.55505	0	0	0	0	0	0	0	0	lncRNA	4.13474	0.202841	1	H	0.999999	[0.99999939809982707, 6.0190017287421296e-07]
XLOC_027614	0	0	0	0	0	0	0	0	0	0	0	5.124	0	0	0	0	0	0	0	0	0	0	0	0	0	0	0	0	0	0	0	0	0	0	0	0	lncRNA	5.124	0.142333	1	H	0.999999	[0.99999939809982707, 6.0190017287421296e-07]
XLOC_027623	0	0.344168	0	0	0	0	0	0	1.90119	2.19485	2.20361	1.97198	0.683931	2.62771	0.080682	0	1.15212	0	0	1.27173	0.396057	1.86353	1.28059	2.0192	1.72049	4.26034	0.491362	0.03553	0	0	0	0	0	0	0	0	lncRNA	4.26034	0.736085	1	H	0.999999	[0.99999939809982707, 6.0190017287421296e-07]
XLOC_027632	0	0	0	0	0	0	0	0	5.81369	0	0	0	0	0	0	0	0.220311	0	0	0	0	0	0	0	0	0	0	0	0	0	0	0	0	0	0	0	lncRNA	5.81369	0.167611	1	H	0.999999	[0.99999939809982707, 6.0190017287421296e-07]
XLOC_027634	0.139785	0	0	2.6466	0	0	0	0	0.088425	0	0.554303	0	0	0	5.6334	0.860389	0.020664	0	0.026787	2.61221	0	0	1.41983	0	0	0	1.18491	0	0	0	0	0	0	0	0	0	lncRNA	5.6334	0.42187	1	H	0.999999	[0.99999939809982707, 6.0190017287421296e-07]
XLOC_027640	0	0	0.083791	0	0	0	0	0.081549	0	0	0	0	0	0.01816	0	0	0	0	0	0	4.94872	0.058212	0	0	0	0	0	0	0	0	0	0	0	0	0	0	lncRNA	4.94872	0.144179	1	H	0.999999	[0.99999939809982707, 6.0190017287421296e-07]
XLOC_027648	0	0	0	0	0	0	0	0	13.1259	20.3336	0.356196	0	0	0	0	4.39958	0	2.51058	18.5561	0.288512	0	0	17.5635	1.65493	0	0	0	0	0	0	0	0	0	0	0	0	lncRNA	20.3336	2.18858	5	H	0.99997	[0.99997038187050458, 2.9618129495488568e-05]
XLOC_027666	0	0.037431	3.54741	0	0	0	0	0	2.35504	0	0.047931	1.4228	0	0	0	0.139301	0	0	0	0	0	0	0	0	0	0	0	0	0	0	0	0	0	0	0	0	lncRNA	3.54741	0.20972	1	H	0.999999	[0.99999939809982707, 6.0190017287421296e-07]
XLOC_027670	0	0	0	0	0	0	0	0	0	22.8216	0	3.35071	0	0	0	0	0	0	0	0	0	0	0	0	0	0	0	0	0	0	0	0	0	0	0	0	lncRNA	22.8216	0.72701	2	H	0.999998	[0.99999840582689681, 1.5941731031541965e-06]
XLOC_027693	0	0	0	0	0	0	0	0	0	0	0	0	0	0	0	0	0	0	0	0	0	0	0	0	0	0	0	0	3.96905	0	0	0	0	0	0	0	lncRNA	3.96905	0.110252	1	H	0.999999	[0.99999939809982707, 6.0190017287421296e-07]
XLOC_027694	0	0	0.342947	0	0	0	0	0	5.63042	0.488631	0	0	0	0	0	0	0	0	0	0	0	0	4.54794	0	0.067891	0	0.285551	24.9838	0	0	0	0.055024	0	0	0	5.70654	lncRNA	24.9838	1.16969	4	H	0.999989	[0.99998881710637566, 1.1182893624358169e-05]
XLOC_027698	0	0	0	0.163094	0	0	0	0.441462	5.06764	0	0	0	1.9451	0.471879	0	0	0	0	0	0	0	0	0	0.072138	0	0.088578	0	3.96538	0.13719	0	0.630532	4.71595	0	0	0	0.248524	lncRNA	5.06764	0.498541	3	H	0.999996	[0.99999577773218873, 4.222267811311108e-06]
XLOC_027699	0	0	0	0.068505	0	0	0	0.074171	0.068664	4.32788	0	0.102488	0	0.099102	0	3.07046	0	0.130641	0.062402	4.99186	5.4608	0	15.7937	0.0606	0.203673	0.074411	0	0	0	0	0	0	0.065693	0	0	0	lncRNA	15.7937	0.962642	5	H	0.99997	[0.99997038187050458, 2.9618129495488568e-05]
XLOC_027701	0	0	0.06765	0.04054	0	0	0	0.087786	0	0	0	0	0	7.18421	0.033913	0	0	0	0	0	0	0	0	0	0	0	0	0	0.034101	0.034933	0	0	0.077751	0.040301	0	0	lncRNA	7.18421	0.211144	1	H	0.999999	[0.99999939809982707, 6.0190017287421296e-07]
XLOC_027790	0	0.023852	0.505652	0	0	0	0	0.009649	0	0.081732	0	0.266667	0	0.309429	0.007455	0	0.200401	0	0	0	2.27338	0	0	0	0	0	0	0	0.014993	0.00768	3.87048	0	0	0.02658	0	0	lncRNA	3.87048	0.211054	1	H	0.999999	[0.99999939809982707, 6.0190017287421296e-07]
XLOC_027792	1.00553	0	0	0.846137	0	0	0	0.176178	3.81645	0	4.40557	0	0	0	0.027224	1.39787	0.297285	0.413748	3.46842	0	0	0	0	0	0	0	0	0	0	0.504766	0.251632	0	0	0.291172	0.044199	0	lncRNA	4.40557	0.470727	3	H	0.999996	[0.99999577773218873, 4.222267811311108e-06]
XLOC_027804	0	0	0	0	0	0	0	0	4.87294	9.39667	2.97533	2.42446	2.18891	0.027909	2.32399	2.25784	0	0	0	0	0	0	0	0	0	0	0	0	0	0	0	0	0	0	0	0	lncRNA	9.39667	0.735223	2	H	0.999998	[0.99999840582689681, 1.5941731031541965e-06]
XLOC_027829	0	0.192029	0	0	0	0	8.46482	0	0	0	0	1.39547	0	0	0	0	0	0	0.065359	12.0501	0	0	0	0	0	0	0	0	0	0	0	0	0	0	0	0	lncRNA	12.0501	0.615773	2	H	0.999998	[0.99999840582689681, 1.5941731031541965e-06]
XLOC_027837	0.225975	0	0	0	0	0	0	0	2.09655	0	0	0	0	22.6946	0	0	0	0	0	0	0	0	0	0	0	0	0	0	0	0	0	0	0	0	0	0	lncRNA	22.6946	0.694921	1	H	0.999999	[0.99999939809982707, 6.0190017287421296e-07]
XLOC_027856	3.86532	0	3.81951	0	0	0	0	0	0	0	0	0	0	0	0	0	0	0	0	0	5.15067	0	0.290824	0	0	0	0	0	0	0	0.155245	0	0	0	0.818059	0	lncRNA	5.15067	0.391656	3	H	0.999996	[0.99999577773218873, 4.222267811311108e-06]
XLOC_027864	5.70742	0	0	0	0	0	0	0	0	1.07426	2.40875	7.1852	0	0	0	0	0	0	0	0	0	0	0	0	0	0	0	0.517829	0	0	0	0	0	0	0	0	lncRNA	7.1852	0.469263	2	H	0.999998	[0.99999840582689681, 1.5941731031541965e-06]
XLOC_027882	0	0	0	0	0	0	0	0	0	0	0	0	0	0	0	0	0	0	0	0	0	4.1987	0	0	0	0	0	0	0.126937	0	0	0	0	0	1.63961	0	lncRNA	4.1987	0.165701	1	H	0.999999	[0.99999939809982707, 6.0190017287421296e-07]
XLOC_027901	0	0	3.34445	0	0	0	0	0	6.87235	0	1.26529	4.10309	0	0	0	0	0	0	12.7796	0	0	0	0	0	0	0	0	0	0	0	0	0	0	0	0	0	lncRNA	12.7796	0.78791	4	H	0.999989	[0.99998881710637566, 1.1182893624358169e-05]
XLOC_027909	0.58145	0.654746	1.3608	0.9242	1.3115	0.571387	0.62573	1.29496	1.14431	1.32951	2.42213	1.62667	2.27804	2.51669	2.00105	2.43669	1.29885	2.34998	1.38661	3.01828	0.82733	0.81933	0.131243	1.00993	1.50857	0.413363	0.755368	0.060081	3.74985	2.0612	0.210177	0.087332	1.25119	0.270225	0.44301	2.48524	lncRNA	3.74985	1.31158	2	H	0.999998	[0.99999840582689681, 1.5941731031541965e-06]
XLOC_027917	0	0	0	0	0	0	0	0.192369	0.178084	2.50443	1.47155	2.03788	0.400885	0.021419	0	0.940133	0.062424	0.056471	0.134871	0	8.58363	0.377624	1.21528	1.20498	0.029347	0.06433	0.781743	12.3704	0.224178	1.02066	0.152643	0	0	0	0	0	lncRNA	12.3704	0.945148	2	H	0.999998	[0.99999840582689681, 1.5941731031541965e-06]
XLOC_027939	0	0	0	0	0	0	0	0	10.4174	0.211809	5.34294	0	0	0	0	3.88198	0.146064	0	0	0	0	0	0	0	0	0	0	0	0	0	0	0	0	0	0	0	lncRNA	10.4174	0.55556	3	H	0.999996	[0.99999577773218873, 4.222267811311108e-06]
XLOC_027944	0	1.04744	0.820159	0	0	1.3605	0	0.216799	1.55999	8.30978	1.02937	4.15308	0	1.31668	0	0	0.255824	0.005786	0.008291	0	0	0	3.49363	0	0	0.385568	0	0	3.23848	1.18426	0.070375	0	1.61468	0.579079	0.247226	0	lncRNA	8.30978	0.85825	4	H	0.999989	[0.99998881710637566, 1.1182893624358169e-05]
XLOC_027955	9.48202	2.15268	0	2.95995	0	0	0	0.069669	17.5429	4.26189	6.83637	17.0393	0	0	0	0	0	0	0	0	0	0	12.505	0.170766	0	0	0	0	0	0	0	0.723573	0	0	3.2335	4.96796	lncRNA	17.5429	2.27626	8	H	0.99945	[0.9994499959564993, 0.0005500040435007053]
XLOC_028004	0	0	0	0	0	0	0	0	0	2.28095	0	0.94781	0	0.03055	0	0	3.65044	0.107393	8.0024	1.93453	0	0	0	0	0	0	0	0	0	0	0	0	0	0.209936	0	0	lncRNA	8.0024	0.476778	2	H	0.999998	[0.99999840582689681, 1.5941731031541965e-06]
XLOC_028010	0	3.94482	0	2.9479	1.41825	3.53085	5.11124	0.491038	0.833389	6.62384	7.25345	2.26168	13.7901	3.66316	0.948481	0	0.265571	0	0.619684	0	0.821642	0	0	1.27045	0	0	0	0	0	0.455929	0	0.060712	0	0.601143	0.102658	3.60898	lncRNA	13.7901	1.68403	8	H	0.99945	[0.9994499959564993, 0.0005500040435007053]
XLOC_028015	0.102912	0	0.04817	0.057732	0	0.03371	0.041531	0.15627	0	0	0	0.043186	0	0.041759	0	0	0	0	6.62627	0.040066	0.020919	0	0	1.40445	0.028608	0.06271	0	0.095705	0	0.124368	0.0372	0.20867	0	0	0	0	lncRNA	6.62627	0.25484	1	H	0.999999	[0.99999939809982707, 6.0190017287421296e-07]
XLOC_028019	0	0	0.0487	0	0	0	0	0	0	0	0.100019	0.043661	0	0	0	0	0	0	0.026584	0	0	0.067667	0	0	0	0	0	3.8381	0	0	0	0	0	0	0.079272	1.18589	lncRNA	3.8381	0.149719	1	H	0.999999	[0.99999939809982707, 6.0190017287421296e-07]
XLOC_028042	1.72552	0.039654	0.346143	0.266695	0.238287	0.519079	0.383702	0.481258	0	0.150975	0.050779	0	1.20349	4.15821	0.049578	0.055341	0.208225	0.037674	0.080979	0	0.064422	0.137414	0	0.340777	0.117469	0.225313	0.411731	0	0.049852	0.178739	0.190937	0.261814	0.255747	0.029459	0	0.150515	lncRNA	4.15821	0.344716	1	H	0.999999	[0.99999939809982707, 6.0190017287421296e-07]
XLOC_028049	0	0	0	0	0	0	0.116875	0	0	0	0	0	0	0	19.0957	0.05057	9.1332	16.9893	0	19.4497	0	0.188352	0	0	0	0	0	0	0	0	0	0	0	0	0.110328	1.56795	lncRNA	19.4497	1.85283	4	H	0.999989	[0.99998881710637566, 1.1182893624358169e-05]
XLOC_028069	0.028255	1.76581	0.396756	0.023776	6.1659	2.04078	0.342073	0.926736	3.43168	0	0.081485	0.160067	0.743382	2.86342	0.527076	2.78998	0.743465	0.045342	0.021658	0	0.370441	0	5.94073	0.021033	0	0.103304	0	0.026276	0.02	0.010244	0	0.926208	0.0114	0.342725	0.209893	1.03859	lncRNA	6.1659	0.89218	3	H	0.999996	[0.99999577773218873, 4.222267811311108e-06]
XLOC_028078	0.698047	2.17097	0.898521	1.39856	2.89593	0.45731	0.362189	3.55849	3.37836	4.3893	3.89443	2.92929	2.9843	0.935744	15.5546	1.33206	6.97755	7.91245	0.146507	8.30338	1.93579	0.251312	0.329191	1.88672	0.166324	0.387382	0.009716	0.100466	0.094114	0.253077	0.045058	1.46596	0.006706	0.250262	0.883244	0.248633	lncRNA	15.5546	2.20811	8	H	0.99945	[0.9994499959564993, 0.0005500040435007053]
XLOC_028101	0	0	0	0	0	0	0	0	0	0	0	0	0	0	0	0	4.38572	0	0	11.7203	0	0	0	0	0	0	0	0	0	0	0	0	0	0	0	0	lncRNA	11.7203	0.44739	2	H	0.999998	[0.99999840582689681, 1.5941731031541965e-06]
XLOC_028113	0	0	0.161188	0	0.064728	0	0	0	0.096817	1.27954	3.06215	1.80638	0	0	0	0	0	0	0	0	0	0.055991	0	0.042724	0	0	0	0	0	0.041617	0	0	0	0	0	0	lncRNA	3.06215	0.183643	1	H	0.999999	[0.99999939809982707, 6.0190017287421296e-07]
XLOC_028121	0.152374	1.59326	0.0917	0.018317	0.368238	0	0.026354	0.337151	2.97428	4.03159	2.54246	2.87741	2.09009	0.039748	0.04597	1.93847	0.012871	6.71855	0	0	0.026548	0.021235	0	0.032407	0	0	0.025451	0	0.416013	0	0	0	0	0.582707	0	0	lncRNA	6.71855	0.748978	2	H	0.999998	[0.99999840582689681, 1.5941731031541965e-06]
XLOC_028134	0	0	0	0	0	0	0	0	0	0	0	0	0.064702	0.036298	6.92672	0	0	7.20945	0	0	0.072732	0	0	0	0	0	0	0	0	0.043242	0	0.725531	0	0.049888	0.272622	0	lncRNA	7.20945	0.427811	2	H	0.999998	[0.99999840582689681, 1.5941731031541965e-06]
XLOC_028143	0.740424	0.882804	1.52899	1.90582	0	0.0428	0.685491	3.13488	0.514295	0.560186	0	0.164495	0	0	0	0	0.025754	0	0	0	0	0	0.398154	0	0	0	0	0	0	0	0	0	0	0	0	0	lncRNA	3.13488	0.294002	1	H	0.999999	[0.99999939809982707, 6.0190017287421296e-07]
XLOC_028145	0	0	0.139021	0.083309	0	0	0	0.0902	0.083503	0	0	0	0	0	0	0	0.05854	26.532	0.075888	0	0.060372	0	7.13975	0	0	0.090492	0	0.18414	0	0	0	0	0	0	0.113146	0	lncRNA	26.532	0.962511	2	H	0.999998	[0.99999840582689681, 1.5941731031541965e-06]
XLOC_028161	0	0	0	0	0	0	0	0	0	0	0	0	0	0	0	0	0	0	0	0	0	0	2.80967	0	0	0	0	4.80939	0	0	0	0	0	0	0	0	lncRNA	4.80939	0.211641	1	H	0.999999	[0.99999939809982707, 6.0190017287421296e-07]
XLOC_028164	0	0	0.054684	0	0	0	0	0	0	0	0	0	0	0	0	0	0	0	0	3.95712	0	0	0.039556	0	0	0	0	0	0	0	0	0	0	0	0	0	lncRNA	3.95712	0.112538	1	H	0.999999	[0.99999939809982707, 6.0190017287421296e-07]
XLOC_028165	0	0	0	0	0	0	0	0	0	4.7092	0	0	0	0	8.54612	0	0.056973	0	0	0	0	0	0	0	0	0	0	0	0	0	0	0	0	0	0	0	lncRNA	8.54612	0.369786	2	H	0.999998	[0.99999840582689681, 1.5941731031541965e-06]
XLOC_028169	0	0.656008	0.204513	0	0	0	0	5.83853	0	0	1.68009	0	0	0	0	0	0	0	0	0	0	0	0	0	0	0	0	0	0	0	0	0	0	0	0	0	lncRNA	5.83853	0.232754	1	H	0.999999	[0.99999939809982707, 6.0190017287421296e-07]
XLOC_028179	0	2.53607	0	0.078965	0	0	0	0.170995	0	0	0	0	0	0	0	0	0	0	0	0	0	0	0	1.18752	0	4.20291	0	0	0	0	0	0	0	0.078501	0	0.401093	lncRNA	4.20291	0.240446	1	H	0.999999	[0.99999939809982707, 6.0190017287421296e-07]
XLOC_028202	1.4598	0	0	0	0	0	0	0.106401	0.016417	5.39069	0	0.024504	0	0	0.013701	0.010196	1.48467	0.052058	0.01492	0	0	0.018988	0	0.072444	0.957685	0.017791	0	0.036202	0	0	0.042214	0.013156	0	0	0	0	lncRNA	5.39069	0.270329	1	H	0.999999	[0.99999939809982707, 6.0190017287421296e-07]
XLOC_028203	0	0	0	0	0	0	0	0	0	0	0	0	8.46838	0	0	0	0	0	0	0	0	0	0	0	0	0	0	0	0	0	0	0	0	0	0	0	lncRNA	8.46838	0.235233	1	H	0.999999	[0.99999939809982707, 6.0190017287421296e-07]
XLOC_028221	0	0	0	0	0	0	0	0	0	0	0	0	4.59867	0.040951	0.047361	0	0	0	0	0	0	0	0	0	0	0	0	0	0	0	0	0	0	0	0	0	lncRNA	4.59867	0.130194	1	H	0.999999	[0.99999939809982707, 6.0190017287421296e-07]
XLOC_028237	0.149532	1.8522	2.30972	2.26493	0.337279	1.91027	0.543104	6.40316	1.00897	0	6.46861	11.6715	0.405586	0	0.105262	0	0	0	10.545	4.89015	0.18237	1.02112	13.5177	5.2316	0.872913	0	0.174833	1.39061	2.32856	3.03592	0.324309	2.12241	0.241328	5.25376	3.93057	0	lncRNA	13.5177	2.5137	10	H	0.996154	[0.99615448608197943, 0.0038455139180205212]
[truncated: 7,469 more rows]
