# Supplementary material for: HIPSTR and thousands of lncRNAs are heterogeneously expressed in human embryos, primordial germ cells and stable cell lines
Source: Sci Rep. 2016 Sep 8;6:32753. doi: 10.1038/srep32753 (PMC5015059; doi:10.1038/srep32753)
Supplement: Supplementary Data Table S5 [file srep32753-s6.xls]

## Sheet: Table S5
Table S5. Genes from hESCs passages (P) 0 and 10 with expression levels 3-30 FPKM used for heterogeneity of expression analysis, and their corresponding heterogeneity flags
	flag	average max expression, FPKM			mean average expression, FPKM			average number of expressing cells out of 32 cells
lncRNA	H	8.26231			0.614351			2.12085
	L	20.0562			7.15307			23.9615
	U	16.5804			3.57546			12.6545
mRNA	H	8.1408			1.06849			3.6462
	L	20.3348			7.40568			24.0146
	U	14.7691			3.53252			13.8156
		median max expression, FPKM			median average expression, FPKM			median number of expressing cells out of 32 cells
lncRNA	H	6.4221			0.398189			1
	L	20.6694			6.74484			24
	U	15.2398			3.51746			12
mRNA	H	6.75306			0.934886			3
	L	20.5155			6.95865			24
	U	13.4128			3.37344			14
	Expression, FPKM
id	P0 cell 04	P0 cell 05	P0 cell 06	P0 cell 07	P0 cell 08	P0 cell 10	P10 cell 01	P10 cell 02	P10 cell 03	P10 cell 04	P10 cell 05	P10 cell 06	P10 cell 07	P10 cell 08	P10 cell 09	P10 cell 10	P10 cell 11	P10 cell 12	P10 cell 13	P10 cell 14	P10 cell 15	P10 cell 16	P10 cell 17	P10 cell 18	P10 cell 19	P10 cell 20	P10 cell 21	P10 cell 22	P10 cell 23	P10 cell 24	P10 cell 25	P10 cell 26	class	max expression, FPKM	average expression, FPKM	number of expressing cells	heterogeneity flag	posterior probability (indicated flag)	posterior probabilities (both flags) [H, L]
XLOC_000003	1.03303	0.031884	1.23668	0.557319	0.801694	0.963986	2.78542	0.504978	0.016074	1.30132	0.839389	0.049733	2.55299	1.89454	3.8475	2.83602	0.00757	0.008926	0.413655	1.18423	0.71884	0.86389	0.122461	0.091657	0.007866	0.310699	0.943328	0	0.146482	0	1.79749	1.27612	lncRNA	3.8475	0.910806	1	H	0.999996	[0.9999955800609257, 4.4199390743172891e-06]
XLOC_000004	0	0	0	0.144224	0	0	0	0	0	0	0	0	0	3.19693	0	0	0	0	0	0.097861	0.589071	1.61814	0	0.075111	0.077347	0	0	0.103314	0	0	0	0	lncRNA	3.19693	0.184437	1	H	0.999996	[0.9999955800609257, 4.4199390743172891e-06]
XLOC_000022	0.045425	0.015578	0.067763	0	0	0	0.04093	0	0	0.011774	0.022575	0	0	0.016432	0	0.012226	0.02219	4.36992	0	0.029173	0	0	0.013808	0.022391	0.253637	0	0.01369	0.015399	0.011928	0.027141	0.039324	0.031175	lncRNA	4.36992	0.158828	1	H	0.999996	[0.9999955800609257, 4.4199390743172891e-06]
XLOC_000264	0	0	0	3.00731	0	0	0	0	0	0	0	0	0	0	0	0	0	0	0.160643	5.78159	0	1.1247	0	0	0	0	0	0	0	0	0	0	lncRNA	5.78159	0.31482	2	H	0.999989	[0.99998851063609451, 1.1489363905455511e-05]
XLOC_000273	0	0	0	0	0	0	0	0	0	0	0	0	0	0	0	0	0	0.09551	0	0	0	0	0	0	0	0	0	0	0	5.15132	0	0	lncRNA	5.15132	0.163963	1	H	0.999996	[0.9999955800609257, 4.4199390743172891e-06]
XLOC_000303	0	0	0	0	3.4045	0	1.02525	0.200439	0	0.117972	0	0	0	0	0	0	0	0	1.38069	0.438454	0.439878	0	1.38346	0	0	0	0.274336	0	0	0.13597	17.3363	0.468536	lncRNA	17.3363	0.831431	2	H	0.999989	[0.99998851063609451, 1.1489363905455511e-05]
XLOC_000310	0.875267	0.612329	2.35026	0.447355	3.48634	0.288272	0.02366	0.057819	0.136189	0.068061	0.078297	0.140461	1.60294	2.18462	0.105402	0.042404	0.089791	4.9916	0.318621	5.81795	2.7577	1.47786	0.127704	0.181206	2.03929	0.31261	0.506467	0.017803	0.068951	0.047067	0.030308	0.036041	lncRNA	5.81795	0.97877	3	H	0.99997	[0.99997013443214, 2.9865567859945399e-05]
XLOC_000335	0	0	0	0	0	0	0.035937	0	0	0	0	0	0.02618	1.00989	0.022871	0.021469	9.85855	0.160825	0.241977	0.153685	0.025697	0	0	0.01966	1.19445	0	0	0.18929	0	0.02383	0	0	lncRNA	9.85855	0.40576	1	H	0.999996	[0.9999955800609257, 4.4199390743172891e-06]
XLOC_000367	0	0	0	0	0	4.07983	0	0	0	0	0	0	0	0	0	0	0	0	0	0	0	0	0	0	0	0	0	0	0	0	0	0	lncRNA	4.07983	0.127495	1	H	0.999996	[0.9999955800609257, 4.4199390743172891e-06]
XLOC_000374	0	3.86213	0.046667	0	0	0	0	0	0	0	0	0	0	0	0	0	0	0	0	0	1.24968	0	0	0	1.39739	0	0	0	0	0.074765	0.324976	0	lncRNA	3.86213	0.217363	1	H	0.999996	[0.9999955800609257, 4.4199390743172891e-06]
XLOC_000401	0	0	1.05505	0	0	6.47036	0	0	0.056433	0	0	0.058203	0	0	0	0	0	0	0	0	0	0	0.59532	0	3.25862	0	0	0	0	0	0	0	lncRNA	6.47036	0.359187	2	H	0.999989	[0.99998851063609451, 1.1489363905455511e-05]
XLOC_000419	0	0	0	0	0	0	0	0	0	0	0	1.30702	0	0	0	0	0	0	0.741214	14.1228	7.55665	0	2.82226	0	0	4.89924	0	0	0	22.0443	0	0	lncRNA	22.0443	1.67167	4	H	0.999922	[0.99992236942480317, 7.7630575196723002e-05]
XLOC_000457	0	3.61187	0	0.058639	0	0	10.9134	0	0.064266	0.064234	0	0.430829	0	5.10963	6.64353	0	4.93319	0.356889	2.74394	0.039789	0.159671	3.94745	1.69486	0.977241	0	0	0	0	0.8785	0.074033	7.04375	0	lncRNA	10.9134	1.55455	7	H	0.998638	[0.9986381696811838, 0.0013618303188162881]
XLOC_000507	0	0	3.96158	0	0	0	0	0	0	0	0	0	0	0	0	0	0	0	0	0	0	0	0	0	0	0	0	0	0	0	0	0	lncRNA	3.96158	0.123799	1	H	0.999996	[0.9999955800609257, 4.4199390743172891e-06]
XLOC_000511	0	0	0	0	0	0	0	9.94184	0	0	0	0	0	0	0	0	0	4.26602	0	0.230132	0	0	0	0	0	0	0	0	0	0	0	0	lncRNA	9.94184	0.451187	2	H	0.999989	[0.99998851063609451, 1.1489363905455511e-05]
XLOC_000567	0	0	0	3.30388	0	0.485087	0.039813	26.6586	0.068751	0	0	0	0	0	0	0	0	0	0	0.964821	0	0	0	0.457384	0	0	0	0	0	0	0	0	lncRNA	26.6586	0.999324	2	H	0.999989	[0.99998851063609451, 1.1489363905455511e-05]
XLOC_000572	0	0	0	3.76538	0	0	0	0	0.017635	0	0	0	0	0	0	0	0	0.039174	0.020629	0	0	1.96788	4.05148	0.016761	0.051779	0	0	0	0	0	0	0	lncRNA	4.05148	0.310335	2	H	0.999989	[0.99998851063609451, 1.1489363905455511e-05]
XLOC_000671	0	0	9.48917	0	0	0	0	0	0	0	0	0	0	1.35636	0	0	0	0	0	0	1.12169	0	0	0	1.22358	0	0	1.08956	0	0	0	0	lncRNA	9.48917	0.446261	1	H	0.999996	[0.9999955800609257, 4.4199390743172891e-06]
XLOC_000715	0	0	6.45144	0	0	0	0	0	0	0	0	0	0	0	0	0	0	0	0	0	0	0	0	0	0	0	0	0	0	0	0	0	lncRNA	6.45144	0.201608	1	H	0.999996	[0.9999955800609257, 4.4199390743172891e-06]
XLOC_000755	0	2.59774	0.022244	0	6.09749	0.190988	0.013436	2.67927	0	0.03092	1.40801	0	0.137031	0	9.32037	0.176591	0	0.773081	0	4.29028	1.26821	0	0.398863	5.60088	0.015138	0	0	0	0	0	0	0	lncRNA	9.32037	1.09439	4	H	0.999922	[0.99992236942480317, 7.7630575196723002e-05]
XLOC_000875	0	0	0.057015	0	0.142944	5.31484	8.54052	0.033663	2.41839	0.118879	0	0	0	0.055301	0	0.164591	0	0	5.51883	0	1.87153	4.78923	0.371757	0	0.232806	0.862139	1.15185	0.051827	0	0	12.2198	0.05246	lncRNA	12.2198	1.37401	5	H	0.999798	[0.99979822764873949, 0.00020177235126038934]
XLOC_000901	2.11019	0.180915	1.18047	0	0	0	0.83185	0	0	2.87155	0	0	2.94343	0	0	0	0	0	0.480104	3.04925	0	1.96077	1.4432	0	0.937251	0	4.13375	0	0	0	0.60892	0	lncRNA	4.13375	0.710364	2	H	0.999989	[0.99998851063609451, 1.1489363905455511e-05]
XLOC_000902	0	0	0	0	0	0	0	0	0	0	0	0	0	0	0	0	0	0	0	4.65857	0	0	0	0	0	0	0	0	0	0	0	0	lncRNA	4.65857	0.14558	1	H	0.999996	[0.9999955800609257, 4.4199390743172891e-06]
XLOC_000907	0.085026	0.010934	3.84085	0.030179	0.198752	0.014585	0.739785	0.007021	0.090955	0	0	0	0	0.057668	0	0	0	0.009184	0.009672	0.07167	0.852566	0.025395	0.843188	1.68956	0.024277	0.009989	1.78733	0	0.008373	0	0.018401	0.010941	lncRNA	3.84085	0.326135	1	H	0.999996	[0.9999955800609257, 4.4199390743172891e-06]
XLOC_000967	0.403438	0.029647	0	0	4.01471	0	1.07107	0	0	0	0	0	0	0.062544	0	0	0	0	0	0	0	0	0	0	0	0	0	0.058615	0	0	0.224518	0	lncRNA	4.01471	0.183267	1	H	0.999996	[0.9999955800609257, 4.4199390743172891e-06]
XLOC_001011	0	0	0.200543	0	1.17317	0.573947	0	0	0	0	0	0	0	0	0	1.6403	0.087562	0	3.75186	1.84184	0	0	0	0	0.272955	0	0	0	0	0	0	0	lncRNA	3.75186	0.298193	1	H	0.999996	[0.9999955800609257, 4.4199390743172891e-06]
XLOC_001152	0	0	0.167551	0	0	3.69918	0	0	0	0	0	0	0	0	0	0	0	0	0	0	0	0	7.78397	0	0	0	0	0	0	0	0	0	lncRNA	7.78397	0.364084	2	H	0.999989	[0.99998851063609451, 1.1489363905455511e-05]
XLOC_001295	0.074279	0	0	0	0	0	0.100392	0	0	0	0	0	0	0	0.063892	0	0	0	0	0	0	0	0	0	0	0	0	0	0.175544	1.53113	0.771623	5.58195	lncRNA	5.58195	0.259338	1	H	0.999996	[0.9999955800609257, 4.4199390743172891e-06]
XLOC_001317	0.350107	0	0	0	0.065471	0	0	0	0	0	0	0	0	0	0	0	0	3.26723	0	0	0.135347	0	0	0	0	0	0	0	0	0	0	0	lncRNA	3.26723	0.119317	1	H	0.999996	[0.9999955800609257, 4.4199390743172891e-06]
XLOC_001344	0	0	4.57376	0	0	0	0	0.540093	0	0	0	0	0	0	0	0	0	0	0	0	0	0	0	0	0	0	0	0	0	0	0	0	lncRNA	4.57376	0.159808	1	H	0.999996	[0.9999955800609257, 4.4199390743172891e-06]
XLOC_001345	0	0	0	0	6.20935	0	0	0	0	0	0	0	0	0	0	0	0	0	0	0	0	0	0	0	0	0	0	0	0	0	0	0	lncRNA	6.20935	0.194042	1	H	0.999996	[0.9999955800609257, 4.4199390743172891e-06]
XLOC_001370	0	23.1755	0.027395	0	9.8674	2.21769	0.09928	0.032349	0	13.9372	0	0.039293	0.048217	15.4114	1.70597	2.53067	0.107651	0	4.12241	0.023588	0.496951	2.61318	2.54539	8.74433	12.2114	0.57534	0.022138	25.8234	0.057866	0	1.14461	1.91566	lncRNA	25.8234	4.04676	8	H	0.996468	[0.99646767362551703, 0.003532326374483002]
XLOC_001424	0	0.171804	0.186837	7.82388	0	0.229166	0	0	0	0	0	0	0	0	0.143641	0	0	0.144296	0	0.160872	0	0	0	0	0	0.156956	0	0	0	0.149665	0	0.171909	lncRNA	7.82388	0.291845	1	H	0.999996	[0.9999955800609257, 4.4199390743172891e-06]
XLOC_001445	0	0	1.15575	0	5.51115	0	17.5752	0	0	0	0.317084	0	0	0	0.940812	2.06072	0.044526	0	0	0	0.176182	0	0	0.71886	0	0	8.18592	0	0	0	0	0.125107	lncRNA	17.5752	1.15036	3	H	0.99997	[0.99997013443214, 2.9865567859945399e-05]
XLOC_001447	0.020002	0.020578	2.88684	0.056795	1.00991	1.50967	0.716393	0.105703	1.08927	0.015553	13.166	0.112344	0.019694	0.67288	0	3.60159	0.04397	0.05185	0.764526	4.25835	1.29519	6.77043	0.054718	0.014789	0.746247	0.244394	0.036168	0.061027	0.031514	0.125484	1.4718	0.061772	lncRNA	13.166	1.28236	4	H	0.999922	[0.99992236942480317, 7.7630575196723002e-05]
XLOC_001509	0.048308	0.0497	0	0.068585	0	0.066294	2.12198	0	0.037583	0.037565	0	0	0	0.157271	0.041553	0.078014	0.035398	0.041742	0.483601	0.046537	0.046688	0.038475	0.044052	0.035719	13.9037	0.090809	0.13103	0	0	0.129886	0.04182	0.149191	lncRNA	13.9037	0.560171	1	H	0.999996	[0.9999955800609257, 4.4199390743172891e-06]
XLOC_001552	0	0	0	0	0	0	0	0	0	0	0	0	0	0	0	0	0	0	0	0	0	0	0	0	3.02702	0	0	0	0.101027	0	0	0	lncRNA	3.02702	0.097751	1	H	0.999996	[0.9999955800609257, 4.4199390743172891e-06]
XLOC_001570	0	0	0	0	0	0	0	0	0	0	0	0	0	0	0	0	0	4.88385	0	0	0	0	0	0	0	0	0	0	0	0	0	0	lncRNA	4.88385	0.15262	1	H	0.999996	[0.9999955800609257, 4.4199390743172891e-06]
XLOC_001575	0	0	5.64237	0	0	0.094804	0.023343	0.022818	0	0	0	0	5.06753	0	0	0	0.050622	0	2.82919	0	0.033384	0	0.031498	0.715116	0.499708	2.59725	0	12.3305	0	0	0.059805	0	lncRNA	12.3305	0.937436	3	H	0.99997	[0.99997013443214, 2.9865567859945399e-05]
XLOC_001592	0	0	0	0	0	0	0	0	0	0	0	0	0	0	0	0	0	0	0	0	0	0	0	0	0	0	5.54779	0	0.031801	0	0	0	lncRNA	5.54779	0.174362	1	H	0.999996	[0.9999955800609257, 4.4199390743172891e-06]
XLOC_001638	0.541458	0	0	0	3.16971	0	0	0.35768	0	0	0	0	0	0	0	0	0	0	0.321368	0	0	0	0.107337	0	0	0.022127	0	0	0	0	0	0	lncRNA	3.16971	0.14124	1	H	0.999996	[0.9999955800609257, 4.4199390743172891e-06]
XLOC_001641	0.794545	0	0	0	0	0	5.59951	0	0	0.044131	0.803841	0	0	0	0	0	0	4.75683	0	0	0.109701	0.090402	0.414023	1.30085	0.432124	0	0.256561	0	0	0	0	0	lncRNA	5.59951	0.456329	2	H	0.999989	[0.99998851063609451, 1.1489363905455511e-05]
XLOC_001711	0	0.62661	6.66295	6.24515	0.221466	0	1.00612	0.692917	0	0.342051	0	1.11316	0	0.624232	0	0.355184	0	0	0.030794	0	2.09295	0	2.4993	0.025019	1.64887	0.922289	1.56024	0	0	0.030326	1.61106	0	lncRNA	6.66295	0.884709	2	H	0.999989	[0.99998851063609451, 1.1489363905455511e-05]
XLOC_001807	0	0	0	0	0	0	0	0	0	0	0	0	0	9.96059	0.130498	5.88009	0	2.22857	0	0	0	0	0	0	0	0.071297	0	0	0	3.94313	0	0.078089	lncRNA	9.96059	0.696633	3	H	0.99997	[0.99997013443214, 2.9865567859945399e-05]
XLOC_001826	2.27985	1.22826	5.19005	0.010211	1.81565	2.16144	1.04008	1.62956	0.139881	0.106257	4.18721	0.005771	0.736455	5.65839	3.08075	2.84553	0.06324	0.018643	3.14169	0.644334	0.430951	3.99817	1.77074	0.106353	0.459986	0.419101	0.253596	7.11689	6.92906	0.612339	0.068486	0.347973	lncRNA	7.11689	1.82803	8	H	0.996468	[0.99646767362551703, 0.003532326374483002]
XLOC_001833	0	0	0.115681	0	0	0	0	0	0	0	0	0.248887	0	0	0	0	0	0.357366	0	0	0	0	0	0.840939	3.30647	0	0	0	0	0.463328	0	0	lncRNA	3.30647	0.166646	1	H	0.999996	[0.9999955800609257, 4.4199390743172891e-06]
XLOC_001848	0	0	0	0	0.104596	0	0	0	0	0	0	0	1.10144	0	0.192445	0.451633	0.081971	0.193322	0.101805	0	0	0.17819	0.102009	0	0	0	0	0.455078	0	13.0335	0.09684	7.60045	lncRNA	13.0335	0.740414	2	H	0.999989	[0.99998851063609451, 1.1489363905455511e-05]
XLOC_001852	0.060252	4.16868	0.101118	0.705724	0.070421	0	0	1.3234	0.011719	0.011713	0	0	0.014831	0	0	0.012163	0	2.04346	0	0.029022	3.18819	0	0	0	0.263789	0	0	0	0.011866	2.32199	0	0.031013	lncRNA	4.16868	0.449042	2	H	0.999989	[0.99998851063609451, 1.1489363905455511e-05]
XLOC_001915	0	3.56639	0.133084	2.21953	1.6524	1.74894	1.50432	2.941	0.02644	0.51533	0.012667	0.354504	4.93572	0.055321	0.014616	1.01535	0	4.41962	0.51033	0.01637	0.32846	1.09624	0.030991	0.213593	0.129384	5.8615	0.015364	0.051846	0.254341	15.2599	8.01715	0.664732	lncRNA	15.2599	1.79892	6	H	0.999476	[0.99947567050139619, 0.00052432949860380064]
XLOC_001933	0.583461	0.091761	0.390844	0.021105	0.020849	1.65237	0.607763	1.52943	0.75172	0.086694	0.019393	0.381686	0.197593	4.1781	0.147045	0.006002	0.010893	1.25558	0.534372	0.529851	0.265786	0.737003	0.555776	0	0.265985	1.17712	0.907207	0.011339	0.093683	0.006661	1.16461	0.114771	lncRNA	4.1781	0.571764	1	H	0.999996	[0.9999955800609257, 4.4199390743172891e-06]
XLOC_001937	0	0	0	0	0	0	0	0	0	3.23898	0	0	0.023844	0	0	0	0	0	0	0	0	1.77447	0	0	0	0	0	0	0	0	0	0	lncRNA	3.23898	0.157415	1	H	0.999996	[0.9999955800609257, 4.4199390743172891e-06]
XLOC_002003	0	0	0.814568	0	0	1.6456	0.289415	0	0	0.532834	0.031926	0.034364	0	0.557703	0	0	9.35177	1.22119	0	0.041257	0.289735	0	0	0	0	0	0	1.176	0	0	0.074149	0.132262	lncRNA	9.35177	0.506024	1	H	0.999996	[0.9999955800609257, 4.4199390743172891e-06]
XLOC_002018	0	0	1.59629	0.506403	0.23089	0.677746	0.222501	0.217498	0.213459	3.02963	0	1.38697	0.027015	0	0	2.06038	0	0	0.09988	0.185021	2.01533	2.31637	0.30024	0.101435	1.33703	6.13762	0.396912	0	0	0.049181	2.54148	0.028245	lncRNA	6.13762	0.802423	2	H	0.999989	[0.99998851063609451, 1.1489363905455511e-05]
XLOC_002060	0	0	1.61489	0	0	0	0	3.39783	0.020417	0	0	0	0	0	0	0	0	0	0	0	0.07609	0	0	0	0.079927	0.024666	0	0	11.7219	0	0.068155	0	lncRNA	11.7219	0.531372	2	H	0.999989	[0.99998851063609451, 1.1489363905455511e-05]
XLOC_002108	0	0	0	0	0	0	0	0	0	0	0	0	0	0	0	0	0	0	0	0	3.34308	0	0	0	0	0	0	0	0	0	0	0	lncRNA	3.34308	0.104471	1	H	0.999996	[0.9999955800609257, 4.4199390743172891e-06]
XLOC_002153	0	0	0	2.17287	2.76663	0	0	0	0	0	0	0	0	0	0	0	0	0	9.93552	0	0	0	0.093041	0	2.87443	0	6.64195	0	0	25.6956	0.176654	0.315104	lncRNA	25.6956	1.5835	3	H	0.99997	[0.99997013443214, 2.9865567859945399e-05]
XLOC_002193	0	0.109294	5.46744	0	0	0	0	0	0	0	0	0	7.26963	0	0	0	0.038922	0.091795	0	1.89328	0	0	0	0	1.86041	0	0	0	0	0	0	0	lncRNA	7.26963	0.522837	2	H	0.999989	[0.99998851063609451, 1.1489363905455511e-05]
XLOC_002228	0	0	0	0	0	0	0	0	0	0	0	0	0	0	0	0	0	0	0	0	0	0	0	0	0	5.57518	0	0	0	0	0	0	lncRNA	5.57518	0.174224	1	H	0.999996	[0.9999955800609257, 4.4199390743172891e-06]
XLOC_002240	0	0	0	0	0	0	0	0	0	0	0	0	0	0	0	0	0	0	6.05324	0	0	0	0.742699	0	0	0	0	0	0	0	0	0	lncRNA	6.05324	0.212373	1	H	0.999996	[0.9999955800609257, 4.4199390743172891e-06]
XLOC_002255	0	0	0	0	0	11.0427	0	0	0	0	0	0	0	0	0	0	0	0	0	0	0	0	0	0	0	0	0	0	0	0	0	0	lncRNA	11.0427	0.345086	1	H	0.999996	[0.9999955800609257, 4.4199390743172891e-06]
XLOC_002317	4.66765	1.01234	0	1.14627	0.023591	0.17312	0.068201	0	0	0	0	0	0.074527	0.08214	0.021702	0.570432	0.036976	0.109006	0	0.024306	0.316999	0	0.023008	0.055966	0.019211	0.047428	0	0.10264	0.059628	0	0.895509	0.025973	lncRNA	4.66765	0.298644	1	H	0.999996	[0.9999955800609257, 4.4199390743172891e-06]
XLOC_002383	0	0	0	0	0	0	0	0	0	0	0	0	0	0	0	0	0	0	0	0	0	0	0	0	0	0	0	0	0	0	0	18.5256	lncRNA	18.5256	0.578925	1	H	0.999996	[0.9999955800609257, 4.4199390743172891e-06]
XLOC_002384	0	0	0.032749	0	0	0	0	0.019336	0	0	0	0	0	0	0	0	0	0	6.07365	0.028198	0	0	0	0	0	0	0	0	0	0	0	0	lncRNA	6.07365	0.19231	1	H	0.999996	[0.9999955800609257, 4.4199390743172891e-06]
XLOC_002385	0	0	0	0	0	1.50571	0	0.032213	0	0	0.018176	0.019564	0	6.08572	0	0	0	0	0	0	0	0	0	0.126197	0	0	0	0	0	0	0	0	lncRNA	6.08572	0.243362	1	H	0.999996	[0.9999955800609257, 4.4199390743172891e-06]
XLOC_002390	0	1.21615	0	0	0	0	0	0	0	3.20328	0	0.028742	0	0	0	0	0	0	0	0	2.70037	0	2.12323	0	1.5001	0	0	0	4.3457	0	0	0	lncRNA	4.3457	0.472424	2	H	0.999989	[0.99998851063609451, 1.1489363905455511e-05]
XLOC_002515	0	0	0	0	0	0	0	0	0.080083	10.8058	0	0	0	0	0	0	0	0	0	0	0.895362	0	2.44053	0	0	0	0	0	0	0	0	0	lncRNA	10.8058	0.444432	1	H	0.999996	[0.9999955800609257, 4.4199390743172891e-06]
XLOC_002602	14.2523	0	0	0	12.391	0	0	0	0	0	0	0	0	0	0	0	0	0	0	0	0	0	0	0	0.190383	0	0.075356	3.98397	0	0	0	0	lncRNA	14.2523	0.965406	3	H	0.99997	[0.99997013443214, 2.9865567859945399e-05]
XLOC_002613	0	0.448466	0	0	0	0.299099	0	0	0	0	0	0	0	0	0	0	0	0	0	0	0.210646	0	0.198751	2.57845	0.829759	0	0.985292	3.65745	0	0	0.849057	0	lncRNA	3.65745	0.31428	1	H	0.999996	[0.9999955800609257, 4.4199390743172891e-06]
XLOC_002630	0.046401	0.346099	4.46467	0.444672	0.325393	0.286543	0	0	0	0	0	0.009308	0.171326	0.062942	0	0	0.0085	0.010024	0.327267	0	0.056056	0.055434	0.126938	0.034308	0.17665	0.10903	0.062929	4.45952	0.027415	0.010397	0.311307	2.60329	lncRNA	4.46467	0.454263	2	H	0.999989	[0.99998851063609451, 1.1489363905455511e-05]
XLOC_002705	0	6.96024	0	0	0	0	0	0	0	0	0	0	0	0	0	0	0	0	0	0	0	0	0	0	0	0	0	0	0	0	0	0	lncRNA	6.96024	0.217507	1	H	0.999996	[0.9999955800609257, 4.4199390743172891e-06]
XLOC_002726	0	0	0	0	0	0	0	0	0	0	0	0	0	0	0	0	0	14.1854	0	0	0	0	0	0	0	0	0	0	0	0	0	0	lncRNA	14.1854	0.443292	1	H	0.999996	[0.9999955800609257, 4.4199390743172891e-06]
XLOC_002746	0	0	0	0	0	0	0.054656	3.66866	0	0.062891	0	0	0	0	0	0	0	0	0	0	0	0	0	0	0	0	0	0	0	0	0	0	lncRNA	3.66866	0.118319	1	H	0.999996	[0.9999955800609257, 4.4199390743172891e-06]
XLOC_002855	0	0	0	0	0	0	0	0	0	0	0	0	0	0	0	0	0	0	0	0	0	0.298784	0	0	0.89262	0	5.93564	0	0.036941	0	0	0	lncRNA	5.93564	0.223874	1	H	0.999996	[0.9999955800609257, 4.4199390743172891e-06]
XLOC_002858	0	0	4.54126	0	0	0	0	0	0	0	0	0	0	3.7165	0	0	0	0	0	0	0	0	0	0	0	0	0	0	0	0	6.14909	0	lncRNA	6.14909	0.450214	3	H	0.99997	[0.99997013443214, 2.9865567859945399e-05]
XLOC_002886	0	0	0	0	4.21144	0.05422	0	0	0	0	0	0	0	0	0	0	0	0.06828	0	0	0	0	0	0	0	0	0	0	0	0	0.034203	0	lncRNA	4.21144	0.136505	1	H	0.999996	[0.9999955800609257, 4.4199390743172891e-06]
XLOC_003031	0.571203	0	0.090489	0.014353	1.35176	0	0.69345	4.87856	0.011798	0.066822	0	0.012168	0	0.005486	0	0.40408	0.011112	0.192185	0	1.41218	0.004885	0.446882	0.977219	0.007475	0.096221	0.080768	1.74128	2.70927	0	0.013591	1.47032	0.005204	lncRNA	4.87856	0.539649	1	H	0.999996	[0.9999955800609257, 4.4199390743172891e-06]
XLOC_003052	0	0.072697	0	0	0	0	0.047751	0.046678	0	0	1.2642	0	0	0	0	0	0	0.122114	0	0.136141	0	0.056278	0	0	0	0	0	0	0	0	4.09839	0	lncRNA	4.09839	0.182633	1	H	0.999996	[0.9999955800609257, 4.4199390743172891e-06]
XLOC_003059	0.824446	0.020195	0	1.25411	0.789226	0	0.106123	0	0	0	0	0	0	0	0	0.158501	0.863032	0.033923	0	0	0	0.062536	0.0179	0	0	0	0.035495	0.019964	6.15455	0	0.016993	0	lncRNA	6.15455	0.323656	1	H	0.999996	[0.9999955800609257, 4.4199390743172891e-06]
XLOC_003085	2.86547	0.12583	0	0.620157	0.702491	0	0	0.046168	0	0	5.56168	0	0	1.53584	0	0	0	0	0.254417	3.36638	3.15779	0	2.19875	0	0.039911	1.42873	0	0	0	0	0	0	lncRNA	5.56168	0.684488	3	H	0.99997	[0.99997013443214, 2.9865567859945399e-05]
XLOC_003112	0	0	0	0	0	0	0	0	0	0	0	0	8.02538	0	0	0	0	0	0	0	0	0	0	0	0	0	0	0	0	0	0	0	lncRNA	8.02538	0.250793	1	H	0.999996	[0.9999955800609257, 4.4199390743172891e-06]
XLOC_003113	0	7.15147	0	0	0	0	0	0	0	0.064349	0	0	0	0	0	9.55514	0	0	0	0	0	0	0	0	0.126017	0	0	0	0	0	0.28655	0	lncRNA	9.55514	0.536985	2	H	0.999989	[0.99998851063609451, 1.1489363905455511e-05]
XLOC_003208	0	0	0	0	6.46682	0	0	0	0	0	0	0	0	0	0	0	0	0	0	0	0	0	0	0	0	0	0	0	0	0	0	0	lncRNA	6.46682	0.202088	1	H	0.999996	[0.9999955800609257, 4.4199390743172891e-06]
XLOC_003221	0	0	0	0	0	0	0	0	0	5.67278	0	0	0	0	0	0	0	0	0	0	0	0	0	0	0	0	0	0	0	0	0	0	lncRNA	5.67278	0.177274	1	H	0.999996	[0.9999955800609257, 4.4199390743172891e-06]
XLOC_003242	0	0	0	0	0	0	0.481729	0	0	0	0	0	0	0	0	0	0	0	0	1.20175	0	0	0	0	0	0	0	0	0	0.399298	5.24536	0.275186	lncRNA	5.24536	0.237604	1	H	0.999996	[0.9999955800609257, 4.4199390743172891e-06]
XLOC_003251	0	0	0	0	4.85574	0	0	0	0	0	0.35194	0	0	0	0	0	0	0	0	0	0	0	0	0	0	1.77493	0	0	0	0	0	0	lncRNA	4.85574	0.218207	1	H	0.999996	[0.9999955800609257, 4.4199390743172891e-06]
XLOC_003317	1.21172	0.545402	1.27098	0.752646	0.708114	0.935356	1.07475	1.75098	1.70865	1.00113	1.01621	1.64071	1.04394	1.23277	0.455996	1.34532	0.665928	1.30879	1.92982	2.04278	1.02471	1.86983	1.10496	1.90387	1.15327	1.8507	3.08125	0.770217	1.61082	0.746615	1.70458	0.233886	lncRNA	3.08125	1.27177	1	H	0.999996	[0.9999955800609257, 4.4199390743172891e-06]
XLOC_003322	3.41773	0	0	0	0	0	0	0	0	4.65086	0	0	0	0	0	0	0	0	0	0	0	0	0	0	0	0	0	0	0	0	0	0	lncRNA	4.65086	0.252143	2	H	0.999989	[0.99998851063609451, 1.1489363905455511e-05]
XLOC_003329	0	0	0	0	0	0	0	0	0	0	0	0	0	0	0	0	0	0	0	0	0	0	0	0	3.49045	0	0	0	0	0	0	0	lncRNA	3.49045	0.109077	1	H	0.999996	[0.9999955800609257, 4.4199390743172891e-06]
XLOC_003386	2.56076	0	0.046211	0.762308	0	0.340079	0.16747	0.081852	7.29414	1.3168	0.03079	7.58922	0	3.80981	17.6924	0.0667	3.75286	0	1.69147	0	1.3572	1.4474	7.04309	2.10717	0.911997	0.03882	0	0.126017	0	26.615	3.11069	11.4375	lncRNA	26.615	3.16868	9	H	0.990869	[0.99086945246319658, 0.0091305475368033493]
XLOC_003444	8.00416	0	0	0	0	0	0	0	0	0	0	0	0	1.58615	0	0	0	0	0	0	0	0	0	0	0	0	0	0	0	0	0	0	lncRNA	8.00416	0.299697	1	H	0.999996	[0.9999955800609257, 4.4199390743172891e-06]
XLOC_003449	2.20848	1.06032	2.15176	0.248225	0.008604	1.96996	0.335802	0	0	0.021467	0	0.428247	0.00906	2.42659	0.007915	0	0.809146	4.61176	3.76851	0.257076	4.66908	3.899	2.58451	6.47729	1.71659	1.28004	4.98356	0	0.007249	0	1.51355	0.956761	lncRNA	6.47729	1.51283	6	H	0.999476	[0.99947567050139619, 0.00052432949860380064]
XLOC_003463	1.25832	1.05219	0.07189	0.296482	3.06906	0.169007	0.275008	0	0.004166	0.008327	0	0.163265	0.189798	0.848369	0.009212	1.49596	0.502224	1.92475	0.16081	0.077374	0.129376	0.989398	0.08789	0.106896	0.640092	0.030196	0.106507	0	0.236218	0.158365	0	0	lncRNA	3.06906	0.439411	1	H	0.999996	[0.9999955800609257, 4.4199390743172891e-06]
XLOC_003494	0	0.219594	0	0	0	0	0	4.34745	0	4.61963	1.2464	0.057088	0.280213	2.70233	0	0.402144	0.782019	0	1.13312	0	0.687626	0	0.648795	0	2.43777	0	0	0	0	13.7733	0	0.036621	lncRNA	13.7733	1.04294	3	H	0.99997	[0.99997013443214, 2.9865567859945399e-05]
XLOC_003542	2.32669	3.33466	2.7669	5.03806	3.47533	0.020081	0.158223	0.318997	0.557839	2.97558	3.44711	1.79059	0	2.09615	0.006293	6.89451	9.10895	2.31392	0	1.47312	0.10607	2.15612	0.60048	1.77984	3.14202	0.103153	0.972434	0.007441	1.33721	12.2755	2.93894	0.097916	lncRNA	12.2755	2.30063	8	H	0.996468	[0.99646767362551703, 0.003532326374483002]
XLOC_003595	0	0	0	0	0	2.20528	0.040221	0	0	0	0	0	0	0	0.10239	0	28.8715	9.61715	0	0	0	0	0	0	0	0	0	0	0	0	0	0	lncRNA	28.8715	1.27614	2	H	0.999989	[0.99998851063609451, 1.1489363905455511e-05]
XLOC_003598	0.049705	0.025568	0.111222	0	2.78848	0.06821	0.016795	0	0.019335	0	0	0	0.02447	0	0.021377	0.020067	0	0.128847	0	0.023941	0.120095	0.475047	0	3.17897	2.36535	0	0	0.025275	0.039156	0.089094	0.021514	0.051168	lncRNA	3.17897	0.30199	1	H	0.999996	[0.9999955800609257, 4.4199390743172891e-06]
XLOC_003609	0	0	0.032161	2.40787	0	0	3.1664	0	0	0	0	0	0.08491	0	0	0	6.92995	0	0	0	0	0	0	0	0.065661	0	0	0	0	0	0	0	lncRNA	6.92995	0.396467	2	H	0.999989	[0.99998851063609451, 1.1489363905455511e-05]
XLOC_003622	0	0	0	0	0	0	0	0	0	0	0	0	0	0	0	0	0	3.35159	0	0	0.702887	0	0	0	0	0	6.57547	0	0	0	0	0	lncRNA	6.57547	0.332186	2	H	0.999989	[0.99998851063609451, 1.1489363905455511e-05]
XLOC_003668	0	0	2.65088	0	0	0.383852	0	0.005435	0	4.02385	0.006133	0	0	0.160699	0	0	0	0	0.007487	0	0	0	0.007502	0	0	0.023197	0.059505	0.008367	0.006481	0.007373	0.007122	0.08469	lncRNA	4.02385	0.232581	1	H	0.999996	[0.9999955800609257, 4.4199390743172891e-06]
XLOC_003689	0	0	1.79253	0	0	0	0	0	0	0	0	0.918245	0.037559	0	0	0	0	0	0	0	0.110602	0	0	0	0	0.071707	0	0	0	0	5.48178	0	lncRNA	5.48178	0.262888	1	H	0.999996	[0.9999955800609257, 4.4199390743172891e-06]
XLOC_003694	3.68934	0	0	0	0	0	0	0	0	0	0	0.740069	0	0	0	0	0	0	0	0	0	0	5.60713	0	0	0	0	0	0	0	0	0	lncRNA	5.60713	0.313642	2	H	0.999989	[0.99998851063609451, 1.1489363905455511e-05]
XLOC_003729	4.68286	0.021899	0	0	0	2.16158	0	0	0	0	0	0	1.65569	0	0	0	0	0	0	0	1.97491	0	0	0	0.11345	0	0	0	0	0	0	0	lncRNA	4.68286	0.331575	1	H	0.999996	[0.9999955800609257, 4.4199390743172891e-06]
XLOC_003767	0.300967	0.025803	0	0	1.89951	0	0	0.082839	0.312197	0	0	0	0	0	0	0	0	0.021672	0.022825	0	0	0	0	0	0.05729	0.047146	0.997748	0	3.71446	0.022478	0.043424	0.025819	lncRNA	3.71446	0.236693	1	H	0.999996	[0.9999955800609257, 4.4199390743172891e-06]
XLOC_003770	0	0	0	0	0	0	0	0	0	0	4.46792	0	0	0	0	1.88658	0	0	0	0	0	0	0	0	0	0	0	0	0	0	0	0	lncRNA	4.46792	0.198578	1	H	0.999996	[0.9999955800609257, 4.4199390743172891e-06]
XLOC_003821	1.73619	0.854273	7.55885	0.375099	0	0	0.025506	0	1.32136	0.029349	0.028136	0	1.37501	1.84314	0	0.060952	0.027657	0.032613	3.19445	0.03636	0.072955	0.030061	0.653938	5.88837	0.919616	0	0.034125	0.038386	10.5255	0.033827	2.15647	0.077708	lncRNA	10.5255	1.21656	4	H	0.999922	[0.99992236942480317, 7.7630575196723002e-05]
XLOC_003826	0.213199	1.6999	0.834868	0	0	0	0	0	0	0	0.039733	0	0.05248	9.48586	0	0	0	0	0	0	0	0	0	0	0	0	0	0	0	0	0	0	lncRNA	9.48586	0.385189	1	H	0.999996	[0.9999955800609257, 4.4199390743172891e-06]
XLOC_003858	0	0	0	0	0	0	0.013925	0.149729	0	0	0	0	0	0	0	0	0	0.017805	0	0	0	0	0	0	0	0	4.0986	0	0	0	0	0	lncRNA	4.0986	0.133752	1	H	0.999996	[0.9999955800609257, 4.4199390743172891e-06]
XLOC_003871	2.57912	0.063177	5.9773	9.76449	0	4.63485	2.2824	0	0	2.19653	0	0.541999	0	2.86548	0	0	0	0.159184	0	0	0	0.831437	4.19979	0	4.0678	0.404017	0	0	0	0.055035	0	16.436	lncRNA	16.436	1.78308	6	H	0.999476	[0.99947567050139619, 0.00052432949860380064]
XLOC_003968	0	0	0.024035	0.0305	0	0	0	0	0	0	0	0	0	0	0	0	0	0	0	0	4.44316	0.03422	0.411389	0	0	0	0	0	0.016923	0	0	0	lncRNA	4.44316	0.155007	1	H	0.999996	[0.9999955800609257, 4.4199390743172891e-06]
XLOC_004008	0	0	6.57764	0	0	10.8499	0	0	0	0	0	5.36792	0	0	0	0	0	0	0	0	0	0	0	0	3.3444	0	10.6308	1.03088	0.053234	0	0	0.069564	lncRNA	10.8499	1.18514	5	H	0.999798	[0.99979822764873949, 0.00020177235126038934]
XLOC_004010	0.010437	0	0	0	0	0.014323	0.02116	0.006895	0	0.016232	0	0	0.513824	0.022653	0.008978	0	0	2.25463	0.018997	0.010054	0.040349	0	0	0.470742	0.007947	0	2.90643	0.010615	3.0586	0.037416	0.01807	0.053722	lncRNA	3.0586	0.29694	1	H	0.999996	[0.9999955800609257, 4.4199390743172891e-06]
XLOC_004089	0.756428	3.31073	2.45288	0.691685	4.78309	0.299099	0.909728	9.52791	1.33657	0.019939	0.009557	1.48137	0.025247	1.21044	0.275699	6.29418	0.037578	0.476365	0.151682	0.358174	1.66039	1.20491	0.713164	1.00484	1.9719	2.27749	2.43425	0.091273	0.444394	0.034471	0.133185	0.065991	lncRNA	9.52791	1.45139	4	H	0.999922	[0.99992236942480317, 7.7630575196723002e-05]
XLOC_004191	0	0	0	0	0	0	0	0	0	0	0.021589	0	0	3.75565	0.012455	0	0	0	0	0	0	0	0	0	0	0.01361	3.87528	0.029454	0.011407	0	0	5.17261	lncRNA	5.17261	0.402877	3	H	0.99997	[0.99997013443214, 2.9865567859945399e-05]
XLOC_004226	0	8.48776	0	0	0	0	0	0.092371	0	0	0	0	0	0	0	0	0	0	0	0	0	0	8.03323	0	0	0	3.16065	0	0	0	0	0	lncRNA	8.48776	0.617938	3	H	0.99997	[0.99997013443214, 2.9865567859945399e-05]
XLOC_004242	0	0.514356	0	0	0	7.841	0	0	0	0	0	0	0	0	0	0	0	0	0	0	2.41595	0	0	0	0	0	0	0	0	0	0	0	lncRNA	7.841	0.336603	1	H	0.999996	[0.9999955800609257, 4.4199390743172891e-06]
XLOC_004295	0.068649	0.123598	0.096009	0.024366	0.048141	0.070656	0.023196	0.022674	0.013352	0.026691	0.025588	0.013771	0.033797	4.07876	7.01213	0.027716	0.025152	0.01483	0	0.099199	0.016587	1.46258	0.01565	0.01269	1.11074	0	0.124136	0.069818	0.02704	0.138433	0.029714	0.088338	lncRNA	7.01213	0.467	2	H	0.999989	[0.99998851063609451, 1.1489363905455511e-05]
XLOC_004297	0	0	0	0	0	0	0	0	0	0	0	0	0	0	0	0	4.0665	0	0	0	0	0	0	0	0.893851	0	0	0	0	0	0	0	lncRNA	4.0665	0.155011	1	H	0.999996	[0.9999955800609257, 4.4199390743172891e-06]
XLOC_004303	1.09166	0.059111	3.407	0	0	0	0	0	0	0	0	0.046102	0.226286	0	0	0	0	0	0.575174	0.553494	0.055529	1.32706	0	0	0.131242	0	0	0	0	0	4.27751	0.118294	lncRNA	4.27751	0.370889	2	H	0.999989	[0.99998851063609451, 1.1489363905455511e-05]
XLOC_004344	0	0	3.20089	7.25935	3.32006	0	4.97739	0	0	0	0	0	4.57497	0	0.628305	0	0	0.14026	0	0	0	0.03232	0	0.045007	0	0	0	0	0	0	0.544515	0	lncRNA	7.25935	0.772596	5	H	0.999798	[0.99979822764873949, 0.00020177235126038934]
XLOC_004400	0	0	0	0	0	0	0	0	0	0	0	3.20605	0	0	0	0	0	0	0	0	0	0	0	0	0	0	0	0	0	0	0	0	lncRNA	3.20605	0.100189	1	H	0.999996	[0.9999955800609257, 4.4199390743172891e-06]
XLOC_004413	0	0	0.10889	0	0.182002	0	0	0	0	0	0	0	0	0	0	0	0	0	0	0	0	0	0	0	0	0	0	4.3552	0	0	0	0	lncRNA	4.3552	0.14519	1	H	0.999996	[0.9999955800609257, 4.4199390743172891e-06]
XLOC_004527	2.93418	5.82231	4.33554	5.19485	4.11852	4.95433	2.53863	0	0.010844	0.140908	0.036369	0.436197	1.99007	0.158829	0	0.444582	0.025535	1.79464	0.044399	0.342417	4.50629	0.605047	0.654615	0.633846	2.87091	3.29497	0.258356	0.085058	2.67383	0.012493	0.096535	0	lncRNA	5.82231	1.59422	7	H	0.998638	[0.9986381696811838, 0.0013618303188162881]
XLOC_004542	0	0.064938	0.635576	0	0	0.519713	0	1.31341	0	0	0	0	0.15537	0.616468	0	0	0	0	0	0	1.76908	4.27305	0	0.023335	0.02403	0	0.028534	0	0	0	0.027321	0	lncRNA	4.27305	0.295339	1	H	0.999996	[0.9999955800609257, 4.4199390743172891e-06]
XLOC_004573	0	0	3.58852	0	0	0	0	0	0	0	0	0	0	0	0	0	0	0.023892	0.025163	0	0	0	0	0	0	0	0	0	0	0	0	0	lncRNA	3.58852	0.113674	1	H	0.999996	[0.9999955800609257, 4.4199390743172891e-06]
XLOC_004735	3.28366	0	0	0	0	0	0	0	0	0	0	0	0	0	0	0	0	0	0	0	0	0	0	0	0	0	0	0	0	0	0.294064	0.233125	lncRNA	3.28366	0.119089	1	H	0.999996	[0.9999955800609257, 4.4199390743172891e-06]
XLOC_004746	0	0	0	0	0	0	0	0	0	0	0	0	0	0	0	0	0	0	0	0	0	0	0	0	0	0	0	0.006332	0.004904	3.30868	0	0.006409	lncRNA	3.30868	0.103948	1	H	0.999996	[0.9999955800609257, 4.4199390743172891e-06]
XLOC_004782	4.32145	0.014388	1.50995	1.91606	3.87718	1.42981	0.401668	4.68391	0.435213	0.554624	2.63244	0.213211	4.97788	2.74699	1.04056	2.80055	1.96759	0.187309	2.7937	1.13844	0.560929	1.42574	2.62076	1.8975	1.61857	0.946418	0.322435	2.26151	0.07712	0.031335	2.02184	8.72456	lncRNA	8.72456	1.94224	5	H	0.999798	[0.99979822764873949, 0.00020177235126038934]
XLOC_004802	0	0	3.95201	0	0	0	0	0	0	0	0	0	0	0	0	0	0	0	0	0	0	0	0	0	0	0	0	0	0	0	0	0.129866	lncRNA	3.95201	0.127559	1	H	0.999996	[0.9999955800609257, 4.4199390743172891e-06]
XLOC_004883	0	0	1.27574	0	6.80303	0	0	0	0	0	0	0	0	0	0	0	0	0	0	0	0	0	0	0	0	0	0	0	0	0	0	0	lncRNA	6.80303	0.252462	1	H	0.999996	[0.9999955800609257, 4.4199390743172891e-06]
XLOC_004951	0	0	0	7.80928	0	0	0	0	0	0	0	11.4752	0.216634	0	0	0	0	0	0	0	0	0	0	0	0.167525	0	0	25.5091	0	0	0	0.226496	lncRNA	25.5091	1.41888	3	H	0.99997	[0.99997013443214, 2.9865567859945399e-05]
XLOC_005000	0	0	0	0	0	0	0	0.148615	0	0	0	0	0	0	0	0	0	0	0	0	0	0	0	0	0.826258	0	0	0	0.010425	0.011861	3.9066	0.013623	lncRNA	3.9066	0.153668	1	H	0.999996	[0.9999955800609257, 4.4199390743172891e-06]
XLOC_005005	0	0	4.83169	0	2.92748	0	0	0	0	0	0	0	18.2839	10.7788	0	0	0	0	0	0	0	0	0	14.5285	0	0	0	0	0	0	1.30847	0	lncRNA	18.2839	1.64559	4	H	0.999922	[0.99992236942480317, 7.7630575196723002e-05]
XLOC_005011	0	0	0	0	0	0	5.07648	0.198493	0	0.700962	0	1.68771	0	0	0	0	0	0	0	0	0	0	0	0	0	0	0	0	0	0	0	0	lncRNA	5.07648	0.239489	1	H	0.999996	[0.9999955800609257, 4.4199390743172891e-06]
XLOC_005019	0	0.762293	0.857579	3.04704	0	0.070125	0	0	0.019877	1.74835	0	0	0	2.13495	0.021977	1.44413	0.018722	0	0	0	0	0	0	0	0	0	0	0	0	0	0	0	lncRNA	3.04704	0.316408	1	H	0.999996	[0.9999955800609257, 4.4199390743172891e-06]
XLOC_005031	0	0.009823	0.021366	0	0	0	0.064526	0	0	0	0.03559	0	0	0.020724	0	3.09167	0.027987	0.016501	0.208552	0	0.009228	0.053234	0.008707	0	0.203566	0.017949	0	0.009711	0	0.025673	0.016532	0.029488	lncRNA	3.09167	0.120963	1	H	0.999996	[0.9999955800609257, 4.4199390743172891e-06]
XLOC_005051	0.14553	0.149723	0	0	0.136073	0.199712	0	0.096135	0	0	0	0.116772	0	0	0	0.11751	0.106639	0.12575	0.132443	0.140195	0.140651	0.115907	0.132708	0.107604	0	0	0	0.148007	0.917156	27.6509	0.125983	0	lncRNA	27.6509	0.962669	1	H	0.999996	[0.9999955800609257, 4.4199390743172891e-06]
XLOC_005117	0	0	2.40568	0	0	0	0	0	0	11.6279	0.072858	0	0	0	0	0	0	0	0	1.03567	0	2.95796	0	0.072264	0	0	0	0	0	0	0	0	lncRNA	11.6279	0.567884	1	H	0.999996	[0.9999955800609257, 4.4199390743172891e-06]
XLOC_005205	0	0	0	0.024339	0	4.14056	0	0	0	0	1.86584	0.013756	0.01688	0.018604	0	0.027685	0.012562	0	0	0.03303	0.066274	0.013654	0.015633	0.012676	1.59248	0.773421	0.061999	0.017435	0	0.015364	0.014841	0.017648	lncRNA	4.14056	0.273583	1	H	0.999996	[0.9999955800609257, 4.4199390743172891e-06]
XLOC_005209	4.66509	6.09936	17.3619	0.091989	3.93787	3.55663	0.021893	0	0	0	0	0	0	0	14.2675	0.026159	0	0	0	2.68396	4.10164	0	0	0	0	0	0	0	0	0.029035	9.8158	0.03335	lncRNA	17.3619	2.08413	8	H	0.996468	[0.99646767362551703, 0.003532326374483002]
XLOC_005248	0	7.15212	0.131829	0	0	0	0	0	0	0	0.131754	0	0	0	0	0	0	0	0	0	0	0	0	0	0	0	0	0	0.046411	0	0.051001	0	lncRNA	7.15212	0.234785	1	H	0.999996	[0.9999955800609257, 4.4199390743172891e-06]
XLOC_005249	0	0	0	0	0	0	0	0	0	0	0	0	0	0	0	0	0	0	0	0	0	3.61289	0	0	0	0	0	0	0	0	0	0	lncRNA	3.61289	0.112903	1	H	0.999996	[0.9999955800609257, 4.4199390743172891e-06]
XLOC_005263	0	0.263391	0	0	0	0	0.05767	0	0	0	0	0.022825	0.028008	0.123478	0	0	0	0.172059	0.155328	3.06918	0.164954	0	0	0.757182	0.043318	0	0	0	0	0.025494	0	0	lncRNA	3.06918	0.15259	1	H	0.999996	[0.9999955800609257, 4.4199390743172891e-06]
XLOC_005274	4.27973	0	0	0	0	0	0	0	0	0	0	0	0	0	0	0	0	0	0	0	0	0	0	0	0	0	0	0	0	0	0	0	lncRNA	4.27973	0.133741	1	H	0.999996	[0.9999955800609257, 4.4199390743172891e-06]
XLOC_005318	4.14634	0	0.66272	0	0	0.914471	0.050036	0	9.15892	0	0.883125	3.20815	1.23934	0.964195	0	0	0	0	0.539064	0	0.071559	0.943528	0	0	0.451008	0	0	0	0	0	0	0	lncRNA	9.15892	0.726014	3	H	0.99997	[0.99997013443214, 2.9865567859945399e-05]
XLOC_005335	2.02058	0	0	0.139937	0	4.26074	0	0	0	0	0.036738	0	0	0	0.042391	0.079587	0.036112	0.042584	0	0	0	0.039251	0.04494	0	0	0.04632	0	0	0.038823	0	0	0	lncRNA	4.26074	0.213375	1	H	0.999996	[0.9999955800609257, 4.4199390743172891e-06]
XLOC_005342	0	0	0	0	0	0	0	0	4.60092	0	0	0	0	0	0	0	0	0	0	0	0	0	0	0	0	0	0	0	0	0	0	0	lncRNA	4.60092	0.143779	1	H	0.999996	[0.9999955800609257, 4.4199390743172891e-06]
XLOC_005356	0	0	0	0	0	0	0	0	0	0	0	0	0	6.31033	0	0	0	0	0	0	0	0	2.39052	0	0	0	0	0	0	0	2.64074	0	lncRNA	6.31033	0.354424	1	H	0.999996	[0.9999955800609257, 4.4199390743172891e-06]
XLOC_005375	0.030146	0	0	0	0	0	4.92998	0.039827	0	0.023441	0.022472	0	0	0.032714	0	0	0	0	1.5089	0.058081	0.029135	0.120047	0.02749	0	0.022953	0	0	0	0	0	0	0.031033	lncRNA	4.92998	0.214882	1	H	0.999996	[0.9999955800609257, 4.4199390743172891e-06]
XLOC_005447	0	0	0	0	0	0	0	0	0	0	0	0	0	0	0	0	0	0	0	0	0	2.69232	0	0	0	0	0	0	0	0	8.19381	0	lncRNA	8.19381	0.340192	1	H	0.999996	[0.9999955800609257, 4.4199390743172891e-06]
XLOC_005451	0	0	0	0	0	0.65905	0	0	0	0	0	0	0	0	0	0	0	0	3.3508	0	0	0	0	0	0	0	0	0	0	0	0	0	lncRNA	3.3508	0.125308	1	H	0.999996	[0.9999955800609257, 4.4199390743172891e-06]
XLOC_005468	0	0	0	0	0	0	0	0	0	0	0	0	0	0	0	0	0	0	0	0	9.57175	0	0	0	0	0	0	0	0	0	0	0	lncRNA	9.57175	0.299117	1	H	0.999996	[0.9999955800609257, 4.4199390743172891e-06]
XLOC_005469	0	0	0	0	0.049495	0	0.035773	0	0	0	0.078922	0.042475	0	0	0	0	0	0	0	0	0	0	1.0137	0	0	0.248767	0.143581	0.538361	0.959119	7.49587	1.69553	15.4216	lncRNA	15.4216	0.866351	2	H	0.999989	[0.99998851063609451, 1.1489363905455511e-05]
XLOC_005583	0.010237	0.012639	1.7616	0.011627	0.321621	3.91678	1.31031	0.65327	0.052565	2.35792	0.456365	1.46379	7.44291	0.017775	0.007045	0.00496	2.30446	6.10543	0.013043	1.33137	1.95309	0.172854	0.212846	0.199831	0.478599	0.402199	0.235099	0.035399	0.109679	0.067895	0.496288	0.035831	lncRNA	7.44291	1.0611	3	H	0.99997	[0.99997013443214, 2.9865567859945399e-05]
XLOC_005587	0.692673	1.16189	4.71729	0.185281	0.811924	0.73014	0.088192	0	0	0	0.014967	0.322198	0.019769	0.996798	3.28559	0.032423	0.011034	1.45295	0.881619	0.860695	0.916853	0.295828	1.51045	0.875861	1.97204	0.410438	1.99225	0.122515	2.54645	0.21143	2.37248	0.806071	lncRNA	4.71729	0.946816	2	H	0.999989	[0.99998851063609451, 1.1489363905455511e-05]
XLOC_005616	0	0	0.040389	0	0	0	0	0	0.018723	0	0	0	0.011848	0	1.21101	0	0	5.17805	0	6.37565	0	1.97427	0.010973	0	0.018324	0	0	0	0	0	0	0	lncRNA	6.37565	0.463726	2	H	0.999989	[0.99998851063609451, 1.1489363905455511e-05]
XLOC_005647	5.9067	4.34432	0.801467	0.28548	1.02232	3.67348	0.560529	4.59924	0.048886	3.14674	0.093686	0.040336	4.71452	1.07741	0.16215	0.497237	0.395985	2.01983	1.22378	0.193708	1.94337	0.770719	2.54416	0.195137	0.507155	0.732349	0.965821	0.677411	2.71267	0.146424	1.57752	1.99236	lncRNA	5.9067	1.54915	6	H	0.999476	[0.99947567050139619, 0.00052432949860380064]
XLOC_005653	0	0.023163	2.41819	0	0	3.02784	0	4.551	0	0	0	1.33681	0	0	0	0	0	0	0	2.38577	0.021759	0.896569	0	0	0.599986	0	1.77094	5.1519	0.017736	0.564981	0	0	lncRNA	5.1519	0.711458	3	H	0.99997	[0.99997013443214, 2.9865567859945399e-05]
XLOC_005708	3.06352	0	0	0	0	0	0	0	0	0	0	0	0	0	0	0	0	0	0	0	0	0	0	0	0	0	0	0	0	0	0	0	lncRNA	3.06352	0.095735	1	H	0.999996	[0.9999955800609257, 4.4199390743172891e-06]
XLOC_005725	0	0	0	0	0	0	0	0	0	0.613783	0	0	0	0	0	0	0	0	0	0	0	0	3.7322	0.021616	0.022259	0	0	0	0	0	0	0	lncRNA	3.7322	0.137183	1	H	0.999996	[0.9999955800609257, 4.4199390743172891e-06]
XLOC_005755	2.10598	0	0.025893	0.032857	0.064916	0.063518	0.26587	0.015288	0.018005	0.899789	0.017252	0.018569	0.296225	1.35617	0	0.093434	0.016958	0.119983	0.063184	0.044589	0.044733	0.018432	0	0.171115	1.40968	0.021752	0.020924	0.023537	0.018231	4.77047	0.020034	0.190591	lncRNA	4.77047	0.382124	1	H	0.999996	[0.9999955800609257, 4.4199390743172891e-06]
XLOC_005757	0	0	0	0	0	0	0.044882	0.30711	0	0	0	0.319744	0	0	0	0	0	0	0	3.77484	0	0	0	0	0	0	0	0	0	0	0	0	lncRNA	3.77484	0.138956	1	H	0.999996	[0.9999955800609257, 4.4199390743172891e-06]
XLOC_005766	3.27411	0.662004	2.85854	2.04206	2.88439	0.545402	2.26374	0.162525	0	0.014716	0	8.33686	0.801272	1.76625	1.39999	0.030563	0.013868	2.22403	2.04959	5.88883	0.018291	2.51722	3.1237	4.86967	2.80995	0.142304	3.73021	17.9195	0.014909	9.63419	0.016383	1.85084	lncRNA	17.9195	2.62081	8	H	0.996468	[0.99646767362551703, 0.003532326374483002]
XLOC_005803	0	0	5.55744	0	0	0	0	0	0	0	0	0	0	0	0	0	0	0	0	0	0	0	0	0	0	0	0	0	0	0	0	0	lncRNA	5.55744	0.17367	1	H	0.999996	[0.9999955800609257, 4.4199390743172891e-06]
XLOC_005816	0	5.8993	0	0	0.051553	2.67342	0.856972	0.024281	0	0	0	0.162214	0	0	0	0	0	0	0	0	0.159861	0	0	0	1.21744	0	0	0	0.014478	0	0	0	lncRNA	5.8993	0.34561	1	H	0.999996	[0.9999955800609257, 4.4199390743172891e-06]
XLOC_005823	0.022646	0	0	0	0	0	0.030607	0.01496	0	11.1997	0.016882	0.018171	0	0.024575	0	0	0.033188	0.039136	0.020609	0.043632	0.021887	0.018036	0	0	0	0	0.020475	0.023031	0.01784	0.040592	0.019604	0.046625	lncRNA	11.1997	0.364755	1	H	0.999996	[0.9999955800609257, 4.4199390743172891e-06]
XLOC_005904	0	0	0	0	0	0	0.03359	5.58182	0	0	0	0	0	0	0	0	0	0	0	0	0	0	0	0	0	0	0	0	0	0	0	0	lncRNA	5.58182	0.175482	1	H	0.999996	[0.9999955800609257, 4.4199390743172891e-06]
XLOC_005905	0	0.569948	8.92537	0	0.932379	1.82458	0	0	0	0	0	0	0	0	0	0	0	0	0	1.06736	0	0	4.14245	0	3.71193	2.39517	0	0	0	0	0	0	lncRNA	8.92537	0.736537	3	H	0.99997	[0.99997013443214, 2.9865567859945399e-05]
XLOC_005943	0	0	4.59272	0	0	0	0	0	0	0	0	0	5.26302	0.576861	0.025402	0	0	0	0.349389	0	0	0.893785	0	0.021836	2.0687	0	2.10935	0	0	0	0	0	lncRNA	5.26302	0.496908	2	H	0.999989	[0.99998851063609451, 1.1489363905455511e-05]
XLOC_005995	0	0	0	0	0	1.42711	0	0	0.015265	0	0	0	0.00966	0	0	0	0	0	0	0	0.009482	0	0	0.007254	0	0.009221	0.00887	0.039911	0	0.008793	0.008493	6.97874	lncRNA	6.97874	0.266337	1	H	0.999996	[0.9999955800609257, 4.4199390743172891e-06]
XLOC_006062	0.845998	6.31019	6.80317	0.075069	3.01578	9.86823	0	0	0	1.15124	0	0	0	0	0	0	0	0	0	0	0	0	4.67697	0	0.885706	0	0	0	0	0	8.46801	0.054431	lncRNA	9.86823	1.31734	6	H	0.999476	[0.99947567050139619, 0.00052432949860380064]
XLOC_006102	0	4.55825	2.56551	1.57258	2.74362	0.400009	1.12936	4.85232	0.015118	0	0.651878	0.498955	0.0574	3.79583	2.27325	0.015691	25.4457	0	2.3344	0	0.075124	0.030954	4.43008	0.043105	0	3.48851	0	0	6.49073	0.034832	0.06729	0.080018	lncRNA	25.4457	2.11408	7	H	0.998638	[0.9986381696811838, 0.0013618303188162881]
XLOC_006111	0	0	0	0	0	0	0	0	0	0	0	0	0	0	0	0	0	0	0	0	0	0	0	0	0	0	0	0	0	6.85513	0	0	lncRNA	6.85513	0.214223	1	H	0.999996	[0.9999955800609257, 4.4199390743172891e-06]
XLOC_006210	0	2.58683	0.686139	0	0	0.336635	0	0	0	0	0	0	0	0	0	7.13067	0.044938	0	0	0	0	0	0	0	0	0	0	0	0	0.549628	0	0	lncRNA	7.13067	0.354214	1	H	0.999996	[0.9999955800609257, 4.4199390743172891e-06]
XLOC_006290	0.109233	0	3.78862	13.3371	0	0	0	3.31927	0	0	0	2.19118	0	0	0	0.088201	0	0	0	0	0	2.95796	0.099609	3.31141	0	11.4988	0	0	0	0.293695	0.283685	0.224897	lncRNA	13.3371	1.29699	5	H	0.999798	[0.99979822764873949, 0.00020177235126038934]
XLOC_006302	0	0	0	0	0	0	0	0	0	0	0	0	0	0	0	0	0	0	0	0	0	0	0	0	0	0	0	0	0	0	11.8827	0.114882	lncRNA	11.8827	0.374925	1	H	0.999996	[0.9999955800609257, 4.4199390743172891e-06]
XLOC_006303	0	0	0	0	0	0	0	0	0	0	0	0	0	0	0	0	0	0	0	0	0	0	0	0	0	0	0	0	0	0	12.6064	0	lncRNA	12.6064	0.393949	1	H	0.999996	[0.9999955800609257, 4.4199390743172891e-06]
XLOC_006482	0	0	0	0	0	0	0	0	0	0	0	0	0	0	0	0	0	0	0	0	0	3.53433	0	0	0	0	0	0	0	0	0	0	lncRNA	3.53433	0.110448	1	H	0.999996	[0.9999955800609257, 4.4199390743172891e-06]
XLOC_006519	0	3.19307	4.27661	0	0	0.044833	0	0	0	0	0	0	0.032167	0	0	0	0	0.084689	0.089196	0.094417	0	0	0	0	0	0	0	0	0	0	0	0	lncRNA	4.27661	0.244218	2	H	0.999989	[0.99998851063609451, 1.1489363905455511e-05]
XLOC_006568	0.090805	1.44024	0.101596	0.010743	0.360844	1.25651	0.015341	0	0	0	0.005641	0.564672	0.528997	1.47812	3.92488	0.494919	0.016635	1.24887	0	0.051028	0.394923	0.379689	0.53133	0	0.005762	0	0.068416	0	0	0.020346	0	0.00779	lncRNA	3.92488	0.406191	1	H	0.999996	[0.9999955800609257, 4.4199390743172891e-06]
XLOC_006647	0	0	8.1291	0	0	0	0	0	0	0	0	0	0	0	0	0	0	0	0	0	0.887004	0	0	0	2.38757	0	0	0	0	0	0	0	lncRNA	8.1291	0.356365	1	H	0.999996	[0.9999955800609257, 4.4199390743172891e-06]
XLOC_006806	0	0	0	0	0	0	0	0	0	0	0	0	0	0	0	9.17696	0.211729	0.87386	0	0	2.83913	0.038355	0	0.035607	0.586684	0.090527	3.17848	0.097955	0.075875	0	0	0	lncRNA	9.17696	0.537662	2	H	0.999989	[0.99998851063609451, 1.1489363905455511e-05]
XLOC_006912	0	0	0	0	0	4.58992	0	0	0	0	0	0	0	0	0	0	0	0	0	0	0	0	0	0	0	0	0	0	0	0	0	0	lncRNA	4.58992	0.143435	1	H	0.999996	[0.9999955800609257, 4.4199390743172891e-06]
XLOC_006971	0.310529	0.319476	0.347429	0.110218	0.362938	10.0143	0.524626	0.153849	0.060397	0.664038	0.462976	0.436038	0.305751	0.336984	0	0.376109	0.341316	0.469566	0.353254	0.897438	1.05041	0.309151	0.707924	0.574006	2.24618	0	0.421138	0.157907	0.305783	0.974073	0.336026	0.159835	lncRNA	10.0143	0.752803	1	H	0.999996	[0.9999955800609257, 4.4199390743172891e-06]
XLOC_007094	1.47864	0	3.37722	0.919216	0.032723	0.804456	0	0.023119	0.319923	1.02733	0	0.421223	0.663334	0.465243	0	0	0	0	0.915691	0.101144	0.346696	0.062716	0.247333	0.012938	1.1525	0	0.063284	0	0	0	0	0	lncRNA	3.37722	0.388586	1	H	0.999996	[0.9999955800609257, 4.4199390743172891e-06]
XLOC_007095	0	0	0	0	0	0.96014	0	0	0	0	0	0	0	4.77888	0.035401	0	0	1.20912	0.037455	1.18942	0.95463	0.065558	0.15012	0	2.16223	14.003	0	0	0	0	0	0	lncRNA	14.003	0.798313	2	H	0.999989	[0.99998851063609451, 1.1489363905455511e-05]
XLOC_007106	4.80524	1.89984	0	0	0.965434	0	0	0	0	0	0.014802	0.015932	1.62272	0.021548	0	0	0	0	0	0	0	0.015815	0	0	0.015119	0.018663	0	0	0	0.017796	0.034379	0	lncRNA	4.80524	0.295228	1	H	0.999996	[0.9999955800609257, 4.4199390743172891e-06]
XLOC_007125	0	0	0	0	0	0	5.51831	0	0	0	0	0.60668	0	0	0	0	0	0	0	0	0	0	0	0	0	0	0	0	0	0	0	0	lncRNA	5.51831	0.191406	1	H	0.999996	[0.9999955800609257, 4.4199390743172891e-06]
XLOC_007228	0	0	0	0	3.80858	0.459434	1.09352	0	0	2.7335	0	0	0.05494	0	0	0.135164	0	0.867858	0.05078	0	0	1.15545	0.50882	0.041257	0.637279	0	0	0	4.43958	0	1.20759	0	lncRNA	4.43958	0.537305	2	H	0.999989	[0.99998851063609451, 1.1489363905455511e-05]
XLOC_007230	0.006396	0.342189	4.05764	0.381404	0.125593	0	0.389024	0.194363	0.751406	0.014921	0.2098	1.86815	0.012596	0	2.17322	0	0.004687	0.950629	0.145526	0	0.074182	1.44678	1.36486	0.600627	0.355523	0.49297	1.22601	0.006505	0	0.034395	0.747517	0.342397	lncRNA	4.05764	0.572479	1	H	0.999996	[0.9999955800609257, 4.4199390743172891e-06]
XLOC_007248	0	0.011825	0	0.032637	0.021494	3.50166	0.007767	0.015186	0	0	0	0.046113	0.011317	0	0	0.027843	0.025267	0.029795	0.020921	0.011073	0	0.018309	0	0.008499	0.017503	0	0.020784	0.070138	0.036218	0.185423	0.119402	0.260311	lncRNA	3.50166	0.140609	1	H	0.999996	[0.9999955800609257, 4.4199390743172891e-06]
XLOC_007254	0	0	12.3964	0.041505	0	0	0	0.366925	0	0	0	0	0	0	0.025146	10.9766	0.128531	0.050522	0	0	0	0	0	0	0.244852	0	0	0	0	0	0.050615	0	lncRNA	12.3964	0.758784	2	H	0.999989	[0.99998851063609451, 1.1489363905455511e-05]
XLOC_007262	3.27606	0	0	0	3.68577	0	0.089996	3.78281	0.020721	4.86712	1.19131	0	0	0.317941	0.962223	0	0	0.023015	0	0	0	0	0	0	0	0	0	0	0	0	0	0	lncRNA	4.86712	0.56928	4	H	0.999922	[0.99992236942480317, 7.7630575196723002e-05]
XLOC_007286	0	0	0	0	0	0	0	0	0	0	0	0	0	0	0	0	0	0	0	0	0	5.50318	0.393803	0	0	0	0	0	0	0	0	0	lncRNA	5.50318	0.184281	1	H	0.999996	[0.9999955800609257, 4.4199390743172891e-06]
XLOC_007291	1.19718	0.045618	0.049609	0.125903	0	0.060848	0	0.058581	0.034496	0.034479	0.033054	0	0.087316	0	0.03814	0	0	0.076627	0	0.128144	0.042853	1.73042	0.080867	0.032785	0.405132	1.95873	11.6259	0.766612	0.03493	0.079478	2.18792	0	lncRNA	11.6259	0.653613	1	H	0.999996	[0.9999955800609257, 4.4199390743172891e-06]
XLOC_007320	0	0	0	0	4.92687	0.124673	0	0	0	0.117741	0	0	0	0	0	0	0	0	0	0	0	0.795928	0	7.52341	0.092232	0	0	9.82476	0	0	5.11207	0	lncRNA	9.82476	0.891178	4	H	0.999922	[0.99992236942480317, 7.7630575196723002e-05]
XLOC_007333	0	0	0	0	0	0	0	0	0	0	0	0	0	0	0	0	0	0	0	0	0	0	0	0	0	0	0	19.1171	0	0.026826	0	0	lncRNA	19.1171	0.598247	1	H	0.999996	[0.9999955800609257, 4.4199390743172891e-06]
XLOC_007334	0.048996	4.20907	0.191865	0.034781	9.71227	0.134476	0.87744	0.016183	0.019059	0.01905	0	6.9586	0	0.132927	0.021072	9.21808	0.107708	0.84674	0.668852	0.188801	1.34958	0.546325	0.02234	6.46661	1.52956	0.023026	5.24945	0.498304	0	0.087824	1.18763	0.025219	lncRNA	9.71227	1.57475	6	H	0.999476	[0.99947567050139619, 0.00052432949860380064]
XLOC_007370	0	3.88881	0	0	0.642597	0	0	0	0	0	0	0	0.879685	0	0	3.1631	0	0	0	0	0.830266	0	1.00273	1.6769	0.75876	0	0	0	1.59713	0	0.029747	0.070749	lncRNA	3.88881	0.45439	2	H	0.999989	[0.99998851063609451, 1.1489363905455511e-05]
XLOC_007372	0	0	0	0	0	0	0	0	0	0	0	0	4.1189	0	0	0	0	0	0	0	0	0	0	0	0	0	0	0	0	0	0	0	lncRNA	4.1189	0.128716	1	H	0.999996	[0.9999955800609257, 4.4199390743172891e-06]
XLOC_007425	0	0	0	5.80196	0	0	0	0	0	0	0	7.86975	0	0	0	17.1589	0.119781	0	0	0	0	0	0	0	0	0	0	0	0	0	0	0	lncRNA	17.1589	0.967199	3	H	0.99997	[0.99997013443214, 2.9865567859945399e-05]
XLOC_007566	0.022191	0.136984	0.024828	2.55198	0.124495	0.060906	0	0.058637	0.086322	0.017256	0.115799	0.017806	0	0	0.019088	5.19637	0.065044	0.03835	0.060587	0.171022	0.128683	0.159068	0.060708	0.016408	0.067586	0.104287	0.100319	0.090276	0.069927	0	0.076843	0	lncRNA	5.19637	0.301305	1	H	0.999996	[0.9999955800609257, 4.4199390743172891e-06]
XLOC_007574	0	0	0	0.075955	0	0	0	0.132529	0	0	0	0	0	0	0	0.021599	0	0	0.012172	0	0	0	0	0.009889	0.315696	0	4.29287	0	0	0.011987	0	0	lncRNA	4.29287	0.152272	1	H	0.999996	[0.9999955800609257, 4.4199390743172891e-06]
XLOC_007607	0	0	0	0	0	4.70329	0.070185	0	0	0	0	0	0	0	0	13.9208	0	0	0	0	0	1.98521	0	0	0.158155	0	0	0	0	0	0	0	lncRNA	13.9208	0.651176	2	H	0.999989	[0.99998851063609451, 1.1489363905455511e-05]
XLOC_007691	0.018092	1.15402	0	0	0	0	0	0	0	0.2673	0	13.3409	0.053441	0.039267	0.015562	0	0	0	0	0	0	0	0	0	0	0	0	0	0	0	0	0	lncRNA	13.3409	0.46527	1	H	0.999996	[0.9999955800609257, 4.4199390743172891e-06]
XLOC_007706	0	4.65761	0.092093	0	0	0	0	0	0	0	0	0	0	0	0	0	0	0	0	0	0	0	0	0	0	0	0	0	0	0	0	0	lncRNA	4.65761	0.148428	1	H	0.999996	[0.9999955800609257, 4.4199390743172891e-06]
XLOC_007737	3.98547	0.045058	0.049001	17.2237	0	0.060102	0	0	0	0	0	0.456841	0	0	0	0	0	0	0	0	0	0	0	0	0	0	0	0	0	0	0	0	lncRNA	17.2237	0.681881	2	H	0.999989	[0.99998851063609451, 1.1489363905455511e-05]
XLOC_007762	0	0	0	4.00806	0	0	0	0	0	0	21.5595	0	0.06177	0	0	0	0	0	0	0	0	0	0	0	2.19729	0.058965	0	0	0	0	0	0	lncRNA	21.5595	0.871425	2	H	0.999989	[0.99998851063609451, 1.1489363905455511e-05]
XLOC_007829	0	0	0	0	0	0	3.16363	0.085902	0	0	0	0	0	18.0631	0.111855	22.0503	0.095288	0	0	0	0	0	0	0	0	0	0	0	0	0	0	0	lncRNA	22.0503	1.36157	3	H	0.99997	[0.99997013443214, 2.9865567859945399e-05]
XLOC_007914	0	5.91975	0.146312	0	0	0	0	0	0	0	0	0	0	0	0	0	0	15.7067	0	1.88967	0.126388	0	0	0	0	0	0	0	0	0	0	0	lncRNA	15.7067	0.743402	2	H	0.999989	[0.99998851063609451, 1.1489363905455511e-05]
XLOC_007958	0	0	0	0	0	3.19682	0	0	0	0	0	0	0	0	0	0	0	0	0	0	0	0	0.075867	0	0	0	0	0	0	0	0	0	lncRNA	3.19682	0.102272	1	H	0.999996	[0.9999955800609257, 4.4199390743172891e-06]
XLOC_008009	0.492238	0	0	0	7.82426	0	1.7256	0.020323	0	0.047846	0	0	0	0	0	5.14215	0	4.14701	0.027998	0	1.63533	6.05215	0	0.227472	3.56054	0	0	0.031288	0	0	0.426123	0	lncRNA	7.82426	0.980011	5	H	0.999798	[0.99979822764873949, 0.00020177235126038934]
XLOC_008038	0	0	0	0.126024	0	0	0	0	0	0	0	0	3.67076	0	0	0	0	0	0	0	0	0	0	0	0	0	0	0	0	0	0	0	lncRNA	3.67076	0.11865	1	H	0.999996	[0.9999955800609257, 4.4199390743172891e-06]
XLOC_008091	0	0.040493	0	0	0	0.75618	0	0	0.01531	0	0.01467	0.410557	0.038754	0.021356	0	4.78302	0.028841	0.952269	0.01791	0	0.304316	0	0	0	0.089905	0.036993	2.63335	0	0.015503	0.017637	0.017036	0	lncRNA	4.78302	0.318566	1	H	0.999996	[0.9999955800609257, 4.4199390743172891e-06]
XLOC_008116	6.64065	0.093163	0.101315	0.128564	0.08467	5.88202	0.101992	22.1729	0.023483	0.164302	0.067505	2.56731	0.089161	0.098269	0.20771	0.073119	0.110591	0.469478	0.082411	0.058156	0.204209	0.024041	0.027525	0.089273	0.091932	0.113482	0.245618	0.122794	0.166451	0.568103	0.182913	0.683612	lncRNA	22.1729	1.30427	3	H	0.99997	[0.99997013443214, 2.9865567859945399e-05]
XLOC_008162	0.889234	1.53001	0.017153	2.06786	3.36881	0.315595	0.031083	0.293708	5.82074	0.011922	1.44007	0.061509	0	1.2312	3.81123	0.01238	4.67352	0.649142	0	1.04864	0.014818	0.097687	0.377482	0.31741	3.35033	0.02882	0.138618	0.031185	0.012078	6.92531	0.039817	0	lncRNA	6.92531	1.20648	6	H	0.999476	[0.99947567050139619, 0.00052432949860380064]
XLOC_008171	0	0	0	0	0	0	0	0	0	0	0	0	0	0	0	0	0	0	0	0	0	0	0	0.031871	0	0	0	0	0	11.3965	0.037315	0	lncRNA	11.3965	0.358302	1	H	0.999996	[0.9999955800609257, 4.4199390743172891e-06]
XLOC_008180	0	0	0	1.33054	2.90665	0	1.77639	0.0151	0	0	0	0.018341	0.022506	0	0.058984	16.408	0.117245	0.750539	4.70129	0	0	5.15203	0.521096	0	1.00944	0	3.30662	0	2.77303	0	1.16747	0.094123	lncRNA	16.408	1.31654	4	H	0.999922	[0.99992236942480317, 7.7630575196723002e-05]
XLOC_008219	3.12972	3.16878	4.94673	0.21159	0.603848	0.545388	0	0	0.019324	0	0.814729	0	0	6.25359	0	0.020056	0	0.021463	1.15287	0.143571	4.08106	0.356095	5.93444	2.86506	1.91018	0	2.98687	0.656807	0	0.044523	10.1923	0.02557	lncRNA	10.1923	1.56514	7	H	0.998638	[0.9986381696811838, 0.0013618303188162881]
XLOC_008354	1.88299	1.0919	0.81716	1.27997	0.768273	0.923987	0.555268	0.648323	1.17195	0.603434	0.552971	0.851589	1.53939	0.978357	0.500626	1.57572	1.76445	0.83818	1.9629	1.0444	1.0147	1.07252	1.31123	0.970364	1.08615	0.675745	1.24847	0.406219	0.737186	0.173873	3.19099	0.105732	lncRNA	3.19099	1.04203	1	H	0.999996	[0.9999955800609257, 4.4199390743172891e-06]
XLOC_008404	0	0	0.041553	0	0	0.203866	6.37492	0	1.8781	0.02888	0	5.03622	0	0	12.7464	0.029988	3.40178	0	0.371793	1.932	2.72795	1.12402	6.60408	0.851274	5.14663	1.15193	1.64536	0	1.02401	0.36614	0.160755	0.573488	lncRNA	12.7464	1.66941	6	H	0.999476	[0.99947567050139619, 0.00052432949860380064]
XLOC_008442	1.98692	1.40882	0	0	2.46034	0.184234	0	0	0	0	0	0.667874	0	0	0	0	0	5.2202	0	0.025866	0	0	0	0	0.020444	0	0	0	0.761468	0.048128	0.511366	0.027641	lncRNA	5.2202	0.416353	1	H	0.999996	[0.9999955800609257, 4.4199390743172891e-06]
XLOC_008497	0	0	0	3.39614	0	0	0	0	0	0	0	0	0	0	0	0	0	0	0	0	0	0	0	0	0	0	0	0	0	0	0	0	lncRNA	3.39614	0.106129	1	H	0.999996	[0.9999955800609257, 4.4199390743172891e-06]
XLOC_008498	0	0	0	3.23486	0	0	0	0	0	0	0	0	0	0	0	0	0	0	0	0	0	0	0	0	0	0	0	0	0	0	0	0	lncRNA	3.23486	0.101089	1	H	0.999996	[0.9999955800609257, 4.4199390743172891e-06]
XLOC_008504	0	0	0	0	0	1.35549	0	0	0	0	0	0	0	0	0	0	0	0	0	0	0	0	0	10.5168	0	0	0	0	0	0	0	0	lncRNA	10.5168	0.371008	1	H	0.999996	[0.9999955800609257, 4.4199390743172891e-06]
XLOC_008559	4.66903	0	0.017016	0	0.00711	1.04354	3.34025	0.01507	0	0.011826	0.017006	0	1.84936	1.13054	0.673714	0.282446	5.31024	1.05132	0.013841	1.32592	0.007349	0	1.81679	1.57993	0.486357	3.35205	0.316262	2.25051	0.023962	0.061337	8.38005	0.180047	lncRNA	8.38005	1.2254	5	H	0.999798	[0.99979822764873949, 0.00020177235126038934]
XLOC_008603	0	0	0	0	1.88448	0.03143	0.108342	0	0.017818	0	0	5.31095	0	0.372811	16.8831	0.018493	0	0	0	0	0	0	0	0	0	0	0	0	0	0	0.099133	0	lncRNA	16.8831	0.772703	2	H	0.999989	[0.99998851063609451, 1.1489363905455511e-05]
XLOC_008610	0	0	0	0	0	0	0	0	0	0	0	0	0	0	0.236752	28.892	0.806747	0	0	20.8586	0.088671	0	0	0	0	0	0	0	0	1.06895	0	0	lncRNA	28.892	1.62349	2	H	0.999989	[0.99998851063609451, 1.1489363905455511e-05]
XLOC_008641	1.94243	6.0951	0	0	3.35999	0	0.131266	0	0	0.906264	0	0	0	0	0	0	0	0	0	0	0	0	0.088565	0	0.443695	0.273852	0	0	0	0	2.35415	0	lncRNA	6.0951	0.487354	2	H	0.999989	[0.99998851063609451, 1.1489363905455511e-05]
XLOC_008652	0	0.013572	0	0.03746	0.02467	0	0	0.200439	0	0	0.019669	4.80579	0	2.90621	0	0	0.029001	0.011399	0.024012	3.13908	0.01275	0.147099	0	0.009754	0	0.012399	0	0.013417	0.020785	0.011823	0.034261	0.013581	lncRNA	4.80579	0.358974	2	H	0.999989	[0.99998851063609451, 1.1489363905455511e-05]
XLOC_008677	0.70802	0.012559	0	0	1.00443	1.75897	3.18428	0	0.123461	0.018985	0	0	0	0.013247	0	0.019714	0.05367	2.09907	0.011109	0.047039	1.46295	0	0.311688	0.027078	1.00383	0	0.386292	0.012415	0.278879	0.021881	0.010568	9.90247	lncRNA	9.90247	0.702269	2	H	0.999989	[0.99998851063609451, 1.1489363905455511e-05]
XLOC_008681	0	2.78469	0	0	7.43908	0	0.83143	0.216729	0	0	0.183432	0.065813	2.34202	0	0	0	0.240409	7.51258	0	0.079015	0	0	0.14959	0.060646	1.6862	0	0	13.2634	0	0	0	0	lncRNA	13.2634	1.15172	3	H	0.99997	[0.99997013443214, 2.9865567859945399e-05]
XLOC_008709	0.391246	0.092004	2.15117	3.9835	0.386726	2.22434	0.007554	0.50952	0.75661	0.078232	0.049999	0.538167	1.13366	1.7347	0.009615	6.34538	10.8533	0.425001	0.762988	0	0.010804	2.37712	1.16207	0	0.902206	0.241651	0.03032	0	0.422691	0	0.019354	0.310703	lncRNA	10.8533	1.18471	3	H	0.99997	[0.99997013443214, 2.9865567859945399e-05]
XLOC_008831	0.011904	0.012247	0.186454	1.38581	1.31335	0.588075	0	0	0	5.20204	0.079863	0	0	0	0	0	0	0.010286	0.714986	0	0.011505	0.663645	0	0	0.380668	0	0	0	1.37847	0.010668	0	0	lncRNA	5.20204	0.373436	1	H	0.999996	[0.9999955800609257, 4.4199390743172891e-06]
XLOC_008836	2.93486	0.036599	0	5.85869	5.32198	0	0	0.01175	0	0	0.265191	0	0	0.308838	0	0	0	0	0	0.548319	0	0	0.01622	8.28548	0.352123	0	0	0	1.2751	0	0	0	lncRNA	8.28548	0.787974	3	H	0.99997	[0.99997013443214, 2.9865567859945399e-05]
XLOC_008864	0	0	0	0	0	0	0	0	0	0	0	0	0	0	0	0	0	0	0	0	0	0.122432	7.28927	0	0	0	0	0	0	0	0	0	lncRNA	7.28927	0.231616	1	H	0.999996	[0.9999955800609257, 4.4199390743172891e-06]
XLOC_008871	0	0	0	0.236238	0	0	0	0	0	0	0	0	0	0	0	0	0	0	0	3.52649	0	0	0	0	0	0	0	0	0	0	0	0	lncRNA	3.52649	0.117585	1	H	0.999996	[0.9999955800609257, 4.4199390743172891e-06]
XLOC_008930	0	0	0	3.23552	0	0	0	0	0	0	0	0	0	0	0	0	0	0	0	0	0	0	0	0	0	0	0	0	0	0	0	0	lncRNA	3.23552	0.10111	1	H	0.999996	[0.9999955800609257, 4.4199390743172891e-06]
XLOC_009020	0	0	0	0	0	0	0	0	0	0	0	0	0	0	0	0	0	0	5.42388	0	0	0	0	0	0	0	0	0	0	0	0	0	lncRNA	5.42388	0.169496	1	H	0.999996	[0.9999955800609257, 4.4199390743172891e-06]
XLOC_009124	0	0.032012	1.00957	0.022088	2.47294	0	0.147191	0	0	0.290345	0	1.07356	0	0	0	0.11306	0	0.013443	0	0.254785	0.165397	0.607155	5.7599	0.023006	0.011846	5.71743	0	0	0	0	0	0	lncRNA	5.7599	0.553554	2	H	0.999989	[0.99998851063609451, 1.1489363905455511e-05]
XLOC_009277	0	0	0	5.76402	0	0	0	0	0	0	0	0	0	0	0	0	0	0	0	0	0	0	0	0	0	0	0	0	0	0	0	0	lncRNA	5.76402	0.180126	1	H	0.999996	[0.9999955800609257, 4.4199390743172891e-06]
XLOC_009295	0	0	0	0	0	0	0	0	0	0	0	0	0	3.2805	0	0	0	0	0	0	0	0	0	0	0	0	0	0	0	0	0	0	lncRNA	3.2805	0.102516	1	H	0.999996	[0.9999955800609257, 4.4199390743172891e-06]
XLOC_009354	0	4.26347	4.16699	0	0	0	0	0	0.816209	0	0	0	0	0	0	0.720062	0	0.226635	0	0	1.41954	2.0054	0	0	2.03699	0.049304	0	0	0	0	0	0	lncRNA	4.26347	0.490769	2	H	0.999989	[0.99998851063609451, 1.1489363905455511e-05]
XLOC_009366	3.4767	0	0	0	0	14.0326	0	0	0	0	0	0	0	0	0	0	0	0	0	0	0	0	0	0	0	0	0	0	0	0	0	0	lncRNA	14.0326	0.547166	2	H	0.999989	[0.99998851063609451, 1.1489363905455511e-05]
XLOC_009376	0	0	2.94415	0	0	0	0	0	0	0	0	0	4.5102	0	0	0	0	5.71257	0.014783	0.109537	0.015699	0	0	0	1.57074	0	0	0	0	0	0.421855	0.016722	lncRNA	5.71257	0.478633	2	H	0.999989	[0.99998851063609451, 1.1489363905455511e-05]
XLOC_009383	0	0	6.41243	0	0	0	0.110662	0.108173	2.54795	7.25811	0	3.67903	0.161234	0	0	0	0	0	0	0	4.74789	0	0	0	0.124683	0.076956	0	0	0	7.48482	0.141759	0.084287	lncRNA	7.48482	1.02931	5	H	0.999798	[0.99979822764873949, 0.00020177235126038934]
XLOC_009407	0	0	0	0	0	0	1.81976	0	0	0.083758	0.240887	0	0	0	0	0	0	0	2.74473	0	7.70348	0	0	0	0	0	0	0	0	0	0	0	lncRNA	7.70348	0.393519	1	H	0.999996	[0.9999955800609257, 4.4199390743172891e-06]
XLOC_009415	0	0	0	0	0	0	0	0	0	0	0	0	0	0	0	0	0	0	0	8.60044	0.04664	0	0	0	0	0	0	0	0	0	0	0	lncRNA	8.60044	0.270221	1	H	0.999996	[0.9999955800609257, 4.4199390743172891e-06]
XLOC_009422	1.1433	4.52956	1.46991	0.028477	1.14403	0	0	0	0.007802	0.05459	2.33258	0.933467	0.987465	2.43788	0.02588	9.03735	0.249861	0.008666	7.36554	1.29462	0.591256	0.287553	0.027436	0.993655	1.25233	2.35655	0.009067	0	0.039503	0.008988	2.04894	1.09437	lncRNA	9.03735	1.30502	3	H	0.99997	[0.99997013443214, 2.9865567859945399e-05]
XLOC_009429	1.07713	0	0.120512	0.458772	3.62568	2.95629	4.94974	0.640382	0.418993	0	0	3.45709	0.106055	7.4809	0	11.3935	0.236783	0	2.2546	0	8.11989	0.085788	3.83067	0.079642	0	0	0.097386	0	0	0	0.093245	0.110883	lncRNA	11.3935	1.61231	7	H	0.998638	[0.9986381696811838, 0.0013618303188162881]
XLOC_009439	0.702395	0.012752	1.017	0	1.52984	0.10206	0.041882	1.04808	3.00227	0.028916	0.539009	0.401145	1.73303	2.32257	0.003554	0	0.620653	0.00357	0.146646	0.043783	0.003993	0.59562	0.003768	0.01833	0.912321	3.69311	0	0.008404	0	0	0.003577	0.01276	lncRNA	3.69311	0.57972	2	H	0.999989	[0.99998851063609451, 1.1489363905455511e-05]
XLOC_009443	0.858312	2.97445	1.76056	0.032068	1.69659	1.4775	1.30253	0.004974	0.005857	1.18263	0	1.43177	2.67616	2.63089	0.006476	0.492431	0.005517	0.357815	0.637232	1.78425	3.72563	2.30266	3.06896	0.094638	0.997487	2.36356	5.43217	0.038286	0.005931	0	3.70862	0.038753	lncRNA	5.43217	1.34671	4	H	0.999922	[0.99992236942480317, 7.7630575196723002e-05]
XLOC_009457	0	0	0	0	0	0	0.427323	0	0	0	0	0	7.78259	0	0	0	0	0	0	0	0	0	0	0	0	0	0	0	0	0	0	0.054246	lncRNA	7.78259	0.258255	1	H	0.999996	[0.9999955800609257, 4.4199390743172891e-06]
XLOC_009476	0.903833	1.47934	0.873339	1.28321	1.61337	0.676547	0.999482	0.325669	0.479432	0.255572	0.612521	1.35155	0.525865	1.605	0.600751	0.630288	0.993441	2.30746	3.17803	4.19519	2.025	2.65038	2.4726	2.00486	2.1584	1.62179	2.0801	1.96378	2.75096	0.110461	3.55652	0.930439	lncRNA	4.19519	1.53798	3	H	0.99997	[0.99997013443214, 2.9865567859945399e-05]
XLOC_009557	1.01726	0	0.137957	1.22542	0.043234	0	0	0.325813	0	0	9.04252	4.82323	0.440101	3.27833	0.013258	0.074672	4.13364	3.96881	2.30042	0.044544	1.6237	1.47309	0.042165	0.433058	6.84187	2.57863	0.013935	0	0	0.165764	0.066714	1.11067	lncRNA	9.04252	1.41309	6	H	0.999476	[0.99947567050139619, 0.00052432949860380064]
XLOC_009574	0.815801	0	0	0	0	0	0.241195	0	0	1.26874	0	0	0	1.9366	0	3.47889	0.056043	0.022029	5.19704	0.442066	0.073917	0	4.51003	0.075399	2.96991	0	0	0	0	0	0.02207	0	lncRNA	5.19704	0.659679	3	H	0.99997	[0.99997013443214, 2.9865567859945399e-05]
XLOC_009580	0.077374	1.03483	1.36344	0.164776	0.054259	0.21236	0.013072	0	0	0.240664	0.043259	5.60304	0.190457	0	0	0.062476	0	0.96943	0	0.018634	0.018695	0.046218	0.017639	1.78779	0.132554	0	0.052467	0	0.045715	0.502749	0	0	lncRNA	5.60304	0.395372	1	H	0.999996	[0.9999955800609257, 4.4199390743172891e-06]
XLOC_009631	0	0	4.54671	0	0	0	0.24847	0	0	0	0	0	0	1.239	0	0	0	0	0	0	0	0	3.14107	0	0.176812	0	0	0	0	0	0	0.019921	lncRNA	4.54671	0.292874	2	H	0.999989	[0.99998851063609451, 1.1489363905455511e-05]
XLOC_009758	0	0	0	0	0	0	0	0	0	0	0	0	0.074873	0	0	0	0	0	0	0	0	4.30006	0	0.028113	0	0	1.37505	0	0	0	0	0	lncRNA	4.30006	0.180566	1	H	0.999996	[0.9999955800609257, 4.4199390743172891e-06]
XLOC_009784	0	0	0	0	0	0	0	0	0	0	0	0	0	0	4.49238	0	0	0	0	0	0	0	0	0	0	0	0	0	0	0	0	0.398256	lncRNA	4.49238	0.152832	1	H	0.999996	[0.9999955800609257, 4.4199390743172891e-06]
XLOC_009792	3.83959	0	0	0	0	0	0	0	0	0	0	0	0	0	0	0	0	0	0	0	0	0	0	0	0	0	0	0	0	0	0	0	lncRNA	3.83959	0.119987	1	H	0.999996	[0.9999955800609257, 4.4199390743172891e-06]
XLOC_009805	0.872971	0	0	0	0	0	0.09076	0.014786	0	0	0	0.251447	0	0	0	0	0	0	3.13711	0	0.627368	0	0	0	0	0	0.020238	0	0	0	0	0	lncRNA	3.13711	0.156709	1	H	0.999996	[0.9999955800609257, 4.4199390743172891e-06]
XLOC_009830	0	0	0	0	0	0	0	0	0	0	0	0	0	0	0	0	0	0	3.09431	0	0	0	0	0	0	0	0	0	0	0	0.113208	0	lncRNA	3.09431	0.100235	1	H	0.999996	[0.9999955800609257, 4.4199390743172891e-06]
XLOC_009844	1.95388	4.50278	2.75443	0	3.47113	0.053626	2.77283	8.44122	0	0.850831	0.058262	0.156777	2.53943	7.29395	4.33608	2.68205	5.49783	0.27013	0	0	0.113302	0.964823	3.17148	0	4.4631	4.62783	0.176656	0	0.554115	0	0.575091	0.040228	lncRNA	8.44122	1.94756	9	H	0.990869	[0.99086945246319658, 0.0091305475368033493]
XLOC_009853	0	0	0	0	0	0	3.33123	0	0	0	0	0	0	0	0	0	0	0	0	0	0	0	0	0	0	0	0	0	0	0	0	0	lncRNA	3.33123	0.104101	1	H	0.999996	[0.9999955800609257, 4.4199390743172891e-06]
XLOC_009964	0	0	0	0	0.406944	0	0	0	0	0	0	0	0	0	0	0	0	7.27072	2.64057	0	0	0	0	0.268169	0	0	1.24609	0	0	0	0	0	lncRNA	7.27072	0.369765	1	H	0.999996	[0.9999955800609257, 4.4199390743172891e-06]
XLOC_009965	0	0	0	0	0	0	0	0	0	0	0	0	0	0	26.1904	0.050588	0	0	0	0	0	0	0	0	0.047703	0	0	0	0	16.7887	0.867772	0	lncRNA	26.1904	1.37329	2	H	0.999989	[0.99998851063609451, 1.1489363905455511e-05]
XLOC_010024	0	0	0	0	0	0	0	0	0	0	0	0	0	0	0	0	0	0	0	10.5571	0	0	0	0	0	0	0	0	0	0	0	0	lncRNA	10.5571	0.32991	1	H	0.999996	[0.9999955800609257, 4.4199390743172891e-06]
XLOC_010028	1.06722	0	0	2.77783	0	3.78343	0	0	0	0	0	0	0	0	0	0	0	0	0	0	0	0	0	0.065758	0.880308	0	0	0	0.140121	0	0	0	lncRNA	3.78343	0.272333	1	H	0.999996	[0.9999955800609257, 4.4199390743172891e-06]
XLOC_010046	2.03466	0	0	0	0	0	0	0.022401	0	0	0	1.93189	0	0	1.51678	0	0.37273	0	0	0	0	0	0.463848	0.025073	0.02582	8.57377	5.64142	0	0.026714	0	0	0	lncRNA	8.57377	0.644848	2	H	0.999989	[0.99998851063609451, 1.1489363905455511e-05]
XLOC_010047	0	0	0	0	0	0	0	0.027235	0	0	0	0	22.8549	0.044742	0	0	0	0	1.80103	0	6.69428	0	0	0	0.031392	0	0	2.72551	0	0	0.713831	0	lncRNA	22.8549	1.0904	2	H	0.999989	[0.99998851063609451, 1.1489363905455511e-05]
XLOC_010055	4.03879	0	8.66906	0.062327	0	0	0	0.0145	0	0	0	0	0	0	0	0	0	0	0.019976	0	0	0	0	0	0	0	0	0	0.017292	0.019672	0	0.045192	lncRNA	8.66906	0.402713	2	H	0.999989	[0.99998851063609451, 1.1489363905455511e-05]
XLOC_010127	0	0	0	0	0	0	0	0	0	0	0	0	0	0	0	0	0	0	0	0	0	0	0	0	0	6.32157	0	0	0	0	0	0	lncRNA	6.32157	0.197549	1	H	0.999996	[0.9999955800609257, 4.4199390743172891e-06]
XLOC_010148	0	0	0	0	0	0.513332	3.1508	0.01765	0	0	0	0	0	0	0	0	0	3.87868	0	0	0	0	0	0	0	2.07182	0	0	0	0	0	0	lncRNA	3.87868	0.301009	2	H	0.999989	[0.99998851063609451, 1.1489363905455511e-05]
XLOC_010168	8.8179	2.69756	3.41583	2.7282	2.08221	0.936522	17.3793	0.071181	0.041916	12.0099	0.053551	1.7148	0	0.019489	8.49622	13.7326	0.144757	0	0	0	0	2.66045	0.04913	0	0	6.11042	2.874	19.7807	0.070738	0.048286	6.24985	0.073951	lncRNA	19.7807	3.50811	9	H	0.990869	[0.99086945246319658, 0.0091305475368033493]
XLOC_010188	2.07608	0.360271	2.40673	1.20741	1.21616	0.823812	1.26775	0	0	1.38096	0.018646	1.90666	0.049256	0	1.2694	1.49457	0.036657	0	0	0	0	0.179294	0	0	0	1.31654	0.384455	5.21494	0	0	7.40546	0	lncRNA	7.40546	0.937971	2	H	0.999989	[0.99998851063609451, 1.1489363905455511e-05]
XLOC_010265	0	0.878141	0	0	0.66367	0.01233	0.850042	0	0.01398	6.15515	0	0.389299	0	0	0	0.885086	0	0	0	0	0	0	0	0	0	0.320899	0	0	0	0	0.031112	0	lncRNA	6.15515	0.318741	1	H	0.999996	[0.9999955800609257, 4.4199390743172891e-06]
XLOC_010290	0	0	0	0	0	0	0	0	0	0	0	0	0	0	0	4.70863	0	0	0	0	0	0	0	0	0	0	0	0	0	0	0	1.32535	lncRNA	4.70863	0.188562	1	H	0.999996	[0.9999955800609257, 4.4199390743172891e-06]
XLOC_010301	0	0	0	0	8.0097	0.054174	0	0	0	0	0	0	0	0	0	14.3121	0.144634	0	0.071852	0	0	0	0	0	0	0	0	0	0	0	0	0	lncRNA	14.3121	0.706014	2	H	0.999989	[0.99998851063609451, 1.1489363905455511e-05]
XLOC_010307	0	0	0	0	0	0	0	0	0	0	0	0	0	0	0	0	0	0	0	0	0	4.18067	4.04068	0	0	0	0.061635	0	0	0.18329	0	0.280709	lncRNA	4.18067	0.273343	2	H	0.999989	[0.99998851063609451, 1.1489363905455511e-05]
XLOC_010320	0	0	0	0	0	0	0	0	0	0	0	0	0	0	0	0	0	0	2.15098	0.016992	0	0	0	0	0	0	0	0.017939	0	0.031616	4.53497	0.036315	lncRNA	4.53497	0.212151	1	H	0.999996	[0.9999955800609257, 4.4199390743172891e-06]
XLOC_010458	4.51694	5.2925	0	0	7.50831	0	0	0	0	0	0	0	0	0	0	0	0	0	0	0	0	0	0	0.092772	0	0.117929	0	0	0	0.112451	0	0	lncRNA	7.50831	0.551278	3	H	0.99997	[0.99997013443214, 2.9865567859945399e-05]
XLOC_010503	0	0	0	0	0	6.11402	0	0	0	0.069289	0.664251	0	0	0	0	0	0	0	0	0	0	0	0	0	0	0	0	0	0	0	0	0	lncRNA	6.11402	0.213986	1	H	0.999996	[0.9999955800609257, 4.4199390743172891e-06]
XLOC_010514	4.95448	0.049648	0.539924	6.28043	4.40692	0.286974	1.43492	0.010626	0	0.012509	0	0.077443	0.031677	0.052369	0.027673	0.038966	0.165021	0.041699	1.3029	0	1.81896	0	0	0	1.77596	0.045357	0	0.01636	0	0.057667	0.013925	0	lncRNA	6.28043	0.732576	3	H	0.99997	[0.99997013443214, 2.9865567859945399e-05]
XLOC_010517	0	0	0	0	0	0	0.053674	0.603375	5.37588	0	0	0	0	0	0	0	0	0	0	0	0	0	0	0	0	0	0	0	0.031285	0	0.171894	0.367935	lncRNA	5.37588	0.206376	1	H	0.999996	[0.9999955800609257, 4.4199390743172891e-06]
XLOC_010549	0	0	0	0	0	0	2.28165	0	0	0	0	0	0	0	0	0	0	0	0	0	0	0	0	0	1.1247	0	9.92099	0	0	0	0	0	lncRNA	9.92099	0.416479	1	H	0.999996	[0.9999955800609257, 4.4199390743172891e-06]
XLOC_010566	0.689344	0	0.014023	4.51977	0.046876	0.791192	0.643715	1.09289	0.019502	0.740703	0.616656	1.91078	0.049363	0.013601	0.991838	0.040481	1.04699	0.04332	0.011406	1.26778	2.24096	0.309452	2.423	0.037069	5.46821	0.247384	0.011332	0.038241	0	0.134795	0.770356	0.412879	lncRNA	5.46821	0.832621	2	H	0.999989	[0.99998851063609451, 1.1489363905455511e-05]
XLOC_010690	0.014985	0	0.016766	0	2.39595	0	0	0.128687	0.011658	0.034958	0	0	0.029509	0	0	0.0121	0.021961	0.038845	0.654603	0.043308	0.231724	0.572878	0.05466	0.02216	0.02282	4.64789	0.027097	0	0.011805	0.067151	0.012972	0.015426	lncRNA	4.64789	0.28406	1	H	0.999996	[0.9999955800609257, 4.4199390743172891e-06]
XLOC_010711	0	0	0	0	3.75914	0	0	0	0	0	0	0	0	0	0	0	0	0	0	0	0	0	0	0	0	0	0	0	0	0	0	0	lncRNA	3.75914	0.117473	1	H	0.999996	[0.9999955800609257, 4.4199390743172891e-06]
XLOC_010812	0	1.39112	0	0	0	0	0	0	0	0	0	0	0	0	0	0	0	0	0	0	0	0	0	1.1664	0	0	0	0	0	3.2316	0	0	lncRNA	3.2316	0.18091	1	H	0.999996	[0.9999955800609257, 4.4199390743172891e-06]
XLOC_010840	0	2.37503	0	0	0	0.034813	0	0.016758	3.25647	0	0	0.040711	0	0.02753	0	0	0.018589	0	0	0	0	0.040409	0	0	0.019316	0	0	0	0	0.022736	0.065883	0	lncRNA	3.25647	0.184945	1	H	0.999996	[0.9999955800609257, 4.4199390743172891e-06]
XLOC_011036	0	3.31894	3.92892	0	0	0	0	0	0	0	0	0	0	0	0	0	0.874146	2.86012	0	0	0	0	0	0.099386	0	0	0.562076	0.017088	0	0.015059	0.014545	0	lncRNA	3.92892	0.365321	2	H	0.999989	[0.99998851063609451, 1.1489363905455511e-05]
XLOC_011045	0	0	0.181294	0	0.037877	1.11183	0.602267	8.34918	0	0	0	0	9.57273	3.86856	0	0.03271	0	0.525057	0	0.351222	4.0326	0.032264	0	0.179715	0	0	0	0	0	0	0.771511	0	lncRNA	9.57273	0.926525	4	H	0.999922	[0.99992236942480317, 7.7630575196723002e-05]
XLOC_011149	0	0.352502	0.005111	0.012972	0	0.006269	1.1855	0.04225	0.028433	0.003552	0	0.538848	0	0.009915	0.00393	0.870556	0	0.418433	0	0.004401	0.004415	0.374766	0.004166	0.006756	0.076525	0.012881	0.528695	0.009292	3.32175	0.016377	0.011864	0.03292	lncRNA	3.32175	0.246346	1	H	0.999996	[0.9999955800609257, 4.4199390743172891e-06]
XLOC_011225	0	0	0	0	0.113632	0	0	8.6703	0	0	0	0	0	0	0	0.196259	0	0	0	0.117074	0	0	0	0	0	0	0	0	0	0	0	0	lncRNA	8.6703	0.28429	1	H	0.999996	[0.9999955800609257, 4.4199390743172891e-06]
XLOC_011250	0	0	0	0	0	0	0	0	0	0	0	0	0	0	0	0	0	0	4.70336	0	0	0	0	0	0	0	0	0	0	0	0	0	lncRNA	4.70336	0.14698	1	H	0.999996	[0.9999955800609257, 4.4199390743172891e-06]
XLOC_011389	1.76543	0	0	0	0	0	0	0.475125	0	0	0	0	1.67388	0	0	0	0	0.734488	0	0	0	2.9163	0	5.60812	0	0	0	0	0	0	0	0.067311	lncRNA	5.60812	0.41377	1	H	0.999996	[0.9999955800609257, 4.4199390743172891e-06]
XLOC_011405	0	0	4.93915	0	0	8.40322	0	0	0	0	0	0.342793	0	0	0	0	0	0	0	0	3.5784	0.453675	1.81802	0	0	0	0	0	0	0	0.246556	0	lncRNA	8.40322	0.618181	3	H	0.99997	[0.99997013443214, 2.9865567859945399e-05]
XLOC_011406	0	0	0	0	5.24165	0	0	0	0	0	0	3.23303	0	0	0	0	0	3.33025	5.89894	0	3.38623	0	5.43151	0	0	0	0	0	0	0	13.649	0.360685	lncRNA	13.649	1.2666	7	H	0.998638	[0.9986381696811838, 0.0013618303188162881]
XLOC_011407	0	0	0	0	0	0	0	0	0.902931	0	0	0	0	0	0	0	0	0	13.5549	0	0	0	9.8779	0	0	0	0	0	0	0	0	0	lncRNA	13.5549	0.760493	2	H	0.999989	[0.99998851063609451, 1.1489363905455511e-05]
XLOC_011468	1.84308	0	0.44828	0	3.47159	0.256592	0.054153	0	0	0	0.019912	0.021433	0.105201	0	0	0	0	0	0.656345	0	0.077447	0.76587	4.87156	0	2.94903	0	0.02415	4.5367	0.021042	0	0	0.054995	lncRNA	4.87156	0.630543	3	H	0.99997	[0.99997013443214, 2.9865567859945399e-05]
XLOC_011487	0.055136	0.170172	5.24342	0.430531	1.00528	12.5222	0.819712	17.1729	0.128684	0.06431	0	0.685721	11.0746	0.478662	0.189702	0	3.73711	0.190567	0.677392	0.1859	0.213148	3.60084	0.22625	1.54914	1.02853	0.129554	4.66094	0.756999	0.021717	1.26006	0.644356	0.056759	lncRNA	17.1729	2.15563	7	H	0.998638	[0.9986381696811838, 0.0013618303188162881]
XLOC_011586	0	0	0.063497	0	0	0	0	0.599847	0	0	0.042307	5.00919	0	0	0	0.183303	0	0	0	0.218691	0.438803	0.723217	0	0	4.71015	0	0.205249	0	0	0	0	0.058424	lncRNA	5.00919	0.382896	2	H	0.999989	[0.99998851063609451, 1.1489363905455511e-05]
XLOC_011591	0	0	0	0	0	0	0	0	0	0	0	0	0	0.780208	28.9774	0.082933	0.150521	0	0	0	0	0	0	0	0	0	0	0	0	0	0	0	lncRNA	28.9774	0.93722	1	H	0.999996	[0.9999955800609257, 4.4199390743172891e-06]
XLOC_011627	0	0	0	0	0	0	0	0	0	0	0	0	0	0	0	0	0	0	0.070967	0	0	0	2.53624	0	4.07706	0	2.67916	0.026436	0	0	0	0	lncRNA	4.07706	0.293433	1	H	0.999996	[0.9999955800609257, 4.4199390743172891e-06]
XLOC_011755	0	12.9931	0	0	0	2.40711	0	0	0	0	0	0	0	0	0	0	0	0	0	0	0	0	0	0	1.15748	0	0	0	0	0	0	0	lncRNA	12.9931	0.517427	1	H	0.999996	[0.9999955800609257, 4.4199390743172891e-06]
XLOC_011954	0	0	0	0	0	0	0	0	0	0	0	0	0	0	0	0	0	0	0	0	0	0	0	0	0	0	0	0.070999	0	0	5.92255	0	lncRNA	5.92255	0.187298	1	H	0.999996	[0.9999955800609257, 4.4199390743172891e-06]
XLOC_012005	0	0	0	0	0	0	0	0	0	0	0	0	0	0	0	0	0	3.01328	0	0	0	0	0	0	0	0	0	0	0	0	0	0	lncRNA	3.01328	0.094165	1	H	0.999996	[0.9999955800609257, 4.4199390743172891e-06]
XLOC_012059	0	0	0.710543	0	0	0	0	0	0	0	0	0.713409	0.312652	0	0.273134	4.15367	0	0	2.36965	0.367078	0	0	0.752859	0	0	0.119381	0	0	0	1.13835	0.054978	0	lncRNA	4.15367	0.342678	1	H	0.999996	[0.9999955800609257, 4.4199390743172891e-06]
XLOC_012092	0	1.14331	1.8961	0.302401	0.017318	3.38048	2.59718	2.01878	0.280984	1.61306	2.61644	0.163476	0	1.89939	0	3.6491	0.061073	0.008002	0.235982	0.365772	0.026851	0.007376	0	0.438228	0.486534	0	3.15659	0.009418	0.007295	7.42001	0.641352	0.0572	lncRNA	7.42001	1.07812	4	H	0.999922	[0.99992236942480317, 7.7630575196723002e-05]
XLOC_012136	0.016814	0	0.300996	0	0	0	0.011363	0	0.013081	0.640665	0	0.445221	0.612554	3.01071	0	0.013577	8.77244	0	0.091813	0.032396	1.6088	0.616018	0.321989	0.149188	0.140828	0	0	0	0.026492	0	0.014556	0.069237	lncRNA	8.77244	0.528398	2	H	0.999989	[0.99998851063609451, 1.1489363905455511e-05]
XLOC_012146	0	0	4.20033	0	0	0	0	0	0.071237	0	0	0	0	0	0	0	0	0	0	0	0	0	0	0	0	0	0	0	0	0	0	0	lncRNA	4.20033	0.133487	1	H	0.999996	[0.9999955800609257, 4.4199390743172891e-06]
XLOC_012274	2.30997	0	0.022871	2.67008	2.6377	0	0.069072	14.206	0	8.4884	0.167628	0.147623	0	0	0	7.31224	0.044938	0.088319	1.4511	0.019693	0.177811	0.097687	0.018641	11.0942	2.08569	6.34045	0.351165	0.478172	0	0	0.017696	0.063132	lncRNA	14.206	1.88626	5	H	0.999798	[0.99979822764873949, 0.00020177235126038934]
XLOC_012289	0	0	0	3.13859	0	0	0	0	0	0	0	0	0	0	0	0	0	0	0	0	0	0	0	0	0	0	0	0	0	0	0	0	lncRNA	3.13859	0.098081	1	H	0.999996	[0.9999955800609257, 4.4199390743172891e-06]
XLOC_012375	0	0	0	0	0	0	0.031217	0	0	10.8119	0.068871	0	0	0	0	0	0	0	0	0	0	0	0	0	0	0	0	0	0	0	0	0.047553	lncRNA	10.8119	0.342486	1	H	0.999996	[0.9999955800609257, 4.4199390743172891e-06]
XLOC_012405	0	3.39909	0	0	0	0.116256	0	0	0	0	0	0	0	0	0	0	0	0	6.86164	0.08161	0	0	6.72089	0	0.064503	0	0	0	0	0	0	0	lncRNA	6.86164	0.538875	3	H	0.99997	[0.99997013443214, 2.9865567859945399e-05]
XLOC_012491	13.3429	0	4.99331	5.94434	0	7.26109	1.02606	0	0	0	27.3361	0.406097	0.317114	1.29818	6.80708	4.90396	0.033714	0.198783	0	0	0.400207	0	1.46847	0	0.035032	0	6.15666	0	16.5279	0	0	0.047364	lncRNA	27.3361	3.07826	9	H	0.990869	[0.99086945246319658, 0.0091305475368033493]
XLOC_012492	4.15119	0	0	0	0	0	5.00279	0	0	0	28.7278	0	0.068122	0	0	0	0	0	0	0	0	0	0	0	0	0	0	0	0	0	0	0	lncRNA	28.7278	1.18593	3	H	0.99997	[0.99997013443214, 2.9865567859945399e-05]
XLOC_012493	3.0985	0	0	0	0	0	0.324918	0	0	0	0	0	0	0	0	0	0	0	0	0	0	0	0.146147	0	0	0	0	0	0	0	0	0	lncRNA	3.0985	0.111549	1	H	0.999996	[0.9999955800609257, 4.4199390743172891e-06]
XLOC_012521	0	0	0	0	0	0	0	0	0	0	0	0	0	0	0	3.35913	0.080931	0	0	0	0	0	0	0	0	0	0	0	0	0	0	0	lncRNA	3.35913	0.107502	1	H	0.999996	[0.9999955800609257, 4.4199390743172891e-06]
XLOC_012527	1.92825	0.533524	1.57718	0.684405	0.075123	0.340792	2.60122	4.34725	1.58539	0.238543	0.490036	2.13913	0.668818	0.689583	0.043978	3.42064	3.95519	1.44528	0.711243	1.68166	1.48947	1.1809	0.392967	0.091809	1.03441	0.09611	0.132075	2.94161	0.184124	0.222566	1.03064	0.360912	lncRNA	4.34725	1.19734	3	H	0.99997	[0.99997013443214, 2.9865567859945399e-05]
XLOC_012545	0	0	0	0	0	0	0	0	0	0	0	0	0	0	0	0	0	0	0	10.2396	0	0	0	0	0	0	0	0	0	0	0	0	lncRNA	10.2396	0.319989	1	H	0.999996	[0.9999955800609257, 4.4199390743172891e-06]
XLOC_012559	0	0	0	0	0	0	0	0	0	0	0	0	0	0	0	0	0	0	0	0	0	0	0	0	3.19719	0	0.021209	0	0	0	0	0	lncRNA	3.19719	0.100575	1	H	0.999996	[0.9999955800609257, 4.4199390743172891e-06]
XLOC_012582	0	0.245561	0	0	5.57936	0	0	0	0	0	0	0	0	0.518038	0	0	0	0	0	0	0	0.09505	0	0	0.272605	0	0	0	0	0	0.206626	0	lncRNA	5.57936	0.216164	1	H	0.999996	[0.9999955800609257, 4.4199390743172891e-06]
XLOC_012740	0.044129	0	0	0	0.123785	0	0	0	0	0	0	0	0	0	0	0	0	0	0.040161	0	0	0	0	0	0	0	0	15.5287	0	0.03955	0.038202	0	lncRNA	15.5287	0.494203	1	H	0.999996	[0.9999955800609257, 4.4199390743172891e-06]
XLOC_012906	2.48962	0	0	0	0	0	0	0	0	0.341636	0	0	0	8.58194	0	0	0	0	0	0	0	5.24874	0	0.757978	3.45672	0	0	0	0	0	0	0.150759	lncRNA	8.58194	0.657106	3	H	0.99997	[0.99997013443214, 2.9865567859945399e-05]
XLOC_012978	0	0	0	0	0	0	0	0	0	0	0	0	0	0	0	0	0	0	5.33674	0	0	0	0	0	0	0	0	0	0	0	0	0	lncRNA	5.33674	0.166773	1	H	0.999996	[0.9999955800609257, 4.4199390743172891e-06]
XLOC_013116	0.118838	0	0.053184	0	0.011112	1.04373	0.578223	0.00785	4.04949	0.51749	5.76274	0.023839	2.73217	3.62384	0.015333	0.076766	0	5.91472	0.027038	0.011448	0.028713	1.19731	0.249246	4.46369	1.68301	0.005585	1.32157	0.012086	0.018723	0.010651	0.010288	1.84116	lncRNA	5.91472	1.10656	5	H	0.999798	[0.99979822764873949, 0.00020177235126038934]
XLOC_013158	0	0	0	0.114627	0	0	0	0	0.125625	0	0	0	0	12.5291	0	0	0	0.069764	0	0.077778	0	0	0	0	0	0	0	0	0	0	0	0.083114	lncRNA	12.5291	0.40625	1	H	0.999996	[0.9999955800609257, 4.4199390743172891e-06]
XLOC_013181	0	0	0	0	0	0	0.718731	0	0	0	0	0	0	0	0	0	0	0.04595	0	4.81546	0	0	0	0	0	0	0	0	0	0	0	0	lncRNA	4.81546	0.174379	1	H	0.999996	[0.9999955800609257, 4.4199390743172891e-06]
XLOC_013217	0.046378	0	1.55666	5.79431	2.7753	1.46382	0.094024	0	0.036081	0	0	0	0	0	0	0	0	0	0	0	0.761987	0.406313	0.422916	0	0.282499	0	3.94156	0	0.036535	4.36435	0	0	lncRNA	5.79431	0.686961	3	H	0.99997	[0.99997013443214, 2.9865567859945399e-05]
XLOC_013254	0	0	0.084319	0	0	0	0	0	0	0	0	0	0	0	0	0.121706	0	0	0	0	0	0	0	11.5347	0	0	0.068139	0	0	0	0.065241	0	lncRNA	11.5347	0.371067	1	H	0.999996	[0.9999955800609257, 4.4199390743172891e-06]
XLOC_013318	0	4.78519	0	0	0	0	0.059306	22.3192	0.136549	0.068241	0	0	0.950487	9.14253	0	0	0	0	0	0	0	0	0	0	2.53916	4.20666	0	0	0	0	0	0	lncRNA	22.3192	1.38148	4	H	0.999922	[0.99992236942480317, 7.7630575196723002e-05]
XLOC_013428	0	0	0	0	0	0.935509	0	0.090065	0	6.3479	0	0	0	0	0	0	0	0	0	0	0	0	0	0	0	0.016018	0.015409	0	0	0	0	0	lncRNA	6.3479	0.231403	1	H	0.999996	[0.9999955800609257, 4.4199390743172891e-06]
XLOC_013429	0.026023	0	0	0	1.3139	0	0	0	0	6.65737	0	0	0	0	0	0	0.038137	4.72198	0.023682	0.050137	0	0.020726	0	0	0.019814	0	0.070583	0.052931	0.061499	0.023322	0.022527	0.214308	lncRNA	6.65737	0.416154	2	H	0.999989	[0.99998851063609451, 1.1489363905455511e-05]
XLOC_013486	1.43006	1.00809	1.06667	4.28624	0.668568	2.39859	0	0.069976	0.370856	6.26027	0.868641	0.021249	0	3.10379	0.091118	0.021384	4.34683	0	0.385617	0.714332	0.358326	0.105461	0.410539	0.469945	0.907386	2.56377	0	0.94267	0	0.023735	4.92902	0.054524	lncRNA	6.26027	1.18368	5	H	0.999798	[0.99979822764873949, 0.00020177235126038934]
XLOC_013488	0.260601	0	0.291568	0	0	0	0	0	0	0	0.013876	0.672116	0	0.585804	8.42196	0.030061	0.01364	0	0	0	0	0	0.016974	6.64766	1.57322	0	0.01683	0	0	0	0	0.019162	lncRNA	8.42196	0.580108	2	H	0.999989	[0.99998851063609451, 1.1489363905455511e-05]
XLOC_013572	0	0	0.018577	0	0.03105	0.205069	6.9904	0.010968	0	0	0	0.013323	0	0	0.014282	0.013407	0.012167	0.789087	0	0.03199	0.032094	0.013224	0	0	0	0	0.15012	0	0.01308	0.059523	0.014374	0.06837	lncRNA	6.9904	0.265034	1	H	0.999996	[0.9999955800609257, 4.4199390743172891e-06]
XLOC_013579	3.67151	0	0	0	3.66179	0	0	2.31755	0	0	0	0	0	21.6037	0.210539	9.81608	0.119571	3.31349	0	0	0.867388	0.974723	0	0.060326	0	0.30674	0	0	1.99248	0.073123	7.2043	0	lncRNA	21.6037	1.75604	6	H	0.999476	[0.99947567050139619, 0.00052432949860380064]
XLOC_013608	0	0	0	0	0	0	0	0	0	0	0	0	0	0	0	0	0	0	0	0	0	0	0	0	0	0	0	0	0	0	11.8475	0	lncRNA	11.8475	0.370236	1	H	0.999996	[0.9999955800609257, 4.4199390743172891e-06]
XLOC_013653	0	0	0	0	0	0	0	0	0	0	0	0	0	0	0	0	0.051001	0	0	0	0	0	0	0	0	0	0	0	0.43864	2.18327	0.542276	3.94076	lncRNA	3.94076	0.223623	1	H	0.999996	[0.9999955800609257, 4.4199390743172891e-06]
XLOC_013741	0	0	0	0	0	0	0.365405	0	0	0	0	0	0	0	0	0	0	0	4.56938	0	0	0	0	0	0	0	0	0	0	0	0	0	lncRNA	4.56938	0.154212	1	H	0.999996	[0.9999955800609257, 4.4199390743172891e-06]
XLOC_013756	0	0	0	0	0	0	0	0	0	0	0	0	0	5.75872	0	0	0.013049	0	0	0	0	0	0	0	0	0	0	0	0.014028	0	0	0	lncRNA	5.75872	0.180806	1	H	0.999996	[0.9999955800609257, 4.4199390743172891e-06]
XLOC_013758	0	0	0	0	0	0	0	0	0	0	0	0	0	0	0	0	0	0	0	0	0	0	0.08433	0	3.23903	0	0.250837	0	0	0	0	0	lncRNA	3.23903	0.111694	1	H	0.999996	[0.9999955800609257, 4.4199390743172891e-06]
XLOC_013760	0.106559	0.018271	0.01987	0.025214	0.099634	0	0	0.011732	0.041451	0.01381	0	0	0.017487	0	0	0.01434	0	0.061384	0.016163	0.017109	0	0.02829	0.259121	0	0	0	0	0.018062	0.027981	0.063668	7.37972	0.036565	lncRNA	7.37972	0.258638	1	H	0.999996	[0.9999955800609257, 4.4199390743172891e-06]
XLOC_013764	0.056136	11.5121	0.041871	0.079698	0.034992	0.025678	0.02529	0.024722	0	0.029101	0	0	0	0.690404	0.064381	0.015109	0.013711	0.177855	0.136233	0.252363	0.090422	0.298061	0	0	0.983069	0.017587	0.067672	0.076121	0.029481	0.117391	0.048596	0.019263	lncRNA	11.5121	0.466477	1	H	0.999996	[0.9999955800609257, 4.4199390743172891e-06]
XLOC_013890	0.017917	0	0.140326	0	0	0	0.048433	7.76444	8.50309	0.027865	2.39087	5.46316	0.035283	9.39141	0.015412	0	0.210068	0.015482	0.081531	0	0	0.642166	0	0	0.354705	0	0	0	14.496	2.61749	0.015511	0.018445	lncRNA	14.496	1.6328	5	H	0.999798	[0.99979822764873949, 0.00020177235126038934]
XLOC_013999	0.051479	1.64184	0.460774	0	0.519849	1.1162	1.21065	0.761748	5.16647	0.008006	0.007675	0.008261	0	4.56977	0.008856	1.46317	0.045267	2.05509	2.52052	0.039674	0.189063	0.114802	0.037555	0.053289	0.391969	1.70316	2.97882	1.04711	0.267656	1.42104	0.757605	0.286172	lncRNA	5.16647	0.965736	2	H	0.999989	[0.99998851063609451, 1.1489363905455511e-05]
XLOC_014001	0	0	0.357075	1.01079	0	1.61713	0.01659	1.57309	0.0191	0	0	0	0	0.372982	0	0	0	0.19092	0.804321	1.0406	3.15568	0.058659	0.358192	0	0.654241	0.023074	0	1.3982	0	0.022003	3.14539	0.025273	lncRNA	3.15568	0.495103	2	H	0.999989	[0.99998851063609451, 1.1489363905455511e-05]
XLOC_014015	2.74503	10.2723	5.93994	0.042827	0.479484	6.83031	0	0	0	0	0	0	0	0	0	0	0	0	0	1.13331	0	0	0	0	0	0	0	0	0	0.135175	0	0.124212	lncRNA	10.2723	0.865706	3	H	0.99997	[0.99997013443214, 2.9865567859945399e-05]
XLOC_014016	0	1.10502	0.133524	0	0.446349	8.51625	0	0	0	0	0	0	0	0	0	0	0	0	0	2.64425	0	0	0	0	0	0	0	0	0	0	0	0	lncRNA	8.51625	0.401419	1	H	0.999996	[0.9999955800609257, 4.4199390743172891e-06]
XLOC_014027	0	0	0	0	0	0	0	0	0	0	0	0	0	8.41428	0	0	0	0	0	0	0	0	0	0	0	0	0	0	0	0	0	0	lncRNA	8.41428	0.262946	1	H	0.999996	[0.9999955800609257, 4.4199390743172891e-06]
XLOC_014028	0	0	0	0	0	0	0	0	0	0	0	0.032762	0	5.62723	0	0	0	0	0	0	0	0	0	0	0	0	3.32244	0	0	0	0	0	lncRNA	5.62723	0.280701	2	H	0.999989	[0.99998851063609451, 1.1489363905455511e-05]
XLOC_014154	0	0	0	0	0	0	0	0	0	0	0	0	0	0	0	0	0	0	4.65361	0	0	0	0	0	0	0	0	0	0	0.138875	0.026828	0.446642	lncRNA	4.65361	0.164561	1	H	0.999996	[0.9999955800609257, 4.4199390743172891e-06]
XLOC_014158	0	0	0	0	0	0	14.8004	0	0	0	0	0	0	0	0	0	0	0	0	0	0	0	0	0	0	0	0	0	0	0	0	0	lncRNA	14.8004	0.462512	1	H	0.999996	[0.9999955800609257, 4.4199390743172891e-06]
XLOC_014181	0	0	0	0	0	0	0	0	0	0	0	8.74158	0.096638	0	0	0	0	0	0	0	0.75886	0	0	0	0.448386	0	0	0	0	0	0	0	lncRNA	8.74158	0.313921	1	H	0.999996	[0.9999955800609257, 4.4199390743172891e-06]
XLOC_014182	0	0	0	0	15.0521	0	0	0	0	0	0	0	0	0	0	0	0	0	0	0	1.29115	0	0	0	0	0	0	0	0	0	0	0	lncRNA	15.0521	0.510726	1	H	0.999996	[0.9999955800609257, 4.4199390743172891e-06]
XLOC_014215	0	0	0	0.038143	0	0	0.090777	0	0	0	5.107	0	0	0	0	0	0	1.69464	0	0	0	0.064192	0	0.019864	0.777323	0	0	0.437169	0	0.626028	0	0	lncRNA	5.107	0.276723	1	H	0.999996	[0.9999955800609257, 4.4199390743172891e-06]
XLOC_014220	0	0	0	0.031104	0	0	0	0	0	0	0	0	0.021571	0	0	0	0	0	0.019938	0	0	0	0	0	0.016681	0.020592	0.039616	0.066844	0.069036	1.29592	0.341386	3.04471	lncRNA	3.04471	0.155231	1	H	0.999996	[0.9999955800609257, 4.4199390743172891e-06]
XLOC_014229	1.11533	0	1.39546	0	0	0	0	0.316891	5.14094	0.009326	0	0	1.88932	0.078087	0	0	0	0.829022	0	1.07444	0	0.047758	0.481191	0.017735	0.420045	0.529783	0.086744	0	0	0	0.010382	0.012346	lncRNA	5.14094	0.420463	1	H	0.999996	[0.9999955800609257, 4.4199390743172891e-06]
XLOC_014460	0	0	0.388342	0.862378	0	4.52506	0	0	0	0	0	0	0	0	0	0	0	0.7498	0	0	0	0	0	0	0	0	3.64816	0	0.068358	0	0	0	lncRNA	4.52506	0.320066	2	H	0.999989	[0.99998851063609451, 1.1489363905455511e-05]
XLOC_014503	0	0	0	0	0	0	0	0	0	0	0.010509	0	4.95548	0.030598	0	0	0	0.060908	0	0.285201	0	1.60563	1.06702	0.020848	0.075139	1.97432	0	0	0.022212	0.012635	0	0	lncRNA	4.95548	0.316266	1	H	0.999996	[0.9999955800609257, 4.4199390743172891e-06]
XLOC_014517	2.52305	0	0	0.955222	9.98685	0.115413	5.22877	1.00002	0.06543	16.0224	0.125389	0	16.2303	4.3808	19.6768	0.067909	13.3729	0	0	11.5046	0	5.69353	0.84361	0.808392	1.02457	0	0	0	0	0	0.145611	0	lncRNA	19.6768	3.43036	9	H	0.990869	[0.99086945246319658, 0.0091305475368033493]
XLOC_014544	0	0	0	0	0.065323	8.91626	0	0	0	0	0	0	0	0	0	0	0	0	0	0	0	0	0	0	0	0	0	0	0	0	0	0	lncRNA	8.91626	0.280675	1	H	0.999996	[0.9999955800609257, 4.4199390743172891e-06]
XLOC_014614	0.301782	0.03881	0.028137	2.58857	0.035271	0	0.025492	0.606366	7.10214	0.009778	0	0	0.012381	0.013645	0	0.020306	0.018428	0.065191	2.08271	0.327059	0	0.280413	0.011466	0.018595	0.497855	0.035455	0	0.025577	0.009906	0	0.108853	0	lncRNA	7.10214	0.445756	1	H	0.999996	[0.9999955800609257, 4.4199390743172891e-06]
XLOC_014619	0	0	0	0	0	0	0	0	0	0	0	0	0	0	0	0	0	0	0	0	1.06187	0	0.053435	0	0	3.70385	0	0.014899	0.023081	0	3.69041	0.015081	lncRNA	3.70385	0.267582	2	H	0.999989	[0.99998851063609451, 1.1489363905455511e-05]
XLOC_014626	0.039883	0.041032	0.044623	0.056624	0	0.054732	0	8.61526	0.031029	0.031013	0	0	0.03927	0	0.034306	0.032204	0	0.068925	0	0.115264	0.038546	0.031765	0.036369	0.029489	0.030367	0	0.03606	0.162248	0.062838	0.214468	0	0.041057	lncRNA	8.61526	0.30898	1	H	0.999996	[0.9999955800609257, 4.4199390743172891e-06]
XLOC_014689	0	0	0.60537	0.219482	3.64258	7.99799	1.04471	0.010212	0.012027	0	0.011524	3.82053	0.213099	0.654275	5.58493	0.062414	0.045312	1.02857	0.028138	0.402099	0.194232	4.03851	1.53659	0.01143	1.34187	0	0	0	0.036535	0.041565	0	0	lncRNA	7.99799	1.01825	5	H	0.999798	[0.99979822764873949, 0.00020177235126038934]
XLOC_014766	0	0	0	0	6.5865	0.116468	0	0	0	0	0	0	0	0.092101	0	0	0	0	0	0	0	0	0	0	0	0	0	0	0	0	0	0	lncRNA	6.5865	0.212346	1	H	0.999996	[0.9999955800609257, 4.4199390743172891e-06]
XLOC_014780	0	0	0	0.078558	0.103474	0	0	0	0	0.043027	0	0	0.108962	0	0	0.044679	0	1.91248	1.46034	0.213217	0	0.793255	0	0.081825	0	0	0	6.75294	0.087179	0.247955	0.095801	0.170885	lncRNA	6.75294	0.381081	1	H	0.999996	[0.9999955800609257, 4.4199390743172891e-06]
XLOC_014781	0	0	0	0.289716	0	0	0	0	0	0	0	0	0	0	0	0	0	5.73062	1.57854	0	0	2.92545	0.558249	0	0	0	0	11.9333	0	0	0.088327	0	lncRNA	11.9333	0.722006	2	H	0.999989	[0.99998851063609451, 1.1489363905455511e-05]
XLOC_014836	0	0	0	0	0	0	0	0	0	0	3.02339	0.012421	0.015242	0	0	0	0	0	0	0	0	0	0	0	0	0	0	0	0	0	0	0	lncRNA	3.02339	0.095345	1	H	0.999996	[0.9999955800609257, 4.4199390743172891e-06]
XLOC_014897	0.585681	2.55778	8.26451	1.73091	5.04036	6.16742	0.500799	4.6585	0.055794	0.929442	2.20974	5.27487	2.6362	3.73563	0	0.028954	0.026275	3.96599	1.76219	2.95923	1.77899	3.0463	1.49324	1.70567	3.46743	0.235919	1.96683	0	2.66472	0	1.08646	0	lncRNA	8.26451	2.20424	9	H	0.990869	[0.99086945246319658, 0.0091305475368033493]
XLOC_015018	2.96128	0.380824	0	7.09466	1.644	6.30732	0.145919	0	0	12.8567	1.74762	0	0	0.970761	0	0	0.022603	6.69016	0.561451	1.21835	6.0221	4.12739	0	0	0.070461	0	0.027889	0	0	0.055291	3.33793	0.031755	lncRNA	12.8567	1.75858	7	H	0.998638	[0.9986381696811838, 0.0013618303188162881]
XLOC_015029	0	0	0	0	0	0	0.009332	0	0	0	0	0	0	0	0	0	0	0	0	0	0.013346	0	0	0	0	0	0	0	0.010878	7.43774	0.011954	0	lncRNA	7.43774	0.233852	1	H	0.999996	[0.9999955800609257, 4.4199390743172891e-06]
XLOC_015049	0.117307	0.100572	0.098435	0.083273	0.054842	0.093905	0.019818	0.032288	0.022816	0.030406	0.007287	0.125501	0.009625	0.116692	0.084086	0.110507	9.55565	0.13515	1.05868	0.273099	0.08503	0.015571	0.0624	0.028912	0.029773	0.018376	0.026515	0.029826	0.046205	0.648327	0.025388	0.18114	lncRNA	9.55565	0.416481	1	H	0.999996	[0.9999955800609257, 4.4199390743172891e-06]
XLOC_015060	7.04731	0.181259	0	0	0.082367	0	0	0	0	0	0	0	0	0	0	0	0	0	0	0	0	0	0	0	0	0	0	0	0	0	0.076259	0.090684	lncRNA	7.04731	0.233684	1	H	0.999996	[0.9999955800609257, 4.4199390743172891e-06]
XLOC_015096	1.84882	0.558411	9.73532	2.60077	0.428206	0.256043	0	0	0.026392	1.66187	0	0	0	0	0	0	0	0.043969	0.030873	0	0.409825	0.1486	1.51579	0.037624	4.6364	0.015942	4.49332	0.034501	2.59221	0.152016	1.85012	0.104766	lncRNA	9.73532	1.03693	3	H	0.99997	[0.99997013443214, 2.9865567859945399e-05]
XLOC_015124	0.147848	1.26756	0	0	3.36384	5.00467	0	0	0	0.421544	0.036738	0	0	0	0	2.70596	0	0.042584	0.089701	0.23738	1.38127	0	0	0.182195	0.375241	0.04632	0	0	0	0	0.042663	0	lncRNA	5.00467	0.479548	2	H	0.999989	[0.99998851063609451, 1.1489363905455511e-05]
XLOC_015187	0.065081	0	0	0	0.020284	2.7984	0.02932	0.01433	0	8.24891	1.76272	0.487385	0	0.517917	0	0.017517	0.651744	0.03749	2.38885	0.752338	0.062898	0	0	0.01604	0.396423	1.16221	0	0	0.922835	0.019442	0	0.022332	lncRNA	8.24891	0.637327	1	H	0.999996	[0.9999955800609257, 4.4199390743172891e-06]
XLOC_015227	0	0	0	0	0	0	0	0	0	0	0	0	0	0	0	0	0	0	0	0	0	0	0	0.032785	0	4.56342	0	0	0	0	0	0	lncRNA	4.56342	0.143631	1	H	0.999996	[0.9999955800609257, 4.4199390743172891e-06]
XLOC_015266	4.25077	0.024569	0	0.033904	0	0	0.016138	1.89304	0	0	0	0.325747	0	3.65404	6.20347	0.559198	0.034998	0	0.021733	0.322074	0	0.114119	1.32838	0.035314	0.018183	0	0.086365	0.072862	0.018813	0.021403	0.227405	0	lncRNA	6.20347	0.601954	3	H	0.99997	[0.99997013443214, 2.9865567859945399e-05]
XLOC_015285	0	0	6.07099	0	0	0	0	0	0.187622	3.56307	0	2.51559	0	2.6171	0	0	0	0	0	0	0	0	0	0	3.67249	0	0	0	0	0	0	9.68227	lncRNA	9.68227	0.884661	4	H	0.999922	[0.99992236942480317, 7.7630575196723002e-05]
XLOC_015375	0	0	0	0	0	0	0.033626	14.6926	0	0	0	0	0	0	0	0	0	0	0	0	0	0	0	0	0	0	0	0	0	0	0	0	lncRNA	14.6926	0.460196	1	H	0.999996	[0.9999955800609257, 4.4199390743172891e-06]
XLOC_015651	0	0	0	0.117908	0	4.10285	0.112246	0	0	0.129158	0	0	0	0	0	0	0	0.071761	0	0	0.481584	0	2.27194	0	3.66756	0	0	0	0	0	0	0	lncRNA	4.10285	0.342344	2	H	0.999989	[0.99998851063609451, 1.1489363905455511e-05]
XLOC_015673	0	0.489743	0	0	0	0	0.015319	7.65182	0.158718	0	0	0	0	0.959369	0	0.018303	0	0	0	0	0	0	0	0	0.155337	0.021306	0	0	0	0	0	0	lncRNA	7.65182	0.295935	1	H	0.999996	[0.9999955800609257, 4.4199390743172891e-06]
XLOC_015684	0	0	0.68538	0	0	0.976979	1.79016	0.032811	0.141687	0	0	0.239124	0.016302	0	0	0	0	0	0	0	1.31211	0	0	0.012242	0	0.031123	0.434105	0	9.26029	4.05088	0	0	lncRNA	9.26029	0.593225	2	H	0.999989	[0.99998851063609451, 1.1489363905455511e-05]
XLOC_015710	0.044768	0.55269	0	0	0	0	0	0	0	0	0	1.32908	0	0.048582	0	0.506073	0	0	0	0	0	0	0	0.033101	0.034087	8.24709	0	0	0	0	0	0	lncRNA	8.24709	0.337358	1	H	0.999996	[0.9999955800609257, 4.4199390743172891e-06]
XLOC_015748	0	0	0	0	0	0	0	0	0	0	0	0	0	0	0	0	0	0	0.046633	0	0.643796	0.57135	0.093452	0	0	0	0	7.92116	0	0	0	0.052749	lncRNA	7.92116	0.291536	1	H	0.999996	[0.9999955800609257, 4.4199390743172891e-06]
XLOC_015780	0	0	0	0	0	0	0	0.018375	0	0.043259	0	0	0	0	1.00489	0	0	0.024035	0	0	0	0	0	0	0	0	0	8.4584	0	0.049858	0.072239	1.77533	lncRNA	8.4584	0.357699	1	H	0.999996	[0.9999955800609257, 4.4199390743172891e-06]
XLOC_015784	0.791185	0.016444	0.017883	0	0.007472	2.2702	0.264634	0.005279	0	0.652513	0.02383	0.02565	1.8413	6.53915	0.006874	0	0.011712	0.075961	0.843674	2.94094	2.18584	2.15138	1.23161	0.029545	0.01217	0.270411	0.086707	0.097533	0	4.59115	6.75231	0.592345	lncRNA	6.75231	1.07299	3	H	0.99997	[0.99997013443214, 2.9865567859945399e-05]
XLOC_015813	0	0	0	0	0	0	0	0	0.031599	0	0	0	0	0	0.104809	10.8226	0.059524	3.43937	0.036963	0.039127	0	0.032349	0	1.08112	2.25755	0	0.110166	0	0.063992	0.109204	0.035161	0	lncRNA	10.8226	0.569486	2	H	0.999989	[0.99998851063609451, 1.1489363905455511e-05]
XLOC_015815	0	0	3.8623	0	0	0	0.261358	0	0	2.38362	0	0	0	0	0	0	0	0	0	0	0	0	0.091434	0.021182	0.861608	0.013463	0.012951	0.014568	0	0	0	0	lncRNA	3.8623	0.235077	1	H	0.999996	[0.9999955800609257, 4.4199390743172891e-06]
XLOC_015845	0	0	0.040078	0.050857	0	0.294945	0.048415	0	0	0.027855	0.08011	0	0	0	0	0.028924	0	0.061905	0.097799	0.069016	6.05851	0.02853	0	0	0.027274	0	0.032387	0	0	0.096312	0	0.073751	lncRNA	6.05851	0.222396	1	H	0.999996	[0.9999955800609257, 4.4199390743172891e-06]
XLOC_015858	2.10064	0.020582	0.033575	0.596473	1.43101	1.44136	0.067599	0.019824	0.023347	4.83038	3.9447	5.4579	0.049246	0.086842	2.33175	3.49736	0.102618	0.881633	0.018207	0.539636	0.29003	1.25877	2.9828	4.11966	2.62766	0	0.018088	0.010173	0.02364	0	0.008659	0	lncRNA	5.4579	1.21294	5	H	0.999798	[0.99979822764873949, 0.00020177235126038934]
XLOC_015957	0	0	0	0	0	0	0	0	0	0	0	0	0	0	0.032826	10.3844	0.041946	0	0	0	0	0	0	0	0	0.017934	0	0	0	0	0	0	lncRNA	10.3844	0.32741	1	H	0.999996	[0.9999955800609257, 4.4199390743172891e-06]
XLOC_016094	0.070661	0	0.079057	0	3.76594	0	0	3.22075	0.054973	0	0	0	0	0	0	0.057056	0	0	0	0	0.068292	0.056278	3.60837	0	0	0.066414	0	0.071863	0	0.063328	1.95744	0	lncRNA	3.76594	0.410638	3	H	0.99997	[0.99997013443214, 2.9865567859945399e-05]
XLOC_016101	0.025022	1.46734	1.07316	0.580238	1.00603	0.560851	0.558011	1.75761	0	0.1816	0.068394	3.43322	4.35253	1.30338	0.035872	1.70389	0.018335	0.936914	1.74583	0.136593	4.1756	0.039858	2.01554	1.09156	0.146065	0.439004	0.309183	0.025448	0.446797	0.037376	0.613733	0.54093	lncRNA	4.35253	0.96331	3	H	0.99997	[0.99997013443214, 2.9865567859945399e-05]
XLOC_016106	2.1707	0	0	0	3.89692	0.556056	3.83356	0.019119	4.70605	0.60766	0.064727	1.85786	4.53108	0.251268	0	3.64573	0.021208	5.22687	1.47503	0.529753	0.055945	0.530183	4.90904	1.1342	1.49853	2.20345	1.67475	0	0	0.025939	0	0	lncRNA	5.22687	1.41955	7	H	0.998638	[0.9986381696811838, 0.0013618303188162881]
XLOC_016177	0	0	0	1.75016	0	0	0	0	0	0	0	0	0	0	0.180485	0.021178	11.6083	1.81308	0	0	0	0	1.69814	0	0	0	0.023714	0	0	0	0	0	lncRNA	11.6083	0.534222	1	H	0.999996	[0.9999955800609257, 4.4199390743172891e-06]
XLOC_016243	3.30813	0	0	0	0	0	0	0	0	0	0	0	0	0	0	0	0	0	0	0.106229	0	0	0	0	0	0	0	0	0	0	0.09546	0.113517	lncRNA	3.30813	0.113229	1	H	0.999996	[0.9999955800609257, 4.4199390743172891e-06]
XLOC_016249	0	0	0	3.45442	0	0	0	0	0	0	0	0	0	0	0	0	0	0	0	0	0	0	0	0	0	0	0	0	0	0.087226	0	0	lncRNA	3.45442	0.110676	1	H	0.999996	[0.9999955800609257, 4.4199390743172891e-06]
XLOC_016263	0	0	0	0	0	0	0	0	0	0	8.83087	0	0	0	0	0	0	0	0	0	0	0	0	0.118364	0	0	0	0	0	0	0	0	lncRNA	8.83087	0.279664	1	H	0.999996	[0.9999955800609257, 4.4199390743172891e-06]
XLOC_016320	0	0	4.89168	0	0	0	0	0	0	0	0	0	0	0	0	0	0	0	0	0	0	0	0	0	0	0	0	0	0	0	0	0	lncRNA	4.89168	0.152865	1	H	0.999996	[0.9999955800609257, 4.4199390743172891e-06]
XLOC_016362	0.018415	0	0.020603	0.026145	0.068873	0.25271	0.024889	0	0.028653	0	0.027455	0.014776	0	0	0	0	0.040481	0	0	0	0	0	0	0	0	0.069233	0.033299	0.224741	0.348163	1.6009	0.446364	4.22742	lncRNA	4.22742	0.233535	1	H	0.999996	[0.9999955800609257, 4.4199390743172891e-06]
XLOC_016379	0	0	0	0	0	0	0	0	0	0	0	0	0	0	0	0	0	0	0	0	0	0	4.02172	0	0	0	0	0	0	0	0	0	lncRNA	4.02172	0.125679	1	H	0.999996	[0.9999955800609257, 4.4199390743172891e-06]
XLOC_016380	0	0	0	0	0	0	0	0	0	0	0	0	0	0	1.06486	4.83147	0	0	0	8.74569	0	0	0	0	0	0	0	0	0	0	0	0	lncRNA	8.74569	0.457563	2	H	0.999989	[0.99998851063609451, 1.1489363905455511e-05]
XLOC_016396	6.33057	0	0	0	0	0	0	0	0	0	0	0	0	0	0	0	0	0	0	0	0	0	0	0	0	0	0	0	0	0	0	0	lncRNA	6.33057	0.19783	1	H	0.999996	[0.9999955800609257, 4.4199390743172891e-06]
XLOC_016399	0	0	0	7.7352	0	3.68645	0	0	0	0	0.22564	0	0	1.14965	0	0.733214	0	0.032693	0	0	0	1.80804	0	0	0.057617	10.2061	0	0.038479	0	0.101728	0	0.311594	lncRNA	10.2061	0.815201	3	H	0.99997	[0.99997013443214, 2.9865567859945399e-05]
XLOC_016459	0	0	9.91235	0	7.12412	0	0	0	0	0	0	0	0	0	0	11.3029	0	12.4018	0	0.341392	0.17125	6.06833	6.14003	0	0	0	16.3408	0	0	0.317609	0	0	lncRNA	16.3408	2.19127	7	H	0.998638	[0.9986381696811838, 0.0013618303188162881]
XLOC_016500	0	0	0	0	0	0	0	0	0	0	0	0	0	0	0	0	0	0	0	0	0	0	0	0	0	0	17.8243	0	0	0	0	0.261867	lncRNA	17.8243	0.565194	1	H	0.999996	[0.9999955800609257, 4.4199390743172891e-06]
XLOC_016533	1.5221	0	0	0	4.09168	0	0	15.8363	0	0	0	0	0	0	0	0.768147	0	2.79485	5.88718	1.64959	2.57437	0	0	8.30004	0	2.68241	2.75236	20.1241	0.149884	0	0.164708	0	lncRNA	20.1241	2.16555	5	H	0.999798	[0.99979822764873949, 0.00020177235126038934]
XLOC_016548	1.72518	0.480419	0.82722	0.092079	5.44564	0.534016	0	1.13963	0	0	0.019339	3.34096	0	0.056305	0.022315	0.58653	0	0	0	0	0	0.857469	0	0.009591	0	0.195066	2.75601	3.24524	0.010218	0.023251	0.707429	0.026706	lncRNA	5.44564	0.690644	3	H	0.99997	[0.99997013443214, 2.9865567859945399e-05]
XLOC_016549	0.249816	0.171342	0.698754	0.295562	0.194652	0.342824	0.028137	0.082513	0.097176	0.032376	0.062076	0.033408	0	3.38873	0.286509	0	0.82375	0.071954	0.037892	0.962633	2.09248	0	0	0.092356	0.095106	0	1.61871	0.296413	0.196798	0.037316	0.036044	0	lncRNA	3.38873	0.385166	1	H	0.999996	[0.9999955800609257, 4.4199390743172891e-06]
XLOC_016550	0.840624	1.4507	0	0.076998	0	0	0	0	0	0	0	0	0.0267	0	0	0	0	0	0	0	0	0	0.024728	4.6115	0.20647	0	0	0	0	0	0	0	lncRNA	4.6115	0.226179	1	H	0.999996	[0.9999955800609257, 4.4199390743172891e-06]
XLOC_016631	0	0	0	0.430786	0	0	0	0	0	0	0	9.44644	0.179254	0.065855	0	0	0	5.40101	0	0	0	0	0	0.13461	0	0	0.164602	0	0	0	0	0	lncRNA	9.44644	0.494455	2	H	0.999989	[0.99998851063609451, 1.1489363905455511e-05]
XLOC_016658	4.43824	0.436139	3.24266	2.70225	2.75038	1.6859	1.98783	0.005715	0.013462	3.79428	0.012899	2.25611	1.68664	0.53515	0.037209	2.22846	0.038037	0.007476	0.015747	0.033338	0.050169	0	0.007889	0.012794	0.006587	0	0.015644	0.008799	0.013631	0.038769	0	0.017812	lncRNA	4.43824	0.877501	3	H	0.99997	[0.99997013443214, 2.9865567859945399e-05]
XLOC_016667	2.27176	0.013748	0.463489	3.68066	2.77388	0.220063	2.80855	0.008828	0.062379	0.31174	0	4.17107	0.026315	4.78559	4.9082	3.345	0.048961	0.011547	2.10395	0.128734	2.40224	0.542803	0.950501	0.019761	0.132274	0.188402	0.036246	0.013591	0.98956	0.059883	0.601558	15.0773	lncRNA	15.0773	1.66121	6	H	0.999476	[0.99947567050139619, 0.00052432949860380064]
XLOC_016690	0	22.792	0	0	0	13.7486	0	0.233033	0.164668	0	0	0	0	0	0	0	0	0	1.09154	0	0	0	0	0	0	0.066313	0	0	0	0	13.5591	0.145261	lncRNA	22.792	1.61877	3	H	0.99997	[0.99997013443214, 2.9865567859945399e-05]
XLOC_016696	0	0	0	0	0	0	0.014954	8.11262	0.017215	0.017207	0	0	0	0	0	0	0	0	0	3.62383	0.491875	0.158613	1.35194	0	0	0	0	0	0	0	0	0	lncRNA	8.11262	0.430883	2	H	0.999989	[0.99998851063609451, 1.1489363905455511e-05]
XLOC_016784	3.3472	0	2.52377	0	0	0	0	0	0	0	0	0	0	0	0	0	0	1.88625	0	0	0	0	0	0	0	0	0	0	0	0	0	0	lncRNA	3.3472	0.242413	1	H	0.999996	[0.9999955800609257, 4.4199390743172891e-06]
XLOC_016839	0	0	0	0	0	0	0	0	0	0.784772	0	0.359905	0.11041	7.05795	0	0	0	0	0	0	0	0	0	0	0	0	0	0	0	0	0	0	lncRNA	7.05795	0.259782	1	H	0.999996	[0.9999955800609257, 4.4199390743172891e-06]
XLOC_016858	0.97054	0	0	0	0	0	0	0	0	0.586984	0	3.07173	0	3.21818	23.2822	2.74285	0.03951	0	1.03047	0	0	0.687099	6.58854	0	3.3254	0.861527	2.48623	0	0	4.01088	0.840182	0	lncRNA	23.2822	1.67945	6	H	0.999476	[0.99947567050139619, 0.00052432949860380064]
XLOC_016911	0.085496	0.087959	2.86965	0	0	0	0	0	0	0	0	0	0	0	0	0	0	0	6.22456	0	0	0	1.09148	0	0	0	0	0	0	0	0	0	lncRNA	6.22456	0.323723	1	H	0.999996	[0.9999955800609257, 4.4199390743172891e-06]
XLOC_016927	1.26611	0	0	0	0	0	1.28343	0	0	0	0	0	0	0	0.18151	0	0	0.364676	0	0	0	0	9.42891	0	0	0	0	0	0	0	0	0	lncRNA	9.42891	0.391395	1	H	0.999996	[0.9999955800609257, 4.4199390743172891e-06]
XLOC_016946	0	9.22809	0	0	0.056668	0	0	0	0	0	0	0	0	0	0	0	0	0	0	1.63476	0	0.04827	0	0	0.461459	0	0	0	0	0.054317	0	0.18717	lncRNA	9.22809	0.36471	1	H	0.999996	[0.9999955800609257, 4.4199390743172891e-06]
XLOC_017070	1.12716	1.02821	1.5974	0.042674	2.38888	0.598102	0.020312	6.43822	0.011692	0.01753	0.005602	2.50224	0.007399	0.774688	0.006464	0.084946	0.011013	0.058438	0.020516	0.057912	0.007262	0.005985	0.006852	0.005556	0.022886	0.007063	1.48789	2.75124	0.00592	0.074081	0.917224	0.046414	lncRNA	6.43822	0.691805	1	H	0.999996	[0.9999955800609257, 4.4199390743172891e-06]
XLOC_017080	0	0	0	0	0	0	0	0	0	0.701486	0	0.167041	0	1.73202	0.059689	4.65067	0	0	0	0	0	0	0	0	0	0	0	0	0	10.0752	0	0	lncRNA	10.0752	0.543316	2	H	0.999989	[0.99998851063609451, 1.1489363905455511e-05]
XLOC_017084	2.11019	5.60114	0.023609	0	0.029596	21.8345	0	0	0.008208	0	0	0	0	0.01145	0	0	0	0	0	0.020328	0.010197	0	0	0.015603	0	0	0	0	0	0	0.027401	0.010862	lncRNA	21.8345	0.928222	2	H	0.999989	[0.99998851063609451, 1.1489363905455511e-05]
XLOC_017087	0	0	1.07761	0	0	0	0	0	0	0	0	0	0.094834	0	0	1.01102	0	0	0	0	0	0	0	0	4.3268	0	10.7111	0	0	0	0.333516	0	lncRNA	10.7111	0.548589	2	H	0.999989	[0.99998851063609451, 1.1489363905455511e-05]
XLOC_017095	1.51505	0.018195	0.098935	0	0.022048	0.258877	0.422285	2.60525	4.64594	0.288796	3.13774	0.548701	2.80934	2.21348	0.010142	0.03332	5.16207	0.621454	0.016095	0.261235	0.757764	0.882693	0.005376	0.213581	0.130169	0	0.639595	0.797397	0.027864	0.0317	3.32227	0.036412	lncRNA	5.16207	0.98543	4	H	0.999922	[0.99992236942480317, 7.7630575196723002e-05]
XLOC_017133	4.70238	3.0196	3.08961	0.022403	0.737719	0.151583	1.81283	0	0.012276	0.736224	0.011763	0	0	0	0	0	0	0	0	0	0	3.29277	0	0.011667	0	0.014831	2.52525	0	0	0	0	0	lncRNA	4.70238	0.629403	4	H	0.999922	[0.99992236942480317, 7.7630575196723002e-05]
XLOC_017159	0	0	0	0	0	0	0	0	0	0	0	0	0	3.92297	0	0	0	0	0	0	1.28719	0	0	0	0	0	0	0	0	0	0	0	lncRNA	3.92297	0.162817	1	H	0.999996	[0.9999955800609257, 4.4199390743172891e-06]
XLOC_017199	0	0	0	0	0	0	0	0	0	0	0	0	0	4.12193	0	0	0	0	0	0	0	0	0	0	0	0	0	0	0	0	0	0	lncRNA	4.12193	0.12881	1	H	0.999996	[0.9999955800609257, 4.4199390743172891e-06]
XLOC_017200	0	0	0.050281	1.27609	2.47922	0	0.060741	0.029687	0	1.71237	0.067004	11.2147	0	0	0	0.072576	0	0	1.18609	0.519523	0.043434	4.43837	0.040981	0	1.67671	0.464639	8.53284	17.1397	3.04468	0.040278	0.07781	0.138792	lncRNA	17.1397	1.69708	5	H	0.999798	[0.99979822764873949, 0.00020177235126038934]
XLOC_017206	2.90485	0.531703	2.17333	3.13738	1.63298	0.171193	1.62584	0.200131	0	0.013858	9.00724	0.028599	0.035094	1.46979	0	0.115119	13.1109	2.75642	3.4221	0.223182	0.499486	3.69035	0.926307	3.36009	4.58638	6.19751	1.24067	2.68242	0.014039	1.70899	0.015428	0.238495	lncRNA	13.1109	2.11625	8	H	0.996468	[0.99646767362551703, 0.003532326374483002]
XLOC_017218	0.52655	0	4.56568	0.747565	0	0	5.10027	0	0	0.068241	0.03271	0.704162	4.27719	0.095235	0	0	0.032153	0.037915	4.5923	0.042271	0	0	0	0.324438	0	8.7845	0	0.044626	0.518501	0	0	0.045171	lncRNA	8.7845	0.954359	5	H	0.999798	[0.99979822764873949, 0.00020177235126038934]
XLOC_017285	0	7.73947	0	0	0	0	0	0	0	0	0	0	0	0	0	0	0	0	0	0	0	0	0	0	0	0	0	0	0	0	0	0	lncRNA	7.73947	0.241859	1	H	0.999996	[0.9999955800609257, 4.4199390743172891e-06]
XLOC_017286	0	0	0.106273	0	0	0	0.032095	0.015687	0.018474	11.1161	0	0	0	0	0	0	0	0	0	0	0	0	0	0	0	0	0	0	0	0	0	0	lncRNA	11.1161	0.352769	1	H	0.999996	[0.9999955800609257, 4.4199390743172891e-06]
XLOC_017358	0	0	0	0	0	0	0	0	0.021679	0	0	0	0	0	0	0	0	0	0	0	0	0	0	0	0.912336	0	0	10.2307	0.043903	0.024974	0.048246	0	lncRNA	10.2307	0.352558	1	H	0.999996	[0.9999955800609257, 4.4199390743172891e-06]
XLOC_017369	0	0	0	0	0	0	0	0	0	0	0	0	6.25685	0.191556	0	0	0	0	0	0	0	0	0	0	0	0	0	0	0	0	0	0	lncRNA	6.25685	0.201513	1	H	0.999996	[0.9999955800609257, 4.4199390743172891e-06]
XLOC_017511	1.63371	2.93668	2.78593	0.543217	3.52643	2.94204	0.049251	0.088262	0.014175	7.47115	0.009055	5.20937	0.388689	2.88013	0.020896	0.058847	0.017801	1.48513	1.26571	0.579214	1.55546	3.0667	2.61402	2.62247	0.050867	0.296829	2.24583	0.117356	0.038275	6.62421	1.16192	0.093781	lncRNA	7.47115	1.69979	5	H	0.999798	[0.99979822764873949, 0.00020177235126038934]
XLOC_017562	0	0	0.736748	4.90821	0.923562	3.61465	0	0	0	0	0	0	0	0	0	0	0	0	0	0	0	0	0	0	0	0	0	0	0	0	0	0	lncRNA	4.90821	0.318224	2	H	0.999989	[0.99998851063609451, 1.1489363905455511e-05]
XLOC_017569	0.015915	0.955123	0.534186	0.075317	1.33431	2.37331	1.74233	0.021027	3.61957	0.00825	5.46538	0.021283	0.412647	2.1934	2.32265	0.025701	0.023324	3.27754	5.64384	0.061326	3.08654	1.77457	1.95923	0.125519	1.32084	1.23657	0.705073	2.7624	3.15107	10.2983	7.84853	0.879249	lncRNA	10.2983	2.03982	8	H	0.996468	[0.99646767362551703, 0.003532326374483002]
XLOC_017610	0	0	0	0	1.34597	0	0	0	0	0	0	0	0	0	0	0	0	0	0	0	0	1.43312	0	0	0	7.77967	0	0	0	0	0	0	lncRNA	7.77967	0.329961	1	H	0.999996	[0.9999955800609257, 4.4199390743172891e-06]
XLOC_017622	0.017552	0.325032	0	1.1961	0.8862	0	1.80289	0.011594	0	0.013648	0.026168	0.535163	0.017282	2.05707	2.41556	0	0	3.01805	0.750741	3.17875	0.101779	3.0614	0.016005	1.31073	1.04239	0.065987	0.364986	0	0	0	0	0	lncRNA	3.17875	0.694222	3	H	0.99997	[0.99997013443214, 2.9865567859945399e-05]
XLOC_017654	0.048945	0.025177	0.109522	2.95328	0.091529	0.134334	0.049614	0.064665	0	0.01903	12.6608	0.019636	0.072287	10.6495	0.0421	0.256886	10.3111	0.042292	3.02893	0.141452	0.023652	0.916079	0.044632	1.99041	2.19875	0.046003	5.24391	0.049778	0.250623	0.21933	5.52939	0.100771	lncRNA	12.6608	1.7917	6	H	0.999476	[0.99947567050139619, 0.00052432949860380064]
XLOC_017659	1.09233	0	0.122213	0	3.47259	5.39645	2.95272	6.13343	0	0.25482	0	1.49001	0	5.21573	0	0.617409	0	9.34428	3.47934	0.736603	0.105571	6.52491	0	1.93839	0.415856	0.102668	0	3.66605	0	0.097898	13.4277	0	lncRNA	13.4277	2.08084	9	H	0.990869	[0.99086945246319658, 0.0091305475368033493]
XLOC_017660	3.43135	0	1.12915	1.43283	0	0.276992	0	0	0.078516	0	0	0	0	0	0	0	0	0.17441	0	0	0	0	0	0	0	0.189712	0	0	0	0	0	0	lncRNA	3.43135	0.20978	1	H	0.999996	[0.9999955800609257, 4.4199390743172891e-06]
XLOC_017676	0	0	0	0	0	0	0	0	3.24007	0.03175	0	0	0	0	0	0	0	0	1.0776	0	0	0	0	0	0	0	0	0	0	0	0	0	lncRNA	3.24007	0.135919	1	H	0.999996	[0.9999955800609257, 4.4199390743172891e-06]
XLOC_017819	0	0	0	0	0	0	0.982313	0.030007	0	0	0	0	0	0	0	9.6098	0.232999	0	0.165359	0	0.131705	0	0	0	0.069174	0	0	0	3.29216	0.162845	0	0.514381	lncRNA	9.6098	0.474711	2	H	0.999989	[0.99998851063609451, 1.1489363905455511e-05]
XLOC_017847	2.12158	1.37493	0	0.023717	1.28082	1.51304	0	0	0	0.01299	0.012453	0	4.24366	0.1269	0	0	0	2.13635	3.72474	2.38176	0.33905	0.15966	2.26979	0.024704	0.686858	0.141311	0	0	2.02664	0	0	0	lncRNA	4.24366	0.768779	2	H	0.999989	[0.99998851063609451, 1.1489363905455511e-05]
XLOC_017924	0	0	0	0	0	0	0	0	0	0	0	0	0	0	0	0	0	0	3.2116	0	0	0	0	0	0	0	0	0	0	0.054531	0.026336	0.313176	lncRNA	3.2116	0.112676	1	H	0.999996	[0.9999955800609257, 4.4199390743172891e-06]
XLOC_017957	0	0.205869	0	21.5913	7.29694	0	0	0	0	0	0	0	0	0	0	0	0	0	0	0	0	0	0	0	0	0	0	0	0	0	0	0	lncRNA	21.5913	0.909191	2	H	0.999989	[0.99998851063609451, 1.1489363905455511e-05]
XLOC_017973	0	0	0	0	0	8.60921	0	0	0	0	0	0	0	0	0	0	0	0	0	0	0	0	0	0	0	0	0	0	0	0	0	0	lncRNA	8.60921	0.269038	1	H	0.999996	[0.9999955800609257, 4.4199390743172891e-06]
XLOC_017975	0.020141	0.020721	2.14072	0	0	0	0	0	0	0	0	0	0	3.80303	0.034648	0.016263	26.5059	0	0.201623	0	0	0	0	0	0	0	3.35059	0	0	0.036101	0.034871	0	lncRNA	26.5059	1.13014	3	H	0.99997	[0.99997013443214, 2.9865567859945399e-05]
XLOC_018022	0.036612	4.7837	0.081925	0	0.102699	0	0.074225	0	0.028484	0	0	0.058754	0.036049	0.754893	0	1.35989	0.026828	2.40433	0.133278	0.529049	0.176923	1.54546	0.333863	0.027071	3.93062	0	0.033102	0.037235	0.057684	0.098439	0.031695	0.113069	lncRNA	4.7837	0.524871	2	H	0.999989	[0.99998851063609451, 1.1489363905455511e-05]
XLOC_018049	0	3.63747	0	0	5.74933	0	0	0	0	0	0	0	0.151357	0	0	0	0	0	0.69949	0.444261	0	1.95891	0	0	1.40455	0	8.61706	0	0.363294	0.137771	0.133075	0	lncRNA	8.61706	0.728018	3	H	0.99997	[0.99997013443214, 2.9865567859945399e-05]
XLOC_018051	0.049598	0	0	0	0	0	2.363	0.016382	0	0	0.018487	0	5.24979	0.026912	0	0	0	0.085714	0	0	0	0.019751	0.1583	1.72361	0.018882	0	0	0.050443	0.019536	0.022226	0	0.025529	lncRNA	5.24979	0.307755	1	H	0.999996	[0.9999955800609257, 4.4199390743172891e-06]
XLOC_018082	0.448976	0	0	0	0	0	0	0.059318	0	0.034913	0	0	0	1.21806	0	8.77322	0.164496	0.543134	0	0	0	0.178793	0	0	0	0	0	0	0	0.040239	15.508	0.046219	lncRNA	15.508	0.844231	2	H	0.999989	[0.99998851063609451, 1.1489363905455511e-05]
XLOC_018093	0	9.7586	0	0.547428	1.73053	0.105827	0.26057	0	8.87932	0	0	0	0	0	0	0	0	0	0	0.07429	0	0	6.75091	0	0.058717	0	0	0	0	0	1.06814	0.396933	lncRNA	9.7586	0.925977	3	H	0.99997	[0.99997013443214, 2.9865567859945399e-05]
XLOC_018131	5.79344	8.52182	0.021428	0.353479	0.573035	0.565068	4.49752	8.96989	1.19199	0.067016	0.107078	5.1096	0.037714	0.633896	0	3.78103	0.035084	1.16669	1.64709	0.064574	0.046274	1.37281	1.40589	0.269054	1.51657	0.783033	2.57139	0.019478	0.030175	0.051494	5.46294	0.039431	lncRNA	8.96989	1.77206	7	H	0.998638	[0.9986381696811838, 0.0013618303188162881]
XLOC_018134	0.058395	0.060078	0	0	1.91102	0	4.02517	0	0	0	2.00244	0	0	0	0.502292	0	0.04279	0	0	0	0	0	0	0	0	0	0.052797	0.059389	0	0	0	0.060114	lncRNA	4.02517	0.274203	1	H	0.999996	[0.9999955800609257, 4.4199390743172891e-06]
XLOC_018157	0	0	0.253369	0	0	0	0	0	0	0	3.67646	0	0	0	0	0	0	0	0	0	0	1.26254	0.344178	0	0.383173	0	0.02275	0	0	0	0.500997	0.051806	lncRNA	3.67646	0.202977	1	H	0.999996	[0.9999955800609257, 4.4199390743172891e-06]
XLOC_018190	0	0	0	10.3029	0.092949	0	0	0	0	0	0	0	0	0	0	0	0	12.3693	0	0.766121	0	0.079174	0	0	2.72488	0	0.898789	0.202203	0	0	0	0.102336	lncRNA	12.3693	0.860583	2	H	0.999989	[0.99998851063609451, 1.1489363905455511e-05]
XLOC_018224	0.050792	0	0.056828	0	0	3.41542	0.068649	0	0	0	0	0	0	0	0	0	0	0	0	0	0	0	0	0	0.038674	0	0	0	0	0	0	0	lncRNA	3.41542	0.113449	1	H	0.999996	[0.9999955800609257, 4.4199390743172891e-06]
XLOC_018342	0	0	0	0	0	0	0	0	0	0	0	0	0	0	0	0	0	0	7.05721	0	0	4.85856	0	0	0	0	0.093482	0	0	0	0	0	lncRNA	7.05721	0.375289	2	H	0.999989	[0.99998851063609451, 1.1489363905455511e-05]
XLOC_018433	0	0	0	0	0	0	0	0	0	0	0	0	0	0	0	0	0	12.6435	0	0	0	0	0	0	0	0	0	0	0	0	0	0	lncRNA	12.6435	0.395109	1	H	0.999996	[0.9999955800609257, 4.4199390743172891e-06]
XLOC_018487	0.691865	1.83881	3.05761	0.016371	1.19678	0.205714	0	0.258988	0	3.19211	0.47278	0.268319	0	1.22632	0.009919	0.065176	0	1.65399	2.86488	0.011108	0	0.450012	0	0.426299	0.421433	2.07006	0	0.023455	0.009084	0.020669	3.62357	0.047482	lncRNA	3.62357	0.753838	3	H	0.99997	[0.99997013443214, 2.9865567859945399e-05]
XLOC_018562	20.5843	0	0	4.7671	0	0	4.53818	0	0	1.36225	0	0	0	0.158425	0	25.2261	0.213949	0.126146	0.797154	15.8919	1.41093	0.930176	0.798752	0.431768	0	0.137213	0	0	0	0	20.8526	0	lncRNA	25.2261	3.06959	6	H	0.999476	[0.99947567050139619, 0.00052432949860380064]
XLOC_018612	0	0	0	0.679488	0	0.019903	4.94944	0	0	0	0	0	0	0.723974	0.012475	0	0	0	0	0	1.82218	0	0	0.010723	0	0	1.28503	0	0	0	0	0	lncRNA	4.94944	0.296976	1	H	0.999996	[0.9999955800609257, 4.4199390743172891e-06]
XLOC_018625	0.032239	0.033168	0	15.4706	0	0	0	0	0	0.27576	0	0	0	0	0	0	0	12.1457	0	0	0	0	0.029399	0	0	0	1.45741	0	0	0	0	0	lncRNA	15.4706	0.920135	2	H	0.999989	[0.99998851063609451, 1.1489363905455511e-05]
XLOC_018631	0	0	0	0	0	0	0	0	0	0	7.97928	0.032906	0	0	0	0	0	0	0	0	0	0	0	0	0	0	0	0	0	0	0	0	lncRNA	7.97928	0.250381	1	H	0.999996	[0.9999955800609257, 4.4199390743172891e-06]
XLOC_018635	0	2.98168	7.25861	0	0	5.94755	0	0	0	0	0	0	0	0	0	0	0	0	0	0	0.102789	0.931774	0	0	0.485879	0	1.00967	0	0	0	0.713545	0	lncRNA	7.25861	0.607234	2	H	0.999989	[0.99998851063609451, 1.1489363905455511e-05]
XLOC_018673	0	0	0	0	0	0	0	0	0	0	0	0	0	0	0	0	0	7.28513	0	0	0	0	0	0	0	0	0	0	0	0	0	0	lncRNA	7.28513	0.22766	1	H	0.999996	[0.9999955800609257, 4.4199390743172891e-06]
XLOC_018691	0	0	0	0	0	0	0	0	0	0	0	0	0	0	0	0	0	0	0	0	0	0	0	3.41219	0	0	0	0	0	0	0	0	lncRNA	3.41219	0.106631	1	H	0.999996	[0.9999955800609257, 4.4199390743172891e-06]
XLOC_018710	0	0	0	0	0	6.4202	0	0	0	0	0	0	0	0	0	0	0	0	0	0	0	0.095541	0	0	0	0	0	0	0	0	0	0	lncRNA	6.4202	0.203617	1	H	0.999996	[0.9999955800609257, 4.4199390743172891e-06]
XLOC_018711	0	0	0	0	0	0	0	0.098926	0	0	0	0	0	0	0	0	0	0	0	0	0	0	0	0	0	0	0	0	11.5613	0	0	0	lncRNA	11.5613	0.364384	1	H	0.999996	[0.9999955800609257, 4.4199390743172891e-06]
XLOC_018747	5.30192	0	0.930096	0	0	4.61396	0.037452	23.7844	0.071861	0.02873	0.0964	0	0.018189	1.32313	0	0.253583	0	1.21317	0.016812	0	7.57018	3.36934	4.26202	0.013659	1.4066	7.95236	0	0	0	0.016557	3.07053	0.019017	lncRNA	23.7844	2.04281	8	H	0.996468	[0.99646767362551703, 0.003532326374483002]
XLOC_018852	4.83225	0	0	0	0	0	0	0	0	0	0	0	0	0	0	0	0	0	0	0	0	0	0	0	0	0	0	0	0	0	0	0	lncRNA	4.83225	0.151008	1	H	0.999996	[0.9999955800609257, 4.4199390743172891e-06]
XLOC_018892	0	8.12558	0	0	0	0	0	0	0	0	0	0	0	0	0	0	0	0.03204	6.98529	0	0.071673	0	0	0	0	0	0	0	0	0	0	0	lncRNA	8.12558	0.475456	2	H	0.999989	[0.99998851063609451, 1.1489363905455511e-05]
XLOC_018917	0.021563	0	0.217123	0	2.68146	5.29668	0	0	0	0.016767	0.016074	0.017302	11.6344	0.046799	0.018547	0	0.047401	1.54644	6.06363	1.24632	3.02174	0.017173	0	0.047829	0.738805	0	0.038991	2.41225	0.033973	0.03865	0.055999	0	lncRNA	11.6344	1.10237	4	H	0.999922	[0.99992236942480317, 7.7630575196723002e-05]
XLOC_018949	0	0	0	0	0	0.492335	0	0	0	0	0.053489	1.66964	10.3147	0	0	0	0	0	0	0	0.069347	0	0	0	3.278	0	0	0	0	0	0	0	lncRNA	10.3147	0.496173	2	H	0.999989	[0.99998851063609451, 1.1489363905455511e-05]
XLOC_018989	0.409224	0	1.72966	0.451883	0.042515	0.124796	0.030727	0	0.070749	0.106071	0	0	0.089539	0	0.039111	0	0.033318	0	3.72422	0	0.043945	0.036214	0	0	0.034621	0	0.04111	0	0	16.5042	0	0.140423	lncRNA	16.5042	0.739134	2	H	0.999989	[0.99998851063609451, 1.1489363905455511e-05]
XLOC_019004	0	0	0	0	0	0	0	0	0	0	0	0	0	0	0	0	0	0	0	0	5.07132	1.97793	0.036526	0.029617	0	0.037648	0	0.122211	0.157772	1.93854	0.762857	4.70073	lncRNA	5.07132	0.463598	2	H	0.999989	[0.99998851063609451, 1.1489363905455511e-05]
XLOC_019020	0	0	0	0	0	0	0	0	0	0	0	0	0	0	0	0	0	12.7543	0	0	0	0	0	0	0	0.111882	0	0	0	0	0	0	lncRNA	12.7543	0.402068	1	H	0.999996	[0.9999955800609257, 4.4199390743172891e-06]
XLOC_019044	9.55138	0.228525	0	0.47304	0	0.304824	0.075054	0.073366	0.17281	0.086363	0	0.445576	0	0.482097	0.095532	0.53807	0.081382	0.383869	0.202149	0.213982	0.107339	0.973013	0.303832	0.164237	0.084564	0	0	0.338859	0.612443	0.696765	0.19229	0.457327	lncRNA	9.55138	0.541834	1	H	0.999996	[0.9999955800609257, 4.4199390743172891e-06]
XLOC_019092	1.51171	0.200679	0.05456	0	4.10364	0.669203	0.032954	0	0.037938	0	0.036352	0	0	0	0	3.62255	0.035733	1.89616	0	2.63072	0.377039	1.74774	0	10.0597	2.89614	16.9127	11.5956	0	0.076831	0	7.17655	0.200801	lncRNA	16.9127	2.0586	6	H	0.999476	[0.99947567050139619, 0.00052432949860380064]
XLOC_019102	0	3.67952	0	0	0.163925	0	0	0	0	0	0	0	0	0	0	0	0	0	0	0.033778	0	0.027926	0	0	0.667442	0.032956	0.031702	0	0	0	0	0.072191	lncRNA	3.67952	0.14717	1	H	0.999996	[0.9999955800609257, 4.4199390743172891e-06]
XLOC_019197	0	0	0	0	1.20457	0	9.9186	0.060787	0.035795	0	0	0	0	0	0	0	0	0	0	0.044323	0	0	0	0	0	0	0	0	0	0	0	0	lncRNA	9.9186	0.352002	1	H	0.999996	[0.9999955800609257, 4.4199390743172891e-06]
XLOC_019231	0	0	0	3.1764	0	0	0	0	0	0	0	0	0	0	0	0	0	0	0	0	0	5.69219	0	0	0	0	0	0	0	0	0	0.063977	lncRNA	5.69219	0.279143	2	H	0.999989	[0.99998851063609451, 1.1489363905455511e-05]
XLOC_019291	0.395848	0.113126	0.123024	0.031222	0.020562	0.181075	0.029723	0.072637	0	0.034201	0.016394	0	0	0.071595	0.037833	0.071029	0.016115	6.36585	0.020014	0.127112	0.148779	0.858243	0.501348	2.34149	0.117212	0	0.079533	0.044732	0.086622	0.236514	8.85256	0.067917	lncRNA	8.85256	0.658197	2	H	0.999989	[0.99998851063609451, 1.1489363905455511e-05]
XLOC_019313	0.525016	0.212783	0	4.6982	0.535527	0.589486	0.010751	0	0	0	2.12294	0.012766	9.49284	0.06906	14.9438	0.012846	0.023316	0.013747	2.389	0.030653	2.02965	0	0.841454	0	1.80494	0	0	0	0	0.014259	0	5.20817	lncRNA	14.9438	1.42441	4	H	0.999922	[0.99992236942480317, 7.7630575196723002e-05]
XLOC_019315	0	0	0	0	0.384336	0	0	0	0	0	0	0	0	0	0	0	0	0	0	0	0.023369	0	0	0	0	0	3.36662	0	0	0.02167	0.041863	0.149346	lncRNA	3.36662	0.1246	1	H	0.999996	[0.9999955800609257, 4.4199390743172891e-06]
XLOC_019339	0	0	0	0	4.27679	0	0	0	0	0	0	0	0	0	0	0	0	0	0	0	0	0	0	0	0	0	0	0	0	0	0	0	lncRNA	4.27679	0.13365	1	H	0.999996	[0.9999955800609257, 4.4199390743172891e-06]
XLOC_019397	0.629023	0.011556	0.025135	0	0.462116	0.184974	0	0.02226	0.270901	0.043672	0.376805	1.00043	2.04605	0.109705	0	0.244885	0.016462	3.1447	3.06672	0.010821	0.032568	0.411523	0.051214	0.033221	1.38552	0.010557	0.091401	0	0	0.312076	0	0.011563	lncRNA	3.1447	0.437683	2	H	0.999989	[0.99998851063609451, 1.1489363905455511e-05]
XLOC_019487	0	0	0	0	0	0.230827	0	0	0	0	0	12.1468	0	0	0	0	0	0	0	0	0	0	0	0	0	0	0	0	0	0	0	0	lncRNA	12.1468	0.3868	1	H	0.999996	[0.9999955800609257, 4.4199390743172891e-06]
XLOC_019500	0	0	0	0	0	0	3.18759	0	0	0.01755	0	0	0	0	0	0	0	0	0	0.130449	2.59565	0	0	0	0.017184	0	0.04081	0.022953	0	0	0	0	lncRNA	3.18759	0.187881	1	H	0.999996	[0.9999955800609257, 4.4199390743172891e-06]
XLOC_019513	0.059595	0	0	8.88393	0.055722	3.1895	0	0	0	0	0	0	0	1.61679	0	0	0	0	0	0	0	0	1.68466	0.352509	3.63006	0	0.053881	0	0	0	0	0	lncRNA	8.88393	0.610208	3	H	0.99997	[0.99997013443214, 2.9865567859945399e-05]
XLOC_019540	3.08966	0.081504	0	2.58692	4.76543	7.42899	4.39003	0	0.020545	1.04726	9.35071	2.18246	0.208008	0	0	0	0	0.273818	0	0.992133	0.12761	6.54099	0	4.88134	2.05089	0	0.047751	0	0.977739	0	2.05744	0.027185	lncRNA	9.35071	1.66026	7	H	0.998638	[0.9986381696811838, 0.0013618303188162881]
XLOC_019545	0.370077	0	0	0	0	0	0	0	0	0.031975	0	0	0	0	0	0	0.015065	0	4.02284	0	0	0	0	0	0	0	0	0	0	0	0	0	lncRNA	4.02284	0.138749	1	H	0.999996	[0.9999955800609257, 4.4199390743172891e-06]
XLOC_019550	0.110429	0.477162	0.593043	0.282204	0.578215	0.606167	0.597005	0.043769	0.721657	0.377826	0.230497	0.159492	0.043492	0.071902	0.018997	0.0535	0.048551	0.229007	0.42209	1.04253	0.875153	0.087951	0.201398	0.06532	0.184979	1.22474	0.299525	0.067385	0.173985	7.06643	0.191193	1.59151	lncRNA	7.06643	0.585534	1	H	0.999996	[0.9999955800609257, 4.4199390743172891e-06]
XLOC_019606	0	0	0	0	0	0	0	0	0	0	0	0	0	0	0	7.70536	0	0	0	0	0	0	2.11669	0.095349	0	0	0	0	0	0	0	0	lncRNA	7.70536	0.309919	1	H	0.999996	[0.9999955800609257, 4.4199390743172891e-06]
XLOC_019717	0	0	0	0	0	0	0	0	0	3.12937	0	0	0	0	0	0	0	0.062096	0	0	0	0	0	0	0	0	0	0	0	0	0.062212	0	lncRNA	3.12937	0.101677	1	H	0.999996	[0.9999955800609257, 4.4199390743172891e-06]
XLOC_019720	0	0	0	0	0	0	0	5.20345	0	0	0	0	0	0	0	0	0	0	0	0	0	0	0	0	0	0	0	0	0	0	0	0	lncRNA	5.20345	0.162608	1	H	0.999996	[0.9999955800609257, 4.4199390743172891e-06]
XLOC_019724	0	0	0	0	0	0	0	0	0	0	0	0	0	0	0	6.23351	0	0	0	0	0	0	0	0	0	0	0	0	0	0	0	0	lncRNA	6.23351	0.194797	1	H	0.999996	[0.9999955800609257, 4.4199390743172891e-06]
XLOC_019759	0	0	0	0	0	0	0	0.009171	0.367221	8.60387	1.78005	3.56461	1.13454	0.015066	0	0.01121	0	0.467841	2.38789	0.628573	0.791623	0.066342	2.63321	0.502977	0.454531	0	0.702904	0.536526	0	0	0.096145	0.014291	lncRNA	8.60387	0.774018	2	H	0.999989	[0.99998851063609451, 1.1489363905455511e-05]
XLOC_019765	2.86176	2.28994	0	2.45784	0	0.921198	3.03221	0.023339	7.58627	3.18687	0.052675	0	1.60019	0	0.03039	0.827307	2.92543	0.549511	1.5112	0.034035	0.034146	0.590916	3.1251	0	0	0.199241	2.17214	0	0	0	0	0.03637	lncRNA	7.58627	1.1265	4	H	0.999922	[0.99992236942480317, 7.7630575196723002e-05]
XLOC_019957	0	0	0	0.06705	0	0	0.015958	0.031198	0	0	0	0	0	0.128126	0	0.019067	0	0.061212	0	0.022748	0	0	0	0	0	0.022194	0	0.024015	0.037204	7.04734	0	0.024309	lncRNA	7.04734	0.234388	1	H	0.999996	[0.9999955800609257, 4.4199390743172891e-06]
XLOC_019999	0	0	0	0	0	0	0.020505	0	0	0	0	4.45541	0	0.065855	0.0261	0	0	0.655463	0	0	1.11436	0	0	0	2.31031	0.028519	0	0	0.023903	0	0	2.43639	lncRNA	4.45541	0.348025	1	H	0.999996	[0.9999955800609257, 4.4199390743172891e-06]
XLOC_020017	0.019772	0	0	0	0.073948	0.054266	0	0	0	0	0.044217	0.904284	0	3.17552	3.1973	0	0.115904	0.034169	0.017994	0.152376	4.16573	0.692878	0	0.014619	0.406469	0.037167	0	0.020108	0.046727	0.124041	0.017116	0.183184	lncRNA	4.16573	0.421806	3	H	0.99997	[0.99997013443214, 2.9865567859945399e-05]
XLOC_020021	0	0	4.56287	0	4.06746	0	0	0	0	0	0	0	0	0	0	0	0	0	0	0	0	0	0	0	0	0	0	0	0	0	0.058841	0	lncRNA	4.56287	0.271537	2	H	0.999989	[0.99998851063609451, 1.1489363905455511e-05]
XLOC_020065	0	2.27076	2.30482	0	0	0	0.198876	0.072901	0.057238	0	0	0	0	1.3972	0	0.059407	0	0.190718	0.033478	0	0.106658	3.89668	0.033545	0.027199	0	0	0	0	0.057958	0	7.54732	0.037869	lncRNA	7.54732	0.571645	2	H	0.999989	[0.99998851063609451, 1.1489363905455511e-05]
XLOC_020084	0	0	0	0	3.08314	0	0	0	0	0	0	0	0	0	0	0	0	0	0	0	0	0	0	0	3.10532	0	0	0	0	0	0	0	lncRNA	3.10532	0.193389	2	H	0.999989	[0.99998851063609451, 1.1489363905455511e-05]
XLOC_020121	0.175185	1.0814	0.980013	0	4.42264	0	0.355162	0	0	0.272449	0	0	11.0393	0	0	3.39492	0	0	0	0	0	4.18579	1.91701	0	2.00081	0	1.5839	0	0	0	0	0	lncRNA	11.0393	0.981519	4	H	0.999922	[0.99992236942480317, 7.7630575196723002e-05]
XLOC_020148	8.98532	0.096294	0	0	0	0	0	0	0	0	0	0	0	0	0	0	0	0	0	0	0	0	0	0	0	0	0	0	0	0	0	0	lncRNA	8.98532	0.2838	1	H	0.999996	[0.9999955800609257, 4.4199390743172891e-06]
XLOC_020151	0	0	0	0.156186	0.020572	0.030193	0	0	0	0	0	0	0	0.310393	0	0.497439	0	0	0.040047	0	0	0	0	0	0.016752	0	0	5.05708	0	0.019719	0.038094	0.02265	lncRNA	5.05708	0.194035	1	H	0.999996	[0.9999955800609257, 4.4199390743172891e-06]
XLOC_020155	0.092295	0.031651	0	0	0	0.253313	0.02079	0.020323	0.047869	0	0	0.049371	0	3.27181	0	0	0.022543	0.1595	0	0.029637	0.029733	0.196021	0	0	0	0	0	0.031288	0.048471	0.165435	0.612551	0.126682	lncRNA	3.27181	0.16279	1	H	0.999996	[0.9999955800609257, 4.4199390743172891e-06]
XLOC_020179	0	0	0	0	0	5.07174	0	0	0.050443	0	0	0.520253	0	2.32194	0	0	0	0	0	1.74892	0.375985	0.516403	0	0.239704	0	0.121882	0	8.3746	0	0	0	0.066747	lncRNA	8.3746	0.606519	2	H	0.999989	[0.99998851063609451, 1.1489363905455511e-05]
XLOC_020196	0	0	0.153368	0	0	0.376229	0	9.77969	0.035548	3.05567	0.068125	0	0.764829	0	0	0	0	0.15793	0	0.352144	0	0	0	0	0	1.11661	0	1.1153	0	0	0.039556	0.047038	lncRNA	9.77969	0.533189	2	H	0.999989	[0.99998851063609451, 1.1489363905455511e-05]
XLOC_020198	0	0	0	6.17324	0	0	0	0	0	0	0	0	0	0.095325	0	0	0	0	0	0	0	0	0	0	0	0	0	0	7.16209	0	0	0.180854	lncRNA	7.16209	0.42536	2	H	0.999989	[0.99998851063609451, 1.1489363905455511e-05]
XLOC_020211	0	0	0	0	6.54749	0	0	0.6853	0	0.201673	0	0	0	0	0	0	0	0	0	0	6.51708	0	0	0	0	0	0	0	0	0	0	0	lncRNA	6.54749	0.435986	2	H	0.999989	[0.99998851063609451, 1.1489363905455511e-05]
XLOC_020213	0.4786	0	0	0	0	0.187653	0	0	0	0	0	0	0	0.148392	0	0	0	0.236314	0.062223	2.10768	1.85021	0	0	0	0.208234	2.37769	0	4.58931	0.053861	0	0	17.1033	lncRNA	17.1033	0.918858	2	H	0.999989	[0.99998851063609451, 1.1489363905455511e-05]
XLOC_020214	7.36891	0	0	0	0	0	0	0	0.163797	0	0	0	0	1.14238	28.6136	0.085001	0	0.454811	0	0	0.508703	0	0	0	0.480922	1.48414	0	0	0	3.20778	0	7.47746	lncRNA	28.6136	1.59336	4	H	0.999922	[0.99992236942480317, 7.7630575196723002e-05]
XLOC_020218	0	0	0	0	0	0	0	0	0	0	0	0	0	0	0	0	0	0	0.055996	0	0	0	0	0	1.56945	0	0	0	0	5.67992	0	0	lncRNA	5.67992	0.228293	1	H	0.999996	[0.9999955800609257, 4.4199390743172891e-06]
XLOC_020221	0	0	0	0	0	0	0	0	0	0	0	0.031042	0	3.19068	0	0	0	0	0	0	0	0	0	0	0	0	0	0	0	0.069345	0	0	lncRNA	3.19068	0.102846	1	H	0.999996	[0.9999955800609257, 4.4199390743172891e-06]
XLOC_020223	0	0	0	0	0	0	0	0	0	0	0	0	0	0	0	0	0	0	0	0	0	5.06856	0	0	0	0	0	0	0	0	0	0	lncRNA	5.06856	0.158392	1	H	0.999996	[0.9999955800609257, 4.4199390743172891e-06]
XLOC_020272	0	0	0	0	0	0	0	0	0	0	0	0	0	0	0	0	0	0	4.70743	0	0	0	0	0	0	0	0	0	0	0	0	0	lncRNA	4.70743	0.147107	1	H	0.999996	[0.9999955800609257, 4.4199390743172891e-06]
XLOC_020294	1.03776	2.48263	2.93766	3.10647	1.28597	1.25254	0.743547	0.801162	0.291817	0.806965	1.36081	0.461488	0.99717	1.04476	0.526981	0.918714	0.265693	3.21952	0.523421	1.40924	1.51049	0.836482	0.29644	0.822779	1.70408	0.951882	1.18697	1.86924	1.41834	4.52711	0.411304	2.4584	lncRNA	4.52711	1.35837	3	H	0.99997	[0.99997013443214, 2.9865567859945399e-05]
XLOC_020296	4.25555	0	0	0	0	0	0	0	0	0	0	0	0	0	0	0	0	0	0	0	0	0	0	0	0	0	0	0	0	0	0	0	lncRNA	4.25555	0.132986	1	H	0.999996	[0.9999955800609257, 4.4199390743172891e-06]
XLOC_020303	0	0	0	0	0	0	0	0	0	0	0	0	0	0	0	0	0	0	0	0	0	0	0	0	0	0	7.16213	0	0	0	0	0	lncRNA	7.16213	0.223817	1	H	0.999996	[0.9999955800609257, 4.4199390743172891e-06]
XLOC_020310	5.77651	0.038507	0.055835	1.27534	0.139986	4.55425	0.902142	0.082416	0.019413	0.029105	0.018601	0.010011	4.15208	0.392635	2.98338	0.020148	0.027426	0.053903	1.27168	0.180283	1.4349	0.794937	2.45743	0.01845	1.47243	0.058632	0.01128	0.025377	1.22856	12.6352	1.73888	0.449523	lncRNA	12.6352	1.38467	4	H	0.999922	[0.99992236942480317, 7.7630575196723002e-05]
XLOC_020325	0.054875	0	0	0.038954	0	0	9.10399	0.018125	0.021346	0	0	0	0	0	0	0	0	0	0.02497	0.026432	0	0	0	0	0	0	0	0.055809	0	0	0	0.05649	lncRNA	9.10399	0.293781	1	H	0.999996	[0.9999955800609257, 4.4199390743172891e-06]
XLOC_020336	0	0	0	0	0	0	0	0	0	0	0	0	0	0	0	0	0	0	0	0	4.23787	0.083151	0	0	2.54377	0	5.44333	0	0.027415	0	0	0	lncRNA	5.44333	0.385485	2	H	0.999989	[0.99998851063609451, 1.1489363905455511e-05]
XLOC_020346	0.280339	0.432623	0.156826	0.358208	0.23591	0.192355	0.284172	0.407414	0.10905	0.239792	0.104491	0.11247	0.11041	0.365066	0.241137	0.113181	0.28759	0.460249	0.306153	0.540124	0.325128	0.200948	0.102256	0.10364	0.192107	0.105396	0.278809	0.513199	0.088337	4.6481	0.242685	0.404028	lncRNA	4.6481	0.391944	1	H	0.999996	[0.9999955800609257, 4.4199390743172891e-06]
XLOC_020369	0.098886	1.84193	0.285324	1.90637	0.160588	3.13541	0.42557	0.010314	0.429196	0.534208	1.57518	0.200449	2.8338	0.073423	0.067151	1.34477	0.995365	0.058463	0.056837	1.97039	1.53918	0.107773	0.768844	0.015393	1.59303	0.019567	0.564665	0.439326	0.422296	0.685673	2.03647	0.037504	lncRNA	3.13541	0.819792	1	H	0.999996	[0.9999955800609257, 4.4199390743172891e-06]
XLOC_020371	0	0	0.298082	0	3.48754	4.11315	0	6.95181	0	0	0	0.160331	0	6.8666	0	0	0	0	0.727389	0	0	0.318288	0	0	0	1.31465	0	0	4.30254	0	0	0	lncRNA	6.95181	0.891887	5	H	0.999798	[0.99979822764873949, 0.00020177235126038934]
XLOC_020410	0	0	0	0	0	0	0	0	0	0	0	0	0	0	0	0	0	0.071125	0	0	3.81852	0	0	0	0	0	0	0	0	0	0	0	lncRNA	3.81852	0.121551	1	H	0.999996	[0.9999955800609257, 4.4199390743172891e-06]
XLOC_020411	0	0	0	0	0	0	0	0	0	0	0	0	0	0	0	0	0	0	0	0	3.86124	0	0	0	0	0	0	0	0	0	0	0	lncRNA	3.86124	0.120664	1	H	0.999996	[0.9999955800609257, 4.4199390743172891e-06]
XLOC_020430	0	0	0	0	0	0	0	0	0	0	0	0	0	0	0	0	0	0	0	0	0	0	0	0	0	0	17.3865	0	0	0.087044	0	0	lncRNA	17.3865	0.546048	1	H	0.999996	[0.9999955800609257, 4.4199390743172891e-06]
XLOC_020433	3.4199	0.283092	0.04398	0	4.19005	5.66414	0.026564	0	0	2.41479	1.58239	0	0.038704	4.00986	0.033812	0	0	0	0	4.92286	0	0.500924	0	0.465038	1.01763	0.295572	0.390946	0.199891	0	0	0.034029	0	lncRNA	5.66414	0.922943	5	H	0.999798	[0.99979822764873949, 0.00020177235126038934]
XLOC_020448	0	0	0	2.70124	0	0	0	0	0	0	0	0	0	0	0	0	0	0	0	0	0.091942	0	0	0	0.072434	0	10.9234	0	0	0	0	0	lncRNA	10.9234	0.430907	1	H	0.999996	[0.9999955800609257, 4.4199390743172891e-06]
XLOC_020455	0	0	0	0	1.84277	0	0.887904	0	0.170364	0.170281	0.163243	0	0	3.32693	0.18836	0.176819	0	0	0	0.210954	0	0.174408	0	0.161913	0.166735	0.20582	0.197988	0.445418	7.93535	0	0	0	lncRNA	7.93535	0.513289	2	H	0.999989	[0.99998851063609451, 1.1489363905455511e-05]
XLOC_020480	0	0	0	0	7.28979	0	0	0	0	0	0	0	0	5.57632	0	0	0	0	0	0	0	0	0	2.48926	0	0	0	0	0	0	0	0	lncRNA	7.28979	0.479855	2	H	0.999989	[0.99998851063609451, 1.1489363905455511e-05]
XLOC_020487	0	2.97505	0	0	0.560253	3.9326	0	0	0	1.58011	0	0	0	0	0	0.126214	0	0	0	0	0	1.47317	0	0	0	0	0	0	0	0	0	0	lncRNA	3.9326	0.332731	1	H	0.999996	[0.9999955800609257, 4.4199390743172891e-06]
XLOC_020520	0	0	0	0	7.74777	0	0	0	0	0	0	0	0	0	0	0	0	0	0	0	0	0	0	0	0	0	0	0	0	0	0	0	lncRNA	7.74777	0.242118	1	H	0.999996	[0.9999955800609257, 4.4199390743172891e-06]
XLOC_020613	0.816205	0.245772	0.133638	0	4.80236	2.54068	0.349781	3.48491	3.2679	1.78021	0.044521	0.079867	0	3.56456	5.83915	1.63959	1.41498	4.38643	0.905857	0.613685	2.80904	1.56967	2.83194	2.00183	1.39451	1.40332	2.62784	0.080985	4.62634	16.2895	0.844445	1.18862	lncRNA	16.2895	2.29931	8	H	0.996468	[0.99646767362551703, 0.003532326374483002]
XLOC_020642	5.328	0.020153	0.679393	0	0.054946	0.967718	0.013237	0	0	0.015232	0.423467	0	0	0	0	0	0	0.033852	2.06789	0.075481	0.246109	0.280819	0.44656	4.01189	0.164061	0.147287	1.31056	0.019922	0	0	0	0	lncRNA	5.328	0.509581	2	H	0.999989	[0.99998851063609451, 1.1489363905455511e-05]
XLOC_020656	0	0	0	0	0	0.085976	0.042338	0	0	0	0	0	0	0	0	0	0	0	0.142541	5.00938	0.090825	0.424134	0	0.023162	0.262365	0.529965	0	0.031858	0	0	0.867772	0	lncRNA	5.00938	0.234697	1	H	0.999996	[0.9999955800609257, 4.4199390743172891e-06]
XLOC_020734	1.32575	0.005879	0.070328	1.59827	1.66705	0.674409	3.49872	4.9904	0.022229	0.82206	0.511188	0	2.66697	2.47431	0.019661	3.92205	0.498292	0	0.312032	1.18357	0	4.26454	0.015633	0.012676	0.817993	0.49413	0.459827	1.05773	0	0.010243	1.4445	0.005883	lncRNA	4.9904	1.08895	4	H	0.999922	[0.99992236942480317, 7.7630575196723002e-05]
XLOC_020751	0	0.134036	0.048588	0.061656	0	1.01313	0.029348	0	0.033786	0.101308	0.064747	0	0.042759	0.094255	0.037355	0	0	0.07505	0.079044	0.125507	0	0	3.08891	0.03211	0.165331	0	0	0	0	0.038921	0.037595	8.89649	lncRNA	8.89649	0.443748	2	H	0.999989	[0.99998851063609451, 1.1489363905455511e-05]
XLOC_020897	0	0	0	0	0	0	4.59599	0.048833	0	0	0	0	0	0	0	0	0	0	0	0	0	0	0	0	0	0	0	0	0	0	0	0	lncRNA	4.59599	0.145151	1	H	0.999996	[0.9999955800609257, 4.4199390743172891e-06]
XLOC_020958	0	0	3.37277	0	4.04008	0	0	4.21508	0	0	0	0	0	0	0	0	0	0	0	0	0	0	0	0	0	0	0	0	0	0	0	0	lncRNA	4.21508	0.363373	3	H	0.99997	[0.99997013443214, 2.9865567859945399e-05]
XLOC_020998	1.74721	0.011523	1.69168	0.604244	0	0	0	0	0	0	0	0	0	0.133696	0	0	0	0	0	0	0	0	0.102132	0.496872	1.48384	0	0	0.011391	4.04096	0.040151	4.82846	0.057649	lncRNA	4.82846	0.476556	2	H	0.999989	[0.99998851063609451, 1.1489363905455511e-05]
XLOC_021003	0.013574	0	0	0	0.012692	0	0	0.008967	0	0	0	0.010892	0	0.014731	0	0	10.8419	0	0	0	0	0	0	0	0	0.012758	0.024546	0.013805	0	0	0	0	lncRNA	10.8419	0.34231	1	H	0.999996	[0.9999955800609257, 4.4199390743172891e-06]
XLOC_021105	0	0	0	0	0	0	0	0	0	0	0	0	0	0	0	0	0	0	0	0	0	6.54899	0	0	0	0	0	0	0	0	0	0	lncRNA	6.54899	0.204656	1	H	0.999996	[0.9999955800609257, 4.4199390743172891e-06]
XLOC_021160	0	0	0	0	0.3768	0	0	0	0	0	0	0	0	0	0	0	1.65365	0	0	0.232929	3.03791	0	0	0	0	0.075753	2.62334	3.85256	0.126985	0	0	0	lncRNA	3.85256	0.374372	2	H	0.999989	[0.99998851063609451, 1.1489363905455511e-05]
XLOC_021172	2.67382	0.068771	0.112183	0.047452	0.062502	0.137599	0.090346	0.044157	0.910081	0.02599	8.07258	0	0	0	0.028749	0	0.024491	0.1444	0.060834	1.35229	1.5505	0.053239	0.030478	0.024712	0	0	0	0	0	0.089864	0	0.068813	lncRNA	8.07258	0.489808	1	H	0.999996	[0.9999955800609257, 4.4199390743172891e-06]
XLOC_021203	0	0	0	0	0	0	0	0	0	0	0	0	0	0	0	0	0	0	0	0	0	0	0	0	0	7.18196	0	0	0	0	0	0	lncRNA	7.18196	0.224436	1	H	0.999996	[0.9999955800609257, 4.4199390743172891e-06]
XLOC_021279	0	0	0	0	0	0	0	0	0	0	0	0	0	0	0	0	0	0	0	0	0	0	0	0	0	0	0	0	0.047068	0	16.5513	0.061507	lncRNA	16.5513	0.520622	1	H	0.999996	[0.9999955800609257, 4.4199390743172891e-06]
XLOC_021313	0	6.70579	0	0	0	0	0	0	0	0	0	0	0	0	0	0	0	0	0	0	0	0	0	0	0	0	0	0	0	0	0	0	lncRNA	6.70579	0.209556	1	H	0.999996	[0.9999955800609257, 4.4199390743172891e-06]
XLOC_021411	0	0	0	0	0	0	0	0	0	0	0	0	0	0	0	0	0	0	5.82995	0	0	0	0	0	0	0	0	0	0	0	0	0	lncRNA	5.82995	0.182186	1	H	0.999996	[0.9999955800609257, 4.4199390743172891e-06]
XLOC_021501	5.99645	0	0	0	0	0	0	0	0	0	0	0	0	0	0	0	0	0	0	0	0	0	0	0	0	0	1.13678	0	0	0	0	0	lncRNA	5.99645	0.222914	1	H	0.999996	[0.9999955800609257, 4.4199390743172891e-06]
XLOC_021593	3.53025	0.027308	0	0	0	0	0	0.017534	0	0	0	0	0	0	0	0	0	0	0	6.08571	0.025653	0	0	0	1.05093	0.024948	0	0	0	0.023789	0	0.027325	lncRNA	6.08571	0.33792	2	H	0.999989	[0.99998851063609451, 1.1489363905455511e-05]
XLOC_021647	0	0	0	0	0	0	0	0	0	0	0	0	0	0	0.024695	14.1875	0.105188	0	0	0	0	0	0	0	0	0	0	0	0	0	0	0	lncRNA	14.1875	0.447418	1	H	0.999996	[0.9999955800609257, 4.4199390743172891e-06]
XLOC_021667	0	0	8.98974	9.7779	0	4.55058	0	0	0	0	0	0	26.2454	0	15.9071	0	0.093456	9.80817	0.116069	0	0	4.26629	0	0	0	0	0	0	0	17.0314	8.72227	0.656466	lncRNA	26.2454	3.31765	9	H	0.990869	[0.99086945246319658, 0.0091305475368033493]
XLOC_021703	0	0	0	0	0.088526	0	0	0	0	0	0	0	0	4.76051	0	0	0	0	0	0	0	0	0	0	1.56193	0	0	0	0	0	0	0	lncRNA	4.76051	0.200343	1	H	0.999996	[0.9999955800609257, 4.4199390743172891e-06]
XLOC_021837	0	0.021799	0.023706	0	0.019812	0	0	0.013997	0.016484	4.71222	0.015795	0	0	0	0	0	0	0	0.019283	0	0.040956	0	0	0	0	3.02708	0	0	0	0	0.018343	0	lncRNA	4.71222	0.247796	2	H	0.999989	[0.99998851063609451, 1.1489363905455511e-05]
XLOC_021839	0	0	0	8.68655	0	0	0	0	0	0	0	0	0.43474	0	0	0.305589	0	0	0	0	0	0	0	0	0	0	0	0	0	0	0	0	lncRNA	8.68655	0.29459	1	H	0.999996	[0.9999955800609257, 4.4199390743172891e-06]
XLOC_021847	0	0	7.16094	0	2.07462	1.52244	3.63323	0	0	0	0	0	0	0	0	0	0	0	0	0	0	0	0	0	0	0	0	0	0	0	0	0	lncRNA	7.16094	0.449726	2	H	0.999989	[0.99998851063609451, 1.1489363905455511e-05]
XLOC_021887	0	0	0	0	0	0	0	0	0	0	0	0	0	0	0	0	0	0	0	0	0	0	3.27911	0	0	0	0	0	0	0	0	0	lncRNA	3.27911	0.102472	1	H	0.999996	[0.9999955800609257, 4.4199390743172891e-06]
XLOC_021939	0	0	0	0	3.13788	0	0	0	0	0	0	0	0	0	0	0	0	6.92737	0.084838	0	0	0	0	0	0	0	0	0	0	0	0	0	lncRNA	6.92737	0.31719	2	H	0.999989	[0.99998851063609451, 1.1489363905455511e-05]
XLOC_021966	0.038462	1.50368	5.76641	0	0	1.58347	0.051984	3.68412	0	0	0	1.17275	0.68167	0.125217	0	0	0	0.033235	0	0	0	0	3.12155	0	0	0.180753	1.98218	17.1333	0	0.068943	0.033296	0.039595	lncRNA	17.1333	1.16252	4	H	0.999922	[0.99992236942480317, 7.7630575196723002e-05]
XLOC_021976	1.49825	0.201055	0	0	0	0.238384	0.029348	0.172126	0	0	5.08267	0.853722	2.71522	0	0	0.911716	0	0.037525	0.098805	0	0.209858	0.051882	1.78206	0	0	0	0	0	0	0	0.093987	0	lncRNA	5.08267	0.436769	1	H	0.999996	[0.9999955800609257, 4.4199390743172891e-06]
XLOC_021985	0	0	0	0	0.021682	0	0.015671	0	0	12.5861	0.034573	2.34442	0	0	0	0	0	0.020037	0	0.022339	1.27745	0	0	0	0	0	0.125794	0	0	0.020783	0.020074	0	lncRNA	12.5861	0.51528	1	H	0.999996	[0.9999955800609257, 4.4199390743172891e-06]
XLOC_022059	0	0	0	0	0	0	0	0	0	0	0	0	0	0	0	0	0	3.93908	0	0	0	0	0	0	0	0	0	0	0	0	0	0	lncRNA	3.93908	0.123096	1	H	0.999996	[0.9999955800609257, 4.4199390743172891e-06]
XLOC_022244	0	0	0	0	0	0	0	0	0	0	0	0	0	0	0	0	0	0	0	0	0	0	0	5.2696	0	0	0.089496	0	0	0	0	0	lncRNA	5.2696	0.167472	1	H	0.999996	[0.9999955800609257, 4.4199390743172891e-06]
XLOC_022253	0.106722	12.0777	0.238808	0.151518	0	0.585822	0	0.140998	0.083028	0	0	0	0.31524	0	0.091798	0	0	0.184434	0	0.20562	0	0.084999	0.194638	0	0.243777	0	0.192981	0.108539	0	0.478239	0	0.439455	lncRNA	12.0777	0.497633	1	H	0.999996	[0.9999955800609257, 4.4199390743172891e-06]
XLOC_022261	6.22179	0	0	0	0	0	0	0	0	0	0	0	0	0	0	0	0	0	0	0	0	0	0	0	0	0	0	0	0	0	0	0	lncRNA	6.22179	0.194431	1	H	0.999996	[0.9999955800609257, 4.4199390743172891e-06]
XLOC_022263	0	0	0	0	0	0	0	0	0	0	0	0	5.24081	0	0	0	0	0	0	0	0	0	0	0	0	0	0	0	0	0	0	0	lncRNA	5.24081	0.163775	1	H	0.999996	[0.9999955800609257, 4.4199390743172891e-06]
XLOC_022277	0.170834	8.87566	0.334485	0	9.14471	9.43607	0.028862	0	0	0.863466	0	0	0	0	0	0	0	0.036904	0	0.041143	0	0.034015	0	0	0	0	0	0	0	0.076553	0.036972	0.043966	lncRNA	9.43607	0.910114	3	H	0.99997	[0.99997013443214, 2.9865567859945399e-05]
XLOC_022278	0	12.3054	0.340223	0	2.46418	0.139101	0.068499	0	0	0	0	0	0	0	0.174377	0	0	0.087586	0	0	0	0	0	0	0	0	0	0.103088	0	0	0	0	lncRNA	12.3054	0.490076	1	H	0.999996	[0.9999955800609257, 4.4199390743172891e-06]
XLOC_022300	0	2.72097	5.03667	9.58695	6.9978	0.077222	0	0	0	0	0.041948	0	0	2.3205	0	0	0	0	0	0	0	1.21007	0	0	0	0.052889	0	0	0	0.050433	0	0	lncRNA	9.58695	0.877983	3	H	0.99997	[0.99997013443214, 2.9865567859945399e-05]
XLOC_022318	0.360738	0.551937	0.403604	1.74658	0.259459	1.68822	0.068758	0.183306	0.093549	0.014385	0.186173	0.237498	0.018215	2.74029	7.47884	2.72609	2.02657	2.53362	0.016836	0.267318	1.68064	0.508316	0.126521	0.143622	0.161984	0.747661	1.14572	0.667905	0.072866	0.149218	0.040037	0.914108	lncRNA	7.47884	0.936268	1	H	0.999996	[0.9999955800609257, 4.4199390743172891e-06]
XLOC_022319	0	0	0	0	0	0	0	0	0	0	0	0	0	3.69878	0	0	0	0	0	0	0	0	0	0	0	0	0	0	0	0	0	0	lncRNA	3.69878	0.115587	1	H	0.999996	[0.9999955800609257, 4.4199390743172891e-06]
XLOC_022357	0	0.018774	0	0	0.017063	0	0	0	0	0	0.013604	0	0	0.297047	0	0	0	0	0	0	0	0	0	0	0	0	0	0	5.7215	0	0	0	lncRNA	5.7215	0.189625	1	H	0.999996	[0.9999955800609257, 4.4199390743172891e-06]
XLOC_022385	0	0	0.132954	0	0	0	0	0.444831	0	0	0	0	12.5975	0	0	0	0	0	0	0	2.22041	2.87089	9.57208	0	0	0	0	0	0	0	0	0.040777	lncRNA	12.5975	0.871232	2	H	0.999989	[0.99998851063609451, 1.1489363905455511e-05]
XLOC_022386	7.58505	0.094019	0	2.20566	1.02537	9.78196	1.04987	1.56958	0.142194	19.3999	0	0.439962	1.16974	2.47929	0	0	0.066964	4.81688	0.083168	1.49661	1.94308	1.52847	0.083334	13.7843	1.9483	2.40501	0	0	0	0.163806	0	0.094076	lncRNA	19.3999	2.35489	5	H	0.999798	[0.99979822764873949, 0.00020177235126038934]
XLOC_022388	0	0	0	0	0	0	0	0	0	0	4.30246	0	0	0	0	0	0	1.43265	0	0	0.020284	0	0.55501	0	0	0	0	0	0	0	0.218022	0	lncRNA	4.30246	0.204014	1	H	0.999996	[0.9999955800609257, 4.4199390743172891e-06]
XLOC_022422	3.86237	0	0	0	0	0	0	0	0	0	0.028228	0	0	0	0	0	0	0	0	0	0	0	0	0.055996	1.21093	0	0	0	0.02983	0	0	0	lncRNA	3.86237	0.162105	1	H	0.999996	[0.9999955800609257, 4.4199390743172891e-06]
XLOC_022426	0	0.901163	0	0	4.66834	5.40918	0	0	0	0	0	0	0	0	0	0	0	0	0	0	0	0	0.798752	0	0.066694	0	0	0	0	0	0	0	lncRNA	5.40918	0.370129	2	H	0.999989	[0.99998851063609451, 1.1489363905455511e-05]
XLOC_022428	2.0487	1.01856	3.88239	2.60941	0.994448	2.42134	4.98809	0.284915	0.896067	0.102902	1.10706	0.326411	0.115819	2.33493	0.008432	4.01292	0.107742	1.063	0.066906	1.10956	0.819478	2.54512	1.22014	0.043487	3.13845	1.98545	2.06942	0.004985	2.45561	0.351409	5.06177	0.877912	lncRNA	5.06177	1.56478	5	H	0.999798	[0.99979822764873949, 0.00020177235126038934]
XLOC_022433	0	0	0	0.078	0	0	0	0	0	0	0	0	0	0	0	0	0	0	0	0	0	2.05657	0	0.040622	0	14.1487	0.049673	0	0	0.049239	0	0.056557	lncRNA	14.1487	0.514981	1	H	0.999996	[0.9999955800609257, 4.4199390743172891e-06]
XLOC_022435	0	0	3.09794	0	0	2.91153	0	0.617619	0	0	1.28672	0	1.69951	4.33159	0	0.029036	0	0.155361	0	0	1.14689	0.143201	2.45936	4.14778	0	9.39597	0	0	0	0	4.20254	0.111055	lncRNA	9.39597	1.11675	5	H	0.999798	[0.99979822764873949, 0.00020177235126038934]
XLOC_022441	8.18358	0	0.01884	1.4822	0	0	2.10516	0.011123	8.14832	0	2.34733	1.27005	0.265273	4.75103	7.56062	5.66974	0.061694	1.70235	3.09551	0.048664	3.5152	3.44666	0	2.58967	0	1.53518	0.015224	0.017125	0	0	4.03782	0.052003	lncRNA	8.18358	1.93532	9	H	0.990869	[0.99086945246319658, 0.0091305475368033493]
XLOC_022454	0	0	0	7.05037	0	0.722783	0	0	0	0	0	0	0	0	0	0	0	0	0	0	0	0	0	0	0	0	0	0	0	0.067434	0	0.154913	lncRNA	7.05037	0.249859	1	H	0.999996	[0.9999955800609257, 4.4199390743172891e-06]
XLOC_022501	2.26915	0	0	1.40235	0.024961	2.71098	1.04635	0.352699	0.581531	0	2.06968	2.48477	0	0	0	0	0	0.207607	0.024295	0.205738	1.18684	0.042524	0.024344	28.6014	0.040653	0	19.8161	0	16.8663	0	0	0.027482	lncRNA	28.6014	2.49955	3	H	0.99997	[0.99997013443214, 2.9865567859945399e-05]
XLOC_022529	0	0.014347	0.015602	0	0.026078	0	0.037696	0	0	0	0	0	0	0	0.215915	2.56735	0.040875	3.20529	0.012691	0.752313	0.026956	0	0.03815	0.010311	0	0.026214	0.012608	5.44617	0.010986	0.087488	0.024145	0.043068	lncRNA	5.44617	0.394195	2	H	0.999989	[0.99998851063609451, 1.1489363905455511e-05]
XLOC_022574	0	1.44609	3.27813	0	0	0	0	4.65566	0	0	0.014758	0	0.311879	0.042967	0	0	0	0	1.87374	0	1.91333	0	1.04706	0	0	0	0	0	0	0	0.017138	13.4303	lncRNA	13.4303	0.875971	3	H	0.99997	[0.99997013443214, 2.9865567859945399e-05]
XLOC_022590	3.0248	0	0	5.0413	0	2.70714	0	0	0	0	0	0.738671	0	4.56695	0.113123	0	1.63825	0	0	5.82784	0.127104	5.55141	0	2.13927	0	0	12.6039	0.133752	0	0	0	0.812307	lncRNA	12.6039	1.40706	6	H	0.999476	[0.99947567050139619, 0.00052432949860380064]
XLOC_022607	0	0	0	0	0	0	0	0	0	0	0	0	0	0	0	0	0	0	0	0	7.94266	0	0	0	0	0	0	0	0	0	0	0	lncRNA	7.94266	0.248208	1	H	0.999996	[0.9999955800609257, 4.4199390743172891e-06]
XLOC_022655	0	0	0	3.35886	1.70758	2.3353	0.280488	0	0	0	0	0	9.86939	4.34653	0.017851	1.52489	1.07969	5.00308	0	0	0	0.066114	1.7032	0	1.81716	0	1.51982	14.0566	1.32423	0.018599	0.071862	0	lncRNA	14.0566	1.56567	5	H	0.999798	[0.99979822764873949, 0.00020177235126038934]
XLOC_022659	0	0	0	0	0	0	0	0	0	0	0	0	0	0	0	0	0	6.70102	0	0.102339	0	0	0	0	0	0	0	0	0	0	0	0	lncRNA	6.70102	0.212605	1	H	0.999996	[0.9999955800609257, 4.4199390743172891e-06]
XLOC_022672	0.046988	0.008057	0.368001	0.789412	0.007322	0.934988	0.010585	4.30416	0.012185	0.164421	0	0	0	0.067988	0.047153	0	0.005739	0.094737	0.883755	0.445111	1.96788	0	0	0.017371	0.137145	0	0.354027	0.015929	0.006169	0.042112	0	0.008062	lncRNA	4.30416	0.335603	1	H	0.999996	[0.9999955800609257, 4.4199390743172891e-06]
XLOC_022674	0	0	0	0.203636	0.804669	0	0	0	0	0	0	0	0	0	0	0	0	10.6999	0	0.046058	5.26767	0	0	0.035351	0	0	0	0	0	0	0	0	lncRNA	10.6999	0.53304	2	H	0.999989	[0.99998851063609451, 1.1489363905455511e-05]
XLOC_022711	0	0	0	0	0	0	0	0	0	4.30026	0	0	0	0	0	0	0	0	0	0	0	0	0	0	1.88373	0	0	0	0	0	0	0	lncRNA	4.30026	0.19325	1	H	0.999996	[0.9999955800609257, 4.4199390743172891e-06]
XLOC_022715	0	0	0	0	0	6.286	0.368512	0	0	0	0	0	0	0	0	0	0	0	0	0	0	0	0	0	0.02768	0	0	0	0	0	0	0	lncRNA	6.286	0.208819	1	H	0.999996	[0.9999955800609257, 4.4199390743172891e-06]
XLOC_022722	0	0.031278	0.578253	0	3.41119	0	9.06046	2.00833	0.047305	0	0	0.195155	0	0	0	15.0237	0.066833	0	1.43874	0	0	0	0	0	0.833345	6.60079	0.027488	0	0.02395	0.027247	0	0	lncRNA	15.0237	1.23044	4	H	0.999922	[0.99992236942480317, 7.7630575196723002e-05]
XLOC_022736	13.0909	12.6693	4.71434	10.6796	8.93396	6.20997	2.82076	4.19481	2.96264	1.47675	4.3651	2.98811	2.19613	3.18258	0.280764	1.74909	0.311658	1.17518	2.65998	0.905213	2.22259	1.58344	1.40256	2.58164	2.92964	1.72918	2.64262	1.12667	2.31032	0.199457	2.05075	0.666942	lncRNA	13.0909	3.40665	9	H	0.990869	[0.99086945246319658, 0.0091305475368033493]
XLOC_022742	7.74394	10.2027	0	0	0	0.759076	0.453902	0	0	0	0	0	0.116706	0	0	0	0	0	0	0	0	0	0	0	0	0	0	22.9843	0	0	0	0.040673	lncRNA	22.9843	1.32192	3	H	0.99997	[0.99997013443214, 2.9865567859945399e-05]
XLOC_022788	0	0	0	0	0	0	0	0	0	0	0	0	0	0	0	0	0	0	0	0	0	0	0	0.242584	5.12105	0	15.7215	0	0	0	0	0	lncRNA	15.7215	0.65891	2	H	0.999989	[0.99998851063609451, 1.1489363905455511e-05]
XLOC_022857	0.915722	1.41486	0.98755	0.61015	0.451291	0.244979	0.136276	0.037125	0.167174	0.637519	0.071467	1.06899	1.45498	1.46011	1.12605	2.69337	6.07781	2.15383	1.07405	0.891707	0.616638	1.77197	1.58266	0.461976	0.971603	0.490931	1.22247	0.107588	1.61985	0.02074	1.72282	0.037435	lncRNA	6.07781	1.07193	1	H	0.999996	[0.9999955800609257, 4.4199390743172891e-06]
XLOC_022871	0	0	0	0	0	0	0	0	0	0	16.2466	0	0	0	0	0	0	0	0	0	0	0	0	0	0	0	0.674814	0	0	0	0	0	lncRNA	16.2466	0.528794	1	H	0.999996	[0.9999955800609257, 4.4199390743172891e-06]
XLOC_022923	0	0	0	0	0	1.50802	0	0.670077	0	0	0	0	0	1.30259	0.029084	0.191114	0	3.1846	0.415414	0.732886	2.46723	0	0	0.650011	0.128724	0	0.030571	0	0	0.015152	0	0.55692	lncRNA	3.1846	0.371325	1	H	0.999996	[0.9999955800609257, 4.4199390743172891e-06]
XLOC_022978	0.02611	0.026863	0.058426	0.07414	0	0.071663	0	0	0	0	0	0.020951	0.025709	0	0	0	0.019133	0.022561	0.047524	0.025153	0.025235	0	0	0	3.39959	0	0	0	0.041138	0.046802	0	0.026879	lncRNA	3.39959	0.123683	1	H	0.999996	[0.9999955800609257, 4.4199390743172891e-06]
XLOC_023015	3.13797	0	0	0.031597	0	0	0	0	0	0	0	0	0	0	0	0	0	0	0	0	0	0	0	0	0	0	0	0	0	0	0	1.39752	lncRNA	3.13797	0.142722	1	H	0.999996	[0.9999955800609257, 4.4199390743172891e-06]
XLOC_023087	0.006626	0	0	0	1.35687	0	0.004478	6.09754	0.329932	0	0	1.93535	0.013049	0	0.0057	3.10864	0.024278	0	0	2.76403	0.883775	0	0	0.048995	0.025227	2.52859	0	0	0.266222	0	0	0.013643	lncRNA	6.09754	0.606654	2	H	0.999989	[0.99998851063609451, 1.1489363905455511e-05]
XLOC_023140	0	1.61794	3.54248	0.208389	0.294088	1.29488	0.02834	9.11427	4.43717	0.016305	0	0.03365	0	0	0.036072	6.39997	0.061459	1.52195	4.17912	4.36315	2.18866	0.050101	2.81079	0	2.53852	0	0.094791	0	0	0	0.018152	0	lncRNA	9.11427	1.40157	6	H	0.999476	[0.99947567050139619, 0.00052432949860380064]
XLOC_023160	1.20557	0.636733	1.77439	2.41638	0.602797	1.65441	0.788563	2.43174	1.30405	1.32347	2.45583	1.56739	0.095215	3.39313	0.016636	0.843308	2.9667	4.0443	1.91268	1.24211	0.479767	0.955042	0.881833	1.47294	1.32045	0.448396	1.90603	1.73751	3.76838	0.86091	1.1441	7.43971	lncRNA	7.43971	1.72158	4	H	0.999922	[0.99992236942480317, 7.7630575196723002e-05]
XLOC_023175	0	0.146209	0.106001	0.100883	0	1.62521	0.032013	0.031293	6.63378	2.57854	0.017657	0.019005	1.04946	1.18237	0	0	0.034712	0.081866	0.064667	0.45635	0.045783	0.037729	0.907154	0.035026	0.739417	0.022262	0.04283	0.024089	0.018659	0.233508	4.03937	20.5305	lncRNA	20.5305	1.27614	3	H	0.99997	[0.99997013443214, 2.9865567859945399e-05]
XLOC_023226	0	0	0	0	0	0	0	0	0	0	0	0	0	0	0	0	0	11.9882	0	0	0	0	0	0	0.081259	0	0	0	0	0	0	0	lncRNA	11.9882	0.37717	1	H	0.999996	[0.9999955800609257, 4.4199390743172891e-06]
XLOC_023259	6.3486	10.4387	4.62964	0	5.61805	0.155575	0	0	0	0	0	6.68592	0	7.38156	0.048757	11.2136	0.041536	2.00816	0	0.109212	0	0.225729	0.465207	0	3.71173	0.053277	0	0	0.133962	19.6604	0.04907	0	lncRNA	19.6604	2.46808	9	H	0.990869	[0.99086945246319658, 0.0091305475368033493]
XLOC_023267	0	0	0	0	0	0	0.046341	0	0.053349	19.4628	0	0	0	0	0	0	0	0	0	0	0	1.85692	0	0.050702	0	0	0	0	0	0	0	0	lncRNA	19.4628	0.670941	1	H	0.999996	[0.9999955800609257, 4.4199390743172891e-06]
XLOC_023277	0	0	0	0	0	0	0	0	0	0	0	0	0	0	0	0	0	0	0	0	0	3.5396	1.15008	0	0	0	0	0	0	0.053825	0	0.061825	lncRNA	3.5396	0.150167	1	H	0.999996	[0.9999955800609257, 4.4199390743172891e-06]
XLOC_023316	0	0	0	0	0	0	0	0	0.421602	0	0	17.1032	4.09076	0	0	0	0	0	0	22.2741	2.09498	0.14387	15.6487	0	2.61326	0	6.85947	0	0	0	7.50606	0	lncRNA	22.2741	2.46113	6	H	0.999476	[0.99947567050139619, 0.00052432949860380064]
XLOC_023339	0	0	0	0	0	0	0	0	0	0	0	0	0	0	0	0	0	0	0	0	0	0	0	0	0	0	12.0479	0	0	0.055035	0	0.063215	lncRNA	12.0479	0.380193	1	H	0.999996	[0.9999955800609257, 4.4199390743172891e-06]
XLOC_023451	0	0	0	2.14925	1.34806	0	0	0	0	0	0	0	0	1.6428	0	0	0	0	0	0	0.348351	0	0	0.159902	6.20232	0.135509	2.02046	0	0	0	0	0	lncRNA	6.20232	0.437708	1	H	0.999996	[0.9999955800609257, 4.4199390743172891e-06]
XLOC_023463	0	0	0	0	0.66565	0.205676	0.177246	0	0	0	0	3.39731	1.91841	0.69124	0	0	0	0.679904	0.716088	0.036095	0	0.119369	1.43505	4.82054	1.88293	0.035217	0	0	0.029517	0	0	0	lncRNA	4.82054	0.52532	2	H	0.999989	[0.99998851063609451, 1.1489363905455511e-05]
XLOC_023490	0	0	0	0	0	0	5.39142	0.015639	0	2.87176	4.35902	0	0.023309	1.59281	0	0	0	2.31153	0.021545	0.433311	0	0.03771	0.561285	0.052512	0.829167	0	0	0	0	0	0	11.9903	lncRNA	11.9903	0.952855	3	H	0.99997	[0.99997013443214, 2.9865567859945399e-05]
XLOC_023496	0	0	0	0	4.91725	0	0	0	0	0	0	2.32813	0	0	0	0	0	0	0	0	0	0	0	0	4.00424	0	0	0.184431	0	0	0	0	lncRNA	4.91725	0.357314	2	H	0.999989	[0.99998851063609451, 1.1489363905455511e-05]
XLOC_023510	0	0	0	0	0	0	0	0	0	0	0	0	0	0.099564	0	0	0	0	0	0	0.354685	0	4.3784	0	1.16429	0	0	0	0	0	0	0	lncRNA	4.3784	0.187404	1	H	0.999996	[0.9999955800609257, 4.4199390743172891e-06]
XLOC_023564	5.79282	1.00727	1.09541	1.6217	1.06802	1.45555	0.385955	2.74873	1.14255	0.82477	1.24684	1.11292	0.401668	1.3281	0.456168	0.494098	6.72585	1.55099	0.222755	0.275093	0.35484	0.227435	0.297602	0.361957	0.590164	0.805193	0.848321	1.16169	0.899829	0.475298	0	0.587935	lncRNA	6.72585	1.17399	2	H	0.999989	[0.99998851063609451, 1.1489363905455511e-05]
XLOC_023619	3.80835	0	0	0.044685	0	0	0	0	0	0	0	0	0	0	0	0	0	0	0	0	0	0	0.602719	0	0	0	0	0	0	0	0	0	lncRNA	3.80835	0.139242	1	H	0.999996	[0.9999955800609257, 4.4199390743172891e-06]
XLOC_023638	2.60593	0	1.29582	0	0	0	0	0	0	0	0	0	0.570184	0	0	0	0	0	0	0	0	0	0	0	0	0	3.31599	0	0	0	0	0	lncRNA	3.31599	0.243372	1	H	0.999996	[0.9999955800609257, 4.4199390743172891e-06]
XLOC_023648	1.50449	0.58965	0.721399	1.01713	0.736854	0.78652	1.35561	3.59677	1.78357	1.05847	1.49538	1.897	1.90457	1.47717	2.21846	0.578481	3.51728	2.04286	1.62998	1.7254	1.59252	1.42649	1.56792	0.847545	1.25463	0.740698	1.10116	2.25871	1.01588	2.31149	2.10867	0.811262	lncRNA	3.59677	1.52106	2	H	0.999989	[0.99998851063609451, 1.1489363905455511e-05]
XLOC_023663	0	0	0	0	0	0	0.047715	0	22.769	0.027452	0	0	0	0	0	0	0	0	0	0	0	0	0	0	0	0	0	0	0	0	0	0	lncRNA	22.769	0.713879	1	H	0.999996	[0.9999955800609257, 4.4199390743172891e-06]
XLOC_023664	0.248258	0.102164	2.11096	0.140985	0.46425	0.136274	0	0	0	0.077218	0	0.199199	0.146662	0.107763	0	0.040092	13.5344	0.214515	2.57562	7.46169	0.047987	0	0.633876	0.036712	0	1.02668	0.134674	0	0	0.088999	1.07456	0.153339	lncRNA	13.5344	0.961151	2	H	0.999989	[0.99998851063609451, 1.1489363905455511e-05]
XLOC_023667	0.016272	5.84255	0.018206	0	0	0.04466	2.74909	0	0.481057	0	0	0.026113	0.016022	0	0	8.88196	0.095388	0	0.666391	0	3.11384	0.194398	0.118707	5.22163	0.545146	0.198822	0	0.397176	0	0	2.77503	0.016751	lncRNA	8.88196	0.98185	4	H	0.999922	[0.99992236942480317, 7.7630575196723002e-05]
XLOC_023668	0	0	0	0	0	0	0	0	0	0	0	0	0	2.77135	0	0	0	0	0.332017	7.20477	0	0	0	0	0	0	0.412313	0	0	0	0	0	lncRNA	7.20477	0.335014	1	H	0.999996	[0.9999955800609257, 4.4199390743172891e-06]
XLOC_023687	0.077374	0	0	0	0.072346	0	0	0	0.060195	11.9128	0	0	0	0	0	0.062476	0	0	0	0	0	3.01958	0	0	0	0.072723	0	0	0	0	0	12.5849	lncRNA	12.5849	0.870701	3	H	0.99997	[0.99997013443214, 2.9865567859945399e-05]
XLOC_023712	0	0	0	0	0	0	0	0	0	0	0	0	0	7.59303	0	0	0	0	0	0	0	0	3.44342	0	0	4.38426	0	0	0	0	0	0	lncRNA	7.59303	0.481897	3	H	0.99997	[0.99997013443214, 2.9865567859945399e-05]
XLOC_023721	0	0	0	0	0	0	0	0	0	0	0	0	0	0	0	0	0	0	0	0	0	0	0	5.70425	0.206109	0	0	0	0	0	0	0	lncRNA	5.70425	0.184699	1	H	0.999996	[0.9999955800609257, 4.4199390743172891e-06]
XLOC_023752	0	0.034913	0.075937	0	0	0	0	0	0	2.40136	0	0	0	0	0	3.97325	0	8.797	0	0	0	0.162169	0	0	0	0	0	0	0	0	0.352532	0	lncRNA	8.797	0.493661	2	H	0.999989	[0.99998851063609451, 1.1489363905455511e-05]
XLOC_023786	0.17988	1.01785	0.050314	0.021282	0.14016	0.308564	0.02026	1.52494	0	4.74411	0.011175	1.14264	0.044278	0.569348	0	0	0.010984	0.828969	0.163704	0	3.01339	0.286531	0.300725	0	1.81475	0	1.99228	0.015245	2.51526	0.013435	0.012977	0	lncRNA	4.74411	0.64822	2	H	0.999989	[0.99998851063609451, 1.1489363905455511e-05]
XLOC_023800	5.67032	2.11771	0.130359	0.03676	0.641548	0.195424	0.052492	0.034208	0	0.060401	0	0	0.114721	0.084293	0	0.03136	0.037945	0.134236	0.07069	0.212013	0.100095	0.041243	0.023611	0.057433	0.069	0.048671	0.02341	0.092164	0.010198	0.278462	0.033621	0.226559	lncRNA	5.67032	0.332155	1	H	0.999996	[0.9999955800609257, 4.4199390743172891e-06]
XLOC_023842	0	0	0	0	0	0	0	0	0	0	0	0	0	0	0	0	0	0	0	0	0	3.1403	0.077322	0	3.87372	0	0.038332	0	0	0	0.220212	0	lncRNA	3.87372	0.229684	2	H	0.999989	[0.99998851063609451, 1.1489363905455511e-05]
XLOC_023845	0	0	4.63756	4.41364	0	0	0	0	0	0	0	0	0	0	0	0	0	0	0	0	0	0	0	0	2.99824	0	0	0	0	0	0	0.213351	lncRNA	4.63756	0.383212	2	H	0.999989	[0.99998851063609451, 1.1489363905455511e-05]
XLOC_023917	0	0	5.85352	0	0	0	0.089508	0.043748	0	0.051497	0	0	0.391239	0.28747	0	0.053474	0.291165	0.171673	0	2.23292	0.064005	1.1604	1.63055	5.28839	0	0	2.33518	0	0	4.74828	0	0	lncRNA	5.85352	0.771657	3	H	0.99997	[0.99997013443214, 2.9865567859945399e-05]
XLOC_023936	0	0	0	0.014018	2.30792	0.013549	0.093411	0.006522	0	4.85985	0	0	0.418018	0	0	0	0	0	0	0	0.830175	0.015727	0.009003	0.759222	0.270633	0.02784	0	0	3.10338	0	0.017094	0.05082	lncRNA	4.85985	0.399912	2	H	0.999989	[0.99998851063609451, 1.1489363905455511e-05]
XLOC_023992	6.0096	0	0	0	0	6.80378	0	0	0	0	0	0	0	3.74991	0	0	0	0	2.73457	0	0	0	0	0	1.9447	0	0	0	0	0	0	0	lncRNA	6.80378	0.66383	3	H	0.99997	[0.99997013443214, 2.9865567859945399e-05]
XLOC_024010	0	0	0	0	0.412422	3.02651	0	0	0	0	0	0	1.27575	0	0	0	0	0	0.426506	0.478029	0.639443	0.90021	0	0	0	0	0.224324	0	0	0	0	0	lncRNA	3.02651	0.230725	1	H	0.999996	[0.9999955800609257, 4.4199390743172891e-06]
XLOC_024088	0.01134	2.97489	3.52699	0.241489	1.03906	0.031123	0	5.87275	0	2.57476	0.008453	3.19365	0.011165	0.369168	0	0	0	0.009798	0.01032	0.043695	0.021919	0.009031	0.113745	3.25313	1.51096	0.117238	0.584388	0.034598	0.017866	0.030489	0	0.992235	lncRNA	5.87275	0.831383	4	H	0.999922	[0.99992236942480317, 7.7630575196723002e-05]
XLOC_024111	0	0	0	0	0	0	0	0	0	0	0	0	0	2.85792	0.052681	6.72564	0.583419	0	0	0.236002	0	0	0	0	0.419696	0	0	0	0	0.05489	5.40798	0.063048	lncRNA	6.72564	0.51254	2	H	0.999989	[0.99998851063609451, 1.1489363905455511e-05]
XLOC_024116	4.18471	0	0	0	0	0	0	0	0	0	0.097486	0.62958	0	1.98678	1.68728	0	0	2.71195	1.30913	0	0.126388	0.208307	1.78876	0	2.88756	0.983297	0	0.132998	0	0	0	0.403865	lncRNA	4.18471	0.598065	1	H	0.999996	[0.9999955800609257, 4.4199390743172891e-06]
XLOC_024118	0.022746	2.1529	0	0	0.063803	1.15492	0.430394	0.060102	6.33512	0.017687	0	0.018251	0.044792	5.99811	0.763037	0	0	0	0	0.065736	0	0	0.165934	0.100908	1.10841	0.064136	0.04113	0.809652	0.035837	0	0	0.304399	lncRNA	6.33512	0.617437	2	H	0.999989	[0.99998851063609451, 1.1489363905455511e-05]
XLOC_024159	0	0	0	0	0	0	0	0	0	0	0	0.532145	0	0	0	0	0	0	0	0	0	0	0	0	0	0	0	0	0	4.35881	0	0	lncRNA	4.35881	0.152842	1	H	0.999996	[0.9999955800609257, 4.4199390743172891e-06]
XLOC_024167	0	0	0	0	0.789972	4.39678	0.007415	0.007248	2.34749	0	0	0	0	0	0	0	0	0.009481	0	0	0	0	0.110062	0	1.14456	0.030939	0.119045	0	0	5.34959	0.009499	0	lncRNA	5.34959	0.447565	2	H	0.999989	[0.99998851063609451, 1.1489363905455511e-05]
XLOC_024182	5.29838	3.58101	0.449613	0.702201	4.23149	4.64936	2.65303	0.004084	3.05907	0.40383	0.009218	1.27987	5.53338	6.5817	1.95168	0.02496	0.018121	0.021369	2.08742	0.07147	0.66922	0.50225	0	2.03421	0.498983	0.581087	2.12411	0.012575	1.35883	0	0.005352	0.006364	lncRNA	6.5817	1.57513	7	H	0.998638	[0.9986381696811838, 0.0013618303188162881]
XLOC_024247	0.014649	0.015072	0	0	0	0	0.0198	0	0	0	0	5.08972	0.014424	0	0	0.011829	0	0.063292	0	0.042337	0.014158	0	0	0	0	0.013769	0	0.029798	0.01154	0.039388	0	0.030161	lncRNA	5.08972	0.16906	1	H	0.999996	[0.9999955800609257, 4.4199390743172891e-06]
XLOC_024266	0	0	0	0	0	0	0	0	0	0	0	0	0	0	0	0	0	0	1.37117	0	0	2.32497	0.042935	4.5605	0	0	0	0	0	0	0	0	lncRNA	4.5605	0.259362	1	H	0.999996	[0.9999955800609257, 4.4199390743172891e-06]
XLOC_024344	0	0	0.021016	0	0	0	0	0	0.431098	0.014606	0	0.022608	0	0.010192	0.153492	1.60772	13.6402	0.032462	0	2.36142	0.018154	0.00748	0	0	0.021453	0.017655	0	0.05731	0.007399	0.025252	0.00813	0.009668	lncRNA	13.6402	0.577103	1	H	0.999996	[0.9999955800609257, 4.4199390743172891e-06]
XLOC_024364	0	0	0	0	0	0	0	0	0	0	0	0	0	0	0	0	0	0	11.4386	0	0	0	0	0	4.78506	0	0.18329	0	0	0	0	0	lncRNA	11.4386	0.512719	2	H	0.999989	[0.99998851063609451, 1.1489363905455511e-05]
XLOC_024444	0	0.33743	1.4011	0	2.32789	0	0	0	0	0.011593	0	0	0	0	0	0	0	2.73097	0	0.014362	0.014408	0	0.013595	0	1.22593	0	1.69835	0.015162	0.023489	0.013361	0.167776	12.999	lncRNA	12.999	0.718574	1	H	0.999996	[0.9999955800609257, 4.4199390743172891e-06]
XLOC_024445	0	0	6.83859	0	0	0	0	0	0	0	0	0	0	0	0	0	0	0	0	0	0	0	0	0	0	0	0	0	0	0	0	5.34337	lncRNA	6.83859	0.380686	2	H	0.999989	[0.99998851063609451, 1.1489363905455511e-05]
XLOC_024509	0	0.923124	0.567419	0	0.145907	0.910116	0	0	0	0	0.494392	0	0.076823	0	0.033557	0	3.74482	0	0	0	0	0	0	0	0	0	0	0	0	0	0	0	lncRNA	3.74482	0.215505	1	H	0.999996	[0.9999955800609257, 4.4199390743172891e-06]
XLOC_024513	0	0.034083	1.84091	0	0.051626	2.36405	1.84325	0.007295	0.008591	0	0.008232	0.053164	0.358806	0	0.018997	0	7.00748	0.04771	1.27632	0.05319	3.52196	0.140721	2.62824	0.628704	1.66481	2.14848	0.059905	0.044923	0.060895	0.059382	4.23492	0.034104	lncRNA	7.00748	0.943773	3	H	0.99997	[0.99997013443214, 2.9865567859945399e-05]
XLOC_024532	6.19965	0.050223	0	0.069306	0	1.67477	0	0	0	0	0	2.62435	0	1.0595	0	0	0	0	0	0	0	0	0	0	0	0	0	0	0	0.043751	0.042259	1.65835	lncRNA	6.19965	0.419443	1	H	0.999996	[0.9999955800609257, 4.4199390743172891e-06]
XLOC_024558	0	0	0	0	0	0	0	0	0	0	0	0.550912	0	0	0	0	0	0	5.23909	0	0	0	0	0	0	11.8144	0	0	0	0	1.37163	0	lncRNA	11.8144	0.593001	2	H	0.999989	[0.99998851063609451, 1.1489363905455511e-05]
XLOC_024623	0	0	0	0	0	0.192472	8.19858	0	0	0	0	0	0	0	0	0	0	0	0	0	0	0	0	0	0	0	0	0	0	0	0	0	lncRNA	8.19858	0.262221	1	H	0.999996	[0.9999955800609257, 4.4199390743172891e-06]
XLOC_024664	0	0	0	0	0	0	0	0	0	0	0.152456	0	0	6.76901	0	0	0	0	0	0	0	0	0	0	0	0	0	0	0	0	0	0	lncRNA	6.76901	0.216296	1	H	0.999996	[0.9999955800609257, 4.4199390743172891e-06]
XLOC_024670	0.764633	0.05619	0.488854	0.620332	0.102135	0.674557	0.147636	0	0	0	0.285003	0.043824	0.161329	0.177809	0	0.176403	0	0.519127	0.09941	3.47255	0.263927	0	0	0	0.041586	0.051334	0.296283	0.277731	0.215127	0.195797	0	0.112449	lncRNA	3.47255	0.288876	1	H	0.999996	[0.9999955800609257, 4.4199390743172891e-06]
XLOC_024679	0	0	0	0	0	0	0	0	0	0	0	0	0	0	0	0	0	0	0	0	0	0	0	0	0	0	11.1686	0.082112	0	0	0	0	lncRNA	11.1686	0.351584	1	H	0.999996	[0.9999955800609257, 4.4199390743172891e-06]
XLOC_024696	0	0.170781	4.02401	0	0.206948	0	0	0	0.258288	0.760141	0	0.073997	0.01816	1.18092	0	0.997828	0.02703	0.015937	0.822491	0.017768	0.142607	0.190969	0.084096	0.027275	0.758354	0.12135	0.050028	0.018758	0	0.066121	8.15909	0.037974	lncRNA	8.15909	0.569716	2	H	0.999989	[0.99998851063609451, 1.1489363905455511e-05]
XLOC_024706	0	0	0	0	0.020553	4.19291	0	0	0	0	0	0	0	0	0.018907	0	0	0	0	0	0	0	0	0	0	0	0	0	0	0.0197	0	0	lncRNA	4.19291	0.132877	1	H	0.999996	[0.9999955800609257, 4.4199390743172891e-06]
XLOC_024709	0	0.06219	0	0	0.22608	0	0.204249	0	0	1.17511	0	0.87305	0.059518	0.196794	0	0	0	0	0	0.174696	1.22685	0.144432	0	1.96657	0.32218	0.397704	0	0	0	0	6.95976	0	lncRNA	6.95976	0.437162	1	H	0.999996	[0.9999955800609257, 4.4199390743172891e-06]
XLOC_024807	1.27281	0	1.16173	0	0	0	0	0	0	0	0	0	0	0	0	0	0	0.405195	0	4.00113	1.45674	0	1.67992	0	0.025503	0	2.241	0.170326	0	0	0	0.068962	lncRNA	4.00113	0.390104	1	H	0.999996	[0.9999955800609257, 4.4199390743172891e-06]
XLOC_024890	0.284708	0.05169	3.46646	0.142663	0.642029	1.95353	0.181083	0.011063	0.065147	0.351619	0	0.107504	1.26972	0.508881	0.100839	6.96431	0.208623	0.086828	0.076207	5.03368	1.26251	4.36171	5.26882	0.160979	1.32618	0.015741	3.90662	0.136261	0.013193	0.210135	1.85576	0.137924	lncRNA	6.96431	1.25507	6	H	0.999476	[0.99947567050139619, 0.00052432949860380064]
XLOC_024911	0	0	0	0	0	0	0	0	0.065311	6.91962	0	0	0	0	0	0	0	0	0	0	0	0	0	0	0.06392	0	0	0	0	0	0	0	lncRNA	6.91962	0.220277	1	H	0.999996	[0.9999955800609257, 4.4199390743172891e-06]
XLOC_024940	0	0	0	4.78751	0.086383	0.253565	0	0	0	0	0	0	0.409341	0	0	0	0	0	1.84971	2.71449	0	0	3.70685	0	0	0	0	0	0	0	0	0	lncRNA	4.78751	0.431495	2	H	0.999989	[0.99998851063609451, 1.1489363905455511e-05]
XLOC_024951	0	0	0	0	0	0.847183	0	0	0	0	0	0	0	0	0	0	0	0	4.38223	0	0	0	0	0	0	0	0	0	0	0	0	0	lncRNA	4.38223	0.163419	1	H	0.999996	[0.9999955800609257, 4.4199390743172891e-06]
XLOC_025037	0.528883	0	0	0	0	0.24193	0	0	0	0.365565	0	0	0	0	0	0	0	3.65599	0.05348	0	0	0	0	0	0	1.54652	1.91271	0	0	0	0	0	lncRNA	3.65599	0.259534	1	H	0.999996	[0.9999955800609257, 4.4199390743172891e-06]
XLOC_025048	0	0	0	0	0.078353	0	0	0	0	0	1.06196	0	0	0	0	0	0	3.83765	0	0	0	0	0	0	0	0	0	0	0	0	0	0	lncRNA	3.83765	0.155561	1	H	0.999996	[0.9999955800609257, 4.4199390743172891e-06]
XLOC_025089	0	0	0	0	0	0	0	0	0	0	0	0	0	2.75913	0	0	0	0.432561	0	0	0	0	0	0	0	0	0	0	0	0	4.75559	0.027123	lncRNA	4.75559	0.2492	1	H	0.999996	[0.9999955800609257, 4.4199390743172891e-06]
XLOC_025111	0	0	0	0	0	0	0	0	0	0	0	0	0	0	0	0	0	0	0	0	0	0	0	0	4.26015	0	0	0	0	0	0	0	lncRNA	4.26015	0.13313	1	H	0.999996	[0.9999955800609257, 4.4199390743172891e-06]
XLOC_025129	0.795296	0.512675	1.02496	0.085756	0.19767	0.967054	2.12938	2.94269	0.015664	1.65174	0.007505	2.57274	0.009912	3.19001	0.030307	0.256054	0.029507	0.28271	0.636738	2.37601	0.899979	0.885977	0.633424	0.286574	1.94311	1.97755	0.054611	0.721806	1.64162	0.527811	0.501106	8.0938	lncRNA	8.0938	1.1838	2	H	0.999989	[0.99998851063609451, 1.1489363905455511e-05]
XLOC_025148	0	0	0	3.63041	0	0	0	0	0	0	0	0.015905	1.3467	0	0	0	0	0	0	0	0	0	0	0	0	0	0	4.95932	0.015616	4.74339	0.10296	0.040812	lncRNA	4.95932	0.464222	3	H	0.99997	[0.99997013443214, 2.9865567859945399e-05]
XLOC_025219	0	0	0	0	0	0	0	0	0	0	0	0	0	0	0	9.87839	0.059368	0	0	0	0	0	0	0	0	0	0	0	0	0	0	0	lncRNA	9.87839	0.310555	1	H	0.999996	[0.9999955800609257, 4.4199390743172891e-06]
XLOC_025228	0	0	0	0	0	0	0	0	0	0	0	0	0	0	0	0	0	9.4116	0	0	0	0	0	0	0	0	0	0	0	0	0	0	lncRNA	9.4116	0.294112	1	H	0.999996	[0.9999955800609257, 4.4199390743172891e-06]
XLOC_025229	0	0	0	0	0	0	0	0	0	0	0	0	0	0	0	0	0	0	0	0	0	0	0	4.02164	0	0	0	0	0	0	0	0.078863	lncRNA	4.02164	0.128141	1	H	0.999996	[0.9999955800609257, 4.4199390743172891e-06]
XLOC_025242	0	0	0	0	0	0	0	0	0	0	0	0	0	0	0	0	0	0	0	0	0	0	0	0	0	0	0	0	0	0.712097	0.393044	3.73913	lncRNA	3.73913	0.151383	1	H	0.999996	[0.9999955800609257, 4.4199390743172891e-06]
XLOC_025272	1.44368	0.873688	1.01348	2.89362	0.529359	8.35198	0.746056	0.018699	0.022023	2.90557	0.105511	0.476984	9.53216	0.030719	0.024349	1.00571	0.062228	0.09784	0.386425	4.25407	0.082075	3.31418	3.74293	0.04186	1.44408	4.70926	3.71107	0.460627	0.267597	0.02537	2.69558	0.087422	lncRNA	9.53216	1.72988	7	H	0.998638	[0.9986381696811838, 0.0013618303188162881]
XLOC_025331	7.91788	1.99807	0.041787	2.01496	0.69843	0.973817	2.54918	0	0	0	0	1.13878	0.478059	4.9447	0	1.99038	18.9383	0.032272	4.18073	10.5779	0.721924	0	0.170289	0	4.09499	1.01801	0	0	0.882662	0	0	0	lncRNA	18.9383	2.0426	6	H	0.999476	[0.99947567050139619, 0.00052432949860380064]
XLOC_025397	0	0	0	0	0	5.51503	0	0	0	0	0	0	0	0	0	0	0	0	0	0	0	0	0	0	0	0	0	0	0	0	0	0	lncRNA	5.51503	0.172345	1	H	0.999996	[0.9999955800609257, 4.4199390743172891e-06]
XLOC_025426	0	0	0	0	0	0	0	0	0	0	0	0	0	0	0	0.697406	0	0	0	0	0	0	0	0.079827	3.20596	0	0	0	0	0	0	0	lncRNA	3.20596	0.124475	1	H	0.999996	[0.9999955800609257, 4.4199390743172891e-06]
XLOC_025448	1.15801	0	1.43098	2.77285	2.18168	0.237186	2.34769	0.148426	2.40692	0.107519	1.24978	0.40218	2.11021	1.74433	0	0.027912	2.10237	0	0.424694	0.266402	0.701578	1.11502	2.26957	0.115015	0.947519	1.68947	1.5783	4.3769	0.136156	0.077451	2.54359	17.1698	lncRNA	17.1698	1.68248	2	H	0.999989	[0.99998851063609451, 1.1489363905455511e-05]
XLOC_025460	0	0	0	0	0	4.7973	0	0	0	0	0	0	0	0	0	0.846812	0	0	2.16336	0.067353	0	0	1.91267	0	0	0	0	0	0	0	0	0	lncRNA	4.7973	0.305859	1	H	0.999996	[0.9999955800609257, 4.4199390743172891e-06]
XLOC_025465	0.085026	0.087476	0	0	0	0	0.057459	0.056167	0	0.066116	0	0.068224	0	0	0	0.068655	0	0	0	0.081909	0	0.067719	14.499	0.062867	0	0.079915	0	0	0	0	0	0	lncRNA	14.499	0.477515	1	H	0.999996	[0.9999955800609257, 4.4199390743172891e-06]
XLOC_025472	0.047909	0.675972	0.126348	0.480991	1.21269	0.385085	0.314513	1.04891	0.098506	0.689207	0.326534	0.008238	0.128039	0.341654	0.002944	0.538824	0.005015	0.002957	0.034258	2.72633	0.023151	0.272553	0.558585	0.027833	0.036479	1.30908	0.136137	0.10093	0.002696	3.96255	0.275509	0.010568	lncRNA	3.96255	0.497219	1	H	0.999996	[0.9999955800609257, 4.4199390743172891e-06]
XLOC_025511	0	0	0	12.5112	0	0	0	0	0	0	0	0	0	0	0	0	0	0	0	0	0	0	0	0	0	0	0	0	0	0	0	0	lncRNA	12.5112	0.390974	1	H	0.999996	[0.9999955800609257, 4.4199390743172891e-06]
XLOC_025514	6.07691	0	0.118502	0	2.12302	2.11664	0.339986	0.231764	0.00515	1.20967	0	0	0.013036	0	0	2.72068	0.019403	1.98484	0.006024	2.44241	0.108762	0.90156	0.018109	0	0.015121	0.006222	0.113717	0.754028	0.052148	0.005933	0.005731	0.027258	lncRNA	6.07691	0.669269	1	H	0.999996	[0.9999955800609257, 4.4199390743172891e-06]
XLOC_025533	0	0	0	0	1.96192	3.80501	0.01266	0	0	6.67215	4.42718	1.44311	0	0.121983	0	5.77865	0.027456	0.016188	0.443292	0.360955	0.054319	0.477475	0.478349	0	0.670437	2.46519	0	2.95328	0.059034	0.01679	0.145964	0	lncRNA	6.67215	1.01223	4	H	0.999922	[0.99992236942480317, 7.7630575196723002e-05]
XLOC_025582	0	0	0	0	2.75346	0	0	0	0	0	0	0	1.19391	3.94762	0	0	0	8.83114	0	0	1.0045	1.10372	0	0	0	0	0	0	0	0	0	0	lncRNA	8.83114	0.588573	2	H	0.999989	[0.99998851063609451, 1.1489363905455511e-05]
XLOC_025587	0	0	0	0	0	0	0	0	0	0	0	0	0	0	0	0	0	0	0	0	0	0	0	3.97978	0	0	0	0	0	0	0	0	lncRNA	3.97978	0.124368	1	H	0.999996	[0.9999955800609257, 4.4199390743172891e-06]
XLOC_025628	0	1.25818	0	6.16207	0	0	0	0	2.70506	0.055939	0.017876	0	0.118052	0.416357	0	0	0	0.621606	2.53146	2.07903	1.55275	1.64246	0	0.01773	0.054774	7.36997	2.47158	8.04789	0.01889	0.021491	0.020759	0	lncRNA	8.04789	1.162	3	H	0.99997	[0.99997013443214, 2.9865567859945399e-05]
XLOC_025643	0	0	0	0	0	0	0	0	0	0	0	0	0	0	0	0	0	0	0	0	7.56803	0	0	0	0	0	0	0	0	0	0	0	lncRNA	7.56803	0.236501	1	H	0.999996	[0.9999955800609257, 4.4199390743172891e-06]
XLOC_025659	3.18404	0.121325	0	0	0.84536	0.053944	0	0	0	0	0	0	0	3.41264	0.067624	0	0	0.033966	0	0.037868	7.44627	0	0	0	0	0.036947	0	0	0	0	0	1.57819	lncRNA	7.44627	0.525568	3	H	0.99997	[0.99997013443214, 2.9865567859945399e-05]
XLOC_025726	0	0	0	6.42401	0	0.124187	0	0	0	0	0	0	3.56411	0	0	0	0	0	0	0	0	0	0	0	0	0	0	0	0	0	0	0	lncRNA	6.42401	0.31601	2	H	0.999989	[0.99998851063609451, 1.1489363905455511e-05]
XLOC_025804	0.123141	0.063344	0.206661	0	0	0.253481	0	0.081345	0	0	0	0	0	3.07353	0.158882	0.049716	0.360932	0.212808	0	0.059313	0.059506	0	0.056146	0	0	0	0	0.250474	0	0	0.053301	0.126766	lncRNA	3.07353	0.162167	1	H	0.999996	[0.9999955800609257, 4.4199390743172891e-06]
XLOC_025864	0	0	0	0	0	0	0	0	0	0	0	0	0	0	0	0	0	0	0	0	0.112169	0.184872	0	0	6.18585	0	0.472201	0	0	0.052009	0	0	lncRNA	6.18585	0.218972	1	H	0.999996	[0.9999955800609257, 4.4199390743172891e-06]
XLOC_025900	0	0	0.32855	0	7.86276	0.879238	0	0	0	0	0	0	0	0	0	0	0	0.023067	0	0.077152	0.154805	0	0.19475	0.019739	0.264244	0	0.144819	0.244352	0	0	3.81319	0.027482	lncRNA	7.86276	0.438567	2	H	0.999989	[0.99998851063609451, 1.1489363905455511e-05]
XLOC_025907	0	0	0	0	0	0	0	0	0	0	0	0	0	0	0	0	0	0	10.4023	0	0	0	0	0	0	0	0	0	0	0	0	0	lncRNA	10.4023	0.325071	1	H	0.999996	[0.9999955800609257, 4.4199390743172891e-06]
XLOC_025921	0	0	0	0.014614	0.009625	0	0	0.0068	0	0	0	0	0	0	0	0	0	2.65057	0	2.13199	0.009948	1.984	0.009387	0	0	0	0.009307	0.020938	0.008109	0.009225	0	8.94354	lncRNA	8.94354	0.494002	1	H	0.999996	[0.9999955800609257, 4.4199390743172891e-06]
XLOC_025938	0.302706	0.594543	0.615776	3.04742	2.08417	0.604227	0.074387	0.381749	0.192682	1.73329	0.533369	0.022081	0.027095	1.10494	1.89365	2.99973	1.97614	5.35016	0.37566	2.25335	1.86173	0.613684	0.401507	0.081388	1.13146	1.62948	1.31867	0.19591	0.975532	9.64331	0	1.18981	lncRNA	9.64331	1.4128	3	H	0.99997	[0.99997013443214, 2.9865567859945399e-05]
XLOC_025952	8.19594	0.180687	3.73344	7.64659	0.821073	12.3721	8.22888	3.24848	0.18218	0	0	0	0	0	0	0	0	0	6.34004	0	0	0	0.106769	0	6.99823	0	0	0	0	0.20987	0	0.241063	lncRNA	12.3721	1.82829	8	H	0.996468	[0.99646767362551703, 0.003532326374483002]
XLOC_025955	0	6.46832	1.38174	8.60739	0.209951	0	2.61755	0	0.218363	0.392861	3.93362	1.44136	0	0.670098	0	4.07944	0.082268	3.10437	0	0	0	0	2.4571	0	4.61615	0	0.050754	0	0	0.050311	0.097192	0	lncRNA	8.60739	1.26496	6	H	0.999476	[0.99947567050139619, 0.00052432949860380064]
XLOC_026028	0.178456	0	0	0.072389	0	0.034985	0.017228	0.016841	0	0	0.855209	0	0	3.18155	0.021929	0	0	0	0.278413	0.073678	0.443502	0	0	0.01885	0	0.071884	0	0	0	0.022848	0	0.078733	lncRNA	3.18155	0.167703	1	H	0.999996	[0.9999955800609257, 4.4199390743172891e-06]
XLOC_026030	0.177191	1.09378	0.594741	1.32072	0.372774	7.41641	8.92084	0.234101	0.172315	0.034446	0	5.26052	3.18398	0.817219	0	0.608067	12.6593	2.67939	0.443455	0.085348	0.470939	0.776182	4.28186	0.09826	6.40846	5.82895	0	11.263	0.034897	0	0.843656	0	lncRNA	12.6593	2.37752	9	H	0.990869	[0.99086945246319658, 0.0091305475368033493]
XLOC_026036	0.588712	1.55744	0.940955	2.02985	0.393183	2.07744	0.284172	0.111113	0.13086	0.326988	0.376168	1.07971	0.579653	0.456333	0.217023	0.950721	0.616265	2.90684	0.841922	1.62037	1.21923	1.60759	1.38045	1.61678	1.47282	0.158094	1.3687	1.45406	0.265012	5.57773	0.509639	2.25101	lncRNA	5.57773	1.15521	1	H	0.999996	[0.9999955800609257, 4.4199390743172891e-06]
XLOC_026039	0	0	0	0	4.05034	0	0	0	0	0	0	0	0	0	0	0	0	0	0	0	0	0	0	0	0	0	0	0	0	0	0	0	lncRNA	4.05034	0.126573	1	H	0.999996	[0.9999955800609257, 4.4199390743172891e-06]
XLOC_026049	0	6.68663	0	0	0	0	0	0	0	0	0	0	0	0	0	0	0	0	0	0	0	0	0	0	0	0	0	0	0	0	0	0	lncRNA	6.68663	0.208957	1	H	0.999996	[0.9999955800609257, 4.4199390743172891e-06]
XLOC_026050	0	3.4551	0	0	0	0	0	0	0	0	0	0	0.778039	0	0	0	0	0	0	0	0	0	0	0	0	0	0	0	0	0	0	0	lncRNA	3.4551	0.132285	1	H	0.999996	[0.9999955800609257, 4.4199390743172891e-06]
XLOC_026163	0	0.015921	0.657916	7.03043	0.028938	0.021236	0	0	0.012039	0.300829	0	0.024833	0.639937	0	0	0	0	0.026743	0	0	1.18151	2.66216	0	2.6774	3.48764	7.99953	1.9028	10.8908	0	0	0.026792	0	lncRNA	10.8908	1.23711	4	H	0.999922	[0.99992236942480317, 7.7630575196723002e-05]
XLOC_026230	0	0	9.20642	0	0	0	0	0	0	0	0	0	0	0	0	0	0	0	0	0	0	0	0	0	0	0	0	0	0	0	0	0	lncRNA	9.20642	0.287701	1	H	0.999996	[0.9999955800609257, 4.4199390743172891e-06]
XLOC_026232	0	0	0	0	0	3.6876	0	0.607271	0	0	0	0	0	0	0	0	0	0.274965	0	0.698254	0	0	0.806052	0	0.107685	0	0	0	0	0	0	0	lncRNA	3.6876	0.193182	1	H	0.999996	[0.9999955800609257, 4.4199390743172891e-06]
XLOC_026235	0	0	0	0	0	0	0	0	0	0	0	0.068192	0	0	0	0	0	0	0	0	0	0	0	3.12622	0	0	0	0	0	0.019042	0.018393	0.021872	lncRNA	3.12622	0.101679	1	H	0.999996	[0.9999955800609257, 4.4199390743172891e-06]
XLOC_026269	1.46083	2.60799	0.096142	1.3115	8.23556	0.029481	0.319388	0	0	0	0	0	0.232674	0.326381	0	0.017346	0	0.037126	1.2708	0.020695	0	0	0.11754	0.047652	0.785142	0	0	0	0.321546	0.077014	0	0.176921	lncRNA	8.23556	0.546616	1	H	0.999996	[0.9999955800609257, 4.4199390743172891e-06]
XLOC_026282	7.20111	0	0	0	0	0	0	0	0	0	0	0	0	0	0	0	0	0	0	0	0	0	0	0	0	0	0	0	0	0	0	0	lncRNA	7.20111	0.225035	1	H	0.999996	[0.9999955800609257, 4.4199390743172891e-06]
XLOC_026339	0	0	0	0	0	0	0	0	0	0	0	0	0	0	0	0	0	0	0	0	0	0	0	0	0	0	0	0	0.03728	0	0.040967	19.5352	lncRNA	19.5352	0.612922	1	H	0.999996	[0.9999955800609257, 4.4199390743172891e-06]
XLOC_026386	0.474747	0.05196	0	1.21897	0.878348	0.069308	0.109217	0.44039	4.84078	1.88509	2.27403	0.478189	0.069619	3.0473	0.026065	0.057093	0	0.480045	0	0.029192	0.009762	1.22283	0.119743	0.799138	1.06136	0.009494	0.940658	0.051365	0.015915	0.045264	0.008744	0.135178	lncRNA	4.84078	0.651556	2	H	0.999989	[0.99998851063609451, 1.1489363905455511e-05]
XLOC_026391	1.26647	0.407175	1.15129	0.05619	0	0.054312	0.026746	4.05235	0	0	0	0	0	1.58911	0	0.287613	0	0	0	2.0207	3.51903	0.346734	1.80451	0	0.301345	0	0.107349	0	0	15.3587	0.034261	0	lncRNA	15.3587	1.012	3	H	0.99997	[0.99997013443214, 2.9865567859945399e-05]
XLOC_026427	0	0	0	0	0	0	0	0	0	0	0	0	0	0	0	0	0	0	0	0	0	0	0	0	0	0	0	0	0	0	0	3.84523	lncRNA	3.84523	0.120163	1	H	0.999996	[0.9999955800609257, 4.4199390743172891e-06]
XLOC_026470	0	0	0.019863	0	0	0	4.10304	0.011727	0.013812	0	0	0	0.03496	0	0	0	0	0.01534	0	0	0	0.014139	0	0	0	0	0.016051	0	0	0	0	0	lncRNA	4.10304	0.132154	1	H	0.999996	[0.9999955800609257, 4.4199390743172891e-06]
XLOC_026479	1.33063	3.04214	0	0	1.3824	2.43471	0	0	0	0	0	0	0	0.320886	0	0	0	0	0	0	0	0	1.75268	0	0.900579	0	0	0	0	0	0	0	lncRNA	3.04214	0.348876	1	H	0.999996	[0.9999955800609257, 4.4199390743172891e-06]
XLOC_026566	9.83369	0.235279	0	0	0	0	5.09998	0	0	1.42264	0	0	0	0	0	0	0	0	0	2.64368	0.663068	6.92133	14.1808	0	0	0	0	0	0	0	0	0	lncRNA	14.1808	1.28127	4	H	0.999922	[0.99992236942480317, 7.7630575196723002e-05]
XLOC_026612	0	0	0	0	4.94873	0.207518	0	0	0	0	0	0	0	0	0	0	0	0	0	0	0	0	0	0	0	0	0	0	0	0	0	0	lncRNA	4.94873	0.161133	1	H	0.999996	[0.9999955800609257, 4.4199390743172891e-06]
XLOC_026621	0	0	0	0	0	0	0	0	0	0	0	0	0	0	0	0	0	0	0	0	6.14625	0	0	0	0	0	0	0	0	0	0	0	lncRNA	6.14625	0.19207	1	H	0.999996	[0.9999955800609257, 4.4199390743172891e-06]
XLOC_026631	0	0	0	7.23406	0	0	0	0	0	0	0	0.681405	0	0	0	0	0	0.06115	5.53876	0.068174	0.683957	0	0	0	0.053884	8.58043	0	0	0	0	0	0	lncRNA	8.58043	0.715682	3	H	0.99997	[0.99997013443214, 2.9865567859945399e-05]
XLOC_026648	0	0	0	0	0	0	0	0	0	0	16.295	0	0	0	0	0	0	0	0	0	0	0	0	0	0	0	0	0	0	0	0	0	lncRNA	16.295	0.509219	1	H	0.999996	[0.9999955800609257, 4.4199390743172891e-06]
XLOC_026672	0	0	0	0	0	0	0	0	0	0	0	0	0	0	0	0	0	0	0	0	0	0	0	0.078909	0	0	10.7105	0	0	0	0	0	lncRNA	10.7105	0.337168	1	H	0.999996	[0.9999955800609257, 4.4199390743172891e-06]
XLOC_026682	0.049387	0	0	0	1.43152	0	0.06675	0	0	0.038404	0	0	0.048627	0	0	0.039878	0	0	0	1.37973	0.859167	2.12407	0.090072	0	0	6.73075	0	0.100456	0.038906	0.044263	0	0.050841	lncRNA	6.73075	0.409151	1	H	0.999996	[0.9999955800609257, 4.4199390743172891e-06]
XLOC_026697	0	0	0	0	0	0.038799	0	0	0	0	0	0	0.083514	0.168749	0	3.32165	0.041435	0	0	0.013618	0	0	0	0	0.010764	0.079721	0	0.014377	0	0	0	0	lncRNA	3.32165	0.117895	1	H	0.999996	[0.9999955800609257, 4.4199390743172891e-06]
XLOC_026698	0	0	0	0.563336	0	0	0	0	0	0	0	0	0	3.94709	0	0	0	0	0	0	0	0	0.361828	0	0	0.062156	0	0	0	0	0.057249	0	lncRNA	3.94709	0.155989	1	H	0.999996	[0.9999955800609257, 4.4199390743172891e-06]
XLOC_026705	0.023868	0.098224	0.080114	0.067774	0.424031	2.35835	0.04839	3.53185	0.687063	8.42632	1.58358	1.41723	11.9621	2.17576	0.656983	0.057818	21.3551	6.8679	0.065166	1.65553	0.092273	3.82101	0	0.335314	0.490688	0.246772	1.27323	0.048549	0.300846	0.085567	0.123975	0.073713	lncRNA	21.3551	2.2011	6	H	0.999476	[0.99947567050139619, 0.00052432949860380064]
XLOC_026725	0	0	0	0	0	0	0	0	0	0	0	0	0	0	0	0	0	0	0	0	0	0	3.87298	0	0	0	0	0	0	0	0	0	lncRNA	3.87298	0.121031	1	H	0.999996	[0.9999955800609257, 4.4199390743172891e-06]
XLOC_026791	0	0	0	0	0	0	0	0.186616	0	0	0	0	0	0	0	0	0	0	0	0	0.637065	0	0	0.208878	0.93209	0	5.2786	0	0	0	0	0	lncRNA	5.2786	0.226352	1	H	0.999996	[0.9999955800609257, 4.4199390743172891e-06]
XLOC_026818	0	0	0	0	2.79176	2.11479	0	0	0	0	0	0	0	0	0	0	0	1.24837	0	0	0	3.79717	1.93225	0.035607	2.12673	0	0	0	0	0	0	0.099151	lncRNA	3.79717	0.442057	1	H	0.999996	[0.9999955800609257, 4.4199390743172891e-06]
XLOC_026861	0.05164	0	0	1.2708	0.016095	0	0	0	0	0	0	0	0	0	0	3.22456	0	0	0	0	0	0	0	0	0	0	0	0	0	0	0	0	lncRNA	3.22456	0.142597	1	H	0.999996	[0.9999955800609257, 4.4199390743172891e-06]
XLOC_026910	0	0	0	0	0.690224	0	0	0	0.542397	0	0	8.68731	0	0	0	0	0	0	0	1.38276	0	1.17587	0	0.030323	0	0.038546	0	0	0	0	1.4201	0	lncRNA	8.68731	0.436485	1	H	0.999996	[0.9999955800609257, 4.4199390743172891e-06]
XLOC_026935	12.6753	0	0	0	0	0.907067	0.656881	6.52384	0	0.030234	0	0	0	0	0	0	0	3.9308	0	0	0.338198	0.278702	0	0	0.059209	0	0.210922	17.043	0	0.174233	0.067318	5.16332	lncRNA	17.043	1.50184	5	H	0.999798	[0.99979822764873949, 0.00020177235126038934]
XLOC_026972	0	0	0	0	0	0	0	0	0	0	0	0	0	0	13.0214	0.101863	0	0	0	0	0	0	0	0	0	0	0	0	0	0	0	0	lncRNA	13.0214	0.410101	1	H	0.999996	[0.9999955800609257, 4.4199390743172891e-06]
XLOC_026980	3.91582	0	0.012411	0	0	2.66402	0	0	0	0	0.27289	0	0	0	0	0	0.008129	2.39632	0.010095	0.010686	0.139374	0.28272	0.657515	0.032808	0	0	0	0	0	0	0.009603	0	lncRNA	3.91582	0.325387	1	H	0.999996	[0.9999955800609257, 4.4199390743172891e-06]
XLOC_026994	0.646161	1.07387	1.77955	3.45782	2.32374	1.22778	1.10845	5.64749	1.46944	0.231903	0.259371	1.55541	0.146819	0.215757	0.042754	0.481613	0.182108	1.84681	0.407112	0.526708	0.288229	1.8606	0.045325	2.35207	1.7409	0	0.674091	0.707709	1.25299	0.044547	0	0.051168	lncRNA	5.64749	1.05151	2	H	0.999989	[0.99998851063609451, 1.1489363905455511e-05]
XLOC_027021	0	0	0	0.219701	2.67679	0.035393	0.069717	0	0	0	0	0	0	0	0.022185	0	0	0	0	0	3.1158	0.513535	0	0	0	0.363615	0	0	0	0	0.133962	0.079651	lncRNA	3.1158	0.225949	1	H	0.999996	[0.9999955800609257, 4.4199390743172891e-06]
XLOC_027069	0	0	0	0	0	0	0.018103	0	0	0	0	0	0	0	0	0	0	0	0	0	0	0	0	0	0	0	0	6.67484	0	0.024009	0	0.027577	lncRNA	6.67484	0.210767	1	H	0.999996	[0.9999955800609257, 4.4199390743172891e-06]
XLOC_027119	0	0.390848	3.18785	0.053936	0	0	0	0	0	0	0	0	0	0	0	0	0	0	0	0	0	0	0	0	0	0	0	0	0	0	1.54572	0	lncRNA	3.18785	0.161824	1	H	0.999996	[0.9999955800609257, 4.4199390743172891e-06]
XLOC_027134	0	0	0	0.572511	0	0	4.01951	13.7852	0.392152	0	0.676367	0.444899	0.496306	0	0	0	0	0	1.14683	0.048558	0.048716	0.080292	0.367721	2.31073	0.690835	0.189506	2.32426	0	0	0	2.26907	0	lncRNA	13.7852	0.933235	2	H	0.999989	[0.99998851063609451, 1.1489363905455511e-05]
XLOC_027166	0	0	0	0	0	0	0	0	16.2481	0	0	0	0	0	0	0	0	0	0	0	0	0	6.31199	0	2.72605	0	0	0	0	0	0	0	lncRNA	16.2481	0.790192	2	H	0.999989	[0.99998851063609451, 1.1489363905455511e-05]
XLOC_027197	0	0	0	0	0	0	0	0	0	0	0	0	0	0	0	0	0	0	0	0	0	0	0	0	3.95415	0	0	0	0	0	0	0	lncRNA	3.95415	0.123567	1	H	0.999996	[0.9999955800609257, 4.4199390743172891e-06]
XLOC_027199	0.014311	0	0	1.01588	0	0	0	0	0	0	0	0	0	0	0	0	0	0	0	0	0	0	0	0	0	0.040352	1.31976	0.043663	0	0	3.0476	0	lncRNA	3.0476	0.171299	1	H	0.999996	[0.9999955800609257, 4.4199390743172891e-06]
XLOC_027239	1.38637	6.20049	0.517037	0.355385	1.56634	1.82325	2.00389	0.01272	9.3776	6.25865	0	0.278101	0.227506	2.63284	0	0	0	0.232933	0	0.018549	4.01966	0.015336	0.017559	0	0.337204	0	2.75064	0	0	0	2.41699	0.079288	lncRNA	9.3776	1.32901	4	H	0.999922	[0.99992236942480317, 7.7630575196723002e-05]
XLOC_027262	0	0	0	0	0	0	3.33488	0.060368	0	0	0	0	0	0	0	0	0	0	0	0	0	0	0	0	0	0	0	0	0	0	0	0	lncRNA	3.33488	0.106102	1	H	0.999996	[0.9999955800609257, 4.4199390743172891e-06]
XLOC_027275	0	0	0.064603	0	0.107979	0	0.013007	0	0	5.40296	0	0	0	0.438625	0	0	0.014104	0	0.893328	0	0.948693	0.015329	0	0	0.073275	0.397987	0	0	0	0	0	0	lncRNA	5.40296	0.261559	1	H	0.999996	[0.9999955800609257, 4.4199390743172891e-06]
XLOC_027278	0	1.63487	0.285737	0	0	0	0	0	0	0	0	0	0	0	0	0	0	0	0	0	0	0	0	0.062944	1.79331	0.026671	5.51607	0	0	0	0	0.029212	lncRNA	5.51607	0.292151	1	H	0.999996	[0.9999955800609257, 4.4199390743172891e-06]
XLOC_027328	0	3.01951	0	0.023021	2.39552	0	0.810889	0	0	0.264789	3.40877	0.689577	0.11176	0	0	0	0	0	0	0	0.062686	0.012915	3.50441	0.011989	0.024693	0.152406	4.86733	0.032982	0.025548	0.043598	0.014037	0.083463	lncRNA	4.86733	0.611247	4	H	0.999922	[0.99992236942480317, 7.7630575196723002e-05]
XLOC_027387	0.794495	0	3.2574	0.916937	1.60555	2.02583	0.01732	0.843119	0	0.003986	0	0.427737	0	0.105687	0.004409	0.082777	0	0	1.03092	0	0	0	0	0	0	0	0	0	0	0	0	0	lncRNA	3.2574	0.34738	1	H	0.999996	[0.9999955800609257, 4.4199390743172891e-06]
XLOC_027433	0	0	1.27072	0	0	2.37038	0	0	0	0.018399	0	0	0	0.025677	0	0	0	0.040891	0.043067	0.068383	5.53413	2.63834	0	0.03499	0.018016	0	0	0	0	0	0	0	lncRNA	5.53413	0.376969	1	H	0.999996	[0.9999955800609257, 4.4199390743172891e-06]
XLOC_027479	0.194415	0	0	0	0	0.154461	0	0	0	0.007957	0	1.72416	0.010075	0.288706	0	0	0.029991	0.008842	0.009312	7.44222	0.306567	1.09204	0.317247	1.2786	0.459669	0.009617	1.90578	0.020813	0	0	0.318888	0	lncRNA	7.44222	0.486855	1	H	0.999996	[0.9999955800609257, 4.4199390743172891e-06]
XLOC_027494	0	0	0	0	0	0	0	0	0	0.034218	0	2.1538	0	0	0	0.071063	0	0	1.2014	0	0	0	0	0	0	0	0.755919	0	0	10.4904	10.0567	0.045299	lncRNA	10.4904	0.775276	2	H	0.999989	[0.99998851063609451, 1.1489363905455511e-05]
XLOC_027524	2.45679	0.167534	0.926805	0.170882	1.23132	0.641259	0.320568	2.95119	0.005508	0.825824	0.042224	0.272687	0.006971	0.338064	0.00609	3.1843	0.020752	0.838137	0.083764	0.006821	0.041056	0.016917	0.916792	0.01047	1.22372	0.113127	0.512105	0.028802	0.011155	0.019036	2.06552	2.89353	lncRNA	3.1843	0.698429	1	H	0.999996	[0.9999955800609257, 4.4199390743172891e-06]
XLOC_027563	0	0	7.07655	0	0	0	0	0	0	0	0	0	0	0.420623	0	0	0	0	0	0	0	0	0.176726	0	0.925614	0.016559	0	0.017918	7.88337	0.03158	0.015252	4.87882	lncRNA	7.88337	0.670094	3	H	0.99997	[0.99997013443214, 2.9865567859945399e-05]
XLOC_027576	0	0	0	0	0	0	0	0	0	0.054449	0	0	0	0	0	0	0.051309	0.060504	0	0	0	0	0	0	0	0	3.92512	0	0	0	0	0	lncRNA	3.92512	0.127856	1	H	0.999996	[0.9999955800609257, 4.4199390743172891e-06]
XLOC_027582	0	0	0	0	0	3.10238	0	0	0	0	0	0	0	0	0	0	0	0	0	0	0	0	0	0	0	0	0	0	0	0	0	0	lncRNA	3.10238	0.09695	1	H	0.999996	[0.9999955800609257, 4.4199390743172891e-06]
XLOC_027599	1.42003	0.034579	0.216224	1.81328	1.02135	1.29146	0.323663	3.77997	0.019611	0.039203	1.68496	0.815795	0.099279	14.6989	0.007228	0.814166	0.14777	0.29042	1.08586	0.60709	0.568458	0.36138	2.73542	0.22366	2.64868	0.868728	0.752103	0.025637	0.178721	0.037653	0.611014	0.0173	lncRNA	14.6989	1.22624	2	H	0.999989	[0.99998851063609451, 1.1489363905455511e-05]
XLOC_027622	3.16809	2.19035	0.186983	1.33079	1.96349	0.448719	1.4142	0.0048	0	0.226011	0	0	0	0.181362	0	0	0.090515	1.22434	0.33064	2.88395	0.421358	0	0.357807	2.0792	0.735835	1.33859	0.17738	0	0.84145	0.006512	2.02548	0.01496	lncRNA	3.16809	0.738838	1	H	0.999996	[0.9999955800609257, 4.4199390743172891e-06]
XLOC_027634	14.0045	0	0	0	0	0	0.021756	0	0	0.350481	0	0	0	6.11398	0	0	0	0	0	0	0	0	0	0	0	0	0	0	0	0	0	0	lncRNA	14.0045	0.640335	2	H	0.999989	[0.99998851063609451, 1.1489363905455511e-05]
XLOC_027698	0	0	0	0	0	0.367547	0.965311	0	0.069456	0.97191	0	0	0	0	0.076793	0	0	0.771429	0	3.01016	0	0	3.90774	0	0	0	0	0	0	0	0	0	lncRNA	3.90774	0.316886	2	H	0.999989	[0.99998851063609451, 1.1489363905455511e-05]
XLOC_027699	0	0	0.083911	0	0	0	0	0.049543	0.116695	0	0	0.060178	0	0	0	0.060558	0.054956	0	0	0	0.072484	0	7.72815	0	0.057105	0	0.067808	0	0.118164	0	0	0	lncRNA	7.72815	0.264674	1	H	0.999996	[0.9999955800609257, 4.4199390743172891e-06]
XLOC_027736	0	0	0	0	0	0	0	0	0	0	0	0	0	2.77085	0	0	0	0	0	0	0	0	0	0	6.36259	0	0.209867	0	0	0	0	0	lncRNA	6.36259	0.291979	1	H	0.999996	[0.9999955800609257, 4.4199390743172891e-06]
XLOC_027785	0	0	0	0	0	0.017256	5.14946	0.008306	0.048913	3.53955	0	0	0.024762	0.436656	0	0	0	1.47767	0	0	0	0.050074	0	0	0.047871	0	0	0	0	0	0.032656	0.012944	lncRNA	5.14946	0.338941	2	H	0.999989	[0.99998851063609451, 1.1489363905455511e-05]
XLOC_027790	0	0	0	0	0	0	0	0	0	0	0	0	0	3.33532	0.016785	10.1238	0.085795	0	0	0	0	0	0.008897	0.007214	1.24809	0	0	0	0	0	0	4.50988	lncRNA	10.1238	0.604243	3	H	0.99997	[0.99997013443214, 2.9865567859945399e-05]
XLOC_027792	0	0	0.119587	0	0.09994	0	6.52493	0.023536	0	0	0	0	0	1.54656	0	0	0	0	0	0.823742	0.17217	0.028376	0	0.052687	0	0	6.05603	0	0	0	5.9219	0	lncRNA	6.52493	0.667795	3	H	0.99997	[0.99997013443214, 2.9865567859945399e-05]
XLOC_027795	0	0	0	0	0	0	0	0	0	3.24705	0	0	0	0	0	0	0	2.65306	0	0	0.059349	0	0.055997	9.76191	0.701344	0	0	0	0	0	0	0	lncRNA	9.76191	0.51496	2	H	0.999989	[0.99998851063609451, 1.1489363905455511e-05]
XLOC_027796	0	0.008075	0	0	0	0	0.005304	0.020739	0.006106	2.87454	0.005851	0	0	0	0	0.069711	0.005751	0.006782	0	0	0	0	0.007157	4.0622	0.011952	0	0.5464	0	0	0	0.991978	0.032318	lncRNA	4.0622	0.270464	1	H	0.999996	[0.9999955800609257, 4.4199390743172891e-06]
XLOC_027882	0	0	0	0	0	0	0	0	0	0	0	0	0	0	0	0	0	0	0	0	0	0	0	0	0	0	0	0	0	0	0	3.74162	lncRNA	3.74162	0.116926	1	H	0.999996	[0.9999955800609257, 4.4199390743172891e-06]
XLOC_027901	2.30966	0	0	0	3.99521	0	0.078041	0.076286	0	0	0	0	0	0	0	0	0	0	0	0	0	6.43834	0.105308	0.170774	1.75859	0.108542	0.104412	0	0	0	0	0.118882	lncRNA	6.43834	0.477002	2	H	0.999989	[0.99998851063609451, 1.1489363905455511e-05]
XLOC_027909	1.01181	0.85726	1.06545	1.18301	1.22431	0.980125	1.04575	0.943605	1.85217	1.20332	0.754265	2.10129	1.23065	0.581298	1.43346	1.48981	2.96566	1.02857	0.812484	0.630699	3.5664	1.27989	5.21032	1.40823	0.861035	1.00693	1.50674	1.15009	0.7033	1.12018	0.978956	0.673972	lncRNA	5.21032	1.37066	2	H	0.999989	[0.99998851063609451, 1.1489363905455511e-05]
XLOC_028004	0	0	0	0	1.68614	0	0	0	0	0	0	0	0	0	0	0	0	0	5.42843	0	0	0	0	0	0	0	0	0	0	0	0	0.0476	lncRNA	5.42843	0.223818	1	H	0.999996	[0.9999955800609257, 4.4199390743172891e-06]
XLOC_028015	0.094808	0	0	0	0	0	0	0	0	0	0	0.025357	3.4539	0	0.08155	0	0.023157	0	0	0.060888	0	0	0	0	0	0	0	0	0.024896	0.056646	0	0	lncRNA	3.4539	0.119413	1	H	0.999996	[0.9999955800609257, 4.4199390743172891e-06]
XLOC_028020	0	0	0	0	2.42571	0	0	0	0	1.38028	0	0	0	3.77844	2.29023	0	0	0	0.124262	0	0	0	0	0	0.155946	0	0	0	0	0	3.48696	0	lncRNA	3.77844	0.426307	2	H	0.999989	[0.99998851063609451, 1.1489363905455511e-05]
XLOC_028049	0	0	0	0	0	0	0	0	0	0	0	4.21026	0	0	0	0	0	0	0	0	0	0	0	0	0	0	0	0	0	0	0	0	lncRNA	4.21026	0.131571	1	H	0.999996	[0.9999955800609257, 4.4199390743172891e-06]
XLOC_028051	7.30579	1.94091	0.269016	3.30864	0.743633	1.95439	1.12492	0.598682	3.78439	3.06343	1.6959	3.04234	0.036422	0	0	0	0	2.4612	0	0.035635	3.34273	1.03116	0.016866	0.068378	0.619642	0.34768	0	0.01881	0	0	4.05089	0	lncRNA	7.30579	1.27692	7	H	0.998638	[0.9986381696811838, 0.0013618303188162881]
XLOC_028078	0.007656	0.031505	0.222701	0.021738	0.443809	0.798453	0.284547	0.126431	3.75229	0.023812	0.662016	0.264142	0.165834	0.332316	0.691439	0.25963	0.00561	5.26567	0.327459	3.51052	2.2567	0.036584	0.216417	2.03214	0.238994	0.021587	2.04883	0.046716	4.2096	0.137226	0.364508	0.165502	lncRNA	5.26567	0.905387	4	H	0.999922	[0.99992236942480317, 7.7630575196723002e-05]
XLOC_028093	1.75627	2.65008	0.098248	1.6623	0.725281	3.27378	0	0.009668	0	0	0	0	0	0	0	0	0	0.012646	0	0.014099	0.014145	0	0	0.010821	0	0	0	0	0	0.013117	0	0.030133	lncRNA	3.27378	0.320956	1	H	0.999996	[0.9999955800609257, 4.4199390743172891e-06]
XLOC_028125	5.36623	0	0	0	0.116687	0.171258	0	0.082439	0	0	0	0	0	0	0.107345	0	0	0.215668	0	0	0	0	0.113801	0	0.095021	0	0	0	0	0.223693	0	0.12847	lncRNA	5.36623	0.206894	1	H	0.999996	[0.9999955800609257, 4.4199390743172891e-06]
XLOC_028126	0	0	0	0	0	0	0	0	0	0	3.89521	0	0	0	0	0	0	0	0	0	0	0	0	0	0	0	0	0	0	0	0	0	lncRNA	3.89521	0.121725	1	H	0.999996	[0.9999955800609257, 4.4199390743172891e-06]
XLOC_028134	0	0	0	0	5.34245	0	0	0	0	0	0	0.044083	0	0	0	0	0	0	0	0	0	0	0	0	0	0	0	0	0	0	0	0	lncRNA	5.34245	0.168329	1	H	0.999996	[0.9999955800609257, 4.4199390743172891e-06]
XLOC_028157	0	0	0	0	0	0	0	0	0	0	0	0	0	0	0	0	0	0	0	0	0	0	0	0	0	0	0.074953	0	0	0	0.143531	22.2739	lncRNA	22.2739	0.702886	1	H	0.999996	[0.9999955800609257, 4.4199390743172891e-06]
XLOC_028158	8.85036	0.993309	0.945195	0.85672	1.2789	0.60727	0.217488	2.81691	4.00607	2.56513	0.299891	0.322792	0.316879	3.01227	0.069207	8.90038	4.36277	1.32092	1.318	0.542558	0.933122	0.640806	3.15486	4.40224	1.92973	0.226866	1.92772	0.286395	0.697206	0.288435	0.174128	0.745436	lncRNA	8.90038	1.84406	7	H	0.998638	[0.9986381696811838, 0.0013618303188162881]
XLOC_028179	0	0	0	1.71833	3.15249	0	0	1.31349	0	0.067224	0	0	0	1.59487	0	0	0	0	0	0	7.93747	0.068854	0	0	0.724069	0.081255	0.078163	0	0	0	0	0	lncRNA	7.93747	0.523007	2	H	0.999989	[0.99998851063609451, 1.1489363905455511e-05]
XLOC_028186	1.06232	0.584305	0.96467	0.559837	0.770415	0.868233	1.93891	3.20746	0.716575	0.059495	0.015356	0.033057	2.04268	1.16559	0.025312	1.44705	1.43394	0.686541	1.11408	2.61088	1.82872	0.478118	0.252243	0.045692	0.454842	0.160418	2.59673	3.2382	0.106636	2.67427	0.603748	7.75206	lncRNA	7.75206	1.29682	3	H	0.99997	[0.99997013443214, 2.9865567859945399e-05]
XLOC_028187	0	0	0	0	0	0	0	0	0	0	0	0.211649	0	8.01487	0	0	0	0	0	0	0	1.33052	0	0	0	0	0	0	0	18.203	0	0	lncRNA	18.203	0.867501	2	H	0.999989	[0.99998851063609451, 1.1489363905455511e-05]
XLOC_028271	0.286923	0.118076	0.577832	0.814713	0.590212	0.944991	0.271457	0.720243	0	0.669336	0.342225	0.736715	0.791022	0.685007	0.7404	0.370685	0.294345	1.78506	0.417792	1.82427	0.443685	0.457039	0.313972	0.169719	0.218466	0.107871	0.415065	0.350168	1.71783	4.06297	0.745155	1.29962	lncRNA	4.06297	0.727589	1	H	0.999996	[0.9999955800609257, 4.4199390743172891e-06]
XLOC_028365	0	0	0	0	0	0	0	0	0	0	0.025559	6.57517	0	0.037208	0	0	0	0	0	0	0	0	0	0	0	0	0	0	0	0	0	0	lncRNA	6.57517	0.207436	1	H	0.999996	[0.9999955800609257, 4.4199390743172891e-06]
XLOC_028408	0	9.38763	0	0	0	0	0	0	0	0	0	0	0	0	0	0	0	0	0	0	1.08301	0	0	0	0	0	0	0	0	0	0	0	lncRNA	9.38763	0.327208	1	H	0.999996	[0.9999955800609257, 4.4199390743172891e-06]
XLOC_028409	0	0	0.393822	0	1.82845	0	2.82803	0	0	0.152062	0	0	0	0	0	0	0	0	0	0	1.28517	0.03115	0	0	0	0	0	5.33	0	0	0	0	lncRNA	5.33	0.370272	1	H	0.999996	[0.9999955800609257, 4.4199390743172891e-06]
XLOC_028416	7.36242	0	0	0	0	0	0.023034	0	0	0	0.025409	0	0	0	0	0	0	0	0	0.032836	0	0	0	0	0	0.032037	0	0	0	0.061097	0	0	lncRNA	7.36242	0.235526	1	H	0.999996	[0.9999955800609257, 4.4199390743172891e-06]
XLOC_028421	0	0	0	0	0	0	0.542942	6.04575	0	0	0	0	0	0	0.150234	0	0	0	0	0	0	0.111285	0	0	0	0	2.81086	0	0	0.031307	0	0	lncRNA	6.04575	0.302887	1	H	0.999996	[0.9999955800609257, 4.4199390743172891e-06]
XLOC_028422	0.302593	0.868393	2.01348	0	0	0.284119	3.17493	0.45238	0.346924	0.012384	0	0.255576	0.831087	1.97023	6.56177	0.01286	0.03501	1.01834	0.681205	0.107395	1.67772	0.951316	3.54356	0.011776	1.23687	0	3.44139	0.048591	0.06273	1.27033	0	0.03279	lncRNA	6.56177	0.975179	4	H	0.999922	[0.99992236942480317, 7.7630575196723002e-05]
XLOC_028437	0	0	0	0	0	0	0	0	0	0	0	0	0	0	0	25.7023	0.133665	0	0	0.087863	2.29186	0	5.6556	0	0	0	0	0	0	0	0	0	lncRNA	25.7023	1.05848	2	H	0.999989	[0.99998851063609451, 1.1489363905455511e-05]
XLOC_028441	0.027644	0.948027	1.61864	0.013083	0	0.012646	0.006227	0.006087	0.007169	4.42108	0.006869	0.133089	0.009073	0.01	0.007926	0	0.006752	0.023887	0.53671	0	0.008906	0.322921	0.008403	0	0.007016	0.545639	0.008331	2.0149	0.007259	0.008259	0	0.028458	lncRNA	4.42108	0.336094	1	H	0.999996	[0.9999955800609257, 4.4199390743172891e-06]
XLOC_028492	5.62779	0.021209	0.069193	1.55117	6.12946	0.113158	1.71351	0.013618	0	2.54877	0	0	0	0	0.319174	1.73113	1.10271	1.17564	0	0.039718	0	0.016419	0	7.40774	0.109873	0	0	0	0.503428	0	0.571065	0.021221	lncRNA	7.40774	0.962063	3	H	0.99997	[0.99997013443214, 2.9865567859945399e-05]
XLOC_028504	0.704731	2.22042	0.887033	0	0.329468	0.241777	0.178592	0.087288	12.0277	0.03425	0	0	0	7.21751	0	0.035565	0.06455	0.038059	0.360761	0	0.553395	0.03508	3.49435	2.31225	0.435978	0	0.079646	0	0.034698	0.07895	0.03813	2.17643	lncRNA	12.0277	1.05208	3	H	0.99997	[0.99997013443214, 2.9865567859945399e-05]
XLOC_028506	0	0	0	0	0	0	0	0	0	0	0	0	0	0	0	0	0.033482	0	0	0.044018	0	4.73099	0	0.033785	0	0	0	0	0	0	0	0	lncRNA	4.73099	0.151321	1	H	0.999996	[0.9999955800609257, 4.4199390743172891e-06]
XLOC_028536	0	0	0	0	0	0	0	0	0	0	0	0	0	0	0	0	0	0	0	0	0	0	3.49357	0	0	0	0	0	0	0	0	0	lncRNA	3.49357	0.109174	1	H	0.999996	[0.9999955800609257, 4.4199390743172891e-06]
XLOC_028551	0.586822	1.14038	0.510653	0.370283	2.34717	0.357911	0.264376	0.10768	0.152179	0.228157	0.753393	1.20331	0.898788	0.601437	1.09365	1.21091	0.095556	1.38034	1.72082	0.722341	1.48088	0.415444	1.5459	1.01241	3.07803	0.551551	1.35588	0.629966	1.61799	0.876548	1.27001	3.55745	lncRNA	3.55745	1.03557	2	H	0.999989	[0.99998851063609451, 1.1489363905455511e-05]
XLOC_028570	0	3.30192	0	0.064178	0	0	0	0	0	0	0	0	0	0.343383	0	0	0	0	0.246831	0	0	0	0	0	0	0	0	0	0	0	0	0	lncRNA	3.30192	0.123635	1	H	0.999996	[0.9999955800609257, 4.4199390743172891e-06]
XLOC_028571	0	0	0	0	0	0	0	0	0	0	0	0	0	0	0	3.64799	0.035789	0	4.84499	0.023526	0	0	0.066808	0	0	0	0	0	0	0	0	0	lncRNA	4.84499	0.269347	2	H	0.999989	[0.99998851063609451, 1.1489363905455511e-05]
XLOC_028606	0	0	0	0	0	5.71544	0	0	0	0	0	0	0	0	0	0	0	0	0	0	0	0	0	0	0	0	0	0	0	0	0.048073	0	lncRNA	5.71544	0.18011	1	H	0.999996	[0.9999955800609257, 4.4199390743172891e-06]
XLOC_028663	0	0	0	0	0	3.81961	0	0	0	0.040837	0	0	0	0	0	0	0	3.81177	0	0.050591	0.558307	0	0	0	0.039986	0	0	0	0	0	3.77337	0	lncRNA	3.81961	0.377952	3	H	0.99997	[0.99997013443214, 2.9865567859945399e-05]
XLOC_028718	0	0	0	0	0	0.290905	0	0	0	0	0	0	0	0	10.3933	0	0.077666	0	0	0	0	0	5.21924	0	0	0	0.479149	0	0	0	0	0	lncRNA	10.3933	0.514384	2	H	0.999989	[0.99998851063609451, 1.1489363905455511e-05]
XLOC_028810	0	0	0	0	0	0	0	0	0	0	0	0	0	0	0	0	0	0	0	0	0	3.08121	0	0	0	0	0	0	0	0	0	0	lncRNA	3.08121	0.096288	1	H	0.999996	[0.9999955800609257, 4.4199390743172891e-06]
XLOC_028817	0.10583	0.689568	1.263	0.100168	2.17697	1.4039	1.50188	0.023303	2.36024	0.548625	2.0775	2.34936	0.277871	1.0719	0	1.48119	0	2.89579	2.92149	1.76714	2.14792	3.45582	0.546866	5.73832	5.1034	4.47611	0.255158	3.04955	3.02911	0.031616	3.54247	0.581042	lncRNA	5.73832	1.78041	7	H	0.998638	[0.9986381696811838, 0.0013618303188162881]
XLOC_028845	0	0	0	0	0	0	0	0	0	0	0	0	0	0	0	0.138778	0	3.02796	0	0	0	0	0	0	0	0	0	0	0	0	0.934044	0.009829	lncRNA	3.02796	0.128457	1	H	0.999996	[0.9999955800609257, 4.4199390743172891e-06]
XLOC_028913	0	0	0	0.064303	0	0.020718	0.020405	6.52238	0	0	0	0	0	0	0	0	0.022125	2.97433	0	0.029088	0.029182	0	0	0.011163	0.344856	0	0	0	0	0	0	0	lncRNA	6.52238	0.313705	1	H	0.999996	[0.9999955800609257, 4.4199390743172891e-06]
XLOC_028950	0	0	0	0	0	0	0	0	0	0	0	15.3465	0	0	0	0	0	0	0	0	0	0	0	0	0	0	0	0	0	0	0	0	lncRNA	15.3465	0.479578	1	H	0.999996	[0.9999955800609257, 4.4199390743172891e-06]
XLOC_028951	0	0	0	0	0	0	0	0	0	0.006043	0.005793	0.006235	3.76451	0	0.006684	0	0	0	0	0.007486	0	0.006189	0	0	0	0	0	0	0	0	0	0	lncRNA	3.76451	0.118842	1	H	0.999996	[0.9999955800609257, 4.4199390743172891e-06]
XLOC_028968	0	0	0	0	0	0	0	0	0	0	0	0	0	0	0	0	0	0	0	0	0	4.14068	0	0	0	0	0	0	0	0	0	0	lncRNA	4.14068	0.129396	1	H	0.999996	[0.9999955800609257, 4.4199390743172891e-06]
XLOC_028988	0	0	0	0	0	0	0	0	0	0	0	0	0	4.84609	0	0	0	0	0	0	0	0	0	0	0	0	0.042058	0	0	0.166761	0.040269	0.095773	lncRNA	4.84609	0.162217	1	H	0.999996	[0.9999955800609257, 4.4199390743172891e-06]
XLOC_029005	0	0	1.12588	0	0	0	0	0	0	0	0	0	3.96327	0.873627	0	0	0	0	0	0	0	0	0	0	0	0	0	0	0	0	0	0	lncRNA	3.96327	0.186337	1	H	0.999996	[0.9999955800609257, 4.4199390743172891e-06]
XLOC_029010	0	0	0	0	9.37684	0	0	0	0	0	0	0	0.110946	4.52434	0	0	0	14.9942	0.102547	0	0	0	0	0	0.171591	0	0	0	0	0	0	0	lncRNA	14.9942	0.915014	3	H	0.99997	[0.99997013443214, 2.9865567859945399e-05]
XLOC_029036	0.020321	0.020907	0.05684	0.822256	1.38706	0	0.26779	0.322176	3.2647	1.31156	6.37765	0	0.010004	0.661578	0	8.65556	0.982787	9.97371	1.43327	4.46342	1.65958	0.040462	0.287229	0.150254	0.015473	7.87873	3.24286	0.103336	0.320172	0.009106	1.09949	0.052299	lncRNA	9.97371	1.71533	7	H	0.998638	[0.9986381696811838, 0.0013618303188162881]
XLOC_029059	0	0.379311	0.103125	0.01454	0.181941	0	0.865118	0.013531	0	0	0	0	0	0.011114	0	0.32251	0	0	0	0	0.019796	0.138665	0.551003	0.007572	0.015596	0	0	0	0	0	3.71477	0	lncRNA	3.71477	0.198081	1	H	0.999996	[0.9999955800609257, 4.4199390743172891e-06]
XLOC_029162	2.41406	0	0	0	0.049608	0	3.14623	0	0.010319	0	0	0	0.03918	2.40381	0.969783	0	0	0	0	0	0	0	0	0	0	0	0	0	0	0	0	0.095581	lncRNA	3.14623	0.285267	1	H	0.999996	[0.9999955800609257, 4.4199390743172891e-06]
XLOC_029199	0	0	0	0	0	0	0	0	0	0	0	0.090194	0	0	0	0	0	0.097129	0	0.108286	3.36779	0.358106	0.102503	0	0	0	0	0	0	0	0.194618	0	lncRNA	3.36779	0.134957	1	H	0.999996	[0.9999955800609257, 4.4199390743172891e-06]
XLOC_029204	1.18265	0.800474	0.104462	0.014729	1.5132	1.25281	0.315479	0.006853	4.93938	0	0.641881	0.008324	0	1.64366	0.017847	0.117273	0	0.026892	3.49323	0.089944	0.030079	0.099149	0.643285	0.007671	1.23223	0.867801	2.96393	0.031652	0.130759	0.130167	0.008981	0.053397	lncRNA	4.93938	0.699006	2	H	0.999989	[0.99998851063609451, 1.1489363905455511e-05]
XLOC_029273	0	0	0	0	0	0	0	0	0	0	0	0	0	0	0	0	0	0	0	0	4.84486	0	0	0	0	0	0	0	0	0	0	0	lncRNA	4.84486	0.151402	1	H	0.999996	[0.9999955800609257, 4.4199390743172891e-06]
XLOC_029287	0	0.400797	0	0	0	0.40096	0	0.021446	0	0	0	0.651226	0.031965	0	0	0	0.023789	0.112208	0.088635	2.78342	0.031376	0.051713	0.207229	0.024004	2.74377	0	0	4.49031	0	0.029096	0.084312	0	lncRNA	4.49031	0.380508	1	H	0.999996	[0.9999955800609257, 4.4199390743172891e-06]
XLOC_029298	0	0	0	0	0	0.088854	0	0	0	0	0.096534	0	3.44258	0	0	0	0	0	0	0.062374	0	0	0	0	0	0	0	0	0	0.116058	0	0.133307	lncRNA	3.44258	0.123116	1	H	0.999996	[0.9999955800609257, 4.4199390743172891e-06]
XLOC_029382	0	0	0.649259	0.082388	0.217037	0	0	0.076668	0.045147	0	0	0	0.114274	0.31487	14.0262	0	0	0	0	0	0	0	0	0	0.220923	0	0	0	0	0	0	0	lncRNA	14.0262	0.492086	1	H	0.999996	[0.9999955800609257, 4.4199390743172891e-06]
XLOC_029395	0	0	0	0	0	0	0	0	0	0	0	0	0	0	0	3.59755	0.020153	1.16446	0	5.64328	0	0	0	0	1.71713	0	0	0	0	0.073946	0.047617	0.169872	lncRNA	5.64328	0.388562	2	H	0.999989	[0.99998851063609451, 1.1489363905455511e-05]
XLOC_029433	0	0	0	0	1.02933	11.312	2.15925	0	0	0	0.060048	17.9249	0.052874	0.029138	0.023096	0	0	0.185607	5.59575	3.67297	0.28545	8.27596	3.37887	0.099264	6.48076	0	0.048552	0	0	0	0	0	lncRNA	17.9249	1.89418	7	H	0.998638	[0.9986381696811838, 0.0013618303188162881]
XLOC_029481	0	0	0	0	0	0.079338	0.039069	0.114572	0	11.5087	0	0	0	0	0	0	0	5.34525	0	0	0	0	0	0	0	28.0387	0.052271	0	0	0.051814	0	0.178546	lncRNA	28.0387	1.41901	3	H	0.99997	[0.99997013443214, 2.9865567859945399e-05]
XLOC_029525	0	0	2.68529	0	2.46383	0	0.011342	0	1.93252	0.574251	0	0	0	0.091069	1.11163	0	0.17218	0	3.55895	0.032337	0.243317	0.040102	0	0	0.498395	0.015775	0	0	0.211549	0.030084	0	0.017278	lncRNA	3.55895	0.42781	1	H	0.999996	[0.9999955800609257, 4.4199390743172891e-06]
XLOC_029566	0	2.85855	0	8.71134	0	0	0	0	0	0	0	0	0	0	0	0	0	0	0	0	0	0	0	0	0	0	0	0	0	0	0	0.357536	lncRNA	8.71134	0.372732	1	H	0.999996	[0.9999955800609257, 4.4199390743172891e-06]
XLOC_029590	0	0	0	0	0	0	0	0	0.178946	0	0	0	0	0	0	0	0	0.033125	0	8.38312	0	0	0	0	0	0	0	0	0	0	0	0	lncRNA	8.38312	0.2686	1	H	0.999996	[0.9999955800609257, 4.4199390743172891e-06]
XLOC_029595	0.015511	0	0.052062	0	0	0	0	0	0	0	0	0.024892	0	2.27237	5.60359	0	0.011366	2.03721	0	3.01835	1.52907	0	1.10326	0	2.24393	0	0	0	0.171067	0	0	0	lncRNA	5.60359	0.565083	2	H	0.999989	[0.99998851063609451, 1.1489363905455511e-05]
XLOC_029597	0.766075	0	0	0	1.48034	0	0	0	0	0.714842	0	0.983502	22.2766	0	0.04393	0	0.598774	0	3.39295	0	0.888467	0	0	4.07829	0.388864	0	0	0	0.080466	0	0.66318	0	lncRNA	22.2766	1.13613	3	H	0.99997	[0.99997013443214, 2.9865567859945399e-05]
XLOC_029683	0	0	0	0.667446	0	0	0	0	7.49775	0	0	0	0	0	0	0	0	0	0	0	0	0	0	0	0	0	0	0	0	0	0	0	lncRNA	7.49775	0.255163	1	H	0.999996	[0.9999955800609257, 4.4199390743172891e-06]
XLOC_029706	10.6932	0.958299	0	6.03032	0	1.48277	0.579109	0.024612	0	0.086917	2.47196	0	14.0504	0	0	0	0	0.225361	5.83215	0.107678	0.036009	1.7508	5.16432	0.110194	0.085107	0.035019	0	0.037893	0	0.033392	0	3.72046	lncRNA	14.0504	1.67238	6	H	0.999476	[0.99947567050139619, 0.00052432949860380064]
XLOC_029716	0	1.10431	5.60439	0	0	0	0	0	0	0	0	0	0	0	0	20.5846	0.26218	0	0	0	0	0	0	0	0	0	0	0	0	0	0	0	lncRNA	20.5846	0.861108	2	H	0.999989	[0.99998851063609451, 1.1489363905455511e-05]
XLOC_029720	0	0	0	0	0	0	0	0	0	0	0	0	0	0	0	0	0	0	0	0	0	0	0	0	0.017327	0	5.12323	0.023144	0	0	0	0	lncRNA	5.12323	0.161366	1	H	0.999996	[0.9999955800609257, 4.4199390743172891e-06]
XLOC_029721	2.88277	0.023727	0.206421	0.327423	1.94072	0	0	0.045704	0.017942	0.035866	0.395416	0.092524	0.272487	0	0.019837	0.074487	0.016899	0.059783	0	0.844236	0	3.58173	0.063091	0	0	0.021676	0.020851	0.609822	0	0.020669	9.22364	0.071223	lncRNA	9.22364	0.652154	2	H	0.999989	[0.99998851063609451, 1.1489363905455511e-05]
XLOC_029819	0	0	0	0	0	0	0	7.74665	0	0	0	0	0	0	4.36759	0	0	0	0	0	0	0	0	0	0	0	0	0	0	0	0	0	lncRNA	7.74665	0.37857	2	H	0.999989	[0.99998851063609451, 1.1489363905455511e-05]
XLOC_029833	0	0.389891	0	1.34511	0	0.260033	0	19.5268	0	0.147345	0.28251	0	0	8.63643	12.3872	5.35508	0.138848	0	0	0	2.747	2.56558	0	0	0.865659	5.16482	2.05584	0	0	0	0	0	lncRNA	19.5268	1.93338	5	H	0.999798	[0.99979822764873949, 0.00020177235126038934]
XLOC_029858	0	0	5.39339	0	0	0.287621	0.035409	10.3493	0.040764	0.65191	0	0	1.28978	1.93329	0	0	4.95294	0	4.29168	0.050477	1.8737	5.29995	1.52899	0.271195	0.039896	7.33797	3.17406	0	0	0	0	0	lncRNA	10.3493	1.52507	7	H	0.998638	[0.9986381696811838, 0.0013618303188162881]
XLOC_029869	0	0.316302	0	0.290995	0.670755	0.281272	0.069255	0	0	0.07969	0	0.16446	0	0.111212	0	0.08275	0.075095	0.177105	0.466326	0.394899	0	0.163243	0.093452	0	0	0	0.185313	0	0	0.367389	0	5.27491	lncRNA	5.27491	0.289513	1	H	0.999996	[0.9999955800609257, 4.4199390743172891e-06]
XLOC_029881	0	0	0	11.7638	0	0.053134	0	0	0	0	0	0	0	0	0	0	0	0	0	0	0	0	0	0	0	0	0	0	0	0	0	0	lncRNA	11.7638	0.369279	1	H	0.999996	[0.9999955800609257, 4.4199390743172891e-06]
XLOC_029895	0	0	0	0	6.63126	5.9824	0.17588	0.429813	0	0	0	0	0	0	0	0.026269	0	0.028111	4.02655	0.03134	0	1.91739	11.0062	0	0.024771	11.1301	8.5594	0.033086	0	0	0.028163	0	lncRNA	11.1301	1.56346	6	H	0.999476	[0.99947567050139619, 0.00052432949860380064]
XLOC_029918	0	0	2.81754	0.466347	5.83543	12.6214	0	0	10.3922	0	0	0	0	0	0	0	0	3.87898	0.797154	7.59435	0.10582	15.6967	2.99532	0.080957	0.750306	0	7.52354	0.222709	0	0	0	13.413	lncRNA	15.6967	2.66224	8	H	0.996468	[0.99646767362551703, 0.003532326374483002]
XLOC_029946	0	0	0	0	0	0	0	0	0	0	0	0	0	0	0	0	0	0	0	0	0	0	0	0	0	0	0	6.67427	0	0.072612	0	0.083404	lncRNA	6.67427	0.213447	1	H	0.999996	[0.9999955800609257, 4.4199390743172891e-06]
XLOC_029950	0	0	0	0	0	0	0	0	0	0	0	0	0	0.083965	0	0	0	0.066857	0	0.074537	0.074779	0	0	0	0	4.94517	0	0	0	0.069345	0	0	lncRNA	4.94517	0.166083	1	H	0.999996	[0.9999955800609257, 4.4199390743172891e-06]
XLOC_029965	0	2.32984	0	0	12.0694	1.86463	0	1.94475	0	0.176095	3.0387	0.181708	0	4.17779	9.34999	0	0	0	13.3961	0	3.93959	1.44291	0	2.0093	5.17284	0	0	0.460627	0	9.1332	0	0	lncRNA	13.3961	2.20898	8	H	0.996468	[0.99646767362551703, 0.003532326374483002]
XLOC_030002	0	0	0	0	0	0	0	0	0	0	0	0	0	0	0.055385	11.438	0	0	0	0	0	0	0	0	0	0	0	0	0	0	0	0	lncRNA	11.438	0.359169	1	H	0.999996	[0.9999955800609257, 4.4199390743172891e-06]
XLOC_030020	0	0	0	0	0	0	0	0.403033	0	0	0	0	0	0	0	0	0	7.38065	2.87718	0	0	5.34518	0	0	0	0	0	0	0	0	0	0	lncRNA	7.38065	0.500189	2	H	0.999989	[0.99998851063609451, 1.1489363905455511e-05]
XLOC_030034	0	1.27866	0	0	0.974103	0	0	0	0	0.113699	0	0	0	0	0	0.250888	0	0.015793	0	0	0.582925	0	0	0.027028	1.21073	0.034357	0	0	0	0.081903	0.015822	10.9881	lncRNA	10.9881	0.486688	1	H	0.999996	[0.9999955800609257, 4.4199390743172891e-06]
XLOC_030083	0	0	0	0	0	0	1.25755	0	0	0	0	0	0	0	0	0	0	0	5.348	0	0	0	0	0	0	0	0	0	0	0	0	0	lncRNA	5.348	0.206423	1	H	0.999996	[0.9999955800609257, 4.4199390743172891e-06]
XLOC_030168	1.47285	0	0	0.33457	0.192799	0.444663	1.93093	1.45941	0.114585	1.32854	0.505058	0.354538	4.61158	5.21054	1.92567	1.6174	0	1.47629	0.160847	1.95802	2.76152	1.26689	0.295477	0.370263	0.224288	0.221491	0.346227	0.269625	1.04424	2.05922	0.076501	3.21435	lncRNA	5.21054	1.16401	3	H	0.99997	[0.99997013443214, 2.9865567859945399e-05]
XLOC_030173	0	0.2201	0.326397	0.303734	0	0.400344	0.078859	0	0	0.075617	0	0	0.248943	4.8543	0.016729	0.141336	0	2.65524	0.194697	0.018736	4.06008	2.13761	0.017735	0.388266	3.18381	0.493554	0.334099	0.01978	0.015321	0	0.28622	2.36251	lncRNA	4.8543	0.713563	3	H	0.99997	[0.99997013443214, 2.9865567859945399e-05]
XLOC_030228	0	0	0	0	1.70482	0	0	0.1853	0	10.2518	0	0	0	0	0	0	0	0	0	0	0	0	0	0	0	0	0	0	0	0	0	0	lncRNA	10.2518	0.379436	1	H	0.999996	[0.9999955800609257, 4.4199390743172891e-06]
XLOC_030289	0	0	0	0	0	0.048469	0	0	0	0	0.005266	0	0	0.912222	0	0	5.18653	0	0	0.09527	0	0	0	0	0.752995	0.185902	0	0	0.022259	0	0	0	lncRNA	5.18653	0.225278	1	H	0.999996	[0.9999955800609257, 4.4199390743172891e-06]
XLOC_030478	0	0	0	0	0	0	0	0	0	0	0	0	0	0	0	0	4.83055	0	0	0.014112	0.566331	0	0	0	0.490786	0	0	0	0	0	0	0	lncRNA	4.83055	0.184431	1	H	0.999996	[0.9999955800609257, 4.4199390743172891e-06]
XLOC_030483	1.77133	0	0.014258	0	0.20256	0	0	0	0	0	0	0.071576	0.150567	0	0.010961	0	0.018676	0	0	0	2.40164	0	0	0	0	0	0	0	0.020078	22.3624	0.011032	0.013119	lncRNA	22.3624	0.845256	1	H	0.999996	[0.9999955800609257, 4.4199390743172891e-06]
XLOC_030525	0	0	0.137137	4.00247	1.80506	0.462567	0	26.4972	0.02384	0	0	0	0	4.62225	0.026358	0	0.022454	0	0	0	0.088847	0.024406	0	0	3.12647	0.028801	5.15317	0	25.4674	0.054926	0.026527	0.06309	lncRNA	26.4972	2.23853	6	H	0.999476	[0.99947567050139619, 0.00052432949860380064]
XLOC_030526	0	0	9.9553	0	0	0	0	0	0	0	0	0	0	0	0	0	0	0	0	0	0.249264	0	0	0	1.47282	0	0	0	0	0	0	0	lncRNA	9.9553	0.364918	1	H	0.999996	[0.9999955800609257, 4.4199390743172891e-06]
XLOC_030527	0	0.129896	1.41261	0.013789	0	0	0.01969	0	0	0.075522	0	0.093515	0	0	0	0.117632	0.014233	3.28971	0	0	1.35166	1.19123	0.008856	0	1.10924	0	0.017562	0	0.007651	0	2.0767	0	lncRNA	3.28971	0.341547	1	H	0.999996	[0.9999955800609257, 4.4199390743172891e-06]
XLOC_030601	0.820456	0.33412	1.10919	1.82006	0.575356	0.938264	0.092408	0.067748	0.026596	0.119623	0.050968	0.150866	0.134638	0.333883	0.808643	0	0.1002	0.841869	2.31779	1.53136	0.165197	0.122522	0.420845	1.09953	2.55087	0.016065	0.015454	0.521513	0.848311	0.382979	8.4491	0.457496	lncRNA	8.4491	0.850747	1	H	0.999996	[0.9999955800609257, 4.4199390743172891e-06]
XLOC_030620	0	0	0	0	0.008192	0	0	0	0	0	0	0	0	0	0	0	0	0	0	0	0	0	0	0	0	0.008234	0	0.00891	0.020705	9.57922	0	0.018038	lncRNA	9.57922	0.301353	1	H	0.999996	[0.9999955800609257, 4.4199390743172891e-06]
XLOC_030628	0	0	0	0	0	0	0	0	0	0	0	0	0	0	0	0	0	0	0	0	0	0.019857	0	10.0285	0.018984	0	0	0	0	0	0	0	lncRNA	10.0285	0.314605	1	H	0.999996	[0.9999955800609257, 4.4199390743172891e-06]
XLOC_030664	0	0	0	0	0	0	0	0	0	0	0	1.4327	0	0	0	0	0	17.9357	0	0	0	0	0	0	1.35953	0	0	0	0	8.80144	0	0	lncRNA	17.9357	0.922794	2	H	0.999989	[0.99998851063609451, 1.1489363905455511e-05]
XLOC_030689	0	0.080542	0	0	0	0.537168	0	0	0	0	0	0	0	0.339826	0	0	0	0.541171	3.34859	0	0.075662	0	0.071389	0	1.37099	0	0	0.079619	0	0	0.271087	0	lncRNA	3.34859	0.209876	1	H	0.999996	[0.9999955800609257, 4.4199390743172891e-06]
XLOC_030716	0	0	0	0	0	0	0	0	0	0	0.071356	0	4.42961	2.70074	0	0	0	0	0	0	0	4.95534	15.7115	0	0.072882	0	0.086543	0	0	0	0	0.098538	lncRNA	15.7115	0.878954	3	H	0.99997	[0.99997013443214, 2.9865567859945399e-05]
XLOC_030776	0.028187	1.07297	0.031537	0.080037	0.131777	0.154725	0	0	0	0	0	0	0	0.030588	0	0.273119	0	0.097424	0	0.081461	4.57666	0.067349	0	9.75372	3.56267	0.132465	0.05097	0	0	0	2.95254	0.029017	lncRNA	9.75372	0.7221	3	H	0.99997	[0.99997013443214, 2.9865567859945399e-05]
XLOC_030826	0	1.11941	0	0.20597	0.067824	0	0	0	0	0	0	10.9422	0	0	0	0	0	0	4.68702	3.77344	0	0	0	0	0	0	0	0	0	0.065011	0	0.074673	lncRNA	10.9422	0.654237	3	H	0.99997	[0.99997013443214, 2.9865567859945399e-05]
XLOC_030853	0	0	0	0	0	0	0	0	0	0.93701	0	0	0	0.298237	0	0	0	0.968151	0	0	0	0	0	0	0	0	0	0.0215	0.033307	25.5022	0	0	lncRNA	25.5022	0.867512	1	H	0.999996	[0.9999955800609257, 4.4199390743172891e-06]
XLOC_030870	16.5703	3.02913	7.96731	26.3447	0.192068	10.4301	0	0	0	0.053244	0	0	0	0	0	0	0	0	0	0.065962	0.397058	0	0	0	1.66833	0	0.061908	0.069638	0.05394	0	0.829855	0	lncRNA	26.3447	2.11667	5	H	0.999798	[0.99979822764873949, 0.00020177235126038934]
XLOC_030953	0	0	0	0	0	0	0	0	0	0	0	0	0	0	0	0	0	0	0	0	0	0	0	0	0	0	0	0	3.01144	0	0	0	lncRNA	3.01144	0.094107	1	H	0.999996	[0.9999955800609257, 4.4199390743172891e-06]
XLOC_031004	5.26314	0.020667	7.88887	0.02852	0.037566	0.055135	0.095027	0.02654	0	3.23349	0	0.499677	0	4.14195	0.138234	8.82395	2.35519	0.052074	6.27065	0.232223	0.271807	1.90392	0.091592	0.014853	2.20254	0.623071	5.64852	0.061291	0	0.162034	0.260853	0.206797	lncRNA	8.82395	1.58157	7	H	0.998638	[0.9986381696811838, 0.0013618303188162881]
XLOC_031021	0	0	0	0	0	0.932143	0	0	0.015893	0	0	0	0.010057	0	0	0	0	0	0	0	0.197437	0	0	0	0	0.0048	0	0.010388	0.01207	0.004577	0.004421	7.2869	lncRNA	7.2869	0.264959	1	H	0.999996	[0.9999955800609257, 4.4199390743172891e-06]
XLOC_032179	1.37152	0	0.016589	0.010525	0.013864	0.030521	0.16533	0.004897	0	0.01153	0.005527	0.005949	0.021899	2.71929	0.491023	0.005986	0.016297	3.04285	0.026988	1.27125	0.100311	0.011809	0.14873	0	0.457229	0.013936	0	9.77159	0.116805	0.026577	0.025671	0.030527	lncRNA	9.77159	0.622969	2	H	0.999989	[0.99998851063609451, 1.1489363905455511e-05]
XLOC_032188	0	0.022639	0.008207	0.437389	0	0.010066	0.009914	0	0	0.011408	0	0	0	1.64773	0.006309	0.011846	0.032249	0.240851	0.006675	0.007066	0.014178	0.011684	0.47491	2.52195	0.290422	0	1.33302	4.61773	0.005778	0.039444	0.04445	0	lncRNA	4.61773	0.368935	1	H	0.999996	[0.9999955800609257, 4.4199390743172891e-06]
XLOC_032203	0	0	1.91805	0.584139	0	0	0.225911	0	0	0.006665	0.00639	0	0.00844	1.59063	0.014746	4.38808	16.9273	0.399958	0.850288	0.016515	0.62132	0	0	0.012676	0.026106	0	0	0	0.013505	0.038411	0.00742	0.08824	lncRNA	16.9273	0.867023	2	H	0.999989	[0.99998851063609451, 1.1489363905455511e-05]
XLOC_032257	3.24019	5.34516	1.00006	3.09326	0	1.45662	0.604046	6.75342	0.956172	0.130323	1.45759	2.42059	0.605063	0	0	0.496199	1.06434	8.83384	1.88113	0.107635	6.42508	5.02782	0.050943	0.082613	3.78574	0.262538	0	10.6814	0.044009	0	0.628704	0	lncRNA	10.6814	2.07608	9	H	0.990869	[0.99086945246319658, 0.0091305475368033493]
XLOC_032263	0	0	0	0	1.10528	0	0	0	0	0	0	0	0	6.2974	0	0	0	0	0	0	0	0	0	0	0	0	0	0	0	0	0	0	lncRNA	6.2974	0.231334	1	H	0.999996	[0.9999955800609257, 4.4199390743172891e-06]
XLOC_032313	0	0	0	3.84341	0	0	0	0	0	0	0	0	0	0	0	6.32511	0	0	0	0	0	0	2.04841	0	0	0.108273	0	0	0	0	0	0	lncRNA	6.32511	0.385162	2	H	0.999989	[0.99998851063609451, 1.1489363905455511e-05]
XLOC_032319	0	0	0	0	0	0	0	0	0	0	0	0	0	0	0	0	0	0	0	0	0	0	0	0	0	0	0	11.9841	0	0	0	0	lncRNA	11.9841	0.374502	1	H	0.999996	[0.9999955800609257, 4.4199390743172891e-06]
XLOC_032323	1.61066	0	0.015947	5.34244	0	0	0	0	0	0	0	0	0	0	2.42757	0	0	0.209378	0.051887	0.288354	0	0	0	0	0	0.013397	0	0	0	0	0	0.029346	lncRNA	5.34244	0.312156	1	H	0.999996	[0.9999955800609257, 4.4199390743172891e-06]
XLOC_032328	0	0	0	0	0	0	0	0	0	6.48793	0	1.7166	0	0	0	0	0	0	0	0	0	0.085195	0	0	1.87327	0	0	0	0	3.9306	0	0	lncRNA	6.48793	0.440425	2	H	0.999989	[0.99998851063609451, 1.1489363905455511e-05]
XLOC_032370	0.594166	0	0	0.243696	0	0.163075	0	0	0	0	0	0	0	0	0	0	0	0.011409	0	0	0	0.021032	0	0	0	0	0	0	0	0.011834	4.11488	0	lncRNA	4.11488	0.161253	1	H	0.999996	[0.9999955800609257, 4.4199390743172891e-06]
XLOC_032375	0.651228	0.099503	0.620403	0.292935	0.120576	0.097332	0.183007	0.421674	0.080261	0.290802	2.187	0.336286	0.374566	1.34345	0.005546	0.614347	0	0.807858	1.74278	0.310572	3.10334	1.73575	1.71687	2.75081	0.554763	0.084844	0.950232	0.006558	0.380954	0.052009	1.74709	1.68595	lncRNA	3.10334	0.792165	1	H	0.999996	[0.9999955800609257, 4.4199390743172891e-06]
XLOC_032399	8.92137	0	0	10.0859	0	0	0	0	0	0	0	2.78382	0	0.717141	0	0	0	0	0	0	0.319342	0	0	0	0	0	0	0	0	0	0	0	lncRNA	10.0859	0.713362	2	H	0.999989	[0.99998851063609451, 1.1489363905455511e-05]
XLOC_032505	3.63153	5.44765	5.71839	12.7941	1.29732	15.6696	0	0	0	0	0	0	0	0	0	0	0	0	0.006442	0	0.006842	0.005638	0	0.010468	0	0	0.0064	0	0	0.0571	0.018385	0.087449	lncRNA	15.6696	1.39867	5	H	0.999798	[0.99979822764873949, 0.00020177235126038934]
XLOC_032528	0.614474	0.361244	0.434944	0.445099	2.67339	1.23906	3.27116	4.71357	4.34148	0.009751	1.62661	0.69429	2.71641	1.07508	4.78928	1.03283	0.009189	0.162538	5.86604	0.048322	0.072719	0.309619	0.14866	0.037089	2.09107	0.176798	0.340141	0.025507	0.217335	0.033717	0.119415	1.11021	lncRNA	5.86604	1.27522	5	H	0.999798	[0.99979822764873949, 0.00020177235126038934]
XLOC_032534	0.486705	0.29851	0.586427	1.97997	0.210036	2.80008	0.512335	2.91833	0.946621	0.050947	3.95614	0.645869	1.90765	0.985238	0.104661	2.64515	0.013717	0.380116	3.07499	0.0541	1.30261	0.55909	1.28879	2.34604	1.9598	0.035189	1.78556	0.456913	0.13272	0.008388	2.60902	8.78732	lncRNA	8.78732	1.43216	3	H	0.99997	[0.99997013443214, 2.9865567859945399e-05]
XLOC_032543	0.133787	0	1.12264	0	0	1.00978	0	0	0.156126	0	0	0.053675	0	5.29925	0	0	1.37248	9.88408	2.80038	0	0	0	0	0	0	0.062873	0	0	0	0	0	0.137725	lncRNA	9.88408	0.688525	2	H	0.999989	[0.99998851063609451, 1.1489363905455511e-05]
XLOC_032581	0	0	0	0	0	0	0	0	0	0	0	0	0.046882	11.1092	0	0	0.03489	0.041143	1.29998	0	0	0	0.043419	0	0	0	0	0	0	0	0	0	lncRNA	11.1092	0.392986	1	H	0.999996	[0.9999955800609257, 4.4199390743172891e-06]
XLOC_032614	4.25969	0	0	0.015349	1.31415	0.014837	0	0.014284	0.092522	0	0.008059	0	0.840958	2.54594	0.0093	0.71584	0.031689	0	0.088552	0	0.710526	0	0	0.007994	0.559768	0.010162	0.009775	0	0	0.00969	0	0	lncRNA	4.25969	0.351847	1	H	0.999996	[0.9999955800609257, 4.4199390743172891e-06]
XLOC_032659	0	6.26576	0	0	0	0	0	0	0	0	0	0	0	0	0	0	0	0	3.76478	0	0	0	0	0	0.554131	0	0	0	0	0	0	0	lncRNA	6.26576	0.330771	2	H	0.999989	[0.99998851063609451, 1.1489363905455511e-05]
XLOC_032713	3.32935	0	0	0	2.32748	0	0	0	0	0	0	0.349532	0	0	0	0	0	0	0	0	0	0	0	0	0	0	0	0	0	0	0.026936	0.064063	lncRNA	3.32935	0.190542	1	H	0.999996	[0.9999955800609257, 4.4199390743172891e-06]
XLOC_032821	0	0	0	0	0	0	0	0	0	0	0	0	0	3.33297	0	0	0	0	0	0	0	0	0	0	0	0	3.68469	0	0	0	0.051131	0	lncRNA	3.68469	0.2209	2	H	0.999989	[0.99998851063609451, 1.1489363905455511e-05]
XLOC_032834	0	0	0	0	0	0	0	0	0	0.952494	0	0	0	0	0	0	0	0	0	0	1.33605	0.083621	5.34559	0	0	3.15782	0	0	0	0	7.74083	0.072055	lncRNA	7.74083	0.584014	3	H	0.99997	[0.99997013443214, 2.9865567859945399e-05]
XLOC_032853	0	0	0	0	0	0	0	0	0	0	0	0	0	0	0	0	0	0	0	0	0	0	0	0	0	0	5.53138	0	0	0	0	0	lncRNA	5.53138	0.172856	1	H	0.999996	[0.9999955800609257, 4.4199390743172891e-06]
XLOC_032868	1.36736	1.11179	0	0	0	0	0	0.11655	0	0	0.032881	0.017696	3.97382	0.023933	8.44173	0.017808	0	0.05717	1.86659	0.021246	0	0	0.040222	0	0.033585	0	0	0	0.156363	0	0	0.022703	lncRNA	8.44173	0.54067	2	H	0.999989	[0.99998851063609451, 1.1489363905455511e-05]
XLOC_032870	0	0	0	0	0.024762	0	0	0.034988	0	0.082372	0	0	0	0	0	0	0	0.091533	0	0.051024	0	0	0	0	0.544432	0.024891	0.335213	0.026933	0.041725	7.21533	0	0	lncRNA	7.21533	0.264788	1	H	0.999996	[0.9999955800609257, 4.4199390743172891e-06]
XLOC_032889	0	0	0	0	14.9305	0	0	0	0	0	0	0	0	0	0	0	0	1.7441	0	0.08642	0.260102	0.035724	0	1.98989	0	0.126475	0.040554	0	0.247344	0.200999	0.077659	7.89586	lncRNA	14.9305	0.863612	2	H	0.999989	[0.99998851063609451, 1.1489363905455511e-05]
XLOC_033045	0	0	7.50097	0	0	0	0	0	0	0	0	1.82698	0	0	0	0	0	0	0	0	0	0	0	0	0	0	0	0	0	0	0	0	lncRNA	7.50097	0.291499	1	H	0.999996	[0.9999955800609257, 4.4199390743172891e-06]
XLOC_033067	0.238625	1.21166	0.017225	1.66115	1.84253	1.37325	0.098836	0.208482	0.047909	1.07143	1.17634	1.95176	0.644227	2.91533	0	3.07045	0.327149	3.42545	0.483368	0	1.51022	2.25611	2.87093	0.028458	0.926039	0.007235	1.1205	0.156572	0.066703	0	1.23278	0.007924	lncRNA	3.42545	0.998395	2	H	0.999989	[0.99998851063609451, 1.1489363905455511e-05]
XLOC_033086	0	0	11.9072	0	0.03306	0	2.96284	0	0	3.49173	0	0.113481	0.034813	0	0	0.114198	0	0	0	0	1.12767	0	0	0	0	0.033232	0	0	0.027853	0	0.091825	0	lncRNA	11.9072	0.623059	2	H	0.999989	[0.99998851063609451, 1.1489363905455511e-05]
XLOC_033114	0	0	0	0	0	0	0	0	0	0	0	0	0	0	0	0	0	0	0	0	0	0	0	0	0	0	0	0	0	0	8.82191	0	lncRNA	8.82191	0.275685	1	H	0.999996	[0.9999955800609257, 4.4199390743172891e-06]
XLOC_033115	0	0	0	0	0	0	0	0	0	0	0	0	0	0	0	0	0	0	5.29148	0	0	0	0	0	0	0	0	0	0	0	0	0	lncRNA	5.29148	0.165359	1	H	0.999996	[0.9999955800609257, 4.4199390743172891e-06]
XLOC_033132	0	7.42539	0	0	0	0	0	0	0	0	0	0	0	0	0	0	0	7.13496	2.67189	0.294613	0.591141	10.9121	0	0	3.16686	0	6.0278	0	0	0	0	0	lncRNA	10.9121	1.19452	5	H	0.999798	[0.99979822764873949, 0.00020177235126038934]
XLOC_033133	1.96125	2.27149	2.81187	0.216755	3.94213	0.386794	0.523803	0.364624	0	0.036529	2.44257	0.018847	0	4.091	0.010102	10.2035	0.051633	4.85066	0.342012	2.72656	0.056751	0.448969	1.0388	0.008683	3.45161	0.209725	3.18544	0	0.009252	0.010525	4.96132	0.01209	lncRNA	10.2035	1.58266	7	H	0.998638	[0.9986381696811838, 0.0013618303188162881]
XLOC_033155	1.14064	0	0	0	0	8.13961	0	6.02794	0.354961	10.5549	0	0	0.561545	0	0	5.80243	0	0	0.103806	2.19766	6.28367	4.45147	0	0	0	2.35859	0.82503	0	0	0	0	0	lncRNA	10.5549	1.52507	6	H	0.999476	[0.99947567050139619, 0.00052432949860380064]
XLOC_033158	0.042358	0.029052	2.27477	0.020046	0.026404	0.678158	5.34327	0.848757	0.021969	0.340354	0.021051	0.056646	0.013902	0.045966	0.060724	0.057004	0.041384	0.073201	0.141345	1.83623	0.109167	0.067472	0.180254	0.041759	0.075254	0.039812	0.038297	0.071798	0.022246	0.139196	0.048891	0.05814	lncRNA	5.34327	0.402027	1	H	0.999996	[0.9999955800609257, 4.4199390743172891e-06]
XLOC_033159	0.047984	0	0	0.30656	0	0	0.016213	0.031697	0.018665	3.65659	0.78694	0	0.377962	0	0	0.232469	0.01758	0.020731	0.41485	1.34051	0.463748	0.133758	1.96902	0	0	0.090199	0	0	0.0378	0.129013	0	0.493961	lncRNA	3.65659	0.33082	1	H	0.999996	[0.9999955800609257, 4.4199390743172891e-06]
XLOC_033164	0	0	0.069813	0.088589	0	0	0	0.041219	0	0.048521	0	0	0	0	20.8249	0	0	0	0	0.060111	0	0	0	0	0	0	0	0	0	0.055923	0	0	lncRNA	20.8249	0.662158	1	H	0.999996	[0.9999955800609257, 4.4199390743172891e-06]
XLOC_033165	0	0	0	0	0	0	0	0	0	0	0	0	0	0	0	0	0	0	0	16.3105	0	0	0	0	4.09915	0	0.070544	0	0	0	0	0	lncRNA	16.3105	0.640006	2	H	0.999989	[0.99998851063609451, 1.1489363905455511e-05]
XLOC_033181	0	0	0.572575	0	0	0	0	0	3.24202	0.05685	0	0	0	0	0	0	0	0	0	0	0	0	0	0.054056	0	0	0	0	0	0	0	0	lncRNA	3.24202	0.122672	1	H	0.999996	[0.9999955800609257, 4.4199390743172891e-06]
XLOC_033209	0	0	0	0	0	0.151326	0.03726	0	9.73707	0.042874	0	0	0	0.059833	0	0.04452	0	0	0	0.053114	0	0.043913	0.050278	0	0	0	0	0.112148	0	0.049414	0	0.056759	lncRNA	9.73707	0.326203	1	H	0.999996	[0.9999955800609257, 4.4199390743172891e-06]
XLOC_033227	0.024408	0	0.027308	0.034653	0.045644	0	0.016495	0	0	0.03796	0	0.078339	9.3246	0.079462	0.04199	0.019708	0	0.042181	0.066639	0.047027	0	0	0.022258	0	0	0	0.022068	0.07447	0	0.021875	0.042259	0.025127	lncRNA	9.3246	0.315452	1	H	0.999996	[0.9999955800609257, 4.4199390743172891e-06]
XLOC_033243	0	0	0	0	0	0	0	0	0	0	0	0	0	9.22383	0.029362	0.055126	0.025013	0	0	0	0	0	0	0	0	0	0	0	0	0	0	0	lncRNA	9.22383	0.291667	1	H	0.999996	[0.9999955800609257, 4.4199390743172891e-06]
XLOC_033251	0	0	0.030734	3.04201	0	0.037697	0	0	0.064113	1.38844	1.90443	0	0	3.87532	0	0	0	0	0	0	0	1.64088	0.125248	0.020311	0	0	2.65749	0	0	0	0	0	lncRNA	3.87532	0.462084	2	H	0.999989	[0.99998851063609451, 1.1489363905455511e-05]
XLOC_033297	0	0	0	0	0	0	0	0	0	0	0	0	0	0	0	0	0	0	0	0.92895	0	0	0	0	0	0	0	5.39392	0	0	0.059627	0	lncRNA	5.39392	0.199453	1	H	0.999996	[0.9999955800609257, 4.4199390743172891e-06]
XLOC_033363	0	0	0	0	0	0	0	0	0	0	0	0	0	0	0	0	0	0	0	0	4.63872	0	0	0	0	0	0	0	0	0	0	0	lncRNA	4.63872	0.14496	1	H	0.999996	[0.9999955800609257, 4.4199390743172891e-06]
XLOC_033366	0	0	0	0	0	0	0.010759	0.010517	0	3.55301	0	0	0	0	0	0	0	0	0	0	0	0	0	1.25955	0.412148	0	0	0	0	0	0	0.032778	lncRNA	3.55301	0.164961	1	H	0.999996	[0.9999955800609257, 4.4199390743172891e-06]
XLOC_033392	2.62895	0.014198	1.86054	0.039186	0.051614	1.58134	0.041967	0.674605	0.064418	0.080483	0.005144	0.332195	0.081528	1.3703	2.76582	7.98407	0.080899	0.57238	0.043957	0.505187	0.193395	1.3794	0.736186	0.280604	1.76528	0.006485	0.024954	8.39303	0.804488	0.068025	7.81912	0.092342	lncRNA	8.39303	1.32319	3	H	0.99997	[0.99997013443214, 2.9865567859945399e-05]
XLOC_033441	0	3.05659	9.0714	4.5446	0.125455	22.937	0	0	0	0	0	0	0	0	0	0	0	0	0	0	0	0	0	0	0	0	0	0	0	0	0	0	lncRNA	22.937	1.24172	4	H	0.999922	[0.99992236942480317, 7.7630575196723002e-05]
XLOC_033464	0	0	0	0	0	5.03906	0	0	0	0	0	0	0	0	0	0	0	0	0	0	0	0	0	0	0	0	0	0	0	0	0	0	lncRNA	5.03906	0.157471	1	H	0.999996	[0.9999955800609257, 4.4199390743172891e-06]
XLOC_033482	0	1.72745	0.609275	0.064428	0.403099	0.249103	0.015334	3.37249	0	0	0	0	0	2.97941	0.039034	0.018321	16.427	0	0	0	0	0	1.63459	0.687854	0	0	0	0	0	0	0.196426	1.42484	lncRNA	16.427	0.93277	2	H	0.999989	[0.99998851063609451, 1.1489363905455511e-05]
XLOC_033490	0.012789	1.22365	0.600967	5.30188	0	0	0.008643	0.346378	0	0.477349	0	0.010262	0.56665	0.013879	0	5.02905	0.037485	1.90073	0.011639	0.01232	1.1495	0.896351	0.664747	0.009456	0.12659	0	0	0.013007	0.010075	0.045848	0.420708	22.8158	lncRNA	22.8158	1.3033	3	H	0.99997	[0.99997013443214, 2.9865567859945399e-05]
XLOC_033546	1.63923	0.636397	0.138416	0.043911	0.838651	0.042444	0.041802	0	0.240621	5.05057	0	2.33279	0.091359	0.167819	0	0.149842	0.022663	2.93976	0.197031	1.162	0	0.049266	0.705094	0.114342	1.67201	0.116279	0.279636	0	0.073094	1.02562	0.080324	5.15796	lncRNA	5.15796	0.781529	2	H	0.999989	[0.99998851063609451, 1.1489363905455511e-05]
XLOC_033560	0.29683	0	0	0	3.66354	0	7.90333	0	0	0	0	0	0	0	0	0	0	0	0	0	0	0.47282	0	0	0	0	0	0	0	0	16.5997	0.305567	lncRNA	16.5997	0.913805	3	H	0.99997	[0.99997013443214, 2.9865567859945399e-05]
XLOC_033586	0	0	3.71416	0	2.74304	2.6133	0.052172	0	0.020021	0.020011	0.076735	1.23892	5.01693	1.78729	0.221354	0.374024	0	2.33481	0.210777	0	0.820749	4.52958	4.45867	0.171247	2.50804	0.024187	2.67569	0	0.040545	0.046127	1.9827	0	lncRNA	5.01693	1.17753	4	H	0.999922	[0.99992236942480317, 7.7630575196723002e-05]
XLOC_033673	0	0	0	0	0	0	0	0	14.7797	0	0	0	0	0	0	0	0	0	2.28993	0.121199	0	0	0	0	7.85505	0.354746	0	0	0	0	0	0.259028	lncRNA	14.7797	0.801864	2	H	0.999989	[0.99998851063609451, 1.1489363905455511e-05]
XLOC_033684	0	0	0	0	0	0	0	0	0	0	0	3.32167	0	4.97374	0	0	0	0	0	0	0	0	0	0	0	0	0	0	0	0	0	0	lncRNA	4.97374	0.259232	2	H	0.999989	[0.99998851063609451, 1.1489363905455511e-05]
XLOC_033785	0	0	0	0	0	0	0	0	0	0	0	0	0	0	0	0	0	0.350174	0	0	0	3.51455	0	0	0	0	0	0	0	0	0	0	lncRNA	3.51455	0.120773	1	H	0.999996	[0.9999955800609257, 4.4199390743172891e-06]
XLOC_033795	10.7952	10.0354	11.428	3.19586	1.7879	12.4892	3.36953	1.11924	4.61351	0	0.108261	0.058264	0.023832	1.02439	0.02082	0.254073	0.08868	0.062744	0.044055	0.023317	0.748573	0.751827	0.088288	0.035793	0.663461	0	1.92579	0.024616	0.743635	0.043386	0.020953	0.074751	lncRNA	12.4892	2.05198	7	H	0.998638	[0.9986381696811838, 0.0013618303188162881]
XLOC_033805	0	3.85576	0	0	0	0	0	0	0	0	0	0	0	0	0	0	0	0	0	0	1.16843	0	0	0	0	0	0	0	0	0	0	0	lncRNA	3.85576	0.157006	1	H	0.999996	[0.9999955800609257, 4.4199390743172891e-06]
XLOC_033814	0	0	0	0	0	0	0	0	0	0	0	0	0	0	12.2311	0	0.041184	4.85646	0	0	0	0.40287	0	0.083113	0.042794	0	0	0	0	0	0	0	lncRNA	12.2311	0.551796	2	H	0.999989	[0.99998851063609451, 1.1489363905455511e-05]
XLOC_033831	0.025856	0.0133	0.014464	1.35822	0.012088	0.017741	4.14108	0.00854	0	0	0	0	0.012729	3.10047	0.02224	0	0.009473	0.580881	0.270602	0.024908	0.862118	0.463339	1.55613	0	0.059061	0.230867	0.011689	0	0.020368	0	0	0	lncRNA	4.14108	0.400505	2	H	0.999989	[0.99998851063609451, 1.1489363905455511e-05]
XLOC_033864	0.068271	2.80951	0	3.48937	0.319172	0.187377	0.046136	0.135296	0.106227	0.053088	0	0.164339	0.06722	0.148174	0.058724	0.110252	0	0.058992	0.248525	0.197304	0.197945	0.434994	0.186767	0.100958	0.207928	0.064167	0.061726	0.069433	0.215127	0.367119	0.059101	0.351402	lncRNA	3.48937	0.33077	1	H	0.999996	[0.9999955800609257, 4.4199390743172891e-06]
XLOC_033957	0	0	0	0	0	5.10661	0	0	0	0	0	0	0	0	0	0	3.03711	0	0	0.014572	1.90055	0	0.013794	0.011185	0	0	0	0	0	0	0	0	lncRNA	5.10661	0.31512	2	H	0.999989	[0.99998851063609451, 1.1489363905455511e-05]
XLOC_033958	0	0	0	0	0	0	0	0	0	0	0	0	1.12516	8.29319	0	0	0.052335	0	0	0	0	0	0	0	2.12086	1.47684	0	0	0	0.06401	0	0.220572	lncRNA	8.29319	0.41728	1	H	0.999996	[0.9999955800609257, 4.4199390743172891e-06]
XLOC_034053	0	0	0	0	0	0	0	0	0	0	0	0	11.5083	0.570061	0.056481	0	0.048116	0	0	0	0.063462	0.732168	0.239513	0	0	0	0	0	0	0	0	0	lncRNA	11.5083	0.413064	1	H	0.999996	[0.9999955800609257, 4.4199390743172891e-06]
XLOC_034074	0.203169	0	1.41438	0	0	0.86741	0.045766	0	1.2645	0.017554	0	0.009057	0.22227	2.09454	0.029126	0.036456	0.008271	0.029259	0.010272	3.31639	0.021817	0.00899	0.679318	0.066765	1.22896	0.891136	0	0.126272	0.017783	0	1.3875	0.034858	lncRNA	3.31639	0.438494	1	H	0.999996	[0.9999955800609257, 4.4199390743172891e-06]
XLOC_034081	0.073224	0.376669	0.327702	0	0.068466	0.100486	0.098967	10.2063	0.113934	2.50533	0.163758	1.46885	0.072097	0.079462	3.14923	0.177376	0	0.126544	0.266556	0.21162	0	0.408236	0.267091	0.270706	0.055754	0.068823	0.198612	0	0	0.328129	0.063389	0.301519	lncRNA	10.2063	0.6734	2	H	0.999989	[0.99998851063609451, 1.1489363905455511e-05]
XLOC_034124	0	0	0	0	0	0	0	10.1392	0.029411	0	0	0	0	0	0	0	0	0	0	0	0.657668	3.76369	0	0.027952	0	0	0	0	0	0	0	0	lncRNA	10.1392	0.456808	2	H	0.999989	[0.99998851063609451, 1.1489363905455511e-05]
XLOC_034197	1.554	2.41206	1.2851	1.22784	1.64886	0.074176	0.013698	3.70006	0.247054	0.005254	0	0	0.345933	0	0.005812	0	0.42578	0.747291	1.55567	0	0.37874	0.371305	0.868734	0.014987	0.457859	0.012701	2.26025	0	0.228872	0.181663	0.011698	0	lncRNA	3.70006	0.626107	1	H	0.999996	[0.9999955800609257, 4.4199390743172891e-06]
XLOC_034336	0	0	0	0.346782	0	0	0.082532	0	0	0	5.01871	3.38081	1.72858	0.480433	0.013131	0	2.17016	0	0	2.76481	0.044263	1.79948	3.11831	0	0.09299	0.875259	0	1.24207	0	0	0.092509	0	lncRNA	5.01871	0.726589	3	H	0.99997	[0.99997013443214, 2.9865567859945399e-05]
XLOC_034354	4.72353	0	0	0	0	0	0	0.220627	0	0	0	0	0	0	0	0	0	0	0	0	0	0	0	0	0.2543	0	0	0	0	0	0	0	lncRNA	4.72353	0.162452	1	H	0.999996	[0.9999955800609257, 4.4199390743172891e-06]
XLOC_034436	0	0	1.24541	0	0	0	0	0	0.050941	0	0.29287	0	0	0	0	0	0	0	0	0	0	0.05215	0	0	4.53687	0	0	0	0	0.176051	0	0.067406	lncRNA	4.53687	0.200678	1	H	0.999996	[0.9999955800609257, 4.4199390743172891e-06]
XLOC_034439	0	0	0	0	0	0	0	0	0	0	0	0.963902	0	0	0	0	0	0	0	0	0	0.061727	0	0	0.413079	0	0	19.1931	0.030527	0	0.100639	0	lncRNA	19.1931	0.648844	1	H	0.999996	[0.9999955800609257, 4.4199390743172891e-06]
XLOC_034470	0	0	0	0	0	0	0	0	0	0	0	0	0	5.40196	0	0	0	0	0	0	0	0	0	0	0	0	0	0	0	0	0	0	lncRNA	5.40196	0.168811	1	H	0.999996	[0.9999955800609257, 4.4199390743172891e-06]
XLOC_034484	0	0	0.018386	0.023331	0	0	0	0.010856	0.012785	6.5043	0	0	0	0	0	0	0	0	0	0	0	0	0.014985	0.668286	0.012512	0	2.3624	0.016713	0	0.044184	0.014226	0	lncRNA	6.5043	0.303218	1	H	0.999996	[0.9999955800609257, 4.4199390743172891e-06]
XLOC_034519	0	0	0	0	0	0	0	0	0	0	0	0	0	5.67754	0	0	0	0	0	0	0	0	0	0	0.050425	0	0	0	0	0	0	0	lncRNA	5.67754	0.178999	1	H	0.999996	[0.9999955800609257, 4.4199390743172891e-06]
XLOC_034527	0.305886	0.217869	0	0	0	0	0	0	0	0	0.017541	0	4.67987	3.01305	0	0	0.051725	2.60245	0.128482	0.068001	0.136445	1.66788	0.901177	0	0.519556	0.022115	0	0	0	0	0	0	lncRNA	4.67987	0.447876	2	H	0.999989	[0.99998851063609451, 1.1489363905455511e-05]
XLOC_034553	0	0	0	0	0	0	0	0	0	0	18.3947	0.027309	0	0	0	0	0	0	0	0	0	0	0	0	0	0	0	0	0	0	0	0	lncRNA	18.3947	0.575689	1	H	0.999996	[0.9999955800609257, 4.4199390743172891e-06]
XLOC_034554	0.023305	0.047953	0.078224	0.033088	0.108954	0.031982	0.047248	0.03079	0	0.036245	0.034746	0	0.022947	0.025291	3.40787	0	0.017077	0.040275	3.03295	0.134706	0.067572	0.018561	0.148764	0.034463	2.02291	0.087618	0.021071	0.071106	0.055078	0.083548	0.060525	0.119957	lncRNA	3.40787	0.310776	2	H	0.999989	[0.99998851063609451, 1.1489363905455511e-05]
XLOC_034557	5.22452	0.95766	2.24426	1.68452	0.631314	2.47384	2.42759	0.021651	2.86612	0.774799	0.840509	0.184094	3.61444	5.84034	1.65773	3.33993	0.048034	4.96756	1.77778	5.6708	1.55852	2.93937	1.12978	5.31702	0.698769	3.21	3.53236	0.046668	1.46142	0.088125	1.8216	0.026993	lncRNA	5.84034	2.15869	9	H	0.990869	[0.99086945246319658, 0.0091305475368033493]
XLOC_034571	0	0.065607	8.7757	0	0	0	0	0	0	0	0	0	0	0	0	0	0	0	0	0	0	0	0	0	0.776873	0	0	0	0	0	0	0	lncRNA	8.7757	0.300568	1	H	0.999996	[0.9999955800609257, 4.4199390743172891e-06]
XLOC_034581	0	0	0	0	0	0	0	0	0.290293	0.01209	0	0	0	0	0.454687	0	0	0	2.40535	0.014977	0.015026	0	0	0	0	0	0	0.268802	0	9.90705	0.013459	0.03201	lncRNA	9.90705	0.419179	1	H	0.999996	[0.9999955800609257, 4.4199390743172891e-06]
XLOC_034607	0.043185	0	0	8.03186	0.040379	0	0.029184	0	0	0	0	0	0	0	0	0	0	0	0.707428	0	0	0	0	0	0	0	0	0	0	0	0	0	lncRNA	8.03186	0.276626	1	H	0.999996	[0.9999955800609257, 4.4199390743172891e-06]
XLOC_034642	4.53918	0.062474	0	4.48311	2.05823	6.27081	0.061555	0	0	0	0	0	0	0	0.039175	0.036775	23.5277	0	0	0	0	0	0	0	0	0	0	0	0	0.013606	0	0	lncRNA	23.5277	1.28415	4	H	0.999922	[0.99992236942480317, 7.7630575196723002e-05]
XLOC_034668	10.0666	0.43086	1.21478	5.0209	2.05942	6.87528	0	0.491822	0.446488	5.92211	0.069377	0.012446	0.5498	2.39019	4.50955	2.1542	0.738777	0.093819	6.08399	0.71723	0.014991	1.14889	0.579916	2.67219	5.49171	1.77859	1.22008	7.42998	0.073314	0.236323	0.187986	0.159675	lncRNA	10.0666	2.21379	8	H	0.996468	[0.99646767362551703, 0.003532326374483002]
XLOC_034696	0	2.80951	0	0	0	4.10445	0	0.171805	0	1.06175	2.27808	0	0	3.66907	0	0	0	0.44946	0	0	0.502718	1.55355	0	0	0	0	0.293932	0	0.051221	6.52656	1.29459	6.29177	lncRNA	6.52656	0.970577	4	H	0.999922	[0.99992236942480317, 7.7630575196723002e-05]
XLOC_034796	0.021208	0	4.50833	2.0023	0	1.94995	0.687933	0	0	0	0.750961	0	0	1.82967	0	0	0.031081	0.009163	0.656223	0.122583	2.04969	0	0	0.00784	0.008074	0.019933	0	0	0	0.009504	0.00918	0.021832	lncRNA	4.50833	0.459233	1	H	0.999996	[0.9999955800609257, 4.4199390743172891e-06]
XLOC_034799	0	0	0	0	0	4.39366	0	0	0	0	0	0	0	0	0	0	0	0	0	0	0	0	0	0	0	6.67673	0	0	0	0	0	0	lncRNA	6.67673	0.34595	2	H	0.999989	[0.99998851063609451, 1.1489363905455511e-05]
XLOC_034881	0	0	0	0	0	0	0	0	0	0	0	0	0	0.690126	0	0	0	0	0	0	0	0	0	12.9779	0	0	0	0	0	0	0	0	lncRNA	12.9779	0.427126	1	H	0.999996	[0.9999955800609257, 4.4199390743172891e-06]
XLOC_034890	0	0	0	0	0	0	0	0	0	0	0	0	0	0	0	0	0	0	0	0	0	0	0	0	0	0	0	0	0	8.70105	0	0	lncRNA	8.70105	0.271908	1	H	0.999996	[0.9999955800609257, 4.4199390743172891e-06]
XLOC_034910	0	0	6.82886	0	0	0	0	0	0	0	0	0	0	0	0	0	0	0	0	0	0	0	0	0	0	0	0	0	0	0	0	0	lncRNA	6.82886	0.213402	1	H	0.999996	[0.9999955800609257, 4.4199390743172891e-06]
XLOC_034939	0	0	0	0	0	0	0	0	0.211707	0	0	0	0	0	0	0	0	0	0	0	0	0	0	0	4.14393	0	0	0	0	0	0	0	lncRNA	4.14393	0.136114	1	H	0.999996	[0.9999955800609257, 4.4199390743172891e-06]
XLOC_035006	0.934987	16.0181	0.318376	21.3545	5.81553	14.0024	5.9064	0.026854	0	0.031611	0	0.489275	0	0	0	0	0	0	0	0	0	0	0	0.030057	0	0.038208	0	0	2.40181	0.036433	0	0	lncRNA	21.3545	2.10639	5	H	0.999798	[0.99979822764873949, 0.00020177235126038934]
XLOC_035007	0.380526	7.92765	0	0	1.69004	0	0.578593	0	0	0	0	0	0	0	0	0	0	0	0	0	0	0	0	0	0	0	0	0	0	0	0	0	lncRNA	7.92765	0.330525	1	H	0.999996	[0.9999955800609257, 4.4199390743172891e-06]
XLOC_035008	0	0	0	0	3.15353	0	0	0	0	0	0	0	0	0	0	0	0	0	0	0	0	0	0	0	0	0	0	0	0	0	0	0	lncRNA	3.15353	0.098548	1	H	0.999996	[0.9999955800609257, 4.4199390743172891e-06]
XLOC_035009	0	0	0	0	3.7501	0	0	0	0	0	0	0	0	0	0	0	0	0	0	0	0	0	0	0	0	0	0	0	0	0	0	0	lncRNA	3.7501	0.117191	1	H	0.999996	[0.9999955800609257, 4.4199390743172891e-06]
XLOC_035012	0	0	0	0	0	0	0	0	0	0	0	0.018523	0	4.68469	0	0.01864	0	0	0	0	0	0.110317	0	0.256034	0	0.564137	0	0.023478	0	0.248275	0.079938	0.736704	lncRNA	4.68469	0.210648	1	H	0.999996	[0.9999955800609257, 4.4199390743172891e-06]
XLOC_035051	0	0	0.371351	0.05122	1.21438	0	0.375457	0.019066	0.011227	0	0.005379	0	1.63401	0	0	0	0	1.19084	0	0.006951	0.041841	0.482726	0.22371	0.06402	0.005494	0	0.006524	0.014676	0.017052	9.8876	0.018739	0.081706	lncRNA	9.8876	0.491374	1	H	0.999996	[0.9999955800609257, 4.4199390743172891e-06]
XLOC_035056	0	0	0	0	0	3.93491	0	0	0	0	0	0	0	0	0	0	0	0	0	0	0	0	0	0	0	0	0	0	0	0	0	0	lncRNA	3.93491	0.122966	1	H	0.999996	[0.9999955800609257, 4.4199390743172891e-06]
XLOC_035126	0.711809	0.659084	0.015928	0.262752	0.026622	4.43476	0.038482	0	0	0	0	0	1.7241	0.061796	0	0.195417	0	0	0.194338	0.397714	3.94879	0.102046	0.038946	0.684196	0.205951	0	0	4.19876	0	3.9425	0.283453	0	lncRNA	4.43476	0.691483	4	H	0.999922	[0.99992236942480317, 7.7630575196723002e-05]
XLOC_035127	0	0	0	11.1666	0	0	0	0	0	0	0	0	0	0	0	0	0	0	0	0	0	0	0	0	0	0	0	0	0	0	0	0	lncRNA	11.1666	0.348957	1	H	0.999996	[0.9999955800609257, 4.4199390743172891e-06]
XLOC_035148	2.94615	0	1.09875	2.02801	14.6083	8.82113	1.20664	0.176926	0	0	3.32764	7.5933	0	0	0	22.9239	2.94385	2.93143	1.62497	0	2.50223	1.4932	1.05835	2.97048	0	0	3.79375	0	8.93191	0	0	0	lncRNA	22.9239	2.90565	7	H	0.998638	[0.9986381696811838, 0.0013618303188162881]
XLOC_035215	0	0	0	0	0.530977	0	0	0	12.0391	0	0	0	0	0	21.8589	0	0	0	7.23533	0	0.13721	0	0	0	0	0	0	0	0	0	0	7.89204	lncRNA	21.8589	1.55292	4	H	0.999922	[0.99992236942480317, 7.7630575196723002e-05]
XLOC_035377	0	0	0	0	0	0	0	0	0	0	0	0	0	0	0	0	0	0	0	0	4.74632	0	0	0	0	0	0	0	0	0	0	0	lncRNA	4.74632	0.148323	1	H	0.999996	[0.9999955800609257, 4.4199390743172891e-06]
XLOC_035436	0	0	0	0	0	0	0	0	0	0	0	0.07465	0	0	0	0	0	4.42142	0	0	0	0	0	0.068789	0	0	0	0	0	0	0	0	lncRNA	4.42142	0.142652	1	H	0.999996	[0.9999955800609257, 4.4199390743172891e-06]
XLOC_035442	0.088596	1.00263	0.743426	0.81759	3.35496	0.12158	0.568778	0.731564	0.241241	0	0.066045	1.45731	0.91594	3.60538	0.152413	1.53805	0.519356	0.650709	2.94293	0.085348	0.128438	2.50495	3.27199	0.491301	0.134915	0.499624	0.760969	1.3065	10.8528	0.039701	3.18288	1.68727	lncRNA	10.8528	1.38954	5	H	0.999798	[0.99979822764873949, 0.00020177235126038934]
XLOC_035493	0	0	0	0	0	0	0	0	0	0	0	20.3183	0.224618	1.48538	0	0	0	0	0	0	0	0	0	0	0	0	0	0	0	0	0	0	lncRNA	20.3183	0.688383	1	H	0.999996	[0.9999955800609257, 4.4199390743172891e-06]
XLOC_035496	0.008851	0	0	4.02122	0	0	0.04187	0	0	0	0	0	0	0	0	0.050028	0.006486	0	0	0	0	0	0	0	0	0	0	0	0.006973	0	2.92699	0.009112	lncRNA	4.02122	0.220985	1	H	0.999996	[0.9999955800609257, 4.4199390743172891e-06]
XLOC_035516	0	0	0	0	0	0	0	0	0	0	0	0	0	0	0	4.7354	0.032804	0	0	0	0	2.85242	0	0	0	0	0	0	0	0	0	0	lncRNA	4.7354	0.238144	1	H	0.999996	[0.9999955800609257, 4.4199390743172891e-06]
XLOC_035684	0	0	0	0	0	0	0	0	0	0	0	0	0	0	0	0	0	10.9403	0	0	0	0	0	0	0	0	0	0	0	0	0	0	lncRNA	10.9403	0.341883	1	H	0.999996	[0.9999955800609257, 4.4199390743172891e-06]
XLOC_035757	1.6534	0.265097	0.216219	0.182915	0.160619	3.56553	0	0.893632	0.016705	0.066789	0.368164	0	0.084569	6.78092	0.01847	0.017338	0.015734	0.241205	0.019542	0.062057	1.95077	0.376244	0.019581	0.015877	0.245243	0.040364	0.019414	0.021838	0.033831	0.192446	0.055766	0.066315	lncRNA	6.78092	0.552081	2	H	0.999989	[0.99998851063609451, 1.1489363905455511e-05]
XLOC_035768	0	0	0	0	0	0	0	0	0	0	0	0	0	3.69146	0	0	0	0	0	0.023575	0	0	0	0	0	0	0	0	0	0	0	0	lncRNA	3.69146	0.116095	1	H	0.999996	[0.9999955800609257, 4.4199390743172891e-06]
XLOC_035780	0	0	4.25137	0	0	0	0	0	0	0	0	0	0	0	0	0	0	0	0	0	0	0	0	0	0	0	0	0	0	0	0	0	lncRNA	4.25137	0.132855	1	H	0.999996	[0.9999955800609257, 4.4199390743172891e-06]
XLOC_035905	0	0	0	0	0	0	0	0	0	1.28708	0	0	0	0	0	0	5.89103	0	0	0	0	0.2511	0	0	0	0	0	0	0	0	0	0	lncRNA	5.89103	0.232163	1	H	0.999996	[0.9999955800609257, 4.4199390743172891e-06]
XLOC_035926	2.65851	1.5271	1.74747	0	5.52044	0	0.149714	0	0.35333	0.361771	0	4.09743	0.021813	0	0.038112	1.01965	0	1.09116	0.010081	0	1.47739	3.44072	1.37375	0.417706	0.58196	0.093702	1.17177	0	0.017452	0.019855	3.86448	0.045613	lncRNA	5.52044	0.971905	4	H	0.999922	[0.99992236942480317, 7.7630575196723002e-05]
XLOC_035957	0	0	0	0	0	0	0	0	0	0	0	0	0	0	0	0	0	0	0	0	0	0	0	0	4.03513	0	0	0	0	0	0	0.218222	lncRNA	4.03513	0.132917	1	H	0.999996	[0.9999955800609257, 4.4199390743172891e-06]
XLOC_036006	0.587093	0	0.196077	0.460302	0.040966	0.204424	0.023686	0.098404	0.006817	0.660939	0	0	0	0.874836	0	0.007075	0.006421	2.30934	1.96971	0.86946	2.04098	0.244263	0.950874	0.012958	0.70055	0.049415	2.8521	0.677291	0.027612	0	0.940619	20.224	lncRNA	20.224	1.15738	1	H	0.999996	[0.9999955800609257, 4.4199390743172891e-06]
XLOC_036128	0	0	0	0	0	11.8093	0	0	0	0	0	0	0	0	0	0	0	0	0	0	0	1.08218	0.413013	0.167442	0	0	0	0.230314	0	0	0	0	lncRNA	11.8093	0.428196	1	H	0.999996	[0.9999955800609257, 4.4199390743172891e-06]
XLOC_036157	0.261987	0	0	0.010627	0	0.010272	1.20897	0.499417	0	1.23979	5.73629	1.60965	0.125293	0.008123	4.24304	0.006044	0.016455	2.83297	0.974143	2.75458	0.651094	1.97929	1.57677	0.437233	2.43365	3.06745	0.128587	5.91511	0.011793	0.697696	0.907194	0.05394	lncRNA	5.91511	1.23117	4	H	0.999922	[0.99992236942480317, 7.7630575196723002e-05]
XLOC_036170	0	0	0	0	0	3.37676	0	0	0	0	0	0	0	0	0	0	0	0	0	0	0	0	0	0	0	0	0	0	0	0	0	0	lncRNA	3.37676	0.105524	1	H	0.999996	[0.9999955800609257, 4.4199390743172891e-06]
XLOC_036197	0	0	1.14575	0	0	0	0	0	0	0	0	3.27308	0	0.555653	0	0.013781	0.012507	0	0	0.789217	0	0	0.498045	0	0	0	0	0	0	0.015297	0.014775	0	lncRNA	3.27308	0.197441	1	H	0.999996	[0.9999955800609257, 4.4199390743172891e-06]
XLOC_036238	0.330724	0.174987	0	0.321972	0	0	1.34737	0	0	0	0	0	0.139558	1.16898	0	0	0	0	0.249385	0.300394	0.164384	0.037629	0	0	0	0	0	0	0.007444	0.457311	0	3.98823	lncRNA	3.98823	0.271512	1	H	0.999996	[0.9999955800609257, 4.4199390743172891e-06]
XLOC_036284	0	0.937584	0	0	0	0	0	0	0	0	0	0	0	2.50151	11.0206	0	0.039282	0	0	2.27226	0.05181	0	0	0	0	0.100771	0	0	0	0	0	0	lncRNA	11.0206	0.528868	1	H	0.999996	[0.9999955800609257, 4.4199390743172891e-06]
XLOC_036306	1.4792	4.54594	0	0	4.55707	0	0.153787	0	1.91799	0.162212	0.098959	1.21732	0	0.658551	9.4937	0.045938	10.0052	0	0.51776	0.018269	0.128298	0	1.29699	0.014022	0.086637	0.213891	0.017146	0	0.029879	2.77039	0.032834	0.019522	lncRNA	10.0052	1.2338	4	H	0.999922	[0.99992236942480317, 7.7630575196723002e-05]
XLOC_036397	0	0	0.133181	0	0	0	0	0	0	0	0	0	0	0	0	0	5.23351	0	0	0	0	0	0	0	0.815717	0	0	0	0	0	0	0	lncRNA	5.23351	0.1932	1	H	0.999996	[0.9999955800609257, 4.4199390743172891e-06]
XLOC_036404	0.058641	0	0	0.055503	0.219322	0.992506	0.369867	0.012912	0.076036	3.63275	0.364289	0.894003	0	0.869704	2.23621	0.93122	1.03128	0.878293	0.355783	0	1.7947	0.43591	0.338671	0.043359	0.907879	0	3.48158	0.039759	0.739131	11.4922	0.879921	0.040245	lncRNA	11.4922	1.03662	3	H	0.99997	[0.99997013443214, 2.9865567859945399e-05]
XLOC_036435	0.929588	1.65708	3.26431	3.08383	0.938027	1.6167	0.342088	0.291837	0.250615	0.393631	0.171528	0.664654	1.02403	0.609264	0.601675	0.141203	1.73326	1.61444	0.351797	0.345791	0.444762	0.153938	0.20143	0.483171	0.476536	0.155711	0.507609	1.52576	0.166762	1.81473	0.183255	2.08445	lncRNA	3.26431	0.881983	2	H	0.999989	[0.99998851063609451, 1.1489363905455511e-05]
XLOC_036459	0	0	0	0	0	0	0	0	0	0	0	0	0	0	0	2.75171	0.047116	0	0	0	0	0	0	3.51813	0.783329	0	0	0	0	0.115254	0	0	lncRNA	3.51813	0.225486	1	H	0.999996	[0.9999955800609257, 4.4199390743172891e-06]
XLOC_036559	0	0.118456	0.206114	2.027	2.56224	0	0	0	4.90879	0	0	0	0	0.824659	0	0	0	0	0	0	0	0	0	0	0	0	0	0	0	0.041277	0	0	lncRNA	4.90879	0.334017	1	H	0.999996	[0.9999955800609257, 4.4199390743172891e-06]
XLOC_036562	0	0	0	13.0345	0	0	0.117062	5.26377	0	0.269399	0	0.277986	0	2.0678	0	0	0	0	0	0	3.01349	0.965752	0	2.43353	0.131895	0	3.44558	0	0	0.310499	0.149958	1.78323	lncRNA	13.0345	1.03951	4	H	0.999922	[0.99992236942480317, 7.7630575196723002e-05]
XLOC_036574	0	0	0	0	0	0	0	0	0	0	0	0	0	0	0	0	0.036344	4.92858	0	0	0	0	0	0	0	0	0	0	0	0	0	0	lncRNA	4.92858	0.155154	1	H	0.999996	[0.9999955800609257, 4.4199390743172891e-06]
XLOC_036579	0	0	0	0	0	0	0	0	0	0	0	0	0	0	3.57793	0	0	0	0	0	0	0	0	0	0	0	0	0	0	0	0	0	lncRNA	3.57793	0.11181	1	H	0.999996	[0.9999955800609257, 4.4199390743172891e-06]
XLOC_036583	0	0.418699	0	4.91129	1.03286	0	0	0	0	0	0	0	0	0	0	0	0	0	0	0	0	0	0	0	0	0	5.01999	0	0	0.026053	0	0.179552	lncRNA	5.01999	0.362139	2	H	0.999989	[0.99998851063609451, 1.1489363905455511e-05]
XLOC_036630	0.165632	0	2.59439	0	1.01771	0.259768	0	0	0.11045	0	1.64041	0	0	1.87445	3.6228	1.3183	0	0	0.624478	0.022794	5.35118	1.11187	0	0.017495	0.072065	0	1.64728	1.56418	0	0	0	0.024358	lncRNA	5.35118	0.719988	2	H	0.999989	[0.99998851063609451, 1.1489363905455511e-05]
XLOC_036694	4.76236	0	0.039469	0	1.08848	0	0	0	0	0	0	0	0	0	0	0	0	0.060964	0	0	0	0	0	0	0	0	0	0	0	0.727171	0	0	lncRNA	4.76236	0.208701	1	H	0.999996	[0.9999955800609257, 4.4199390743172891e-06]
XLOC_036822	0	0	0	0	0	0	0	0	0	0	0	0	0	0	0	0	0	0	0	0	0	0	0	0	0	0	0	0	0	0	6.89565	0	lncRNA	6.89565	0.215489	1	H	0.999996	[0.9999955800609257, 4.4199390743172891e-06]
XLOC_036852	0.036569	0.018811	0.051143	0	0.017096	0.025092	0.525142	0.042275	0.014225	0.014218	0	0.007336	0	0.317474	6.39325	0.014764	0.013398	0.078996	0.01664	0.079264	0.06185	0.050969	0.016673	0.00676	0.034805	1.09987	0.11572	0.027893	0.028808	0.270387	1.68574	0.065879	lncRNA	6.39325	0.347845	1	H	0.999996	[0.9999955800609257, 4.4199390743172891e-06]
XLOC_036865	0	0	0	0	0	0	0	0	0	0	0	0	0	0	0	0	0	0	0	0	0	0	0	0	0	0	0	7.42931	0	0	0.059101	0.07028	lncRNA	7.42931	0.236209	1	H	0.999996	[0.9999955800609257, 4.4199390743172891e-06]
XLOC_036905	0	0	4.12228	0	0	0	0	0.16226	0	0	0	12.0882	0.161234	0	0	0	0	0	0	0	0	0	0	0	0.311708	0	0	0	0	0	0	0	lncRNA	12.0882	0.526428	2	H	0.999989	[0.99998851063609451, 1.1489363905455511e-05]
XLOC_036938	0	0	0	0	0	1.64906	0	0	0	0	0	0	0	0	0	0	0	3.9168	0	0.014653	0.029402	0.884383	0.943218	0	0.567509	0	0	0	0	0.027265	0	0	lncRNA	3.9168	0.251009	1	H	0.999996	[0.9999955800609257, 4.4199390743172891e-06]
XLOC_036948	2.76036	0	0	0	0	0	0	0	0	0	0	0	0	0	13.3827	0	0.09194	0	0	0	0	3.19779	0	0	0	0	0.113442	0	0	0	0	0	lncRNA	13.3827	0.61082	2	H	0.999989	[0.99998851063609451, 1.1489363905455511e-05]
XLOC_037000	3.03739	0	0	1.13482	0.089685	3.20296	0.907473	0.443533	0.074622	3.00829	0	0.153926	2.51844	0	0	5.0084	6.3022	0	0.058194	0.092401	0	0.331039	0.903822	0.070921	0.827702	5.88996	0.028907	0	5.99452	0.028655	0	0	lncRNA	6.3022	1.25337	7	H	0.998638	[0.9986381696811838, 0.0013618303188162881]
XLOC_037079	3.28143	0	6.19918	1.29835	0	0.44293	0	0.071071	0	0	0.040101	10.834	12.2352	0	0	4.73456	0.078836	0	3.91649	1.24373	0	2.95625	0	0.119324	2.08892	1.61794	0	0	0	0.53033	0	0	lncRNA	12.2352	1.61527	6	H	0.999476	[0.99947567050139619, 0.00052432949860380064]
XLOC_037081	0	0	0	0	0	0	0	0	0	0	0	0	0	0	0	0	0	0	0	0	0	6.0829	0	0.055364	0	0	0	0	0	0	0	0	lncRNA	6.0829	0.191821	1	H	0.999996	[0.9999955800609257, 4.4199390743172891e-06]
XLOC_037084	0	0	0	0	0	0	0	0	0	0	0	0	0	0	0	0	0	0	0	0	0	0	0	0	4.14795	0	0	0	0	0	0	0	lncRNA	4.14795	0.129623	1	H	0.999996	[0.9999955800609257, 4.4199390743172891e-06]
XLOC_037096	0	0.400652	0.267047	0	2.0673	2.41351	0.004245	0	0	0.014653	0.009365	1.15414	4.3539	0.381712	0.405212	0	0.013808	0.005427	0.285815	0.078662	0.685975	0.900475	1.66678	2.27103	0.760423	0	0.022716	0.006388	0.118755	0	0.016313	0.012932	lncRNA	4.3539	0.572414	1	H	0.999996	[0.9999955800609257, 4.4199390743172891e-06]
XLOC_037109	1.54747	2.95667	0	0	0	0	0	0	0	0	0	0	0	0	0	0	0	0	0	0	0	0	0	0	0	0	0	3.82211	0	0	0	0	lncRNA	3.82211	0.260195	1	H	0.999996	[0.9999955800609257, 4.4199390743172891e-06]
XLOC_037215	1.72277	7.83589	0.30434	0.128731	0.33912	0	0.245099	0	0	0	0	0	0	0	0	0	0	0	0	0	0	0	0	0	0	0.085222	0	0	0	0	0	0.093341	lncRNA	7.83589	0.336079	1	H	0.999996	[0.9999955800609257, 4.4199390743172891e-06]
XLOC_037385	0	0	0	0	0	0	17.5153	20.1082	0	1.38654	0	6.3361	0	0.345536	0	0	0	0	12.5762	0	0	0.507195	0	0.094172	0.048488	2.69345	0	0	0	0	0	0	lncRNA	20.1082	1.92535	4	H	0.999922	[0.99992236942480317, 7.7630575196723002e-05]
XLOC_037386	0	0	0	0	0	0	4.08764	0.299679	0	0	0	0	0	0	0	0	0	0	2.06429	0	0	1.5657	0	0.11181	0	0.568519	0	0	0	0	0	0	lncRNA	4.08764	0.271801	1	H	0.999996	[0.9999955800609257, 4.4199390743172891e-06]
XLOC_037390	0	0	0	0	0	0	0	0	0	0	0	0	0.192327	0	0	0	0	0.056261	0.059256	0	0	0	0	2.21455	3.07372	0	0.117738	0	0	0	0	0.067028	lncRNA	3.07372	0.180652	1	H	0.999996	[0.9999955800609257, 4.4199390743172891e-06]
XLOC_037404	0	0	0	0	0	0	0	0	0	0	0	0	5.57127	0.558218	0	0	0	2.33352	0	0	0	0	0	0	0.685413	0	0	0	0	0	0	0	lncRNA	5.57127	0.285888	1	H	0.999996	[0.9999955800609257, 4.4199390743172891e-06]
XLOC_037457	0.980183	0.374039	1.17013	0.870891	0.645435	2.05283	0.780365	0.919401	0.801193	0.887979	0.33669	0.862308	0.337469	2.39677	0.953326	1.80923	0.853204	1.55276	1.78115	2.29891	1.8095	1.74629	1.63137	1.33698	0.865828	1.52491	0.450346	5.93884	2.28746	1.06795	0.987178	0.143441	lncRNA	5.93884	1.3267	1	H	0.999996	[0.9999955800609257, 4.4199390743172891e-06]
XLOC_037465	0	0	0	0	0	5.15855	0	0	0	4.38456	0	0.15081	0	0	0	0	0	0	0	0	0	5.2393	5.65594	0	0	0	0	0	0	0	0.162707	0	lncRNA	5.65594	0.648496	4	H	0.999922	[0.99992236942480317, 7.7630575196723002e-05]
XLOC_037480	0	9.43961	0	0	0	0	0.046272	1.40219	0	13.0448	0	0	4.04511	0	0	0	0	0	0	0	0.132353	0	0.312197	15.8465	5.10926	0	14.3007	0	0	0	0	0.140976	lncRNA	15.8465	1.99437	6	H	0.999476	[0.99947567050139619, 0.00052432949860380064]
XLOC_037509	1.18591	0.476128	0.161809	1.06771	0.270451	0.337395	0.039094	0.076429	0.056257	0.123706	0.075468	0.069626	0.02848	0.047083	0	0.081744	0.010597	0.18745	0.342205	0.264711	2.13855	0.138222	0.725347	0.074853	1.45355	0.190303	0.091531	0.29417	0.022786	0.220348	3.85611	0.267985	lncRNA	3.85611	0.44925	1	H	0.999996	[0.9999955800609257, 4.4199390743172891e-06]
XLOC_037523	0	0	0	0	0	0.161286	0.635395	0	0	0	0	0	0	0	0.303283	0	0	0	0	4.07596	5.90662	0	6.00176	0	1.43181	0	0	0	0	0	0	0	lncRNA	6.00176	0.578628	3	H	0.99997	[0.99997013443214, 2.9865567859945399e-05]
XLOC_037526	0.696832	1.00664	0.614014	0.005126	0.746075	1.06032	1.47616	0.17888	0.115166	1.62277	0.026915	0.037662	1.85925	2.95034	0.509324	3.39638	0.039685	0.985855	4.4063	1.58952	3.56973	1.22788	0.09548	1.47628	1.43502	0.346139	0.176277	3.8923	3.55249	7.80168	0.343814	4.78353	lncRNA	7.80168	1.62574	7	H	0.998638	[0.9986381696811838, 0.0013618303188162881]
XLOC_037600	0.060818	0.12514	0.249497	0.201473	0.056866	0.222561	0.0137	0.053567	0.047315	0.189168	0.272024	0.097599	0	0.043999	0.139501	0.130954	0.044565	0.350343	0.166045	0.62494	0.156743	0.08073	0.036973	0.029979	0.046307	0	0.054987	0.329882	0.079851	1.09014	0.368543	25.4814	lncRNA	25.4814	0.963926	1	H	0.999996	[0.9999955800609257, 4.4199390743172891e-06]
XLOC_037612	0	0	0	0	0	0	0	0	0	0	0	0	0	5.9387	0.059335	0	0	0	0	0	0	0	0	0	0	0	0	0	0	0	0	0	lncRNA	5.9387	0.187439	1	H	0.999996	[0.9999955800609257, 4.4199390743172891e-06]
XLOC_037613	0	0	0.02471	1.2856	0	0	0	0	0	0	0	0	0.869834	0	0	0	0.016184	0.133587	0	0	0	0	2.67859	0.571549	0.790363	3.25904	0	0	0	0.039588	0	0	lncRNA	3.25904	0.302158	1	H	0.999996	[0.9999955800609257, 4.4199390743172891e-06]
XLOC_037628	0	0	0	1.90793	0	3.52071	0	0	0	0	0	0	0	0	0	0	0	0	0	0	0	0	0	0	0	0	0	0	0	0	0	0	lncRNA	3.52071	0.169645	1	H	0.999996	[0.9999955800609257, 4.4199390743172891e-06]
XLOC_037631	1.31955	1.35757	1.87899	1.70311	0.672983	1.48158	1.05386	1.66411	1.86652	1.21265	1.69907	0.866282	1.06302	1.17161	2.16687	1.06548	0.263704	2.79867	2.18342	1.61786	2.31874	2.19745	0.984508	1.33045	3.01415	1.24024	0.867668	0.976006	3.21301	1.61267	1.03847	2.09933	lncRNA	3.21301	1.56249	2	H	0.999989	[0.99998851063609451, 1.1489363905455511e-05]
XLOC_037663	0	1.19578	0.628533	0.577557	0.769795	4.39962	0.366548	0	0	5.21195	0.028882	0.287556	0	0.294308	0	0.25809	0	0.12554	0.828588	0.018662	3.44487	0.555427	0.052995	0.057293	0.095873	0	0	9.09217	0.00763	0	0.01677	0.019942	lncRNA	9.09217	0.88545	4	H	0.999922	[0.99992236942480317, 7.7630575196723002e-05]
XLOC_037679	0.449871	0.064282	0.013981	0.017742	0.023369	1.5434	0.033779	1.69227	0.009722	0	0	0.030081	0	0.040683	0.042996	3.55179	0.036628	0.73426	0.113726	0.108345	1.18359	0.009953	0.011395	0	0.01903	0	0	0.012709	0.009844	0	0	5.24862	lncRNA	5.24862	0.468814	2	H	0.999989	[0.99998851063609451, 1.1489363905455511e-05]
XLOC_037749	0	0	0	0	2.77325	0	0	0	0.200651	0	0	3.15591	0	4.05832	0	0	0.047247	0	2.69925	0	0.062316	0	0	0	0	0	0	0	0	0	0	0	lncRNA	4.05832	0.406155	2	H	0.999989	[0.99998851063609451, 1.1489363905455511e-05]
XLOC_037787	0	0	0	0	0	0	0	0	0	0	0	0	0	0	0	0	0	10.083	0	0.242616	0	0	0	0	0	0	0	0	0	0.075238	15.7703	0.086421	lncRNA	15.7703	0.820547	2	H	0.999989	[0.99998851063609451, 1.1489363905455511e-05]
XLOC_037798	1.25259	0	0	0	0	0	7.5125	0	0	0	0	0	0.154164	6.28678	0.067339	10.1774	26.7898	4.46466	6.69717	3.84627	0.075662	0	0	0.057885	0.35765	0.073581	0	1.19429	0.061672	8.2091	0.135544	0	lncRNA	26.7898	2.41919	8	H	0.996468	[0.99646767362551703, 0.003532326374483002]
XLOC_037852	0	0	0	0	1.49285	0	0.016599	0.32452	0	4.66047	0	0	0	0	2.21846	0	0	1.25225	0.335311	0.023663	0.047479	0	0	0	0	0	0.022208	0.699471	0	0	0.510333	3.16076	lncRNA	4.66047	0.461386	2	H	0.999989	[0.99998851063609451, 1.1489363905455511e-05]
XLOC_037934	0	0	0	0	0	0	0.011676	0	0	0.456786	0	0	0.561378	0.018749	0	0	0	0.029858	0	0	0	0	0.015755	3.01483	0	0	0	0	0	0	0	0	lncRNA	3.01483	0.128407	1	H	0.999996	[0.9999955800609257, 4.4199390743172891e-06]
XLOC_037948	0	0	0	0	0	0	0	0	0	0	0	0	0	0	0	0	0	3.02978	0	0	0	0	0	0	0	0	0	0	0	0	0	0	lncRNA	3.02978	0.094681	1	H	0.999996	[0.9999955800609257, 4.4199390743172891e-06]
XLOC_037949	3.85879	0.142511	2.87821	0	1.40621	2.41689	1.80533	0.078433	0.046186	0.015388	0.029503	2.38172	0.642976	4.83176	3.5745	0.031957	0.058001	6.27534	1.58479	11.1901	0.956257	1.59183	2.38196	3.62862	0.421883	0.018599	0.017891	16.6639	0.031178	0.319234	3.68311	0.162969	lncRNA	16.6639	2.28519	8	H	0.996468	[0.99646767362551703, 0.003532326374483002]
XLOC_037950	0	0	6.35638	0.046091	0	1.33653	0	0	0	0	0	0	0	0	0	0	0	0	0	0	0	0	0.088812	0	0	0	0	0	0	0	0	0.03342	lncRNA	6.35638	0.245664	1	H	0.999996	[0.9999955800609257, 4.4199390743172891e-06]
XLOC_037952	5.68351	4.4082	0.099048	0	0	3.32876	0.37092	0	0.110198	5.85137	0.131989	0	0.017433	1.30655	0.030459	10.0648	0.077844	1.91239	2.11085	0.05117	1.59141	0.437151	3.72964	0.026183	1.28072	0.11649	0.512261	0	0.055792	0	0	0	lncRNA	10.0648	1.35329	6	H	0.999476	[0.99947567050139619, 0.00052432949860380064]
XLOC_038013	0.975147	0.005253	0.628338	0	2.25797	0.441396	0	0.101178	0.651405	4.69655	0.011418	1.80659	0.050269	1.92807	0.070265	0.152531	0	2.09108	3.21991	2.42965	0.439153	0.239909	0.283995	0.003775	0.765809	0.091174	0.06924	0.010385	0.004022	0.004576	0	0.010512	lncRNA	4.69655	0.732487	2	H	0.999989	[0.99998851063609451, 1.1489363905455511e-05]
XLOC_038135	0.52905	0	0	0	0	0	0.029794	0	0	0.017141	0	0	0	0.023922	0	1.17476	0	0.666667	0	1.99615	0.468702	1.19386	0.402031	0.032598	0.016784	0	0	3.85606	0.017365	27.3625	0.038166	0.045385	lncRNA	27.3625	1.18347	2	H	0.999989	[0.99998851063609451, 1.1489363905455511e-05]
XLOC_038189	2.09253	11.2356	0.813838	6.39439	3.98763	5.96195	2.28948	0.743806	0.054265	5.92748	0.869086	2.45456	0	0.346026	1.02852	0.016092	0.014603	4.33948	1.40559	0.345568	1.98384	5.15849	1.31754	1.69454	2.79201	2.21962	2.09011	0	0	0.026791	0.04313	0	lncRNA	11.2356	2.11396	7	H	0.998638	[0.9986381696811838, 0.0013618303188162881]
XLOC_038197	0	0	0	0	0	0	0	0	0	0	0	0	0	0	0	0	0	0	0	0	0	0	0	0	0	0	0	0	0	0	0	6.9095	lncRNA	6.9095	0.215922	1	H	0.999996	[0.9999955800609257, 4.4199390743172891e-06]
XLOC_038205	0.098565	0	0	0	0	0	0.066609	13.2175	0	0	0	0	0	0	0	0	0	0	0	0	0	0	0	0	0	0	0	0	0	0	0	0	lncRNA	13.2175	0.418208	1	H	0.999996	[0.9999955800609257, 4.4199390743172891e-06]
XLOC_038209	0	0	0	0	0	0.507924	0	6.30458	0	0.123347	0	0	0	0.401656	0.773176	0	0	0.045688	0	0	0	0	0	0	0	0.173939	0	0.026887	0	0.616046	0.045773	20.3845	lncRNA	20.3845	0.918861	2	H	0.999989	[0.99998851063609451, 1.1489363905455511e-05]
XLOC_038211	0	0.058603	2.01815	0	0.017754	0.026056	0	0.012543	0.014772	1.94893	0.014154	0	0.018695	4.92459	0	0.107321	0	0	0.01728	1.09748	0.23856	0.196592	0.606006	0	0.144572	0	0	0.019311	0.089746	0.034034	0	0	lncRNA	4.92459	0.362661	1	H	0.999996	[0.9999955800609257, 4.4199390743172891e-06]
XLOC_038226	0.011243	0	0.389964	2.88926	0.157692	0.27773	0	0	0	0.017486	0	0.640533	2.44656	2.92831	0	0.054472	0.008239	2.10821	1.10509	0.476576	0.662854	0.331329	0.358848	0.349158	0.145534	0	0	0	0.079715	4.40353	1.41132	0.011574	lncRNA	4.40353	0.664539	1	H	0.999996	[0.9999955800609257, 4.4199390743172891e-06]
XLOC_038229	0	0	0	0	0.643073	0	0	0	0	0	0	0	0	0.124393	0	0.092557	0	7.52763	0	0.276064	2.60343	4.10828	0	6.44134	3.62205	0	0	0	0.180601	0	5.40811	0.059001	lncRNA	7.52763	0.971454	5	H	0.999798	[0.99979822764873949, 0.00020177235126038934]
XLOC_038237	0	0.642533	0	0	0	2.05175	0.140684	0	0	2.95801	0.056433	0	0.186342	0.082151	0.032558	4.81368	3.77205	0.016353	0	0.619877	0	0.648146	0	0.139933	0	0	0	0	0	0	0	0.038965	lncRNA	4.81368	0.506233	2	H	0.999989	[0.99998851063609451, 1.1489363905455511e-05]
XLOC_038273	0.088596	0	0	0	0	0	0	0	0.068926	0	0.990672	0	6.28073	2.98045	1.67654	4.00609	0	0.076554	5.96649	0.341392	2.22626	2.18742	0.08079	0.131014	0.067458	0.249812	0	0	0.837518	13.1014	0	0.182407	lncRNA	13.1014	1.29814	4	H	0.999922	[0.99992236942480317, 7.7630575196723002e-05]
XLOC_038295	2.86948	4.35794	0	1.60047	0.223585	0.609423	0	0	0	0	0	0	0.168174	0	0	0	0	0	0	0	2.24503	0.027207	0.093452	15.5336	0.05202	0	11.057	0	1.58773	0	0	0	lncRNA	15.5336	1.26329	3	H	0.99997	[0.99997013443214, 2.9865567859945399e-05]
XLOC_038302	0	0	0.036995	0	0	0	0.022345	0.316719	0	0	0.012325	0	0	0.574122	6.82602	0	0.024229	0	0	0	0	0	0.753808	5.23196	0	0	0	0	0	0	0	0.017019	lncRNA	6.82602	0.431736	2	H	0.999989	[0.99998851063609451, 1.1489363905455511e-05]
XLOC_038322	0.063076	8.43616	0	0	0	0	4.34784	0.041667	0	0	0	0	0	3.35405	0	0	0	0	0	0.182292	0	0	0	0	0.624349	0	0	0	0	0.056531	0	0	lncRNA	8.43616	0.534561	3	H	0.99997	[0.99997013443214, 2.9865567859945399e-05]
XLOC_038362	0	0	0	0	0	0	0	0	0	0	0	0	0	0	0	0	0	0	0	0	0	0	5.153	0.06428	0	0	0	0	0	0	0	0	lncRNA	5.153	0.16304	1	H	0.999996	[0.9999955800609257, 4.4199390743172891e-06]
XLOC_038394	0	0	0	0	0	0	0	0	0	0	0	0	0	0	0	0	0	0	0	0	0	0	0	0	0	0	0	0	0	0	5.87075	0.102665	lncRNA	5.87075	0.186669	1	H	0.999996	[0.9999955800609257, 4.4199390743172891e-06]
XLOC_038396	0	0.044931	0	0	1.5245	0	3.06938	0	0	0.01132	0	0	0	0	0	0	0	0.037737	0.013248	0	0	0	0	0.010764	0.011084	0	0	0	0	0	0	0	lncRNA	3.06938	0.147593	1	H	0.999996	[0.9999955800609257, 4.4199390743172891e-06]
XLOC_038416	0	0	8.52985	0	0	0	0	0	0	0	0	0	0	0	0	0	0	0	0	0	0	0	0	0	0.103659	0	3.32341	0	0	0	4.94993	0	lncRNA	8.52985	0.528339	3	H	0.99997	[0.99997013443214, 2.9865567859945399e-05]
XLOC_038430	0	0	0	0	0.017967	5.2343	0	0	0	0	0	0	0	0	0	0	0	0	0	0.018511	0	0	0.008761	0.007104	0.73885	0.054181	0	0	0	0	0	0	lncRNA	5.2343	0.18999	1	H	0.999996	[0.9999955800609257, 4.4199390743172891e-06]
XLOC_038503	0	0	0	0	0	0	0	0	0	0.023052	0.530383	0	0	2.89535	0	0	0	0	1.94249	0	0.057302	0	0.324397	0.021919	2.18948	0	0.214424	0.03015	0	0.053138	5.49194	0	lncRNA	5.49194	0.430439	1	H	0.999996	[0.9999955800609257, 4.4199390743172891e-06]
XLOC_038504	0	0	5.26197	0	0	0	0	0	0	0	0	0	0	0	0	0	0	0	0	0	0	0	0.830076	0	0	0	0	0.154295	0	0	0	0	lncRNA	5.26197	0.195198	1	H	0.999996	[0.9999955800609257, 4.4199390743172891e-06]
XLOC_038505	0	0	4.53953	0	0	0	0	0	0	0	0	0	0	0	0	0	0	0	0	0	0	0	0	0	0	0	2.47404	0	0	0	0	0	lncRNA	4.53953	0.219174	1	H	0.999996	[0.9999955800609257, 4.4199390743172891e-06]
XLOC_038600	3.37139	1.05725	4.17543	7.09016	2.86573	2.86996	0	0	0.098183	0.014019	0.040319	0.028932	2.14791	0.802154	0	0	0	0	1.87045	0.034736	0.975761	0.215385	2.30165	0.173294	2.27873	1.69452	1.20623	0	0.099418	0	1.26419	0.129916	lncRNA	7.09016	1.15018	3	H	0.99997	[0.99997013443214, 2.9865567859945399e-05]
XLOC_001399	6.16824	4.67596	9.44376	8.2964	8.49935	7.79645	17.7705	7.18427	3.78852	2.39822	6.29227	4.16785	9.42964	5.46068	23.7359	6.02914	26.1676	17.5325	14.477	14.5426	16.1586	16.4187	14.506	21.8436	14.7076	15.104	13.0617	8.91459	14.3217	17.1665	16.4408	10.6944	lncRNA	26.1676	11.9748	31	L	1	[8.0927959190814836e-08, 0.99999991907204089]
XLOC_002061	10.4557	2.19373	15.6743	1.19499	2.2036	3.25984	13.6007	8.15485	5.2677	5.65782	25.0284	4.69754	1.93373	8.78895	17.1989	6.88695	6.78438	10.7316	8.69836	2.37846	4.80853	11.0387	5.13396	10.2202	7.23475	17.7207	13.3936	0.095113	6.14438	1.24049	6.7359	0.519883	lncRNA	25.0284	7.65865	24	L	0.999935	[6.490076919683564e-05, 0.99993509923080326]
XLOC_002732	4.89411	0.023977	12.9591	0	2.57132	6.62027	6.75645	7.48205	0.018131	6.25218	14.0549	4.39447	0.27536	5.91803	0.100232	0	4.78162	0.060413	5.81138	6.86999	4.32459	0.018561	4.9092	3.9633	5.76708	0.459995	0	24.9819	0.036718	0.062661	5.52796	18.6412	lncRNA	24.9819	4.95429	19	L	0.992355	[0.0076446762381426423, 0.99235532376185731]
XLOC_003269	5.11586	14.1969	5.8744	11.8823	12.8397	9.73019	26.3081	0.429844	0	1.13411	0.15054	9.5961	21.7392	14.7802	8.89742	14.2586	14.0905	16.5188	5.61553	6.65755	8.43572	5.23612	7.69334	9.12473	12.4717	8.58336	9.27107	15.8598	0.08838	0.040219	11.7322	2.17125	lncRNA	26.3081	9.07887	25	L	0.999975	[2.4968037902239001e-05, 0.99997503196209769]
XLOC_005508	6.03185	4.33581	6.01186	5.42241	6.68659	6.07261	2.97261	1.76608	3.70906	3.56387	2.64097	2.7581	2.7361	3.48724	3.40982	5.09378	4.64187	4.75682	5.42947	4.22483	3.98399	4.5733	5.8727	4.20671	4.32195	4.87709	5.63218	4.7817	2.54186	3.44658	4.00177	1.69471	lncRNA	6.68659	4.24019	25	L	0.999975	[2.4968037902239001e-05, 0.99997503196209769]
XLOC_008899	4.45882	0.449733	0.880351	2.85487	4.25082	1.43973	6.26271	3.92725	12.9233	1.01976	0.065174	10.7331	2.49639	0	1.35363	6.56527	12.3002	4.68378	7.95653	2.18979	4.56281	6.54539	8.61028	1.61608	9.65239	8.71033	9.01124	10.6699	3.78802	11.5183	4.5411	0.090001	lncRNA	12.9233	5.19147	20	L	0.997045	[0.0029547720349822966, 0.9970452279650176]
XLOC_009019	3.72777	2.84672	8.12648	17.9507	14.2655	8.38542	2.02572	18.837	14.4708	0	0.572971	9.74424	2.00548	8.84138	4.82625	6.76478	12.5032	0.066414	16.5779	2.07322	9.65693	9.58031	18.083	25.7726	17.3813	11.4141	8.06112	12.5853	10.2025	0.206656	5.62243	0	lncRNA	25.7726	8.84932	23	L	0.999831	[0.00016868930014737285, 0.99983131069985265]
XLOC_009367	8.23779	14.2572	7.83848	6.37607	13.9652	0.105652	2.0811	8.05246	13.0773	0.319288	0.038261	19.9532	5.93797	15.0386	0.066223	13.0961	0.056414	2.41706	6.0723	15.921	7.34152	15.2272	0.585045	22.3904	7.85505	10.01	20.9287	0.130498	11.4627	0.023	1.42182	0.026418	lncRNA	22.3904	7.82219	20	L	0.997045	[0.0029547720349822966, 0.9970452279650176]
XLOC_010117	20.2017	2.66675	7.58012	4.90676	7.77102	6.00381	6.60818	3.17996	3.0729	6.46272	7.95409	4.58887	0.63467	6.44437	0.058984	16.312	10.5923	0.071104	10.7589	2.74808	0.119293	4.78429	2.62633	1.18644	9.54441	3.95734	2.96356	0.041844	16.26	0.036875	11.089	0.141184	lncRNA	20.2017	5.66775	20	L	0.997045	[0.0029547720349822966, 0.9970452279650176]
XLOC_010939	19.2894	8.11312	15.6797	14.0363	17.1622	14.3493	5.38051	2.54612	5.46329	16.4212	4.3231	10.2919	6.44555	15.8129	0.945374	23.7648	3.44224	2.8403	16.7918	7.58708	9.80469	12.7834	20.2571	12.6877	17.1301	10.43	13.3966	8.76447	14.1961	1.25283	12.4872	1.40254	lncRNA	23.7648	10.79	27	L	0.999996	[3.6951162739922212e-06, 0.99999630488372615]
XLOC_011151	3.42983	3.49742	3.97323	11.829	5.47736	0.437356	4.12285	27.1784	8.89058	0.094409	15.6916	5.06573	1.94255	3.62322	4.32088	0.318609	0.066723	7.0682	8.10731	6.6813	6.83501	10.4916	10.5731	0.729377	8.80516	13.8219	7.27228	15.7587	0.083688	0.108812	27.445	16.8259	lncRNA	27.445	7.51772	24	L	0.999935	[6.490076919683564e-05, 0.99993509923080326]
XLOC_015341	7.19628	5.45529	4.54027	6.29912	7.99344	4.45511	7.45922	2.78792	9.34502	9.04592	7.0183	6.94641	10.2288	7.51577	13.2642	12.2767	26.8019	14.1662	5.4658	7.40159	5.85684	7.36904	7.0063	5.04082	5.19093	11.0864	5.77257	8.30927	5.37066	16.4391	6.51076	7.85372	lncRNA	26.8019	8.35843	31	L	1	[8.0927959190814836e-08, 0.99999991907204089]
XLOC_016037	4.01367	1.51534	2.2968	7.98556	6.51584	7.45346	5.02659	16.4312	10.5924	17.4234	0.74801	11.9292	2.68295	7.87206	0.356326	3.16654	1.02532	7.44537	0.737245	3.60049	2.50895	3.1307	2.0147	7.82757	5.16583	2.56975	5.7263	4.92459	0.03626	0.041252	3.34707	0.14215	lncRNA	17.4234	4.8829	19	L	0.992355	[0.0076446762381426423, 0.99235532376185731]
XLOC_016206	8.87805	2.34158	6.86282	6.5429	5.81834	5.11703	10.2648	10.4712	0.113023	16.2109	4.52448	2.42204	7.86729	5.43906	0.069423	17.9282	1.3839	6.89726	8.61584	3.88754	5.83466	6.8138	5.24757	10.8371	4.98383	10.8402	4.57534	3.25871	0.012716	1.51179	5.49171	5.59165	lncRNA	17.9282	6.14546	25	L	0.999975	[2.4968037902239001e-05, 0.99997503196209769]
XLOC_017086	4.5884	5.36576	3.13992	7.17547	5.57904	2.17274	2.19025	7.61245	5.80136	7.3773	4.3647	9.23158	3.53965	6.51553	2.55284	0.917461	0.040947	4.74269	10.883	2.24299	8.44905	6.45335	8.99106	6.61997	9.38887	8.35094	0.067364	1.37027	3.6733	0.033388	6.89609	8.29003	lncRNA	10.883	5.14431	23	L	0.999831	[0.00016868930014737285, 0.99983131069985265]
XLOC_017621	3.67692	2.01668	6.41596	14.883	10.3481	4.94561	7.46262	6.98114	16.6331	5.61422	1.12545	8.71417	10.5373	0.911661	0.052363	9.81133	5.20126	4.47117	14.5928	3.01433	6.02471	14.6521	3.77485	28.2311	9.26105	6.93472	14.0572	0.074295	11.2506	0.076383	21.3539	1.07789	lncRNA	28.2311	7.94306	25	L	0.999975	[2.4968037902239001e-05, 0.99997503196209769]
XLOC_017896	10.8364	5.06755	3.51323	9.35332	8.46272	7.68891	21.137	5.28744	9.77177	10.7724	4.95704	10.5229	4.48611	7.55019	7.94408	7.45734	14.6629	6.75666	9.35758	5.57546	5.11752	8.38546	9.43248	8.92283	8.39157	7.34946	6.56879	11.5844	4.94735	8.00131	6.66258	9.2539	lncRNA	21.137	8.30558	32	L	1	[3.1132631977401472e-08, 0.99999996886736808]
XLOC_018626	6.73849	7.76326	7.01807	4.76141	0	5.88075	1.99358	25.703	8.57633	14.1018	5.13903	1.34549	1.43703	10.615	3.09842	9.72869	4.16406	2.81739	3.24994	6.64104	3.18125	8.0132	8.15529	9.75811	4.53964	11.9665	7.3278	0.063163	11.791	0.139153	13.1184	0.159835	lncRNA	25.703	6.53081	24	L	0.999935	[6.490076919683564e-05, 0.99993509923080326]
XLOC_018925	1.93664	1.87859	0.247631	14.3762	2.84554	2.0502	8.26383	3.83797	8.78178	10.6707	8.1672	6.34895	3.92265	5.28411	18.4669	7.19329	6.85222	16.6864	13.9991	5.49034	8.02162	5.64092	9.33464	9.65535	11.1647	7.54101	12.457	0.844117	1.48204	5.5046	6.5145	12.1898	lncRNA	18.4669	7.42657	25	L	0.999975	[2.4968037902239001e-05, 0.99997503196209769]
XLOC_019022	8.92563	12.2144	4.59298	9.23914	5.92481	5.42015	10.6712	8.29467	5.11726	6.36019	1.64604	10.7427	0.734908	7.17171	0.006688	1.7076	0.045577	4.01076	4.8681	7.51239	0.811539	6.37192	8.57879	5.64524	5.65943	2.89382	6.72025	0.015815	6.73123	0.020904	7.79409	0.056027	lncRNA	12.2144	5.20331	22	L	0.999562	[0.00043838243750041596, 0.99956161756249962]
XLOC_019882	2.43416	4.33861	3.47712	2.90115	4.9089	8.02438	6.00927	3.88346	2.0859	0.419072	5.06541	4.24501	9.76368	5.79967	0.467428	3.21657	0.042781	3.70214	2.84876	1.41907	6.272	5.68728	7.257	4.9843	4.01112	4.52083	6.65111	2.80902	2.07677	0.04025	4.29996	0.138698	lncRNA	9.76368	3.86878	20	L	0.997045	[0.0029547720349822966, 0.9970452279650176]
XLOC_024661	17.0714	21.5202	16.8018	21.3206	26.2357	13.387	7.18304	11.0577	9.38463	15.4907	4.03352	25.9439	5.49963	12.4075	2.66917	16.8053	1.63332	3.42154	18.1932	12.3026	16.1358	19.5629	25.2441	19.887	22.6955	25.8632	27.1867	1.21792	14.4262	0.094009	18.8269	27.7602	lncRNA	27.7602	15.0395	28	L	0.999999	[1.4214982318691626e-06, 0.99999857850176799]
XLOC_026726	7.69642	11.9895	11.8172	2.59611	7.22181	0	10.7895	0.054087	3.4185	0.870124	6.44948	2.38699	7.36301	18.5997	5.70461	13.002	18.5188	5.94286	0.993514	4.23297	11.7906	10.9119	4.18112	2.26012	14.4009	11.3894	11.4495	8.07723	0.258001	0	5.33959	2.97814	lncRNA	18.5997	6.95887	22	L	0.999562	[0.00043838243750041596, 0.99956161756249962]
XLOC_027158	5.13982	17.9959	17.3445	19.0669	4.65079	8.6461	0.392158	4.10721	0.709446	9.66952	3.70794	3.05983	3.67311	3.59851	0.641768	0.133877	0.911192	7.30654	2.41424	1.51736	6.40966	2.70706	0.604769	4.2907	7.70076	6.07757	5.39658	1.60191	5.68166	13.5965	0.502359	3.32828	lncRNA	19.0669	5.39327	21	L	0.998861	[0.001138758181383369, 0.99886124181861669]
XLOC_033241	5.92383	7.15302	6.48823	6.24134	7.63784	9.71239	5.37275	2.82163	5.43335	8.02481	5.04353	4.97836	4.14427	4.60146	2.60136	9.41545	5.09468	6.0616	8.796	7.62892	6.84012	7.3502	8.75677	6.6392	8.40369	8.90845	8.4567	6.43687	3.48769	3.46491	8.28605	0.545629	lncRNA	9.71239	6.27347	29	L	0.999999	[5.468446042128019e-07, 0.99999945315539573]
XLOC_038498	1.66335	9.99599	4.87406	2.47398	3.65363	11.4373	2.74176	2.30222	1.93766	8.93078	0.354275	11.1786	1.39512	3.31404	0.113551	5.08809	0.11608	0.882135	8.04136	5.21407	4.38044	10.1987	6.90182	4.1451	8.27572	2.82069	5.37101	3.46387	0.672502	16.0985	4.236	0.054359	lncRNA	16.0985	4.76021	19	L	0.992355	[0.0076446762381426423, 0.99235532376185731]
XLOC_000090	1.78011	0	4.23619	7.90282	15.2177	0.038775	0.019095	10.9566	20.048	0	0	3.2421	0.055642	23.3651	0.121522	0.866982	0.082819	0.122076	3.98577	1.36099	6.14438	0	7.0084	0.020892	2.79684	10.5699	0.07664	0	0	0.025324	0.366908	0	lncRNA	23.3651	3.76286	11	U	0.941384	[0.94138443692279727, 0.058615563077202712]
XLOC_000873	10.337	0.015826	3.35601	0	4.04158	0.021109	0.02079	0.477587	19.5067	5.95678	2.67182	2.80178	22.1733	4.27338	3.49308	2.18604	0.078902	16.1361	6.0196	6.47569	3.00307	7.38755	5.52669	0.102363	1.51089	4.13495	2.82326	1.29847	0.024236	0.151648	7.9898	15.5977	lncRNA	22.1733	4.9873	17	U	0.950521	[0.049478809485331218, 0.95052119051466866]
XLOC_002462	12.4928	11.576	4.56929	9.3087	8.96203	6.03658	5.29448	2.43478	2.21905	1.67788	4.03857	2.53387	2.33427	3.3566	5.60788	1.65257	0.529302	1.12029	1.87943	1.17761	1.7453	1.60053	0.878261	2.4308	2.44677	1.45359	2.42815	0.376735	1.74359	0.257293	1.37089	1.36327	lncRNA	12.4928	3.34053	10	U	0.976607	[0.97660715430722966, 0.023392845692770427]
XLOC_004133	1.27745	0.154618	1.49651	8.79089	4.6513	2.22741	1.625	8.56775	0.350766	6.17046	0.011203	4.14828	0.517916	5.95286	3.6067	0.958679	0.033038	2.11675	0.779606	3.74978	3.97984	1.90319	0.520779	2.11132	7.35791	0.169507	3.16601	2.12457	0.106554	0.21551	6.37503	0.154713	lncRNA	8.79089	2.66787	12	U	0.860692	[0.86069188720130985, 0.13930811279869018]
XLOC_005127	0.351033	2.37325	3.56277	0.943356	0.070333	6.70974	20.8374	5.35827	0.097535	7.76486	3.69626	3.59122	0.043204	5.46919	8.2334	1.39698	5.75538	29.5468	0.233894	23.0496	0.484662	0.174738	6.33922	5.91405	3.99965	5.73261	6.08122	1.41528	0.316039	0.11236	2.65899	1.09701	lncRNA	29.5468	5.10657	17	U	0.950521	[0.049478809485331218, 0.95052119051466866]
XLOC_005502	10.8341	0	0.606076	1.76889	3.24163	0.297354	16.693	0.071569	0.084288	1.39006	0.323057	12.4747	0.373359	2.70413	0	14.1282	0.119082	0	0.640886	0.156554	0.104709	2.84751	4.98917	11.8157	4.16584	18.8893	11.2158	8.92499	0.042674	0.048549	0.468946	0.055765	lncRNA	18.8893	4.04612	11	U	0.941384	[0.94138443692279727, 0.058615563077202712]
XLOC_006213	0	15.3773	8.67951	0.230657	6.15223	28.5934	0.054895	0	0	5.87446	29.0969	8.86443	0	0.70522	0	0.426345	0	0.035096	0	0	0	0.48523	1.11112	17.6883	8.22616	0	12.2652	0.041307	0	4.33177	0	0.041812	lncRNA	29.0969	4.63379	11	U	0.941384	[0.94138443692279727, 0.058615563077202712]
XLOC_007708	1.10868	4.70708	5.34607	5.80844	0.919834	3.53577	1.6673	0.257881	0.704608	0.024285	1.94398	1.62883	3.10574	8.57446	0.026863	2.6226	3.08941	0.580194	2.44428	0.947698	3.51636	5.11151	6.76373	0.21937	2.59193	14.1483	0.028236	3.11268	0	0.013995	2.02768	0.241124	lncRNA	14.1483	2.71309	12	U	0.860692	[0.86069188720130985, 0.13930811279869018]
XLOC_008553	1.89456	0.211535	3.45066	0	0.370769	3.68826	7.92007	6.43225	12.7627	0.034261	0.076638	14.0233	7.88099	4.9407	0.025266	0.035576	4.45536	0.558377	3.24788	3.72096	0.539376	3.53252	0.495524	1.93292	3.53365	9.74548	5.94878	10.4257	2.75357	3.1985	4.95843	0.695467	lncRNA	14.0233	3.85906	18	U	0.980368	[0.01963196664911751, 0.98036803335088252]
XLOC_008697	0	2.36668	6.4344	0	6.24682	2.14935	0.33076	0.032332	0.038078	16.2705	10.198	0.451636	14.072	15.2439	0.063151	0	0.017932	6.38615	3.07348	0.047151	4.49385	0.233892	6.36012	0.054284	0	0.092006	0	0.024889	0.038557	0	0	0	lncRNA	16.2705	2.96	10	U	0.976607	[0.97660715430722966, 0.023392845692770427]
XLOC_011726	0.14832	11.2919	1.82539	0	0	24.2213	0.701624	0	0.346172	19.9528	0	18.4466	4.96528	3.21912	0	3.59287	0	0	3.37453	19.0034	4.5871	1.29942	0.135252	0	0	0.27881	0	0	0	0	1.28398	0.305372	lncRNA	24.2213	3.7181	10	U	0.976607	[0.97660715430722966, 0.023392845692770427]
XLOC_012819	0	1.65351	0.85414	1.1295	1.61547	3.23117	5.05046	0.132712	4.30131	0.64363	1.56354	1.42501	0.735851	3.95917	0.020737	0.006489	1.39557	4.52736	2.07699	6.38669	3.40177	3.04014	3.01914	2.45395	4.11789	2.46984	2.63742	4.37245	1.62062	0.806641	1.61395	4.84773	lncRNA	6.38669	2.34721	12	U	0.860692	[0.86069188720130985, 0.13930811279869018]
XLOC_013494	0.013721	0.705802	4.78189	2.40577	0.019244	2.203	3.25919	0.829332	1.88405	0.128031	0.076712	0.005505	0.614687	2.91093	1.38084	0.880775	8.11863	4.65343	1.74191	0.984723	4.21027	1.17475	0.863318	0.552902	0.694732	0.06448	4.57136	14.2543	4.22624	9.88062	5.19656	0.077686	lncRNA	14.2543	2.60517	10	U	0.976607	[0.97660715430722966, 0.023392845692770427]
XLOC_014498	2.24476	3.28006	7.66189	1.87061	6.09894	11.0273	2.53927	1.33242	0.139204	0.733627	0.38803	0.522076	6.26227	6.54894	0.111933	0.577913	16.3772	0.463831	3.44921	0.04701	3.94596	2.95381	5.16194	0.817848	5.58578	0.137598	0.205896	8.53629	0.909805	0.116627	1.54897	3.91837	lncRNA	16.3772	3.29736	13	U	0.70386	[0.70385967118062087, 0.29614032881937907]
XLOC_014505	2.97241	0.961716	2.59703	2.04292	2.92656	3.82681	5.14951	1.23501	0.114398	2.18476	1.76169	5.32627	0.310247	1.6926	0.645963	2.85382	0.007696	4.91446	6.26091	0.819572	3.99443	4.84349	5.38272	1.14548	2.17524	0.404748	6.75183	6.13145	0.227538	0.02824	2.61408	0.081093	lncRNA	6.75183	2.57452	10	U	0.976607	[0.97660715430722966, 0.023392845692770427]
XLOC_014529	1.86601	0	0.12653	0.080281	0	9.62218	3.55378	3.02563	0.043992	21.7213	0	10.5716	22.493	0.061363	0	0	0	0.195441	4.06539	11.6027	5.95684	0.22518	0	0.041809	6.97483	0.531472	0.766871	0	4.1427	0	0	4.88967	lncRNA	22.493	3.51746	12	U	0.860692	[0.86069188720130985, 0.13930811279869018]
XLOC_015514	6.68545	0	6.64297	3.58425	13.2014	0	1.61128	10.4386	15.2398	0.072708	4.04277	7.27747	0	4.76903	0	0	1.1305	2.98939	0.042547	0.045038	0.722942	8.08002	5.24377	2.48886	7.58214	0.351531	9.55286	0	0.478782	0.0419	4.00673	0.048128	lncRNA	15.2398	3.63659	14	U	0.522374	[0.47762562563282546, 0.5223743743671746]
XLOC_016688	4.63463	1.58271	5.99148	1.99058	0.928598	4.27571	0.184235	0	3.22692	3.77046	6.12599	1.71876	9.56761	0.126793	0.0335	6.74551	0.228308	4.52632	1.20509	0	0.545789	0.759962	1.81126	0	3.33609	6.97336	0	8.57541	0	0.087263	0.118004	0.120279	lncRNA	9.56761	2.47471	12	U	0.860692	[0.86069188720130985, 0.13930811279869018]
XLOC_016905	2.21681	0.55691	1.73039	0.878316	3.9768	4.42172	3.13552	1.07275	4.35172	1.62358	0.096078	5.66715	4.3654	0.19581	0.022172	3.57996	0.037777	5.16742	3.47189	3.52613	0.373689	3.30533	1.78644	7.31872	4.10199	1.45365	2.75006	7.83846	0.3249	0.092408	1.60665	4.00688	lncRNA	7.83846	2.65792	15	U	0.739787	[0.26021330528616216, 0.73978669471383784]
XLOC_018278	0.034439	11.9936	2.27337	0	0.032201	12.3588	9.78649	1.25126	0.120569	0	0.539137	10.2935	2.1702	9.84786	0.029623	0.041712	8.9587	3.40734	0.031342	5.40782	5.62509	3.00349	2.29256	5.83127	2.74024	0.161847	7.89337	12.364	0.298433	1.46612	7.60246	3.29713	lncRNA	12.364	4.09856	15	U	0.739787	[0.26021330528616216, 0.73978669471383784]
XLOC_018404	22.4772	16.721	9.91419	22.1849	16.4293	4.83446	1.82569	18.3746	0.201772	3.5797	0.080557	4.09266	3.51123	6.30912	0.01859	3.97891	0.395924	0.224102	6.43179	0.645434	1.16973	2.10004	0.13796	0.463427	7.58627	11.5788	4.49436	0.021981	14.489	0.17433	5.72521	1.73542	lncRNA	22.4772	5.99712	18	U	0.980368	[0.01963196664911751, 0.98036803335088252]
XLOC_018810	1.1489	9.01824	1.49173	1.2888	5.0264	1.98541	8.26251	3.99151	0.02207	0.264708	0.010574	0.785292	5.20921	0.708048	0.012201	0.068718	0.020787	2.64732	4.1565	0.177632	4.48265	1.49118	5.76868	0.314625	2.73235	1.51978	5.33484	9.78041	0.055869	0.17797	4.91154	0.350436	lncRNA	9.78041	2.60053	11	U	0.941384	[0.94138443692279727, 0.058615563077202712]
XLOC_020342	0.092368	2.90789	4.21644	5.71765	1.62367	3.04217	9.96234	4.72272	7.3298	10.8744	5.23312	0.207522	2.56469	0.280664	0.047671	0.014917	0	7.86962	7.90176	12.3329	7.33807	1.70674	1.22975	0.273184	3.65715	4.65335	1.21928	15.6316	0.261953	0.04967	0.079962	21.0142	lncRNA	21.0142	4.50179	16	U	0.880814	[0.11918580053809054, 0.88081419946190942]
XLOC_020581	6.41601	5.15035	0.022861	2.78494	3.03775	1.1777	4.69485	0.310451	0.079483	6.32377	9.41347	1.57395	0.020119	7.38392	0.017576	0.098994	0	7.23894	3.08687	8.99564	6.85258	0.048822	6.76373	0.71008	0.933479	0	3.10367	0.020781	0	0.073251	5.7842	0.021035	lncRNA	9.41347	2.87935	14	U	0.522374	[0.47762562563282546, 0.5223743743671746]
XLOC_022335	2.50353	4.98334	15.1418	5.30579	1.64538	6.77163	0.036779	8.65248	21.5941	0.479634	0.108191	4.64353	0.017862	3.77991	0.031209	4.83401	10.3556	5.06328	0.01651	0.664106	1.80593	1.08366	0	16.1635	1.65757	0.017051	5.0683	0	1.05756	0	0	0	lncRNA	21.5941	3.85882	13	U	0.70386	[0.70385967118062087, 0.29614032881937907]
XLOC_022784	1.47002	3.73214	0.132637	3.33254	2.882	3.57911	5.11127	0.093975	0	6.02888	0.03535	7.21032	1.68085	2.67591	0.020394	0.076579	1.82424	10.6739	5.07076	2.69522	1.2145	5.49519	4.08636	0.298026	2.81627	3.63244	0.085748	0.385816	0.056034	0.02125	1.14942	0.024408	lncRNA	10.6739	2.42474	11	U	0.941384	[0.94138443692279727, 0.058615563077202712]
XLOC_022865	2.1301	2.69038	1.93399	2.96496	1.22865	4.02514	9.49319	2.15976	1.85799	2.50179	1.48101	1.69243	12.6224	6.26698	9.32261	4.37465	1.60862	5.60961	6.85725	4.74449	4.26602	3.528	4.09882	2.42126	2.15588	2.83524	0.631746	0.84851	2.12167	3.97936	8.15691	24.145	lncRNA	24.145	4.52358	15	U	0.739787	[0.26021330528616216, 0.73978669471383784]
XLOC_022898	9.4858	1.42665	10.6805	0	1.86032	19.2228	0.027162	0.371723	0.813029	3.06299	0.08989	0	0	8.35291	6.51708	1.08724	0	3.22999	6.84034	0.329125	5.59388	5.73025	10.3361	0.772697	1.75974	10.9935	11.3928	17.5981	0.031664	0.036023	0.748101	0.082754	lncRNA	19.2228	4.32728	14	U	0.522374	[0.47762562563282546, 0.5223743743671746]
XLOC_023467	0.147848	0.31689	0.23434	1.69674	0.41472	1.85984	5.72001	0.838301	0.402581	5.43217	0.128584	0.138403	8.56452	5.4417	0.763037	3.19344	12.0886	2.87443	0.089701	8.7237	2.16717	1.57986	1.48303	4.98304	3.32089	1.04221	0.345323	3.04487	0.766761	1.60111	0.063995	0.050733	lncRNA	12.0886	2.48495	10	U	0.976607	[0.97660715430722966, 0.023392845692770427]
XLOC_023888	0	1.28561	0.369309	0	0	0	4.14265	6.65052	0	1.98007	1.49397	5.52414	0.023215	5.42427	0	0.038076	14.7025	0.855664	5.36429	0.408838	0.022787	8.84458	4.14954	0.801918	20.4475	0	6.67226	0	0	0.063393	0	0	lncRNA	20.4475	2.78953	10	U	0.976607	[0.97660715430722966, 0.023392845692770427]
XLOC_024938	4.28242	6.63502	4.77221	1.1627	1.94623	5.33828	0.484252	15.1476	0.22565	13.3997	2.51829	0.02738	0.033598	0	5.42996	10.9522	0.137522	3.42026	0	1.15052	5.21064	1.94317	4.63634	0.113536	6.11863	5.74087	2.45269	0.104111	0.430096	0.030582	3.94354	0.105382	lncRNA	15.1476	3.37167	14	U	0.522374	[0.47762562563282546, 0.5223743743671746]
XLOC_025546	2.91245	2.04669	1.06837	0.180762	8.89874	1.37594	6.50683	1.86085	0.123816	9.17029	0.593203	2.38799	1.66103	1.62346	0.013689	7.72328	1.27115	0.233782	1.65115	8.55504	1.27666	5.62793	6.41466	1.69451	9.97298	7.32964	9.18034	11.8643	0.175524	0.042791	5.51096	0.081918	lncRNA	11.8643	3.71971	12	U	0.860692	[0.86069188720130985, 0.13930811279869018]
XLOC_026157	2.45072	0.686184	3.93937	4.95483	8.2957	4.40614	1.20543	0.020493	3.90978	1.41117	0.046251	8.87382	2.45883	4.4774	0.040026	5.09743	0.079561	0.991801	2.00447	0.313788	5.2318	3.58256	2.81471	5.35585	5.598	4.38816	9.45208	0.015775	1.5396	0.027803	4.10884	0.095805	lncRNA	9.45208	3.05857	15	U	0.739787	[0.26021330528616216, 0.73978669471383784]
XLOC_026450	2.87478	4.86416	5.0904	6.22336	2.14371	4.9721	1.96681	0.863201	0.702382	2.41095	1.41689	3.08829	1.73108	1.81767	1.03203	1.09349	4.46549	9.02264	2.75679	4.42874	4.97126	1.80709	1.13742	3.58363	3.49136	1.15002	3.30804	5.38833	1.05747	16.3531	1.3883	7.00718	lncRNA	16.3531	3.55026	15	U	0.739787	[0.26021330528616216, 0.73978669471383784]
XLOC_028404	0.027732	0.171189	3.97157	0	3.31908	7.45926	0.037482	0	0.021575	0	0.248082	0	0.054611	0.150475	8.80227	0.022393	0.020321	2.06083	0.025238	19.5293	10.1046	0.7068	1.41619	0.7997	3.12513	0.573443	0.927728	0	0.611712	4.84667	3.09698	19.7558	lncRNA	19.7558	2.87144	10	U	0.976607	[0.97660715430722966, 0.023392845692770427]
XLOC_029294	1.54705	0.841102	4.09503	7.87495	5.64496	3.65921	4.81937	1.23799	5.34273	0.088024	0.12189	1.33216	7.93822	7.19313	0.173101	13.2738	8.77404	4.53202	4.52138	1.70844	1.38578	4.39767	7.81072	0.511489	4.35741	0.319185	0.43213	0.051167	0.416149	0.04509	4.82352	7.19903	lncRNA	13.2738	3.63962	17	U	0.950521	[0.049478809485331218, 0.95052119051466866]
XLOC_029792	3.13905	2.65958	1.68717	2.70894	2.9063	1.47815	1.62218	3.57801	1.36472	0.323065	1.23885	1.60508	0.469673	1.0854	0.119122	1.29218	0.214232	5.05252	14.1717	20.5601	13.087	18.0889	0.434985	25.7243	11.7279	17.3986	20.3815	0.516431	23.4194	1.47561	7.99245	0.99795	lncRNA	25.7243	6.51628	13	U	0.70386	[0.70385967118062087, 0.29614032881937907]
XLOC_030084	3.6975	20.1003	5.31154	13.9338	23.5177	0.626432	4.25705	1.50773	0	0	15.8915	11.208	2.6518	11.9384	2.35588	3.42788	0.133797	0	1.49555	0	1.63235	0	0	0.101255	9.31484	0	0.082544	0	0	0	0	0	lncRNA	23.5177	4.16206	11	U	0.941384	[0.94138443692279727, 0.058615563077202712]
XLOC_031024	0	0.037025	1.04687	7.25524	0.168246	0.395089	0.291838	18.8282	1.45589	15.923	0.080482	9.2981	27.6385	14.567	0.06191	13.0764	0.105482	6.96559	0	9.70717	10.0517	1.08917	7.21973	1.14419	1.42487	0.033825	0.618213	0	1.67266	0	0.031154	0	lncRNA	27.6385	4.69336	11	U	0.941384	[0.94138443692279727, 0.058615563077202712]
XLOC_032849	6.10114	4.10853	3.10279	12.8356	5.13421	3.5774	6.18457	10.7353	6.64523	2.19961	4.25874	10.8591	5.18809	1.8057	1.76523	3.98592	1.95084	5.51153	0.6562	1.87011	1.34013	1.4136	2.78179	2.05051	2.99843	0.677706	1.65487	0.056409	10.6613	1.98838	0.912288	1.65583	lncRNA	12.8356	3.95834	15	U	0.739787	[0.26021330528616216, 0.73978669471383784]
XLOC_033234	26.6005	8.62131	17.7071	21.0003	18.3078	9.49496	0.233101	0.241263	0.094713	0.094667	0.045377	0.911717	0.239737	0.154132	0.436323	0.327671	0.50551	0.35065	0.553966	0.33229	8.11852	6.94888	0.203528	8.17633	6.13333	0.228849	20.1979	1.40322	13.6504	0.763761	0.52695	0.355088	lncRNA	26.6005	5.40499	12	U	0.860692	[0.86069188720130985, 0.13930811279869018]
XLOC_033832	4.68105	4.0678	1.14407	4.90375	2.01845	5.64424	2.21129	0.075054	10.4657	2.63281	2.7442	2.97199	6.17518	0.049319	5.76604	3.99993	2.6142	5.02656	0.2068	1.02885	5.73198	5.61042	0	4.41881	5.5539	7.64606	0.08218	0.092441	0.017901	0.203655	0.609814	0.467848	lncRNA	10.4657	3.08945	14	U	0.522374	[0.47762562563282546, 0.5223743743671746]
XLOC_033855	1.76294	0.976625	0.708052	2.24621	2.49371	2.17116	3.11588	3.25484	1.40671	0.808461	2.22404	1.741	3.24909	3.77721	3.26612	1.752	4.86915	11.757	2.05692	2.39506	2.05334	3.0242	1.9786	1.50404	2.51255	2.03936	2.57481	5.70066	0.819033	3.97027	4.30453	2.88512	lncRNA	11.757	2.79371	11	U	0.941384	[0.94138443692279727, 0.058615563077202712]
XLOC_034457	0	4.89386	0.067368	3.07752	8.72652	0.082631	1.70901	0	0.046845	0	0	9.08304	0	0.653426	0.051793	0.048619	2.69142	0.312174	6.74014	0	7.27425	1.48665	5.05151	0.089042	1.65048	0	6.53283	13.0436	0.047434	1.18722	7.08906	0.061985	lncRNA	13.0436	2.55308	10	U	0.976607	[0.97660715430722966, 0.023392845692770427]
XLOC_034709	2.14637	0	3.91225	0.28253	0.611372	4.44747	8.27061	0.01878	0.011059	0.011053	2.75503	2.03017	8.97121	21.3487	14.3174	0.057388	0.052079	2.29681	7.58053	0.931144	2.3629	1.40381	1.10177	0.07357	4.23177	0.480961	0.025703	0	0	0.025479	6.68171	9.55522	lncRNA	21.3487	3.31234	10	U	0.976607	[0.97660715430722966, 0.023392845692770427]
XLOC_035061	3.13102	0.334053	9.16855	1.95371	1.64088	9.18755	1.30088	5.62274	1.83443	0.402776	0.489864	2.38823	5.93732	3.01184	0.046549	0.387028	6.75258	1.79696	3.4123	2.03317	7.07571	2.75846	2.40397	1.66341	5.63327	0.726625	3.18033	10.347	5.73696	0.367221	2.77071	0.039792	lncRNA	10.347	3.2355	13	U	0.70386	[0.70385967118062087, 0.29614032881937907]
XLOC_035376	4.05764	3.59133	1.53552	0	6.83471	0.040944	7.64153	0.019709	4.29414	0	0	1.36456	0.558153	0	0	0.072273	0	3.45458	0.027152	0.028742	0	0.213863	3.34644	6.66216	4.54341	0	10.3315	0.030343	0	0	0	0	lncRNA	10.3315	1.83277	10	U	0.976607	[0.97660715430722966, 0.023392845692770427]
XLOC_035737	5.40555	0	3.8117	11.8019	6.286	0.748041	0.030697	0.660154	0	10.95	0	12.6476	18.427	0	0.039073	0	0	0	6.90373	0.04376	0	2.35161	0	2.98921	2.93988	0.085389	0	0	15.7093	0	14.5891	0.046762	lncRNA	18.427	3.63958	10	U	0.976607	[0.97660715430722966, 0.023392845692770427]
XLOC_037149	11.0274	5.7426	4.72188	3.67242	11.4565	16.254	0	0	0	0	0	0.109238	0	0.886437	0	21.1062	0	0.235275	0	0	0	0	0	7.65028	11.7135	0.127958	0	0	18.3394	0	21.4497	0.700744	lncRNA	21.4497	4.2248	11	U	0.941384	[0.94138443692279727, 0.058615563077202712]
XLOC_037275	0.121848	0.275789	6.84363	5.29358	11.0968	0.100328	0.082343	0.032197	0.018959	10.7635	0.0545	11.8301	0.023995	0.026446	0	3.60098	0.053571	0.105287	0.243958	0.117381	1.8371	0.038818	5.02229	11.568	3.48839	0.022905	0.110166	0.024784	0	0.087363	0.042193	3.83831	lncRNA	11.8301	2.39892	10	U	0.976607	[0.97660715430722966, 0.023392845692770427]
XLOC_037569	6.4754	3.73633	3.23911	5.69115	3.95632	3.26769	1.96802	2.42169	2.85206	2.83734	1.21318	2.52916	2.12525	2.26799	1.35563	2.46215	0.728057	1.02136	3.07125	3.11901	2.20199	3.27449	2.0464	0.823307	4.01738	1.91602	2.64851	1.70738	3.68415	0	3.79642	0.07054	lncRNA	6.4754	2.5789	12	U	0.860692	[0.86069188720130985, 0.13930811279869018]
XLOC_037681	0.055731	13.7035	0	0	0	0	7.53244	0.036815	0	0	0.041546	4.11406	0	0	10.8819	0	0	7.56056	15.9259	0.053688	2.31609	5.45962	0.050821	19.7382	20.3684	0.995249	6.04659	0	0.395131	0	0.144737	26.6779	lncRNA	26.6779	4.44059	11	U	0.941384	[0.94138443692279727, 0.058615563077202712]
XLOC_037801	1.10451	7.31516	6.44914	0.784063	1.38775	6.3945	2.72907	0.022801	0.053706	16.6675	6.63846	0.193867	14.8514	0.074913	0	10.6186	0.025292	3.57897	0	5.78564	0	6.68015	3.99732	0	11.327	0	0.031207	2.45725	7.25994	0.030934	0.02988	0.035532	lncRNA	16.6675	3.6414	13	U	0.70386	[0.70385967118062087, 0.29614032881937907]
XLOC_038040	3.98076	0.160606	4.85013	4.56053	2.49823	7.08601	2.81591	0.134853	3.38658	4.66418	0.044759	7.01451	10.1978	2.15669	0.046481	4.11604	0.057195	0.472116	3.51894	8.27698	3.0523	2.23798	1.10598	4.6969	3.40128	4.75164	1.3897	0	0.160817	0.021524	3.14981	0.006181	lncRNA	10.1978	2.93792	16	U	0.880814	[0.11918580053809054, 0.88081419946190942]
XLOC_038274	6.55994	0.35454	2.83663	0.052421	1.73768	0.084449	7.75998	0.479683	11.6816	4.47895	0.357818	5.73763	23.6547	8.49447	10.2371	1.90807	1.28965	16.3031	3.013	10.2321	5.05534	4.89138	2.48032	1.01921	0.749687	0.208221	0.178042	3.11674	0.08726	25.5906	0.063927	19.5496	lncRNA	25.5906	5.63262	16	U	0.880814	[0.11918580053809054, 0.88081419946190942]
XLOC_000024	0.201319	0	0.285306	0.019055	0	4.40192	0.02721	0	0.010442	0.010436	0.02001	0	0.039644	0	0	0	3.3831	0	3.02914	0	0	0.021379	2.49671	4.60453	2.23797	3.8979	0.084942	0	0.010573	0.024057	0	0.290143	mRNA	4.60453	0.784243	5	H	0.999798	[0.99979822764873949, 0.00020177235126038934]
XLOC_000038	1.22782	0	2.81849	0	0	2.3531	0.157364	0.153825	0.032939	0	0	0	0	1.21755	0	0	0.046536	5.41443	0	1.30516	1.49354	0	0	0	1.19276	0.079587	0.01914	0.064589	0.033353	0.018973	0.073304	0.108962	mRNA	5.41443	0.556607	1	H	0.999996	[0.9999955800609257, 4.4199390743172891e-06]
XLOC_000043	1.12598	0	0.312157	0.353672	3.62427	1.66825	0.289552	0.006582	0.147291	0.015497	5.16252	0.471723	0.058866	1.76257	0.95138	0	0.09492	1.26568	0.26298	1.66065	0.6356	1.10312	0.009086	0	0.864916	0.196675	5.50456	8.46189	0.070647	0.669781	2.63094	0.041031	mRNA	8.46189	1.23196	4	H	0.999922	[0.99992236942480317, 7.7630575196723002e-05]
XLOC_000044	0.144361	0.03713	0.672981	0.034159	0.517424	0.16509	4.27624	0.20662	0.065515	0.112256	0.026904	0.135139	0.130295	0.143605	0.062087	0.116566	3.94921	1.44491	1.44517	0.243371	0.232535	0.737765	0.131642	0.062265	0.219836	3.84439	0.076137	0.318106	0.066339	0.517525	0.187457	0.904048	mRNA	4.27624	0.663346	3	H	0.99997	[0.99997013443214, 2.9865567859945399e-05]
XLOC_000055	1.48468	1.23925	1.87265	0.636334	0.248828	1.80678	0.927596	5.92155	1.8252	0.234165	0.224486	0.236009	0.558529	2.68274	0.006024	0.005655	0.164213	3.1588	0.070107	1.79456	0.29104	0.769721	3.14838	0.020712	0.282611	0.61215	0.493879	0	0.21516	0.043935	0.012125	0.014419	mRNA	5.92155	0.968822	3	H	0.99997	[0.99997013443214, 2.9865567859945399e-05]
XLOC_000057	2.3753	0	1.4562	0.300275	2.03841	3.86245	0.021989	6.00232	3.17695	0.056929	0.006064	0.293719	2.56302	0.044138	0.006997	0.105094	0.011921	1.44797	0	0.007836	0.062895	0.019436	0.089015	0.559362	0.006194	0.17585	4.61877	0.364014	2.24287	0.051033	2.00697	0.117237	mRNA	6.00232	1.06535	4	H	0.999922	[0.99992236942480317, 7.7630575196723002e-05]
XLOC_000073	0	0	1.67242	0	0	0	0	6.82747	0	0	0.015919	0	0	0	0	0	0	0.073807	0	0	0	0	0	0	0	0.020071	0.019307	0.021718	0.050467	0.306214	0.277291	0.989228	mRNA	6.82747	0.32106	1	H	0.999996	[0.9999955800609257, 4.4199390743172891e-06]
XLOC_000083	0	0	0	4.39137	0	0	0	0	0	0	0.010433	0	0	4.14637	0	0	0	0.181403	0	0.013483	0	0	0.612609	0	0.52217	0	0.012654	0	0.066153	0	4.33752	0.057631	mRNA	4.39137	0.448494	3	H	0.99997	[0.99997013443214, 2.9865567859945399e-05]
XLOC_000089	0.464242	0.025138	0.528519	0.439402	0.182768	2.11243	0.005504	0.01076	0	0.006333	0	0.045746	0	0	0.007006	0.013153	5.78303	0.02815	0.051885	0.023538	0.031486	0.123248	0.014854	0.042154	0.006201	0.114826	0.441826	0.02485	0.012832	0.029198	0.014101	0.033537	mRNA	5.78303	0.331772	1	H	0.999996	[0.9999955800609257, 4.4199390743172891e-06]
XLOC_000091	0	0	0.07452	0	0	0	0	0	0	0	0	0	0	0	8.47916	0	0	0	0	0	0	0	0	0	0	0	0	0	0	0	0	0	mRNA	8.47916	0.267302	1	H	0.999996	[0.9999955800609257, 4.4199390743172891e-06]
XLOC_000104	0	3.07205	0.273151	2.31966	0	0	7.28474	0.049623	0.014611	0	0	0	0	0	0	0	0	0.081137	0	0.018092	0.01815	0	0	0	0.142992	0	0	0	0	0.033662	0.032515	0	mRNA	7.28474	0.416887	2	H	0.999989	[0.99998851063609451, 1.1489363905455511e-05]
XLOC_000111	0.086159	0	0.008763	0.022241	1.21573	0.010749	3.31352	0.072438	0	0.749155	0.046712	0.062848	0.262212	0.271998	0.006737	2.1124	0.017218	0.41962	0	0.603642	0.05299	0.499065	0	0.133202	0.375722	0.014724	2.40779	5.22567	0.037022	0.042119	0.027122	0.040316	mRNA	5.22567	0.566809	2	H	0.999989	[0.99998851063609451, 1.1489363905455511e-05]
XLOC_000112	4.94814	0.113688	0.686865	0.122024	3.59337	0.101097	0.024892	0.032443	0.038209	0.019095	0.018306	0.039408	0.253876	3.55759	0.010561	0.039657	0.035988	0.063657	0.044696	4.40008	1.72066	0.088011	1.72426	0.054471	1.62669	0.265427	0.066607	0.087411	1.83777	0.297113	0.031887	0.189596	mRNA	4.94814	0.816673	4	H	0.999922	[0.99992236942480317, 7.7630575196723002e-05]
XLOC_000128	0.5404	0.297379	3.50115	0.374693	0.188013	0.068986	1.27393	0.033208	0.039109	0.058635	0.009369	0.826885	0.049496	1.93661	0.11891	0	0.036836	1.50944	1.22378	1.74337	2.19844	2.61244	0.802212	0.092923	0.688965	0.141745	2.42023	5.25313	0.108903	0.13516	1.13146	0.258748	mRNA	5.25313	0.92733	2	H	0.999989	[0.99998851063609451, 1.1489363905455511e-05]
XLOC_000129	0.02997	0	0.067064	0.04255	0	3.20803	0	0.019798	0	0	0.022342	0	1.15086	0	0.025779	0	0	0	0.027275	0.086615	0.086897	2.43473	0.02733	0.02216	0.02282	0.056338	1.19227	0.152402	0.070829	0.02686	0	0	mRNA	3.20803	0.274154	1	H	0.999996	[0.9999955800609257, 4.4199390743172891e-06]
XLOC_000162	0.028945	0.737028	0.072865	1.42289	0.165768	0.00993	0.486568	0.038241	0.002815	0.08159	0.873885	0	0	0.168834	0.003112	0.023372	4.33475	0.003126	0.046098	0.163818	0.870706	0.06916	0.960109	0.032102	0.672188	3.03338	0.300955	0.014719	0.014251	0.019456	0.006264	0.689056	mRNA	4.33475	0.479562	2	H	0.999989	[0.99998851063609451, 1.1489363905455511e-05]
XLOC_000164	1.54061	0.004922	0.240888	3.50507	5.22517	3.93293	0.119632	2.58852	3.54361	6.06805	0.238967	2.02701	3.36358	1.4486	0.436238	5.22318	0.031553	0.004134	1.61978	0.861906	0.004624	0.613511	1.20854	2.73812	1.11111	1.3176	1.49241	0.009732	1.02896	0	0	0	mRNA	6.06805	1.61091	7	H	0.998638	[0.9986381696811838, 0.0013618303188162881]
XLOC_000172	0.295768	0.830942	3.02913	3.1009	4.83959	4.7145	0.983998	0.127749	0.699157	8.08502	0.00848	0.027383	0	2.6171	0.009785	0.055112	0.008336	0	0	1.80818	1.47323	1.13252	0.850619	3.24667	2.73705	3.34658	1.47077	0.046277	5.06321	0.030586	3.88002	0.011711	mRNA	8.08502	1.70407	9	H	0.990869	[0.99086945246319658, 0.0091305475368033493]
XLOC_000180	0	0	2.26474	0	0	0	0.004974	0.126422	0.022906	0	0	0	0	1.09433	0	3.79789	0.037756	0.248051	0	0.127636	1.37299	0.205186	0.006712	0	0	0.006918	0.006655	0	0	5.85147	0	0	mRNA	5.85147	0.474207	2	H	0.999989	[0.99998851063609451, 1.1489363905455511e-05]
XLOC_000192	1.48639	0.010474	0.785945	0.375804	0.69014	0.754438	0.804955	0.161406	0.027722	0.213747	0.003795	1.10688	2.57619	2.30904	0.074435	0.912477	7.6279	2.28282	2.33482	0.03923	0.122992	0.348663	0.083554	0.131732	1.42244	0.057413	0	0.10354	0.244613	0.757317	1.39691	12.1258	mRNA	12.1258	1.29293	2	H	0.999989	[0.99998851063609451, 1.1489363905455511e-05]
XLOC_000205	0.04944	2.00278	2.76575	1.17572	0	0.432523	1.26961	0.061236	0.62984	0.514197	0	0.43637	5.68938	1.69674	8.22353	0.00499	0.018114	1.38307	1.77163	0.297672	3.83453	0.063987	2.21475	1.62215	1.27049	1.41148	1.21249	0.15713	7.26856	0.011077	0.0214	0.012724	mRNA	8.22353	1.4851	4	H	0.999922	[0.99992236942480317, 7.7630575196723002e-05]
XLOC_000208	0	0	0	0	0	0	0.256388	3.88466	0	0.04023	0	0	0	0.093572	0	4.70658	0.101093	0	3.49984	0	0	0	0.094355	0	0	0	0	0	0	0	0	0.017753	mRNA	4.70658	0.396702	3	H	0.99997	[0.99997013443214, 2.9865567859945399e-05]
XLOC_000211	0	1.15741	0.020301	0	0	0.460661	2.67927	0.011986	0.084699	0.162261	0.013526	0	0.750366	0.019691	0	0.036628	4.32785	0.109752	0	0.489437	3.17414	1.97987	0.016546	0.093914	0.967106	0.008527	2.43621	0.009227	0.178677	0	0.007854	0.00934	mRNA	4.32785	0.600164	2	H	0.999989	[0.99998851063609451, 1.1489363905455511e-05]
XLOC_000214	5.08584	0.018621	0.526494	0.012848	1.30307	1.5896	7.12458	8.72191	0.056323	5.22141	0.006746	2.0041	2.14738	1.21774	0.007784	1.19106	0.013262	2.84632	4.34022	4.76863	0.446052	1.87395	1.58442	2.08764	1.509	5.05234	0.204549	2.41133	0.049903	0.121657	4.37924	1.21107	mRNA	8.72191	2.16047	8	H	0.996468	[0.99646767362551703, 0.003532326374483002]
XLOC_000220	0.962122	0.036661	2.46387	1.02194	1.45269	3.26658	1.2811	0.018832	0.820594	6.97163	0.010626	1.59545	0.035086	0.510443	0.01226	0	0	0.012316	2.17278	0.350144	0.144645	0.522206	2.84002	0.021078	1.28606	0.073683	1.55934	7.79174	0	0.159682	3.25754	0.674969	mRNA	7.79174	1.29144	4	H	0.999922	[0.99992236942480317, 7.7630575196723002e-05]
XLOC_000224	0	0	0	4.90114	0	0.021436	0	0	0	0	0	0	0	0	0.013436	0.012613	23.9453	0	0	0	0	0	2.92007	0.01155	1.36776	0.014682	0	0	0	0	0	0.01608	mRNA	23.9453	1.03825	2	H	0.999989	[0.99998851063609451, 1.1489363905455511e-05]
XLOC_000229	3.78271	1.23826	0	6.10281	3.81824	1.35675	0.348585	13.5447	0	5.74918	0.128176	6.10489	0	0	0.924358	0	0	0.037143	0	0.993829	0.041544	9.00397	0	6.13411	0	0.121205	0.077729	0.087434	0	0.192624	14.4754	0.752261	mRNA	14.4754	2.34424	9	H	0.990869	[0.99086945246319658, 0.0091305475368033493]
XLOC_000243	0	1.78994	0.264948	0	1.26074	1.70446	1.22799	0.01277	0.00376	0.533639	0.439528	0.791071	0	0.335651	0	0.522909	0.003541	0.229678	0.131946	0.023278	1.43393	0.057737	0.599355	0.01072	0.00736	0.004542	0.651056	3.47005	0.015229	0.034651	0.025102	0.044776	mRNA	3.47005	0.488449	1	H	0.999996	[0.9999955800609257, 4.4199390743172891e-06]
XLOC_000249	0.019069	0	2.19753	0	1.93457	0.811235	4.14307	0.025194	9.62088	0.007414	0.007108	0.045903	7.36013	2.25563	0.041007	11.5251	0.377277	1.14518	0.225607	5.4284	0.009215	0.721416	3.59955	3.26407	0.435585	1.1202	0.017241	0	3.86071	0.008545	0.008254	0.019631	mRNA	11.5251	1.88234	8	H	0.996468	[0.99646767362551703, 0.003532326374483002]
XLOC_000266	0	4.64776	0	0.211868	0	0	0.036672	0	0	2.35248	0	1.05589	0.026715	0.309165	0	0	0.019882	0.316507	0.666702	0.052276	0.052446	0.280928	2.33813	0	1.12592	0.497288	0.785009	0.027595	0.021374	0	0	0.041897	mRNA	4.64776	0.464579	1	H	0.999996	[0.9999955800609257, 4.4199390743172891e-06]
XLOC_000267	0.836182	0.733437	0.005997	1.31653	0.967282	2.86874	4.44092	0.028327	0.254376	3.48449	1.68622	4.2665	1.70996	2.90839	0.013832	0.008656	0.007855	0.819794	1.92685	4.52335	2.87513	1.0075	2.46837	0.93136	1.16724	7.51664	1.83673	0.016354	0.021113	0.038431	4.92324	0.060697	mRNA	7.51664	1.7397	6	H	0.999476	[0.99947567050139619, 0.00052432949860380064]
XLOC_000285	0	0	1.19286	0	0	0	0	0	0	0	0	0	0	0	0	0	0	0	0	0	0	0.921936	0	0	0	7.07188	0.055083	0	0	0	0	0.094076	mRNA	7.07188	0.291745	1	H	0.999996	[0.9999955800609257, 4.4199390743172891e-06]
XLOC_000287	0.123609	0	0	1.62958	2.06387	2.56868	6.98097	0.443268	5.59137	5.51997	2.26416	0.708447	2.53847	4.00504	0.060757	2.38117	4.08887	0.09155	3.21409	2.72178	0.443727	1.05481	1.28821	6.03211	2.09747	0.381734	0.015966	0	5.30003	0	0	0.963449	mRNA	6.98097	2.01791	8	H	0.996468	[0.99646767362551703, 0.003532326374483002]
XLOC_000288	0	0	0	0	0	0	0	0	0	0	0	0	0	0	0	9.36529	0.044265	0	0	0	0	0.866026	0	0.022333	0	0	0	0	0	0	0	0	mRNA	9.36529	0.32181	1	H	0.999996	[0.9999955800609257, 4.4199390743172891e-06]
XLOC_000311	0	1.67149	0.257923	0.654583	0.133435	0	0.133532	0.014503	0	0	0.016367	0	0	0.750506	0	0	0.016088	0	0.00999	0.074026	2.42958	0	0	0.016233	0.534939	0	0	0	0.268082	12.7802	0	0.011301	mRNA	12.7802	0.617898	1	H	0.999996	[0.9999955800609257, 4.4199390743172891e-06]
XLOC_000316	0.467408	0.573946	6.02236	1.37001	1.83273	0.289676	0.020378	0.388444	0.457477	10.7161	0.089919	0.399238	0.118765	0	0	0.815697	0.011048	0.039085	0.096052	0.145249	0.757751	0.276198	5.3347	12.7314	0.757697	0.070857	0.354436	10.0593	0.047511	1.45941	4.35954	0.279387	mRNA	12.7314	1.88568	6	H	0.999476	[0.99947567050139619, 0.00052432949860380064]
XLOC_000325	0	0.025271	1.97869	0.034873	0.022967	0.033708	5.04618	0.032452	6.63105	1.35612	0.054932	0.157673	0.024185	0.026656	0.021128	0.019834	0.053997	0.127347	4.51552	4.28293	0.189916	0.019563	0	0.072647	2.78667	4.13251	0.088833	0.099924	0.425701	0.220142	0.063792	0.177003	mRNA	6.63105	1.02257	5	H	0.999798	[0.99979822764873949, 0.00020177235126038934]
XLOC_000329	0.034827	0	6.70203	0	0.032564	0.047793	8.16677	10.2837	0.081284	0.054163	3.47892	0.866282	0.102873	2.83454	0	0.028121	0	10.8637	0.031695	0.268401	0	1.80296	0	0.051501	0.318209	1.04747	0	0.070839	1.06999	20.3508	0.060298	0.071704	mRNA	20.3508	2.14755	6	H	0.999476	[0.99947567050139619, 0.00052432949860380064]
XLOC_000338	2.99119	0.531119	1.28259	0	1.441	0.552172	2.89357	0.290874	0.023625	2.14295	0.005659	0.30458	0	0.032954	0	1.36701	0.011126	0.10496	2.21091	3.79573	1.06391	1.11861	1.03152	0.01684	0.271683	0.585114	2.10725	2.64832	0.011961	0.013608	0.085438	0.031261	mRNA	3.79573	0.905235	1	H	0.999996	[0.9999955800609257, 4.4199390743172891e-06]
XLOC_000351	0.974262	0.036229	0.013133	0.233311	1.14143	0.596005	0.190377	0.744386	0.337886	2.16323	2.19633	8.32595	6.32193	3.12083	0.03029	0.246428	0.034405	4.61492	0.811868	0.294002	1.53151	4.03868	5.45898	2.28259	2.44887	4.04895	0.042451	0.035814	0.749001	17.7158	3.61749	0.205421	mRNA	17.7158	2.33134	9	H	0.990869	[0.99086945246319658, 0.0091305475368033493]
XLOC_000377	0	2.29121	0.284286	1.80373	1.9845	1.49733	1.64641	3.55447	3.26753	2.92887	1.7716	0	3.50255	6.27712	0.012856	1.39998	0.010952	2.62177	3.49583	10.2951	5.60484	2.22609	1.15853	1.38142	1.76397	7.02412	0.162164	0.030402	0.824215	0.080374	0.517562	0.138479	mRNA	10.2951	2.17369	8	H	0.996468	[0.99646767362551703, 0.003532326374483002]
XLOC_000378	0	0	0	0	0	1.88691	0	0.005976	0	0	0.02023	0	4.77405	3.91685	0.015562	0.496691	0.006629	0.007817	0.543345	0.383434	4.16153	0.021614	0	0.013377	0.523466	0.017005	0.008179	0.0092	0.014252	0	0	0	mRNA	4.77405	0.525816	3	H	0.99997	[0.99997013443214, 2.9865567859945399e-05]
XLOC_000386	0	0	0	0	0.500133	0	0	0	0	0	0	3.75542	0.021944	0	0	0	0	0	0	10.3057	2.80019	0.017751	1.74782	0	0	0	1.81354	0.113332	0	0	0	0.022943	mRNA	10.3057	0.659336	2	H	0.999989	[0.99998851063609451, 1.1489363905455511e-05]
XLOC_000390	0	0	8.19366	0.030137	0	0	0	0	0	0	0.015824	0	0	0	0	0	0	0	0	0	0	0	0	0	0	0	1.15153	0	0	0	0	0	mRNA	8.19366	0.293474	1	H	0.999996	[0.9999955800609257, 4.4199390743172891e-06]
XLOC_000392	0.552355	0	0.014714	0.886895	1.1067	0.054143	0.008887	0.152033	0	1.15048	0.044117	1.22408	0.006474	0	0	0.716792	0.004818	0.022728	3.06995	1.15923	2.24338	0.03666	0.803504	3.56383	0.165223	0.123609	0.005945	0.013375	0.00518	0.01768	2.9373	0.047385	mRNA	3.56383	0.629296	2	H	0.999989	[0.99998851063609451, 1.1489363905455511e-05]
XLOC_000404	0.015211	4.74173	0	0	8.90335	0.125245	0.030838	18.75	0.023668	0	2.78946	0.073231	0	0	0	7.73784	0.05573	0.552032	2.54713	0	3.63116	1.21148	1.74773	0.607333	0.011582	0.014297	6.4913	0	0.826816	0.068163	0.026336	0.203565	mRNA	18.75	1.91204	6	H	0.999476	[0.99947567050139619, 0.00052432949860380064]
XLOC_000423	0	0.008489	0	0	0	0.090591	0	0	0	0	0.073816	0	0.073123	0.385052	0	0	0.937214	1.25491	0.00751	0.317969	1.76249	0	0.007525	0	0.006283	0	0	0.016784	0	0	0.007143	5.24967	mRNA	5.24967	0.318705	1	H	0.999996	[0.9999955800609257, 4.4199390743172891e-06]
XLOC_000425	0.94668	2.51605	1.88886	0.910962	1.79	2.79314	1.90503	2.81761	0.004092	0.065435	0.129381	5.55777	3.07079	1.66656	0.692153	3.529	0.554953	0.32266	2.67557	0.476254	0.020332	1.05139	3.9135	0.863292	2.57489	3.00548	2.00666	0.042791	0.364597	0.061277	5.23587	7.39032	mRNA	7.39032	1.90135	7	H	0.998638	[0.9986381696811838, 0.0013618303188162881]
XLOC_000432	0	0	0	5.5672	0.929172	3.4646	5.40876	0.115323	0.010448	0	7.51814	6.48672	0.27767	0.072865	0	0.021687	0.078722	0	0.427747	0.012937	0.012979	1.41181	0.012246	0.268091	0.715748	0.088353	0	0	0.031737	0	6.21954	0.055297	mRNA	7.51814	1.22524	6	H	0.999476	[0.99947567050139619, 0.00052432949860380064]
XLOC_000433	0	4.92429	0	2.70713	0.92782	2.75018	4.86499	0	0.63576	0	0.029009	0	0	0	0	3.91195	0.071286	5.26227	3.11645	0.318642	0.131632	3.20776	0.017743	0.028772	3.39255	0	8.58467	0.019788	0.030655	0	4.93516	0.040059	mRNA	8.58467	1.55964	9	H	0.990869	[0.99086945246319658, 0.0091305475368033493]
XLOC_000434	8.98654	0	2.66146	0	1.85351	0	0	0	0	0	0.985166	0.333267	11.8968	4.13851	0	0	0	6.42743	0.017181	8.25699	0.401418	3.41326	0.017216	3.89461	3.24871	1.24212	0.034139	0.172805	0.014873	0.01692	5.22992	0.019435	mRNA	11.8968	1.97695	9	H	0.990869	[0.99086945246319658, 0.0091305475368033493]
XLOC_000436	11.0913	1.02493	0.247691	0	0	2.88616	0.254332	6.93192	0.017223	1.01568	0	0	0	0.024024	0	1.66245	0.032444	0	4.00934	0.149288	0.342337	0.158689	3.977	1.50594	5.866	0.104039	0.480383	7.04725	1.11616	0.138888	2.70225	7.27002	mRNA	11.0913	1.87674	7	H	0.998638	[0.9986381696811838, 0.0013618303188162881]
XLOC_000446	0.245979	1.26081	1.10083	0	2.10692	1.16337	1.689	2.94804	0.536513	0.006831	0.34709	0.43351	0.134072	1.73984	0.003778	3.78792	0.045061	0.876754	2.90216	2.63197	2.81033	0.003498	2.22304	0.012991	1.2709	2.59268	0.953129	0	0	0.066924	1.22441	0.198958	mRNA	3.78792	1.10367	1	H	0.999996	[0.9999955800609257, 4.4199390743172891e-06]
XLOC_000454	1.35919	0	0	0.338323	0	0	0.017893	0	0	0.377467	0.401341	0.948958	0.00869	0	0.007592	5.801	0.051738	0	3.03616	0.051014	1.27949	0.435821	0	0.019577	0.302405	0.141022	0.00798	0.008976	0.389356	0.01582	3.95011	0.009086	mRNA	5.801	0.592469	3	H	0.99997	[0.99997013443214, 2.9865567859945399e-05]
XLOC_000459	0.628567	9.8849	0	0	4.11405	0	0	0	0	0	0	0	0	0	6.87422	0	5.06649	0.387953	0.08172	0	0	0	0	0	0.068371	0	0	0	0	0	0	0	mRNA	9.8849	0.847071	4	H	0.999922	[0.99992236942480317, 7.7630575196723002e-05]
XLOC_000470	0	0	0	0	0	1.71803	0.665732	0	0	0	0	0.395227	0.020208	0.801791	0	0	11.8656	0.08867	0	0	0	0.114421	0.299444	0.045525	0.171894	0	0	0	0	0	0	0.232404	mRNA	11.8656	0.513093	1	H	0.999996	[0.9999955800609257, 4.4199390743172891e-06]
XLOC_000486	0	1.09378	1.29962	0	8.02614	2.99898	0	0.728313	0	0	0	0	0	5.14902	15.4107	0	0.028853	0.017012	0	0.037932	0.038056	0.70562	3.5368	12.3153	0.059962	1.6099	1.79784	20.6437	15.5251	2.73497	4.4995	0.547222	mRNA	20.6437	3.08763	8	H	0.996468	[0.99646767362551703, 0.003532326374483002]
XLOC_000494	0.048868	0.43572	2.93419	1.98887	2.72629	0.581197	0.099071	0.021521	0.038018	0.582659	0.012143	0.01307	0.016039	0.901522	0.042034	0.552419	0.023872	1.90015	1.097	0.172612	0.062972	0.038921	2.71828	0.722644	0.037208	0.04593	0.029455	1.14308	0.025664	0.014599	0.76147	5.44982	mRNA	5.44982	0.788666	1	H	0.999996	[0.9999955800609257, 4.4199390743172891e-06]
XLOC_000505	0	4.26321	0	0	3.35656	0	0.014975	0.029277	0.224116	0.292932	0.016519	0	0	7.14206	13.8762	0	0.048713	0.134034	0.141167	1.8999	0	0.017649	6.80979	0.524305	2.6321	0.229104	3.40596	0	0.401502	0	0	0	mRNA	13.8762	1.42063	6	H	0.999476	[0.99947567050139619, 0.00052432949860380064]
XLOC_000514	0	0	2.47079	0	0	5.17629	5.29413	0.010648	0	0	0	2.61268	0	2.71138	0.013865	0	0	0	5.26648	0.170814	0	0.038515	3.23384	0.011919	0.355932	0.363615	0	0	0.58413	0	0	0	mRNA	5.29413	0.884844	4	H	0.999922	[0.99992236942480317, 7.7630575196723002e-05]
XLOC_000518	1.00577	2.85916	1.52506	2.40494	5.60535	3.26895	0.062602	0.725592	20.4369	2.65498	0.236767	4.32178	1.31604	1.37868	0	2.38292	0.610925	0	5.19082	0.280471	0.434863	0.611323	3.36692	0.469677	3.85923	0.111945	10.7207	0.013459	5.99449	0.023721	0.458252	0.027247	mRNA	20.4369	2.57374	9	H	0.990869	[0.99086945246319658, 0.0091305475368033493]
XLOC_000528	0	0	0.038276	0	0	2.11265	0	0	0	0	0.012751	0	0	1.96765	0	0	0.012534	0.014781	0	0	0.016532	0	0	0	1.91456	0	0	8.15899	0.02695	0.01533	0.014808	0	mRNA	8.15899	0.447057	1	H	0.999996	[0.9999955800609257, 4.4199390743172891e-06]
XLOC_000555	0.024344	5.56008	0	0	0.364194	0	0.016451	0.016081	0	0	0	0	0	0	0.02094	0	0	0	0	0	0	0	0	0	0	0	0	0.024758	0.038355	0.261815	0.063223	0.476153	mRNA	5.56008	0.214575	1	H	0.999996	[0.9999955800609257, 4.4199390743172891e-06]
XLOC_000559	2.69452	0.24031	6.08542	4.3348	1.67702	0.034344	0.02255	0.011021	0.084371	8.10861	8.23987	0.013387	0.418904	5.57656	2.76261	0.101039	4.02835	1.97508	4.57794	0.032145	4.20861	0.777361	2.28976	0.585971	0.997232	0.384197	2.61721	0.016968	0.026287	0.052336	0.014443	18.0428	mRNA	18.0428	2.53225	9	H	0.990869	[0.99086945246319658, 0.0091305475368033493]
XLOC_000564	0.018022	0	0.010082	0	0.025276	0.012366	0	1.20835	0.028041	0	0.006717	0	0.035489	1.37878	0.007751	0	0	0.023358	0.008201	0.026042	0.226428	0	0.016434	0.006663	0.020583	0	0	0.018329	4.59985	0.032303	0.007801	0.018552	mRNA	4.59985	0.241732	1	H	0.999996	[0.9999955800609257, 4.4199390743172891e-06]
XLOC_000566	6.51339	0.026697	0	0	0	0	0	0	0	0	0	0	0	0	0	0	6.42707	0	0	0.049997	0	3.43084	0.023663	0	0	3.73168	0	0	0	0	0	0	mRNA	6.51339	0.631354	4	H	0.999922	[0.99992236942480317, 7.7630575196723002e-05]
XLOC_000568	0	0	0	0	0	0	0	0	0	0	0	0	0	0	0	0	0.03101	0	2.11824	7.01207	0	0	0	0	0.032222	0	0	0.043039	0	0	0	0.914863	mRNA	7.01207	0.317232	1	H	0.999996	[0.9999955800609257, 4.4199390743172891e-06]
XLOC_000570	0	0	0	0	0	0	0	0.022385	0	0	0	0	0	0	0	0	0	0	0	3.39498	0	0	0	0	0	0	0	0	0	0	0	0	mRNA	3.39498	0.106793	1	H	0.999996	[0.9999955800609257, 4.4199390743172891e-06]
XLOC_000571	0.122933	2.89743	0.337602	0.0952	0.752367	4.44761	1.9032	0	0	0	1.31632	3.38964	2.905	0.218302	0.019226	0.009024	0	0.144852	0	0.021532	0.021602	0.080108	3.23058	1.56176	0.87646	0.126049	0.020209	1.1366	0.008804	0.020032	0.135446	0.080533	mRNA	4.44761	0.8087	3	H	0.99997	[0.99997013443214, 2.9865567859945399e-05]
XLOC_000584	0.049641	1.03674	0.894189	0.014095	0.097472	0.933278	0.466295	0.200032	1.93099	3.27335	0.451466	0.577553	0.386128	0.043096	0.845443	1.41894	0.007275	0.184444	0.614402	6.74756	2.74905	1.28493	1.80616	0.033034	0.967603	2.69212	0.372519	1.6105	0.019553	2.33571	0.764926	1.07825	mRNA	6.74756	1.12146	2	H	0.999989	[0.99998851063609451, 1.1489363905455511e-05]
XLOC_000616	0	0	0.659984	0	2.00399	0.080951	0.159454	0.857278	0	0.733917	0	0.031555	0.309765	0.277395	0.016913	0.015877	0	0	1.95051	0.018942	0	0.234908	4.46469	0.029077	2.08104	0	7.18224	0.519937	0	0	0	4.4127	mRNA	7.18224	0.813785	3	H	0.99997	[0.99997013443214, 2.9865567859945399e-05]
XLOC_000628	0	0	1.63421	0.011521	0	0.233853	1.04191	0.00536	0.006313	3.69135	0	4.08247	0	0	0	0	0	1.17097	1.49176	0.023452	0.039213	1.33783	0.984164	5.43593	0.006179	0	6.38295	0	0	0	0	0	mRNA	6.38295	0.861858	4	H	0.999922	[0.99992236942480317, 7.7630575196723002e-05]
XLOC_000633	2.7744	2.78506	1.97396	1.77826	3.27413	1.90367	0.245739	0.231316	0.335292	0.146618	0.130518	0.194518	0.18565	0.277692	0.046339	0.250121	0.039475	0.221112	0.747665	0.531945	0.403509	0.34325	0.564943	0.348534	0.42044	0.329121	0.377481	0.205458	0.297071	0.024141	0.478021	0.013864	mRNA	3.27413	0.683728	1	H	0.999996	[0.9999955800609257, 4.4199390743172891e-06]
XLOC_000635	0	0	0.738318	0	0.123404	0.015093	3.0176	0.014531	0	0.718399	0.008199	0	0	0.143224	0	1.17226	0.008059	0.028511	0	0.010595	1.74326	1.91836	0	0.008132	2.66301	0.103373	0	0	7.79779	0.039428	0.266592	0.033966	mRNA	7.79779	0.642878	2	H	0.999989	[0.99998851063609451, 1.1489363905455511e-05]
XLOC_000661	0	7.55967	0.04216	0	1.42695	0	0	0	0	0	0	0	0	0	0	0	0	0	0	0	0	0.015006	0	0	0	0.283336	0	0	0.014842	0.050658	0.01631	0.116373	mRNA	7.55967	0.297666	1	H	0.999996	[0.9999955800609257, 4.4199390743172891e-06]
XLOC_000668	0.94874	0	0	0	2.73319	0.08797	0.753775	0	0.219436	0.847407	0.172034	2.1809	0.189353	1.02957	9.93619	0.010352	0.009395	2.93574	2.90529	0.209964	1.99494	4.16614	3.51905	1.11859	5.64236	0	0	0	1.28268	0.022981	2.40844	0.013198	mRNA	9.93619	1.4168	4	H	0.999922	[0.99992236942480317, 7.7630575196723002e-05]
XLOC_000676	0.016445	0.016919	0.018399	0	1.7529	0	0.022226	0	0	0	0	0	0	0	0	0	0	0	0.014966	0	0	0	0.029992	4.07335	0.062607	0.04637	0	0	0.051819	0	1.87917	0	mRNA	4.07335	0.249537	1	H	0.999996	[0.9999955800609257, 4.4199390743172891e-06]
XLOC_000692	2.64524	0	0.265036	0.648613	1.21294	0.16254	0.026681	0.171387	0.004388	0.048244	0.866133	0.393726	0.449823	0.887496	0.004851	0.382552	0.024797	0.004874	3.68031	0.613974	0.62142	0.741197	2.34017	1.83075	1.5503	0.121927	3.38602	0.005736	0	0.005055	2.61219	0.011612	mRNA	3.68031	0.80375	2	H	0.999989	[0.99998851063609451, 1.1489363905455511e-05]
XLOC_000711	0.707191	3.05426	0.247258	0.125504	1.39135	0.409422	0.224019	0.009733	0.111756	1.91324	0.175728	2.55053	0.23573	1.27906	0	0.172498	0.005398	0.003183	1.98106	1.05383	0.302582	1.06488	1.93465	1.88731	1.95192	1.41246	1.22883	0.093649	0.345289	0.019806	0.892799	0.011375	mRNA	3.05426	0.837384	1	H	0.999996	[0.9999955800609257, 4.4199390743172891e-06]
XLOC_000731	0.951174	0.04716	0.038465	0.03254	0.02143	3.12958	0	0	0.008916	0	0.017086	1.91262	0	0	0.019715	0.02776	0.016795	0.029707	0.020859	0.02208	0.022151	0.009127	0.052251	2.85552	0.008726	0.010771	0.020723	0.02331	0.009028	0.061625	0.029762	0.047189	mRNA	3.12958	0.29519	1	H	0.999996	[0.9999955800609257, 4.4199390743172891e-06]
XLOC_000757	1.97571	1.93258	1.35722	0.581348	1.86647	1.23623	1.21409	2.21804	1.21851	0.76816	1.36598	3.06379	0.15119	0.760964	0.008805	1.0167	0.086264	0.035382	0.349359	0.295848	0.445213	1.94045	2.23105	0.249778	1.89405	0.731239	0.735808	0.020822	2.1693	4.70657	3.2213	0.068498	mRNA	4.70657	1.2474	3	H	0.99997	[0.99997013443214, 2.9865567859945399e-05]
XLOC_000773	2.96613	0.499878	4.18459	8.68697	2.04438	4.69069	1.00032	0.787486	1.14281	1.53325	4.76342	2.56585	0.211388	2.10909	0.00486	1.84759	0.01656	0.053701	2.65825	3.33091	3.02503	2.43437	2.8542	0.062661	2.40039	0.138065	1.134	0.011492	0.035606	0.005064	3.27692	0.040713	mRNA	8.68697	1.89115	7	H	0.998638	[0.9986381696811838, 0.0013618303188162881]
XLOC_000776	2.06789	0.607848	4.11493	8.61888	0.773406	0.385127	0.119781	0	1.51686	0.528342	0.044044	0	0.029087	3.52638	0.038115	2.15873	0.021647	2.19525	2.37929	2.94544	0.542465	0.011764	2.42447	0.393166	2.72165	0	1.34881	0.07511	5.55032	0	0.07672	0.015205	mRNA	8.61888	1.41346	4	H	0.999922	[0.99992236942480317, 7.7630575196723002e-05]
XLOC_000779	0	0.814343	0.025794	0.01091	0.718547	0.010546	0.083093	0	0.143488	0.645381	0.022915	0.191153	0.348063	2.57692	0	1.09211	0.129517	0.019921	0.58048	4.19757	0.28966	0.422321	1.28242	0.818223	0.04681	0.173351	0.055585	0.078156	0	0	0	0.007911	mRNA	4.19757	0.462037	1	H	0.999996	[0.9999955800609257, 4.4199390743172891e-06]
XLOC_000786	0	4.80748	0	3.80335	3.00294	2.46477	0	0	0	0	1.52046	0	0	0.181695	0	0	0	0.013152	0.013852	0	0	1.83054	0.11104	2.7573	1.49503	0.214593	0	0	0	0	0	0	mRNA	4.80748	0.694257	3	H	0.99997	[0.99997013443214, 2.9865567859945399e-05]
XLOC_000793	1.81048	2.56563	3.55463	1.62516	0.988394	0.825505	1.92206	0.111882	0.145396	0.054497	1.01876	1.51831	2.12189	1.49572	2.65244	0.575322	2.4436	1.70066	1.33407	0.045009	1.73284	0.883778	3.04629	0.030228	2.97047	5.00617	0.46467	0.029698	4.76181	0.052342	1.3499	6.01217	mRNA	6.01217	1.71406	5	H	0.999798	[0.99979822764873949, 0.00020177235126038934]
XLOC_000811	4.70327	3.56871	0.009727	3.62877	4.2432	1.95658	0.193876	0.149316	0.006764	0.655741	0.291636	0.362735	0.231117	0.018869	0.007478	1.8462	0.012741	0.015024	1.26589	0.125624	0.655369	0.041544	2.21183	0.006428	2.08512	0.849797	0.172924	3.2714	0.006849	0.007792	2.54378	0.017899	mRNA	4.70327	1.09888	5	H	0.999798	[0.99979822764873949, 0.00020177235126038934]
XLOC_000813	0	0	0	0	0	1.64475	0.32808	0	0	3.07908	0	0.012173	0.074689	0.856117	0	0	0	0	0	0	0	0.785406	0	0	0.566026	0	0.34292	0	0	0	1.11635	0.015618	mRNA	3.07908	0.275663	1	H	0.999996	[0.9999955800609257, 4.4199390743172891e-06]
XLOC_000822	2.7044	1.49991	2.24222	3.93336	1.07489	1.98861	2.26514	5.90067	0.894364	1.59605	1.93066	3.39634	0.260207	1.78287	1.37906	0.978039	0.019365	2.82399	2.37301	0.504929	2.92022	0.540234	2.30145	2.75191	0.687503	1.21297	0	0.013439	0.16655	0.532915	2.42886	0.244848	mRNA	5.90067	1.66716	3	H	0.99997	[0.99997013443214, 2.9865567859945399e-05]
XLOC_000824	7.63374	5.42915	1.13231	2.81212	0.040555	3.51178	0.732777	2.69329	0.05624	3.56386	0	0.011601	0.313178	0	0.012436	1.77446	2.76507	0.187392	0.013158	0.041784	0.824412	0.771501	5.65594	0.03207	0.770583	0	6.10451	13.013	0.250568	1.68449	0.025032	0.178601	mRNA	13.013	1.93861	7	H	0.998638	[0.9986381696811838, 0.0013618303188162881]
XLOC_000825	0.027006	2.00975	0.312228	0.357861	1.38884	0.148245	0.018251	0.237868	0.014007	0.028	0.046975	0.02167	0.035455	4.0444	3.60838	0.014538	0.013193	0.326702	0.335896	0.130082	0.348013	0.00717	2.38061	0.006656	0.027417	3.57904	5.4939	2.16067	0.021275	2.63824	0.007793	0.027801	mRNA	5.4939	0.931811	4	H	0.999922	[0.99992236942480317, 7.7630575196723002e-05]
XLOC_000832	1.998	0.282136	0.350655	0	1.94143	0.053762	0.635395	1.11282	0.213351	0.426492	1.43103	0.377217	0.154295	1.82811	0.303283	5.02971	0.717676	0.169259	5.4193	0	0	0.062404	2.46501	0	0.149147	0.073644	4.8172	1.63357	0.154311	0.456446	0.067829	0	mRNA	5.4193	1.01011	3	H	0.99997	[0.99997013443214, 2.9865567859945399e-05]
XLOC_000842	0.251394	0	5.30241	0.171848	2.07199	5.5965	13.5659	0.399793	0.014487	0.289607	0	0	0.568393	0.111145	0	0	0.006823	0.136772	1.25409	1.30956	3.05057	0.237301	0.331131	0	0.503347	1.26893	0	0.009469	0.066014	0.175239	0.217628	0.201285	mRNA	13.5659	1.15974	4	H	0.999922	[0.99992236942480317, 7.7630575196723002e-05]
XLOC_000849	0.427741	6.10222	0	0.040485	0	8.9614	4.43225	0.037675	0.022185	0	0.021258	6.79563	0	0	0.024528	0.391434	0	0.616006	0.622838	0.494473	0.633879	0	0	0	0	8.9519	0	0	0	0	0	0	mRNA	8.9614	1.2055	5	H	0.999798	[0.99979822764873949, 0.00020177235126038934]
XLOC_000850	4.26875	0.024882	0.974142	1.68252	0.712338	0.09957	0.637422	7.14156	0.442175	0.366731	0.468765	0.601591	0.011907	2.70334	0.156026	0.068351	0.008861	0.010449	3.42263	1.32804	0.315557	2.04183	3.08765	0.053648	3.75667	0.30688	0.065601	0.024597	0.590633	5.31059	2.0309	0.037346	mRNA	7.14156	1.336	6	H	0.999476	[0.99947567050139619, 0.00052432949860380064]
XLOC_000855	0.158309	0	0.199261	7.47321	3.16397	1.08624	0.013373	0	0	0.046163	0.014752	0	0.584524	4.08016	0	0.20772	0	0.17099	1.65683	1.60131	2.19939	1.67063	0	0	1.23551	0.371985	4.616	0.020125	1.77714	0.017735	0.017131	0.020371	mRNA	7.47321	1.01259	4	H	0.999922	[0.99992236942480317, 7.7630575196723002e-05]
XLOC_000866	0.20519	0	8.89592	0	0	0	0	0	0	0	0	0	0	0	0	0	0	0	0.015561	0.016472	5.68488	0	3.1497	0	1.77064	0	0	0	0.202053	0	0	0	mRNA	8.89592	0.623138	3	H	0.99997	[0.99997013443214, 2.9865567859945399e-05]
XLOC_000874	3.84712	2.61549	0.465667	0.047912	0.357609	0.015437	0.775383	1.5159	0.008751	7.36511	3.03559	0.054156	6.44611	0.74464	0.029028	2.63407	0.016486	0	3.38853	5.37491	1.27199	1.44243	1.12836	3.2188	1.1734	1.63878	2.1663	0.217367	0	1.69371	7.97542	4.01826	mRNA	7.97542	2.02134	9	H	0.990869	[0.99086945246319658, 0.0091305475368033493]
XLOC_000876	0	0	0	0	0.035305	0	0.008506	0.004157	0.181149	0.08319	0.009383	0.267623	5.00038	0.034146	0	0	0.004611	0.005438	0.171814	0.27887	1.40496	2.36573	4.13181	0.195428	0.359371	6.9736	1.43951	0.0128	0.004958	0.02256	0.005448	0.019435	mRNA	6.9736	0.719381	3	H	0.99997	[0.99997013443214, 2.9865567859945399e-05]
XLOC_000878	2.32856	1.28608	4.23698	1.82698	2.70437	3.90187	3.34597	10.6704	0.162089	7.64304	0.009136	0.009834	0.012067	0	0	1.9099	0.00898	2.55215	2.48721	0.330577	4.19301	0.009761	4.06798	0.244665	1.78232	5.97834	0.055403	0.012464	0.067582	0.087871	1.08217	0.113547	mRNA	10.6704	1.97254	8	H	0.996468	[0.99646767362551703, 0.003532326374483002]
XLOC_000886	1.08	0.435732	0	0.007516	3.56902	2.83341	2.11441	0.059453	0	0.185252	1.23133	0.849587	4.5715	0.976675	0.742269	2.5093	0.027155	2.02196	3.67615	1.78502	2.82437	2.31908	4.46077	0.51279	2.46293	2.42327	1.25408	0.005384	0.004171	0.023724	0.288732	0.0218	mRNA	4.5715	1.4149	4	H	0.999922	[0.99992236942480317, 7.7630575196723002e-05]
XLOC_000904	0	0	0	0.046091	1.35079	0.10024	0.027424	0.010723	0	0.006311	0	0.006512	0	0	0.006981	2.7721	0.017842	0	0.494877	0.015637	0.298071	0.491269	0	0.012002	2.53367	4.5846	0.14676	0	0.038362	0.210944	0.098364	0.501301	mRNA	4.5846	0.43034	1	H	0.999996	[0.9999955800609257, 4.4199390743172891e-06]
XLOC_000954	3.97508	0.024785	9.86523	4.85691	1.3065	0	2.18159	0.811638	23.0348	0.018734	16.7919	1.75909	1.75533	5.75164	0	0.330698	0	0	4.66999	3.3652	0.69851	0.614003	0.856783	0.017813	0.678706	0.634015	0	0.024501	0.018979	0.064774	0.041711	0.124003	mRNA	23.0348	2.63353	8	H	0.996468	[0.99646767362551703, 0.003532326374483002]
XLOC_000956	1.32522	0.056808	0.046334	1.90107	0	0.322045	8.53582	10.0035	0.021479	0.021469	0.051453	0.166147	7.19015	4.08966	1.4605	1.02547	0.091038	0.023856	0	0.531933	0.360222	0	2.26586	0.020414	0.147151	0	0	0	0.010875	0	0	0	mRNA	10.0035	1.23964	4	H	0.999922	[0.99992236942480317, 7.7630575196723002e-05]
XLOC_001020	2.65584	0	1.06972	0.301649	0.09933	0	0	1.75442	6.5292	0	0	0	4.39316	0.345852	16.6308	0.343117	0.077844	11.4743	0	0	0.102672	4.06127	2.51872	0	0	0	0	11.6685	0	0	0.091965	0	mRNA	16.6308	2.0037	6	H	0.999476	[0.99947567050139619, 0.00052432949860380064]
XLOC_001021	13.976	4.90434	0	0.076908	0	2.82486	4.20986	0.035784	18.3326	0	0	1.6517	0.266685	0	0	0	0	0	0.098598	0.104369	0.314126	0.086288	0	0.040053	1.69108	0.356402	0	1.65278	13.485	0.145648	0.046895	0.278826	mRNA	18.3326	2.01809	5	H	0.999798	[0.99979822764873949, 0.00020177235126038934]
XLOC_001039	0.018092	0.074453	0.020242	0.077058	0.067665	0	0.048905	0.011951	0	0.042205	0.323686	0.014517	0.035627	0.019633	0	0	5.39566	0.578422	0	0.087144	0.017485	0	1.6828	0.026754	0.068877	0	0.016358	0.367999	0	0.145932	0.031324	0.018625	mRNA	5.39566	0.287232	1	H	0.999996	[0.9999955800609257, 4.4199390743172891e-06]
XLOC_001040	6.14682	3.4753	4.93592	0	3.31381	0.101325	0.012474	0	0.20105	8.43997	0	2.10319	0.072699	0.160252	0	0	0.13526	0.366851	0	0.088911	0.96336	2.94032	0.286153	2.25198	1.08222	5.03134	0.016689	0	0.029083	0.115804	0.095878	0.608073	mRNA	8.43997	1.34296	6	H	0.999476	[0.99947567050139619, 0.00052432949860380064]
XLOC_001042	0	3.12682	0	0.032939	5.29306	0	0	0	0	0.523182	0	0	0	0	0.239474	0	0	0	0	2.07855	1.30051	0.905422	0	0.223005	0.158985	0	0	0	0	0.020793	0	0.023883	mRNA	5.29306	0.435207	2	H	0.999989	[0.99998851063609451, 1.1489363905455511e-05]
XLOC_001044	2.74374	4.2781	2.04652	2.59694	2.90751	0.050203	1.0713	0	7.97862	0.009482	3.59074	0.949111	0	0.555799	6.66062	0.009846	0.017871	0.010537	1.56478	0.023495	1.19034	5.51655	0.37808	0.135247	4.66104	2.23499	3.00991	0.248039	0.038426	0.010929	0.612279	0.087874	mRNA	7.97862	1.72465	7	H	0.998638	[0.9986381696811838, 0.0013618303188162881]
XLOC_001048	0.889352	0.891105	0.631629	3.51346	1.57635	2.26051	0.402414	0.4138	0	0.012027	7.14863	3.82864	1.51528	2.11487	0	0.031222	0.215339	0.461084	2.32958	1.8476	1.53221	5.47565	0.373762	0.171542	2.92651	1.41012	2.1186	0.102247	5.86072	1.71889	0.01339	0.079611	mRNA	7.14863	1.62082	5	H	0.999798	[0.99979822764873949, 0.00020177235126038934]
XLOC_001049	1.62842	5.64322	0.047945	0.06084	0.053425	0.529268	0.58884	2.56661	0.011113	1.98825	0.095836	3.26655	0.956389	1.70514	0.036861	0.749711	0.052335	2.19703	3.09394	0.096325	4.94234	9.30619	3.47789	6.30534	3.57828	3.14163	0.65866	0.043582	0.990247	0.089615	1.73121	0.117639	mRNA	9.30619	1.86721	9	H	0.990869	[0.99086945246319658, 0.0091305475368033493]
XLOC_001053	0.128244	0	0	0	0	0	6.09542	0	0	0	0	0	0	0	0	0	0	0	0	7.20663	0.041315	0.374511	0	0.47411	0	0	0.811641	0	0	0	0	0	mRNA	7.20663	0.472871	2	H	0.999989	[0.99998851063609451, 1.1489363905455511e-05]
XLOC_001071	0	0	0	0	0	0	0	0	0	0	0	0	0	0	0	0	0	0	0	0	0	0	0	0.029114	3.50779	0	0	0	0	0	0	0	mRNA	3.50779	0.110528	1	H	0.999996	[0.9999955800609257, 4.4199390743172891e-06]
XLOC_001093	0	0.92741	0.366748	1.26527	0.881174	0	0.006922	0.006767	3.63404	0	0.015272	2.13703	0.010086	0.811492	0	1.05046	0.015012	0.026554	0.046612	1.62824	2.22754	0.318183	0	0.63622	0.56937	0.038512	0.018523	0	17.4627	0.009181	0	0.02109	mRNA	17.4627	1.06658	2	H	0.999989	[0.99998851063609451, 1.1489363905455511e-05]
XLOC_001094	1.9503	1.40636	3.19726	1.0373	2.62791	2.51469	9.19796	10.8984	0.059592	1.90142	3.48754	2.60028	6.28299	0.664987	0.192591	0.318763	0.043175	2.68311	2.62214	2.13991	1.80518	1.2999	1.54205	0.182977	3.5756	2.79669	3.71842	0.077901	3.83401	8.71319	0.821219	1.68623	mRNA	10.8984	2.68375	9	H	0.990869	[0.99086945246319658, 0.0091305475368033493]
XLOC_001102	0	0.878291	0.418367	0.010017	0.032984	1.98483	0.801003	0.256337	1.02643	0.076808	2.36151	0.634045	0.02084	0	0.006069	0.051272	0	0.140217	1.61805	0.584516	0.470496	1.26994	0.128674	0	0.343808	2.4801	0.184989	0.007175	6.26386	0.025293	0.036646	0	mRNA	6.26386	0.691018	1	H	0.999996	[0.9999955800609257, 4.4199390743172891e-06]
XLOC_001109	0	0	0	0	0	0	0	0	0	0	0	0	0	0	0	0	0	0	0	0	0	0	0	0	3.75808	0	0	0	0	0	0	0	mRNA	3.75808	0.11744	1	H	0.999996	[0.9999955800609257, 4.4199390743172891e-06]
XLOC_001114	2.92111	2.38001	3.83852	0	6.67242	5.83812	0.357711	0	0	1.21958	0	0.047192	1.8338	0	0.067453	0.01583	9.91229	0.525145	8.02877	0.094431	0.625266	8.90011	3.2537	0.115965	2.49285	6.09915	0	9.21157	0.895757	0.070282	0.407318	0.080728	mRNA	9.91229	2.37203	9	H	0.990869	[0.99086945246319658, 0.0091305475368033493]
XLOC_001138	0	0	0.110324	0.671983	0.571635	0	0	0	0	0.015335	0.014702	0	3.72824	2.56818	0	3.50332	0.028902	6.64596	3.05113	0.018998	0	0	0.035968	0	0	0.259504	0	0.020057	0	0.053025	0.017073	0.162415	mRNA	6.64596	0.671149	4	H	0.999922	[0.99992236942480317, 7.7630575196723002e-05]
XLOC_001146	0	0	0.141074	0	0.396562	0	0	0	0	0.008913	4.53742	0	0	0.012439	0	0.009256	0	0	0.010432	0	2.37078	0.858173	0	4.64455	0.794233	0	0	0	0	0	0	0	mRNA	4.64455	0.430745	2	H	0.999989	[0.99998851063609451, 1.1489363905455511e-05]
XLOC_001159	0	0	0	0	1.69851	0	0.014528	0	0	0.39284	9.47919	0.664103	4.68845	4.16424	0	0	1.69341	0.018576	0	0	0.083107	0.470849	0.009802	0	2.47164	0	0	0	0.558862	0.009633	0	0	mRNA	9.47919	0.825555	3	H	0.99997	[0.99997013443214, 2.9865567859945399e-05]
XLOC_001169	0	0	0	0	0	0	6.28395	0.036837	0	0	0.010393	0	0	0	0	0	0	0.012046	0	0	1.3339	5.75159	0.012713	3.62841	0.010615	0.013103	0.012605	0	0.263579	0.037484	3.13786	9.67295	mRNA	9.67295	0.944313	5	H	0.999798	[0.99979822764873949, 0.00020177235126038934]
XLOC_001171	0	0	0	0	0	0	0	0	0	0	0	0	2.44061	0	0	0	0	0.036303	0.019117	0	6.98391	0	0	0	0	0	0	0	0	0	0	0	mRNA	6.98391	0.296248	1	H	0.999996	[0.9999955800609257, 4.4199390743172891e-06]
XLOC_001181	0.023321	0.007998	0.008697	0	4.23026	1.86687	0.635648	0.01027	0.006048	0.006045	0	0.941857	6.29925	3.33218	1.93242	2.91248	0.011392	1.03443	0.035373	4.20863	2.76478	8.544	1.0704	0.05173	3.84729	0.014613	0.007028	1.83418	0.018372	0.027868	10.0808	8.67467	mRNA	10.0808	2.01372	8	H	0.996468	[0.99646767362551703, 0.003532326374483002]
XLOC_001200	0.032601	0	0	0	0.030483	0	1.91673	0.021536	0	0.025351	0.024303	0.104635	0	0	0.028042	0	0	0	0	12.7823	3.93852	5.42673	1.30807	0.04821	3.00356	0.030642	0.972699	0.066312	0.436599	3.0387	1.01601	8.18886	mRNA	12.7823	1.32628	6	H	0.999476	[0.99947567050139619, 0.00052432949860380064]
XLOC_001215	0.018241	0	0	0	0	0	0	0	0	0	0.013598	0	0	0	0	0	0	0	0.38182	0.017573	0.01763	0	0.016634	0	0.013889	0.017145	0.032985	17.7355	0	0.049045	0.031582	0.018778	mRNA	17.7355	0.573888	1	H	0.999996	[0.9999955800609257, 4.4199390743172891e-06]
XLOC_001230	2.25537	0.585946	3.03824	1.52663	1.1247	1.55691	0.474176	2.6035	1.60222	0.676711	0.781207	0.884732	4.4189	1.97779	0.003919	1.2104	4.3503	0.094489	1.38909	3.12077	3.7342	3.18614	1.92786	1.22291	4.02428	5.78558	2.45933	0.023169	0.972706	9.48189	1.94061	0.070356	mRNA	9.48189	2.14078	9	H	0.990869	[0.99086945246319658, 0.0091305475368033493]
XLOC_001232	0.296493	2.0539	0	0.009354	0	2.5769	3.38839	0.243736	2.16314	0.005123	0	0.761286	0.019462	1.99486	0.005667	2.97395	0.893173	0.056932	2.27855	1.49159	0.630413	0.015743	0.823125	2.30429	0.215718	3.94475	0	0.046906	0.010381	0.076765	0.051334	0.081392	mRNA	3.94475	0.919166	2	H	0.999989	[0.99998851063609451, 1.1489363905455511e-05]
XLOC_001236	0.917128	1.62875	0.268743	0	1.36797	2.50218	0.154945	4.38514	0	6.62221	0.008139	5.79077	0.107502	0.924171	5.1371	1.33121	0.840045	4.49069	3.05045	2.73467	0.759752	0.417398	3.3652	7.6611	2.13649	1.82663	0.009871	0.011104	0.025803	0.264201	0.964075	0.157354	mRNA	7.6611	1.87065	8	H	0.996468	[0.99646767362551703, 0.003532326374483002]
XLOC_001237	1.05631	2.25072	2.1177	0.365407	1.14309	1.35393	0.728332	2.08627	1.64776	2.72268	0.195861	0.39582	0.005279	0.343309	0.083019	6.41212	0.035362	0.023166	1.49809	1.00209	2.45637	2.91679	0.777441	0.420249	3.02934	2.15196	2.104	0.976133	0.008448	0.019222	0.440971	0.027599	mRNA	6.41212	1.27484	2	H	0.999989	[0.99998851063609451, 1.1489363905455511e-05]
XLOC_001239	0	0	0	0	0	0	0	0	0	0.011128	0	0	0	0	0	0	0	0	0.026048	6.35542	0.013831	0	0	0.010581	0.751848	0	0	0	0	0	0	0	mRNA	6.35542	0.224027	1	H	0.999996	[0.9999955800609257, 4.4199390743172891e-06]
XLOC_001269	0	0	0	0	0.310217	0	0	0	0	0.286656	0.256487	0	0	0.013335	0	0	0	2.38902	0.603879	3.14879	0.023752	0.009787	1.33344	0.0636	0.626866	0	5.05503	0.012497	0.02904	0	6.15915	0	mRNA	6.15915	0.635048	3	H	0.99997	[0.99997013443214, 2.9865567859945399e-05]
XLOC_001273	0	0	0	3.4715	0	0	0	0	0	0	0	0	0	0	0	0	0	0	0	0	0	0	0	0	0	0	0	0	0	0	0	0	mRNA	3.4715	0.108484	1	H	0.999996	[0.9999955800609257, 4.4199390743172891e-06]
XLOC_001279	0.560208	0.087705	5.53198	4.63378	4.08795	0.718638	0.00823	0.008045	0	0.05682	0.018157	1.56349	0.023982	0.594717	0.020951	0.009834	0.026772	0.03157	2.33856	0.105588	3.16615	0.630467	2.42098	0.045023	4.27474	0.606661	2.26824	11.4692	0.067157	0.021829	4.15382	0.062685	mRNA	11.4692	1.55043	7	H	0.998638	[0.9986381696811838, 0.0013618303188162881]
XLOC_001282	0	0	0.055374	0	0	0	0	0	0	6.4271	0.036895	0	1.5594	0	0	0	0	0	0	0	0	2.16801	0	0.073189	0	0	0	0	0	0	0	0	mRNA	6.4271	0.322499	1	H	0.999996	[0.9999955800609257, 4.4199390743172891e-06]
XLOC_001284	0.267139	0	2.78091	6.84333	2.12856	1.67359	2.96694	2.34013	6.48791	0.009032	0.380968	0.959911	0.22872	3.2771	0	1.82879	0.008511	0	0.887899	0.86155	1.65012	0.092506	3.48457	2.87692	0.734016	5.82949	0.25203	3.87448	0.503237	0.041638	4.58495	0.011957	mRNA	6.84333	1.80834	7	H	0.998638	[0.9986381696811838, 0.0013618303188162881]
XLOC_001292	0	1.42905	0	0	0	1.04244	0	0	0	0	0	3.16948	0	0.235527	0	0	0	0.131276	0	0.020908	0.041952	0	0	0	1.07415	0	0	0	0	0	0	0	mRNA	3.16948	0.223275	1	H	0.999996	[0.9999955800609257, 4.4199390743172891e-06]
XLOC_001308	0	0.018745	0	4.31987	0	0.175022	0	0	0.042524	0	0	0	0	0	0	0	0	0	0	0	2.1659	0.087067	0	0	0	0.119873	0.016473	0	0	0	0.031545	0.075025	mRNA	4.31987	0.220376	1	H	0.999996	[0.9999955800609257, 4.4199390743172891e-06]
XLOC_001333	0.019677	0.661294	0.418285	0.027936	0.018398	0.702068	1.70648	3.34488	0.40822	0.091804	0.048894	0.005263	0.852457	2.22073	0.016925	0.005296	0.009612	0.073677	0.13132	0.056866	0.652919	1.29552	1.56105	2.28417	0.244707	0.073977	0.041511	0.186776	4.24206	0.082297	0.017034	0.074272	mRNA	4.24206	0.674262	2	H	0.999989	[0.99998851063609451, 1.1489363905455511e-05]
XLOC_001341	0	0	0	0	0	0	0	0	0	0	0	0	0	0.563046	0	0	0	1.36632	0	0.357017	0	0.590332	0	0	1.74951	4.71403	0.022338	0	0	0.022143	1.13358	0.025434	mRNA	4.71403	0.329492	1	H	0.999996	[0.9999955800609257, 4.4199390743172891e-06]
XLOC_001343	3.12911	4.08857	2.50677	0.332802	3.91972	1.36154	0.965198	4.01525	0.475004	2.43744	1.95876	1.46971	2.41002	2.60888	0.004689	1.91918	0.011984	0.056526	4.49977	2.09012	1.27501	2.88293	6.54196	3.7929	2.85571	4.18098	2.53339	0.016633	2.5595	0.019543	3.81783	0.050507	mRNA	6.54196	2.21212	9	H	0.990869	[0.99086945246319658, 0.0091305475368033493]
XLOC_001360	0	0.256459	0	1.02009	0.219368	0.784781	0.356732	0	0	0.342068	0	0	0	2.7847	0	4.79521	0.053724	0.544825	1.24105	0.014126	0	0.42043	0.1872	0.151787	4.20913	0.358332	0	0	0.011551	0.013142	0	0.03019	mRNA	4.79521	0.556091	2	H	0.999989	[0.99998851063609451, 1.1489363905455511e-05]
XLOC_001363	0.028556	2.73952	0.095846	5.84811	1.43512	2.54715	0.024122	1.05635	0.022216	7.3165	0.021287	2.20534	3.37393	0.170435	0.012281	1.8273	0.031387	0.030843	0.6237	5.74245	0.662354	1.18832	0.878836	0.358933	2.50581	2.89192	7.91318	0.050823	0	0.025592	3.19507	0.036745	mRNA	7.91318	1.71438	6	H	0.999476	[0.99947567050139619, 0.00052432949860380064]
XLOC_001374	5.7074	2.07028	0	0.200488	0	0	0.007953	0.007774	4.55013	0.25622	1.92995	0.056654	0	0.485275	0	0	0.241445	0.040674	0.01071	0	0.125106	0.609212	0.021462	0	1.35298	0.011061	0.031919	0	6.54488	0.03164	0.020375	0.036343	mRNA	6.54488	0.760935	3	H	0.99997	[0.99997013443214, 2.9865567859945399e-05]
XLOC_001414	10.9433	0.069929	0.684431	0	0	2.61175	17.271	0.044901	0	5.86683	0	1.69071	0	0	0	0	0	0.117465	7.23741	0	5.91228	0	9.11139	0	9.10864	0	0.061455	0	3.58755	0.243671	1.76524	0.629746	mRNA	17.271	2.40493	8	H	0.996468	[0.99646767362551703, 0.003532326374483002]
XLOC_001416	0.786469	0.208061	1.09362	1.94605	2.03801	0.092509	0.007593	0.259765	0	0.096102	0.201011	0.05409	0	2.18245	0	0.009072	0.082328	0.097082	0.347646	0.194821	1.25959	0.724815	3.2068	0.431977	1.42862	0.08448	6.90753	0.011426	0.044254	0	0.038905	0.011566	mRNA	6.90753	0.745208	2	H	0.999989	[0.99998851063609451, 1.1489363905455511e-05]
XLOC_001434	0.446386	0.01891	1.1575	1.11466	2.22438	2.37104	2.6688	6.04497	1.56889	2.74013	2.49965	0.855405	1.75031	2.48761	0.388481	1.30182	0.013469	2.09874	3.08266	4.90984	3.74066	3.733	2.91165	2.88506	1.75939	4.16348	0.928258	0.355175	0.223401	3.04285	3.70063	1.25424	mRNA	6.04497	2.1388	8	H	0.996468	[0.99646767362551703, 0.003532326374483002]
XLOC_001437	0	0	0	0	0.0784	0	0.037776	1.58783	2.08745	0.021734	0	0	0	0	0	0	0	0.048301	0.178052	4.14644	3.75472	2.76029	0.127435	0.020666	0.383058	3.57267	0	0	0	0	0	0	mRNA	4.14644	0.58765	3	H	0.99997	[0.99997013443214, 2.9865567859945399e-05]
XLOC_001440	0.443782	0.007738	0.15148	0.032037	2.97494	0.020644	0.045748	0	0.017555	4.65574	0.835469	0	8.27249	0	0.155278	2.21075	0.022047	4.3741	0.136906	8.601	9.53037	5.16397	0.884813	3.23123	2.10185	0.367621	1.70696	3.85548	0.165911	5.13007	1.96646	0.054202	mRNA	9.53037	2.0974	9	H	0.990869	[0.99086945246319658, 0.0091305475368033493]
XLOC_001451	4.16122	3.15357	0.038318	1.50736	0.800579	0.516997	0	0	0	0	0.012766	7.50224	16.355	0.037166	0	0	0	0.014797	4.34803	0.016497	0.066201	0.20458	0.031231	0.025323	2.1253	0.080476	0.046448	0	0.01349	0.076737	0	0	mRNA	16.355	1.28545	5	H	0.999798	[0.99979822764873949, 0.00020177235126038934]
XLOC_001453	0.430814	0.533512	0.142817	0.419089	0.313303	0.240863	0.161742	0.036891	0.031034	0.062037	3.63381	1.71559	0.023566	0.077919	0	0.006442	0.005846	0.048256	0.072606	0.030742	0.015421	0.019062	0.021825	0.035393	0.103267	0.007499	0.036066	0.024341	0.056564	0.185904	0.041439	0.008213	mRNA	3.63381	0.266934	1	H	0.999996	[0.9999955800609257, 4.4199390743172891e-06]
XLOC_001454	0	0	0	0	0	0	0	0	0	0	0.047933	0.025796	20.7973	0.034889	0	0	0	0	0	0	0	1.63876	1.28995	0.023771	0.195832	0	0	0	0	0	0	0	mRNA	20.7973	0.751695	1	H	0.999996	[0.9999955800609257, 4.4199390743172891e-06]
XLOC_001455	2.70555	1.01454	4.01154	3.73348	1.24359	1.69333	11.6947	1.65028	0.031475	1.61622	2.07343	2.72681	2.62408	4.86779	0.0174	1.55986	2.9534	1.01378	1.70285	0.891523	5.46427	3.18996	5.92121	0.059827	2.2795	7.25804	2.13982	0.010286	0.087644	0.045323	0.021889	0.109325	mRNA	11.6947	2.3879	8	H	0.996468	[0.99646767362551703, 0.003532326374483002]
XLOC_001462	0.650238	0.66162	0.607587	1.65359	3.26708	0.980578	2.42888	1.07621	1.93455	3.34492	0.037287	0.756814	0.928689	0.89949	0.018439	0.576967	10.786	0.382806	1.86633	2.69146	3.32173	1.37153	0.690686	2.98506	0.375403	1.01412	1.22102	1.03193	0.084435	0.28818	0.296915	0.639956	mRNA	10.786	1.5272	4	H	0.999922	[0.99992236942480317, 7.7630575196723002e-05]
XLOC_001465	1.65118	1.8602	2.34359	4.01526	1.65872	2.59364	1.26339	3.79283	0.026541	1.79596	0.450141	2.19263	1.24956	3.39489	0.041083	4.29178	0.047497	1.93674	1.67656	1.29816	1.66836	1.38301	1.87279	3.24388	2.12741	2.48823	5.73711	0.843112	1.12069	0.155934	1.6066	8.67102	mRNA	8.67102	2.14058	7	H	0.998638	[0.9986381696811838, 0.0013618303188162881]
XLOC_001468	1.12179	0.426518	0.145518	0.011541	1.1021	1.59521	0	0.236273	0	0	5.60531	0	0.648309	0.008821	0.013984	4.0564	0.244218	0	0.702797	0	0	0.796334	0.318746	0.012021	0	0.213929	0	0.033069	3.6117	9.90812	0.316668	0.317991	mRNA	9.90812	0.98273	4	H	0.999922	[0.99992236942480317, 7.7630575196723002e-05]
XLOC_001477	2.61089	4.88617	1.55794	0.458936	2.78998	4.16304	0.436898	0	0.058035	0.696081	0.018536	0	1.10173	3.91268	0.149719	0.762963	0.728823	0.064458	4.59378	0.503036	0.672894	1.24767	6.62104	0.790573	0.814115	4.86119	0	0	0.293827	0.378852	0.839507	0	mRNA	6.62104	1.43792	6	H	0.999476	[0.99947567050139619, 0.00052432949860380064]
XLOC_001482	0	0	0	0	0	0	0	0.016252	5.82814	0.105219	0.02751	0.00987	0.932605	1.53514	0	0	0.009014	0.520827	0	0.639906	0.130775	1.21485	0.459907	0.009095	0.009366	0	1.08993	0	6.13403	0	2.22561	0.075979	mRNA	6.13403	0.655438	2	H	0.999989	[0.99998851063609451, 1.1489363905455511e-05]
XLOC_001484	1.41612	0.025338	4.69808	0.192311	2.32581	0.38867	6.28285	5.81619	0.01916	1.78104	0	0	0	2.07129	0	0.119317	0	0.01064	1.29998	6.19232	0.119012	0.009808	0	0.691975	1.1345	2.32637	0	0.012524	0	0	2.02542	0.025353	mRNA	6.28285	1.21825	4	H	0.999922	[0.99992236942480317, 7.7630575196723002e-05]
XLOC_001497	0.57891	0	0	0	0	0.274999	0.097804	0.007354	0	0	0	0	0.153462	0.422847	0.067033	5.1419	0.040789	1.85661	0	6.79951	0.043038	0	0.010152	0	0.43231	0	2.07351	0	0	0.019955	0.192752	0.080224	mRNA	6.79951	0.571661	2	H	0.999989	[0.99998851063609451, 1.1489363905455511e-05]
XLOC_001498	0.007804	0	0.004366	0.02216	0.010946	0	0.002637	0.002578	0.006072	0	0	0.003131	0.003842	0	0	0	0.005719	0	0.017756	0.003759	0.007543	0.006216	0	0	0.035654	0	0.003528	0	0	0.034973	0.003378	5.99342	mRNA	5.99342	0.192984	1	H	0.999996	[0.9999955800609257, 4.4199390743172891e-06]
XLOC_001511	0	0	0	1.09508	0	0	0	0	0	0	0	0	0	0	0	0	0	0	0	3.94745	0.559098	0	0	0	0	0	0	0	0	0	1.87798	0	mRNA	3.94745	0.233738	1	H	0.999996	[0.9999955800609257, 4.4199390743172891e-06]
XLOC_001516	0.021423	4.65053	4.5541	0.030415	2.60404	0.058798	0.043432	10.4017	0	0.499763	0.03194	0.034379	9.68195	1.18567	0	0.017298	0.031396	6.64561	0	0.020638	0.020705	2.28638	3.36014	8.22103	4.50206	0.020136	4.31937	0	0.016877	0.096001	0	0.044108	mRNA	10.4017	1.98124	9	H	0.990869	[0.99086945246319658, 0.0091305475368033493]
XLOC_001530	0.538109	0.100657	0.054732	2.29193	6.81528	3.08806	0.132234	7.59408	0	0.03804	0	3.49343	0	0.053087	13.1705	0.1185	1.36215	0.338161	4.54101	0.471257	5.72074	4.052	0.044609	0.03617	0.037247	1.42534	0.044229	0	0	0.087686	1.27045	1.66185	mRNA	13.1705	1.83067	8	H	0.996468	[0.99646767362551703, 0.003532326374483002]
XLOC_001548	0.059139	0.030421	0	1.34339	1.93536	0.081157	2.11815	0	0	0	0.022043	0.023726	0	0	0	0	0	0.102202	0.484385	0.940023	0.028578	0.023551	2.48071	0	0.022514	0	0.053469	0	0.046588	0	6.39947	0.03044	mRNA	6.39947	0.507042	1	H	0.999996	[0.9999955800609257, 4.4199390743172891e-06]
XLOC_001566	0.452995	3.95335	0.41944	2.88302	7.60944	5.08036	1.3934	0.123824	0.012153	1.49402	0.058223	0.91496	17.7641	1.23744	0.040308	0.037839	2.46091	0	5.20296	0.270862	1.14735	1.82882	0.284885	0	0.79687	6.57737	0.098861	0	0.381467	0.014	0.135224	0.048241	mRNA	17.7641	1.96008	6	H	0.999476	[0.99947567050139619, 0.00052432949860380064]
XLOC_001567	4.4955	0	0.098622	2.75321	0.137365	4.31441	0.039712	0	0	1.23378	0	0.047152	0	0	0	2.25388	0.064591	0.025389	0	1.6134	1.73223	0.023402	0	0	0	10.439	0.026565	0	0.046293	0	0	0.060495	mRNA	10.439	0.918906	3	H	0.99997	[0.99997013443214, 2.9865567859945399e-05]
XLOC_001579	0	0	0	3.74288	0	0.034455	0	0	0	0	0	0	0	1.33509	0	0	0	0	0	0	0	0	0	0	0	0	0	0	0	0	0	0	mRNA	3.74288	0.159763	1	H	0.999996	[0.9999955800609257, 4.4199390743172891e-06]
XLOC_001580	0.426998	3.04256	4.33503	0.224528	1.91492	0.824701	2.77336	6.04359	0.030759	1.56179	0.011789	0.310894	0.0545	2.3083	4.18299	0.48525	0.011588	0.191313	0	1.27974	0.229267	1.56816	4.89605	2.859	1.63764	4.29575	1.70868	0.016084	0.423585	0.099216	2.00567	0.195363	mRNA	6.04359	1.56091	6	H	0.999476	[0.99947567050139619, 0.00052432949860380064]
XLOC_001585	0.034561	0.853362	1.98173	2.41659	3.28807	0.865567	4.15733	0.011415	0.497427	0.987648	1.3977	0.006933	4.38126	0.009376	0.141208	0.006977	12.7891	0.253841	0.762734	0.049941	5.2191	1.82361	4.7274	8.84812	1.90784	2.78548	11.6476	0.008787	0.054452	0.046462	0.179514	0.062262	mRNA	12.7891	2.25636	8	H	0.996468	[0.99646767362551703, 0.003532326374483002]
XLOC_001591	0.880728	0.020136	7.72979	0	2.63519	2.09496	0	0.426651	0	0.334819	0.02918	0.125633	0	0	0	0	0	0.016912	0.338421	0.037709	5.92056	0	3.55162	3.02447	0	0.018395	0.406994	11.0671	0.015418	0	0.677718	0.020148	mRNA	11.0671	1.23039	5	H	0.999798	[0.99979822764873949, 0.00020177235126038934]
XLOC_001593	0.900304	1.21447	0.922078	0.502012	1.24617	1.14218	1.47783	0.079058	0.177751	1.41496	1.88772	0.205151	0.115158	0.876647	1.48331	0.206447	3.32844	0.141016	1.25252	2.45255	1.43793	0.97917	1.03181	1.6471	2.10206	0.419261	0.622175	0.019364	0.010714	0.282774	1.21498	1.48961	mRNA	3.32844	1.00883	1	H	0.999996	[0.9999955800609257, 4.4199390743172891e-06]
XLOC_001597	1.60755	0.325761	1.1718	0.864511	0	0	3.4895	0	0.018949	0	0	4.88591	0	0	0.020951	1.45537	0.017848	0	0.354663	0.375423	2.2834	2.40548	0.577482	0.036018	3.28255	0.16025	0.528522	0.024771	4.0294	0.021829	0	0	mRNA	4.88591	0.873061	4	H	0.999922	[0.99992236942480317, 7.7630575196723002e-05]
XLOC_001603	0.020158	3.58783	0.563837	4.436	2.18639	10.18	1.82542	0.958765	0	0	0.616112	0.533762	1.54814	0.087502	0	0.032554	1.4328	7.73372	2.69676	0.271868	1.11049	0.561922	1.78306	0.894284	8.81007	7.01021	9.18567	0.061504	5.558	1.7705	8.62059	1.20359	mRNA	10.18	2.66505	9	H	0.990869	[0.99086945246319658, 0.0091305475368033493]
XLOC_001616	0.023314	0.023986	0.039127	0.769574	0.038148	2.11161	0.023633	0.138609	1.64602	0.095178	0.043449	0.25722	0.063127	0.955085	1.98032	0.028238	0.012813	0.156126	0.265218	0.061763	1.21111	0.078916	0.015945	0.025857	0.257397	0.241041	1.70739	0.071133	0.041324	8.66613	0.03532	6.9001	mRNA	8.66613	0.874507	2	H	0.999989	[0.99998851063609451, 1.1489363905455511e-05]
XLOC_001619	0	0	0	0.145819	0.096034	0	0	5.02073	0	0	0	0	0	0	0	0	0	0	0	0	0	0	0	0	0	0	0	0	0	0	0	0	mRNA	5.02073	0.164456	1	H	0.999996	[0.9999955800609257, 4.4199390743172891e-06]
XLOC_001623	0	0	0.738147	0	0.274846	0.959163	0	0.004315	0.010164	0	0.209388	0	0.411626	3.35294	0.005619	0	0	0.090309	0.059447	0.289465	0.025253	1.77927	2.57923	0.033809	0.044763	0.085954	0.005906	0.006643	0.617503	0.005854	0.016964	0.006724	mRNA	3.35294	0.362916	1	H	0.999996	[0.9999955800609257, 4.4199390743172891e-06]
XLOC_001645	0	0	0.866472	0	1.01854	0	2.81807	1.84397	0.006621	3.26252	0.101507	0	0	0.249356	0	0	0	0	1.61097	0.008198	3.07617	0	0.799338	0.818025	0.336954	0	0	0	0	0	0	0	mRNA	3.26252	0.525522	2	H	0.999989	[0.99998851063609451, 1.1489363905455511e-05]
XLOC_001650	0.721345	2.28068	2.76239	0.449616	0.701888	1.40036	1.0661	0.003874	2.86529	1.35442	0.42844	0.108231	0.311815	1.48923	0.010089	0.179946	0.004297	0.015202	1.25958	2.24854	0.022672	1.32185	1.19258	0.706805	2.39343	1.71978	5.44552	0.011929	0.00924	0.19973	1.13722	0.030186	mRNA	5.44552	1.05788	1	H	0.999996	[0.9999955800609257, 4.4199390743172891e-06]
XLOC_001669	6.38844	0.02339	12.5655	0.839211	3.50746	0	0.230455	0	0	0	0.016948	0	0	0.789488	4.36087	0.20193	0.016659	0.216091	0	0	0	0	1.1817	0.605152	0.346207	0	5.75542	0.046243	0	0.061127	0.019681	0.327654	mRNA	12.5655	1.17186	5	H	0.999798	[0.99979822764873949, 0.00020177235126038934]
XLOC_001670	0.015388	0.015831	2.10035	0.043693	0.043163	0.042233	0.031196	0.274449	15.6703	0.023931	0.080296	1.49396	7.66627	0.066794	7.6635	1.06853	21.863	0.06648	0.882233	0	2.88509	3.63985	0.210477	1.37666	1.46452	0.101239	1.32167	7.87166	0.703067	0.013791	0.079924	0	mRNA	21.863	2.46186	6	H	0.999476	[0.99947567050139619, 0.00052432949860380064]
XLOC_001671	1.40576	1.8675	1.5728	1.1723	1.30165	3.45558	0.249026	0.599549	2.93058	4.02757	1.11916	0.678968	3.79627	0.16292	0.01174	2.65589	0.020002	3.64408	1.08682	4.37822	4.47819	1.83704	0.435598	5.21721	2.46286	4.63726	2.86281	5.82978	0.016127	0.055044	0.112242	0.098349	mRNA	5.82978	2.00559	9	H	0.990869	[0.99086945246319658, 0.0091305475368033493]
XLOC_001673	3.15763	0.368955	1.11564	5.23433	0.032714	0.048014	1.44819	0.303349	0.108879	1.56097	0.035863	0.122822	0.081817	0.678683	0.015047	0.035314	0.028842	2.62642	3.76919	1.69789	3.93516	1.35846	0.315061	0.847226	1.47518	1.92786	2.77978	0.845098	0.072351	10.8378	3.50586	0.148572	mRNA	10.8378	1.57872	6	H	0.999476	[0.99947567050139619, 0.00052432949860380064]
XLOC_001675	0.011257	0.011581	3.9579	0	0.957826	0.579305	0.001902	0.001859	0	0.437676	0.914698	0.185167	0.002771	0.372591	0.004841	3.43587	0.408313	1.17211	1.62891	0.875685	1.97737	0.542424	0.007699	0.243459	2.32495	0	1.09157	0.005724	0.201747	9.471	0.014618	0.011588	mRNA	9.471	0.964138	3	H	0.99997	[0.99997013443214, 2.9865567859945399e-05]
XLOC_001682	0.05208	0.05358	4.26527	0.014788	0.126609	0.185821	0.07039	0.055045	0.008103	0.032398	0.124236	0.008358	0	0.293888	0.080635	3.91088	2.42712	0.162005	0.009479	7.93703	1.70128	0.016592	0.05699	4.57469	0.309303	0.430758	2.66513	0.09534	6.65461	0.01867	0	0.032168	mRNA	7.93703	1.13666	5	H	0.999798	[0.99979822764873949, 0.00020177235126038934]
XLOC_001700	10.7378	0.704933	0.19953	0.399779	2.00099	0	1.20518	0.012401	0.036512	0.262754	2.49095	3.99162	0.018484	0.825053	2.29291	0.030316	0.048145	0.940813	0.674825	3.56259	0.653147	0.926979	5.58061	0.326183	2.89443	0.04411	0.653448	0.334108	0.036971	0.042061	0.390024	0.0773	mRNA	10.7378	1.32484	4	H	0.999922	[0.99992236942480317, 7.7630575196723002e-05]
XLOC_001744	0.07906	3.02577	0	0.157143	8.07236	0	1.29295	1.25343	0.073809	11.0045	0.035362	0.253748	0.12455	1.04671	0	8.49043	0.069519	0.245933	3.0363	0.274183	0.015282	0.113341	0.187446	2.03428	2.444	11.711	0	0.064325	0.037369	1.89895	1.21825	4.62281	mRNA	11.711	1.96508	7	H	0.998638	[0.9986381696811838, 0.0013618303188162881]
XLOC_001748	3.90422	0	2.78975	0.256188	0	0.090047	0	0	0.012762	0.574021	0	0	0.032304	1.63777	0	0.013246	0	0.042524	0.970387	0.015803	1.04638	1.42411	1.07705	0.339617	3.93446	0.030837	0.266969	0.05005	0.051691	0.029404	7.58331	0.287082	mRNA	7.58331	0.826874	3	H	0.99997	[0.99997013443214, 2.9865567859945399e-05]
XLOC_001777	0	0	0.047205	0	0	0	0	0.232257	0	0	0.020968	4.55894	0.15232	0.274712	0	0.034067	0	0.145826	0	0	3.83298	0.044804	3.97561	0.031196	1.28498	0	0.038146	0	0	0	0	0.028955	mRNA	4.55894	0.459468	3	H	0.99997	[0.99997013443214, 2.9865567859945399e-05]
XLOC_001781	1.2789	0.009398	0.122646	0.946764	1.82786	1.14078	0.993898	0	0.007107	0.433308	0.517546	1.72251	0.260839	1.21933	0.007858	4.94939	4.00289	1.46818	0.232778	3.40565	1.54503	2.31363	2.23248	0.243156	1.89884	5.67532	3.08895	6.01095	0.251871	11.5929	2.52267	0.065827	mRNA	11.5929	1.93717	7	H	0.998638	[0.9986381696811838, 0.0013618303188162881]
XLOC_001786	5.9359	0.590367	3.24169	2.08349	0.90597	0.24528	0	0	0	0.30723	0.007013	0.588756	0.370495	0.132711	8.59332	0.060767	2.02659	4.28374	1.21568	3.67022	0.063642	0.936537	0.746311	4.23592	2.29921	0.1061	0.153095	0.181777	0.014821	0.17705	0.105867	0.300205	mRNA	8.59332	1.36187	6	H	0.999476	[0.99947567050139619, 0.00052432949860380064]
XLOC_001791	0	0	0.023696	0	0	0.087192	0.014312	0	1.25224	0	0	0	0	0	0	0	0	0	0	0	0.143282	0.472302	3.30251	0.281871	0.741786	0	0	0	0.016684	0	0	0	mRNA	3.30251	0.197996	1	H	0.999996	[0.9999955800609257, 4.4199390743172891e-06]
XLOC_001797	1.44863	2.16119	0.168349	0.502652	1.15588	1.83816	3.30375	0.11499	0.80337	3.53539	1.65394	0.009469	2.57381	1.08218	0.137041	1.44606	0.170792	1.25174	3.16835	4.15817	1.46565	3.08767	2.06087	1.90443	2.72044	4.49233	2.88626	1.0382	0.023242	0.359614	2.49791	2.04709	mRNA	4.49233	1.72711	6	H	0.999476	[0.99947567050139619, 0.00052432949860380064]
XLOC_001800	0	3.13842	1.05921	0	0	0.24059	7.53512	0	0	0.354452	0	0	0.207144	4.56609	4.97645	0.084937	10.637	0	0	0	0.440543	0.279264	0.031974	0	1.06791	7.8765	0	0.499245	20.026	0.157125	0	0.360957	mRNA	20.026	1.98559	7	H	0.998638	[0.9986381696811838, 0.0013618303188162881]
XLOC_001806	2.58282	0.821823	0.059582	0.43474	0.933627	0.803888	2.23126	0.184689	0.2693	1.28372	0.258042	1.69853	0.013109	1.93599	0.469522	1.66626	2.24379	6.03958	2.48382	5.0917	0.57902	1.792	2.4281	0.226409	0.669042	0.488018	0.914821	1.06967	0.115368	0.513075	1.90167	7.48315	mRNA	7.48315	1.55269	3	H	0.99997	[0.99997013443214, 2.9865567859945399e-05]
XLOC_001808	0.65731	0	0	0	0	0	0.01742	0	0.040108	0	0	0	0.063451	0.013986	3.55865	0.145696	0.009444	0	0	0.248319	0	0	1.91572	0	0.05888	0	0	0	0	0	2.01948	0.013268	mRNA	3.55865	0.273804	1	H	0.999996	[0.9999955800609257, 4.4199390743172891e-06]
XLOC_001810	0.156687	1.93441	9.06583	1.39829	2.072	0.61435	0.015127	0.266157	2.02006	0.034812	1.36828	2.83776	0.066118	3.54646	2.54149	0	0.344443	0.309464	0.183338	0	0.757168	1.92538	0	1.72124	0	0.547001	2.32736	0.022765	0.123434	0.040122	0	5.34592	mRNA	9.06583	1.29955	3	H	0.99997	[0.99997013443214, 2.9865567859945399e-05]
XLOC_001811	0.913723	0	0.039319	1.6964	1.18294	0.144682	0.118746	0	2.99382	1.40736	0	0.014099	0	1.84965	0.015114	2.97955	0.025752	0.668066	0.223879	0.033855	0	0.167939	1.07357	0.025985	1.13723	0.033031	0.619593	0.178707	0.027685	1.55907	0.076057	12.6622	mRNA	12.6622	0.995876	1	H	0.999996	[0.9999955800609257, 4.4199390743172891e-06]
XLOC_001812	0.248828	2.59654	5.09067	0.050467	0	0.146343	0	0	0	0	8.69161	0	0	0	0	0	0	0	0	0	0	0	0	0	0	1.06913	3.24603	0	0	0	0	0	mRNA	8.69161	0.660613	3	H	0.99997	[0.99997013443214, 2.9865567859945399e-05]
XLOC_001822	1.36752	0.018351	0	0	1.74008	0	1.63131	0.003928	0.004626	0	0.008865	0.004771	2.4939	5.41344	0.010229	0	0.274478	0	1.23912	0.504042	0.057464	0.094709	0.043375	0.004396	0.067907	0.122944	0.080635	0.036281	1.53162	11.4994	0.015441	0.024483	mRNA	11.4994	0.884167	2	H	0.999989	[0.99998851063609451, 1.1489363905455511e-05]
XLOC_001829	4.80696	2.96727	0.35165	13.4918	2.00528	2.18196	1.86162	0.329755	14.9302	3.62289	0.124041	11.7936	0.218446	2.70856	4.23018	0.029857	0.027095	0.271582	2.80988	0.445264	2.07274	2.34128	4.82178	2.13253	1.50625	2.36328	4.73058	1.22219	0.101952	0.331396	8.73876	0.609041	mRNA	14.9302	3.13062	9	H	0.990869	[0.99086945246319658, 0.0091305475368033493]
XLOC_001836	1.10304	0	0	0.562904	0.551326	0.258097	0.271372	0.057083	0.011864	3.86569	3.65665	2.56138	0.230225	0.027581	0.004372	0	0.003725	0.008784	0.707777	1.02832	1.11518	1.0364	1.25616	0.007517	0.274794	0.009555	0	0	0	0.296118	0.026402	0.136052	mRNA	3.86569	0.595887	2	H	0.999989	[0.99998851063609451, 1.1489363905455511e-05]
XLOC_001840	0.693747	1.00625	0.012724	0	1.37177	0.952032	0.092227	0.015026	5.02562	0.008844	0	0	0.067187	0.246836	3.68801	0	0	0.019654	0.01035	1.10655	0	0.416665	0	0.025227	0.632137	0	0	0	0.134389	0	0	0.035123	mRNA	5.02562	0.486262	2	H	0.999989	[0.99998851063609451, 1.1489363905455511e-05]
XLOC_001842	0.359266	0.07212	4.10781	0.087084	0.319534	0.745546	0.029608	0.052096	0.006817	0	0.032661	0.963245	0.025883	0.038036	0	0.007075	0.07063	0.106002	0.015949	0.092855	0.042344	0.020937	0.023972	0.032395	0.03336	0.057651	0.007923	0.035647	0.027612	0.219893	0	0.036082	mRNA	4.10781	0.239688	1	H	0.999996	[0.9999955800609257, 4.4199390743172891e-06]
XLOC_001844	0.232852	1.00281	0.375636	0.538169	1.00759	0	6.47726	1.38795	0	0.004211	1.0536	0.004345	0.639819	0.999004	0.009316	3.20505	10.8803	2.69987	0.147845	1.05376	0.010467	0.038816	1.80733	0.288282	0.696812	1.02303	0.029376	0.027537	0.025595	0.048532	0.445343	1.88978	mRNA	10.8803	1.18907	3	H	0.99997	[0.99997013443214, 2.9865567859945399e-05]
XLOC_001873	0	0	0	0	0	0.022818	0	0	0	0	0.012395	6.52411	0.016372	0.018044	0.028605	0.013426	0.036552	0	0	0	0	0	0	0	0	0	0	0	0	0	0	0.034234	mRNA	6.52411	0.20958	1	H	0.999996	[0.9999955800609257, 4.4199390743172891e-06]
XLOC_001883	1.70175	2.65962	0.060636	2.30832	1.3682	0.431365	2.73219	0.110983	4.8741	0.037929	1.08275	0.495741	1.09392	2.59365	0.065264	1.00212	0.154879	2.43046	1.18373	3.98877	1.14709	2.56827	3.11845	1.93547	1.32874	1.3193	0.4949	2.72284	2.67691	0.874297	3.19971	0.133899	mRNA	4.8741	1.62176	4	H	0.999922	[0.99992236942480317, 7.7630575196723002e-05]
XLOC_001884	0.543608	0	0	0	1.72816	0	0	0	0	0	0	0	0	0	0	0	0	0.281834	0	0	0.052538	4.0265	0.049571	0	0	0	0	0	0	0	0.847069	0	mRNA	4.0265	0.23529	1	H	0.999996	[0.9999955800609257, 4.4199390743172891e-06]
XLOC_001885	0	0.068426	0	0	11.567	0.091272	0	0	0	0	0	0	0	0	0	0	0	26.4938	11.8031	1.08923	0.06428	0.052972	0	3.6391	4.50709	0	27.5413	0	0	0	0	0	mRNA	27.5413	2.71618	6	H	0.999476	[0.99947567050139619, 0.00052432949860380064]
XLOC_001902	0	0	0	0	0	0	0	0	0	0	0	0	0	0	0	0	0	0	1.10716	0	0	0	0	0	4.59446	0.022869	0.021999	0	0	0.06542	0.021063	0.150285	mRNA	4.59446	0.186977	1	H	0.999996	[0.9999955800609257, 4.4199390743172891e-06]
XLOC_001912	2.10484	0.030286	0.345832	0.020897	1.48637	2.96928	3.82957	3.50037	0.034354	0.434934	7.60399	0.118104	0.318838	3.21059	0.025322	0.02377	0.021571	6.98249	2.50495	3.85684	1.01002	0.351691	0	0.043533	1.60264	0.359695	0.079848	0.523938	9.18349	0.211068	0.318553	0.166677	mRNA	9.18349	1.66482	7	H	0.998638	[0.9986381696811838, 0.0013618303188162881]
XLOC_001916	3.95527	2.5059	0.387524	2.30012	2.06851	0	0.286922	1.26212	0.199927	1.5465	0.37481	0	0.363038	0.084875	0.326762	0.117283	0.008187	2.60671	0.35589	0.021527	0.971861	1.21024	1.41622	7.2947	0.9358	1.50172	1.22233	1.19314	3.29189	0.120164	5.95818	0.425573	mRNA	7.2947	1.3848	4	H	0.999922	[0.99992236942480317, 7.7630575196723002e-05]
XLOC_001918	0	0	0	0	0	0	0	0	0	0	0	0	0	0	0	0	0	0	0	0	0	0.010978	0	0.030575	0.010495	0.051822	0	0	0.010859	0.012354	0	13.7781	mRNA	13.7781	0.434538	1	H	0.999996	[0.9999955800609257, 4.4199390743172891e-06]
XLOC_001922	0.386868	0	0	0	0	0	7.46105	0.019658	0.023152	0	0	0	0.820432	0	0	0	0	0	0	0.172009	0	0.118508	0	0	0	0	0	0.030266	0	0	0.025762	0.030635	mRNA	7.46105	0.284011	1	H	0.999996	[0.9999955800609257, 4.4199390743172891e-06]
XLOC_001923	4.03865	0	1.70923	0.011537	1.61837	0.62448	3.90991	9.07722	0.063219	0.082145	1.81124	0.01304	0.016002	2.36332	0.00699	0.019684	0.005954	0.084259	2.72146	0.688878	1.0995	1.12613	0.452016	0	0.53829	0.221491	0.962457	0.033057	0.019204	0.189354	0.021104	0.100383	mRNA	9.07722	1.05089	3	H	0.99997	[0.99997013443214, 2.9865567859945399e-05]
XLOC_001953	0	1.7353	0.017803	0.180731	0	0.010918	3.75826	0.047302	2.14785	0.006187	4.73888	1.92156	0.015667	0.017268	0.013687	2.04934	0.02332	0	0	0.084309	0	0.20911	0	2.90606	0.490688	4.98779	1.45307	0.008092	0.031338	0.014261	0.365039	0.00819	mRNA	4.98779	0.851313	3	H	0.99997	[0.99997013443214, 2.9865567859945399e-05]
XLOC_001962	0	0	1.15081	0	0.867914	0.120496	0	0	0.009759	0.107294	3.95541	0.030195	0.012351	7.88153	0.043158	0	0.027575	0.195098	0	0	1.18806	0.029971	0.045754	0.027824	2.43547	0.01179	0	0	0	0	0	0.012913	mRNA	7.88153	0.567293	2	H	0.999989	[0.99998851063609451, 1.1489363905455511e-05]
XLOC_001965	2.65409	7.49746	3.6741	0	2.01895	3.0249	1.94559	0.029716	0	0	0	0	0	0	0	0	0	0	4.5033	0	2.60858	1.18232	0	0	1.26731	0	0	0	0	0	0	0	mRNA	7.49746	0.950198	4	H	0.999922	[0.99992236942480317, 7.7630575196723002e-05]
XLOC_001970	0.967581	0.406309	0.066279	0.588735	1.32936	0.216787	0	0	0.4916	0	0	0.015844	0.058328	0.707151	0.016985	5.13413	0.057878	0	0	0.456544	0	0.015727	0	0	0.556302	2.04156	0	0	0	0	0	0	mRNA	5.13413	0.410222	1	H	0.999996	[0.9999955800609257, 4.4199390743172891e-06]
XLOC_001974	6.77288	1.87182	2.70538	1.86649	1.8658	0.998712	2.57803	0.007754	0.018264	0.264699	8.85531	0.009418	1.72206	1.13369	0.020193	0.265384	0	0.821558	3.02314	0.011308	0.011345	0.906833	4.80604	1.08488	0.03575	6.39889	2.71686	0.95503	0.009247	0.01052	0.081292	0.012084	mRNA	8.85531	1.62002	5	H	0.999798	[0.99979822764873949, 0.00020177235126038934]
XLOC_001981	0.046976	0	1.81326	0	0	2.49804	0.071428	7.26144	8.92652	0.018264	0	0	0	0.203913	0	0.208622	0.008606	4.25194	0.213758	0.113135	0.43131	1.7304	0.010709	0.017367	0.026826	4.32696	3.71634	0.011944	0.656864	0	0	0.048359	mRNA	8.92652	1.14416	5	H	0.999798	[0.99979822764873949, 0.00020177235126038934]
XLOC_001985	0	0	0	0	0	0	0	0	0	0	0	0	0	0	2.67132	0	0	4.43961	0	0	0	0	0	0	0	0	0	0	0	0	0	0	mRNA	4.43961	0.222216	1	H	0.999996	[0.9999955800609257, 4.4199390743172891e-06]
XLOC_001988	0	0	0	0	0	0	0	0	0	0	0	0	0	0	0	0	0	7.70824	0	0	0	0	0	0	0	0	0	0	0	0	0	0	mRNA	7.70824	0.240883	1	H	0.999996	[0.9999955800609257, 4.4199390743172891e-06]
XLOC_001997	0.044699	0.248327	0.020004	0	1.68848	0.012268	0.610174	2.40944	0.006955	0.020855	0.019993	1.54223	0.052813	0.184326	0.023069	4.7281	0.026203	0.007725	0.488148	0.129181	0	0.01424	0.016304	0.00661	0.34034	0.025207	0	0.009092	0.007042	0.096145	0	0	mRNA	4.7281	0.399312	1	H	0.999996	[0.9999955800609257, 4.4199390743172891e-06]
XLOC_002012	1.21781	0.070728	0.120869	0.04183	0.725446	0.660397	3.39146	6.6758	0.053484	0.084006	0.153746	0.133965	3.58754	1.47077	0.016895	0.166532	0.028786	1.01835	2.76179	0.208143	0.797309	2.73769	4.38832	0.530097	0.441192	0.092308	2.57506	0.049941	0.348154	1.7956	1.44533	0.829033	mRNA	6.6758	1.20682	4	H	0.999922	[0.99992236942480317, 7.7630575196723002e-05]
XLOC_002016	0.011505	0.011837	0.025745	3.23426	0.268943	2.57359	0.660885	0.676426	1.45901	0.706781	0.008577	0	0	1.49826	2.77101	2.31324	0.008431	1.11346	2.47108	1.38545	1.15644	0.009163	0.06295	0	0.29785	0.173021	2.63179	0	0.027191	0.030934	0.00996	0.11844	mRNA	3.23426	0.803632	1	H	0.999996	[0.9999955800609257, 4.4199390743172891e-06]
XLOC_002032	0	0	4.43166	0	0.087763	0	0	0	0	0	0	0	0	0	0	0	0	0	0	0	0	0	0	0	0	0	0	0	0	0	0	0	mRNA	4.43166	0.141232	1	H	0.999996	[0.9999955800609257, 4.4199390743172891e-06]
XLOC_002035	0.051726	2.06657	0.019291	0.771096	1.3784	0.508719	5.10351	10.9627	0.120726	0.033519	5.83539	0.228274	1.18837	0.682949	0.014831	7.76859	4.71259	2.70409	1.23178	1.68591	0.049992	1.22905	0.455964	0.203977	0.006564	0.008103	0	0	1.23603	0	3.17181	0.062123	mRNA	10.9627	1.67165	6	H	0.999476	[0.99947567050139619, 0.00052432949860380064]
XLOC_002046	0.981168	0	0	0	0	0	4.12968	4.02978	0.116159	0	0	1.01832	3.73827	0	0	0.008611	0.125037	0	0	0.102739	1.85531	1.21465	0.029176	0.007886	0	4.01956	0.009642	3.38407	0.016803	0.057349	0.03693	0.08783	mRNA	4.12968	0.78028	5	H	0.999798	[0.99979822764873949, 0.00020177235126038934]
XLOC_002050	0.049096	0.144317	0.109861	0.169282	0.091812	0.009625	0	0.407722	0.005457	0	1.26007	0.894814	4.44736	0.121781	3.32417	0.022653	0.010279	0.024242	0.319151	0.02027	0.006779	0.340753	0.27502	0.036301	0.560736	0.026369	0.019024	0.007133	0.005525	0.044002	0.485737	0.093863	mRNA	4.44736	0.416663	2	H	0.999989	[0.99998851063609451, 1.1489363905455511e-05]
XLOC_002058	0.051207	0.052682	0.366667	0.05816	2.52803	3.61196	4.8585	0.013531	0.015935	0.031855	0	0	0.010084	0.022228	0.017618	2.51392	0.015009	0.87609	0.018641	3.25576	0.039592	0.016313	0.018678	0.007572	0.046787	0.028877	0.037038	0.062494	0.024204	0.165216	0.044329	0.0738	mRNA	4.8585	0.590087	3	H	0.99997	[0.99997013443214, 2.9865567859945399e-05]
XLOC_002077	1.1292	1.16173	2.83471	1.15228	2.53397	0.629527	4.37347	0.149187	0.153737	0.192077	6.42379	0.158559	4.43339	0.528453	2.99886	1.51014	1.76347	0.640317	1.22676	0.77506	3.13077	1.56262	4.82676	0.8297	1.78942	9.27998	0.089332	0.035888	8.00595	0.056926	0.158849	0.058122	mRNA	9.27998	2.01853	7	H	0.998638	[0.9986381696811838, 0.0013618303188162881]
XLOC_002087	0	0.047889	0.069439	0.132173	1.22591	0.053232	5.33188	0.030749	0.006036	1.97872	0.005783	2.37171	0	0	0	0.031321	0	1.15302	0	0.769786	1.04971	0.22244	1.08947	0.051626	0.93922	0	0	0.00789	5.68987	0.020859	0.006716	0	mRNA	5.68987	0.69642	2	H	0.999989	[0.99998851063609451, 1.1489363905455511e-05]
XLOC_002088	1.13965	1.45993	0.041131	0.260969	0.481235	0.08072	2.81727	0.043713	0	0.811868	0.005481	1.08553	0.246141	1.69952	0.006324	8.73911	0.075428	2.2554	0.040148	0.099163	0.014212	0	3.49988	0.163093	1.39958	0.815456	0.006648	5.52603	0.214309	0	0.324616	0.045414	mRNA	8.73911	1.04369	3	H	0.99997	[0.99997013443214, 2.9865567859945399e-05]
XLOC_002093	5.13542	0	0.995913	0	0.416148	0	0	0	0	1.71712	0	6.27703	0	0.018576	0.220864	0.953725	0	0.251454	6.55859	0.098943	0.099265	0	0.343416	0.582219	1.34248	0.225248	0.6036	0	0.013485	0.030683	0.044457	0.035244	mRNA	6.55859	0.811372	3	H	0.99997	[0.99997013443214, 2.9865567859945399e-05]
XLOC_002106	4.7208	6.7812	6.89619	0.025292	7.812	3.66701	3.13004	0.258894	0.069296	0	0.119519	1.94398	0	1.17925	0.214525	0.604142	0.026107	3.5404	5.65808	0.171613	1.46345	2.62482	1.60823	1.69916	2.60428	1.49018	5.12185	0.07247	2.11908	0.047897	2.31324	0.091694	mRNA	7.812	2.12733	9	H	0.990869	[0.99086945246319658, 0.0091305475368033493]
XLOC_002110	2.03053	4.00397	0.013523	0	6.15908	2.05671	1.80509	0.231541	8.20889	1.72932	0	0.077584	0.166607	0.708273	0	0.048797	0.02657	0.302868	0.208991	0.081504	2.87358	1.82899	0.705381	0.02681	1.3344	0.965601	0.393398	0	0	0.129987	0.062778	0.423037	mRNA	8.20889	1.14387	3	H	0.99997	[0.99997013443214, 2.9865567859945399e-05]
XLOC_002111	0.009461	0	1.43956	0	1.33575	0	0.006393	0.00625	2.07562	0	0.014105	0.129051	0.009315	2.63857	0	0.145145	0	3.22092	1.51536	0.018228	0.566903	1.55222	0.008627	0.104928	0.021611	5.01518	0.017108	0	0.022359	0.118707	0.02457	0.2727	mRNA	5.01518	0.63402	2	H	0.999989	[0.99998851063609451, 1.1489363905455511e-05]
XLOC_002126	2.72153	1.17206	0	0	0	0	0.224548	1.85006	0.073859	1.31651	0.011795	5.97983	0	4.43007	0	0.178868	0.023189	2.07818	0	0.015243	4.1748	2.98669	5.25205	3.83735	4.77086	0.074359	0.82974	0	0.02493	0.028362	0	0.016289	mRNA	5.97983	1.31472	6	H	0.999476	[0.99947567050139619, 0.00052432949860380064]
XLOC_002134	0.849055	1.69068	0	0	0	2.6686	0.277634	0.018093	0	0	0	0	0	0	0.588971	0	0.02007	0	6.05696	9.393	4.89705	0.043628	6.29388	9.82177	3.16983	6.46141	0	0	0.043152	0.049094	0	2.17102	mRNA	9.82177	1.70356	7	H	0.998638	[0.9986381696811838, 0.0013618303188162881]
XLOC_002148	0.400609	0.065705	0.227354	0.873748	0.162859	0.199188	0.517907	0.176424	0.73174	0.07675	0.008656	3.36817	1.19477	0.006301	0.004994	0.145329	0.02978	0.220739	0.972217	0.329992	0.561126	0.494781	0.42355	0.223228	0.901818	0.087311	1.72177	0.230285	0.009147	0.062441	0.030157	0.101606	mRNA	3.36817	0.455014	1	H	0.999996	[0.9999955800609257, 4.4199390743172891e-06]
XLOC_002151	0	1.54964	0	0.090041	4.4623	0.021758	0.117862	0.827427	2.10931	0.653441	0.165473	1.28493	0.327836	0	0.395504	0	0.011618	2.09614	3.92479	0.061096	0.950065	1.01023	0.361457	0	0.651905	0	0.057341	0	5.89542	2.04624	0	0.016322	mRNA	5.89542	0.909004	3	H	0.99997	[0.99997013443214, 2.9865567859945399e-05]
XLOC_002162	0	4.11366	0.024716	0	0	0	0.111965	0	0	0	0	0	0.21751	0	0	0.008919	0	0	0	0	0	0.079174	0	0	0	0	0.459381	0	0	0	0	0	mRNA	4.11366	0.156729	1	H	0.999996	[0.9999955800609257, 4.4199390743172891e-06]
XLOC_002168	1.35963	2.35384	0.849767	3.42132	0.23672	0.025735	0.088713	8.80187	5.58063	7.15282	1.83138	5.71054	0.110789	4.11092	0.008065	0	0.013742	0.008102	0.810679	2.13178	0.489366	2.18815	4.05297	0.020799	0.00714	0	0	3.61426	0.088641	0.008404	2.37025	0.019305	mRNA	8.80187	1.79582	8	H	0.996468	[0.99646767362551703, 0.003532326374483002]
XLOC_002171	0.02856	0	1.05447	1.27725	0.721009	0.117579	3.0784	0.028299	0.033329	0.410853	9.19743	0.011458	0.01406	0.154965	0.012283	0	2.83569	0.012339	1.16962	0	0	0.238839	0.273458	0	0.347932	1.19453	0	0.014523	0.011249	0.025596	0.012362	0	mRNA	9.19743	0.696128	2	H	0.999989	[0.99998851063609451, 1.1489363905455511e-05]
XLOC_002173	0.314675	1.3346	0.84065	0.027352	0.426328	1.26905	2.56484	1.64175	1.09916	0.049937	0.856928	2.33941	0.455264	2.13949	2.72328	5.21137	0.03294	1.40392	0.426641	6.9722	1.24132	3.55986	1.42889	0.009497	1.14419	0.012072	0.435469	0	1.22934	0	12.2362	0.092554	mRNA	12.2362	1.67247	4	H	0.999922	[0.99992236942480317, 7.7630575196723002e-05]
XLOC_002179	0.770725	1.37524	2.26356	0	3.74959	0	1.28583	0.01591	0	0.046822	4.83876	0	0	5.50185	0.041434	2.79075	0.40592	0.041623	0.208232	0.034803	2.79331	0.038365	0.966376	0.186988	1.42125	0.022638	0.065328	0	0	0	0.010425	0.024794	mRNA	5.50185	0.903141	3	H	0.99997	[0.99997013443214, 2.9865567859945399e-05]
XLOC_002185	0	7.29617	0.029279	0.037153	0	0	0	0	0	0	0	0.062993	0	0.766763	3.19638	0	0	0	0	0	0	0	0	0	0	0	0	0	0	0	0	1.32004	mRNA	7.29617	0.397149	2	H	0.999989	[0.99998851063609451, 1.1489363905455511e-05]
XLOC_002186	0	2.3735	2.37929	0.914913	0.036153	0.053061	2.19486	0.451238	10.9695	0.360795	0.115294	1.95455	0.01269	3.87425	20.0326	0	0.491096	5.02264	1.16121	0.422143	1.04633	2.62784	4.10175	0.038118	6.34925	0.19382	0	0.209725	0.426432	0.034653	0	0	mRNA	20.0326	2.12024	6	H	0.999476	[0.99947567050139619, 0.00052432949860380064]
XLOC_002204	0	0	0	0	0.02071	0	0	0	0	0.017223	0	0	0	3.29291	0.019052	0	0.01623	0	0	0.085348	0	0	0	0	0.708304	0	0	0	0	2.81878	0	0.045602	mRNA	3.29291	0.219505	1	H	0.999996	[0.9999955800609257, 4.4199390743172891e-06]
XLOC_002206	0.170309	0.010307	0	0	0	0	0.203103	0	1.10674	0	0	0	0	0.021743	0	0	0.014682	0.528048	0.045586	0	0.609982	0.295221	0	0	0.167814	0.103576	2.39123	0.010189	0.007892	3.29515	0.104071	0	mRNA	3.29515	0.283926	1	H	0.999996	[0.9999955800609257, 4.4199390743172891e-06]
XLOC_002218	0	0.013872	0	2.62263	5.44641	0	0.154904	0	0	0.010485	0.623196	0	0	0	0	0	0	2.78458	0.736262	0.038968	3.16666	1.11686	0.012296	1.35587	2.14571	0.012673	2.04808	0	0	0.012084	0.023345	0	mRNA	5.44641	0.697653	2	H	0.999989	[0.99998851063609451, 1.1489363905455511e-05]
XLOC_002219	0.417971	0.294219	0.024613	0	2.87966	0	1.00099	0.159851	0.502024	4.76689	1.26819	1.64157	0.548719	0.652518	0.006307	4.51769	0.021493	0.72866	2.66268	0.819426	2.37413	5.19196	2.42729	0.032531	2.52364	0.027568	2.59226	0	0.167521	0.013144	2.57726	0.060389	mRNA	5.19196	1.27816	3	H	0.99997	[0.99997013443214, 2.9865567859945399e-05]
XLOC_002220	2.02754	2.62043	0.11302	1.27026	0.944519	0.158429	0.195043	3.68445	2.46994	0.213208	8.57925	5.8301	0.113671	1.20584	2.12881	0.139828	2.10431	2.36297	1.07035	1.32068	2.18271	0.689608	2.59899	0.266751	1.94484	4.25894	0.189187	0.190794	0.068209	0.342736	5.91525	0.363964	mRNA	8.57925	1.79889	5	H	0.999798	[0.99979822764873949, 0.00020177235126038934]
XLOC_002224	0.290696	2.34771	1.80508	2.24929	1.03966	0.15957	2.27879	2.99567	0.005654	0.474696	0	2.43164	0.236134	0.725561	0.162529	1.83085	3.0354	1.67666	1.50795	0.322045	2.70414	3.5539	3.75093	0.236432	0.852153	4.33742	1.27471	2.75688	0.0458	6.94315	0.037748	0.463842	mRNA	6.94315	1.64165	5	H	0.999798	[0.99979822764873949, 0.00020177235126038934]
XLOC_002231	2.90127	7.7716	2.40683	1.15139	6.25853	5.27723	0.396242	5.06047	5.03266	1.27901	1.92437	2.28823	2.55297	0.384258	0.009825	0.553383	0.01395	1.06265	0.065836	0.990324	2.36242	4.99745	3.531	2.10013	1.59736	0.554682	1.99316	4.17041	5.31193	2.47054	0.8339	0.047034	mRNA	7.7716	2.41722	9	H	0.990869	[0.99086945246319658, 0.0091305475368033493]
XLOC_002260	0.681501	0.101369	0.045933	0.023315	0.007677	0.270427	0.066585	0.211535	1.11788	0.006385	0.012242	0.006588	0.032338	2.81567	0.007063	0.03978	0	0.219941	1.41229	0.166107	0.023807	0.752046	1.9018	0.030355	1.12533	0.030869	0.163321	0.033402	0.006468	0.014718	3.24125	0.016905	mRNA	3.24125	0.455778	1	H	0.999996	[0.9999955800609257, 4.4199390743172891e-06]
XLOC_002264	4.25429	0.287793	0.104325	2.28361	1.00263	0.767761	1.41779	0.015399	0.698224	1.98489	0.026066	0.028057	4.06258	3.28862	3.55911	0.037646	12.3926	0.906425	2.93824	0.247023	1.14901	0.009283	0.999092	0.025854	3.17713	8.81879	1.18027	0	0.073455	0.010446	0.363242	7.90712	mRNA	12.3926	2.00053	8	H	0.996468	[0.99646767362551703, 0.003532326374483002]
XLOC_002301	0	0	0	0	0.152843	0	0	0	0	0	0	0	0	0	0	0	0	0.225996	0	0.199466	0	2.40421	0.009938	0.008058	0	0	0	12.3245	0	0.009767	0.018868	0	mRNA	12.3245	0.479801	1	H	0.999996	[0.9999955800609257, 4.4199390743172891e-06]
XLOC_002306	0	2.32815	0.075204	0	5.06978	0	0.090847	0	0	0	1.08566	0.629225	0	0	0	0	0	0	0.040781	0.107921	2.81505	0.107069	0	6.64313	1.82539	0.021059	0.020257	0	5.85993	0	0	0	mRNA	6.64313	0.834983	3	H	0.99997	[0.99997013443214, 2.9865567859945399e-05]
XLOC_002314	0	0.05144	0	0	0	0	0.033789	0	0	4.37393	0	0	0.270763	0	0	0	0	0	9.37354	0.024083	5.09804	0	1.86935	0.147875	0.076139	0	11.7535	0.05085	0.039388	0	0	0	mRNA	11.7535	1.03633	4	H	0.999922	[0.99992236942480317, 7.7630575196723002e-05]
XLOC_002328	0.110397	1.60372	1.11164	2.90274	3.30727	0.01818	0.531183	3.35463	3.28089	0.127051	0.098756	0.276373	0.108698	0	0	0.067747	0	1.4347	0.132619	5.24944	1.09256	3.45724	0.821469	2.2986	2.91174	0.406745	3.4735	0.017964	2.81775	0.007915	1.7967	0.036367	mRNA	5.24944	1.3392	6	H	0.999476	[0.99947567050139619, 0.00052432949860380064]
XLOC_002344	0	0	4.52752	0	0	0	0	0	0	0.786673	0	0	0	0	0	0	0	0	0	0	0	0	0	0	1.21962	0	0	0	0	0	0	0.28929	mRNA	4.52752	0.213222	1	H	0.999996	[0.9999955800609257, 4.4199390743172891e-06]
XLOC_002353	3.27676	1.22144	6.15577	1.60851	5.67094	0.05586	0.091693	2.16906	5.63689	0.80186	6.42284	2.93407	0.146955	1.17058	0	3.27581	0.009942	0.058621	4.69229	2.8364	0.445857	1.77227	3.43348	3.65678	2.92369	1.16688	0.257619	0.275986	0.096199	0	1.57395	0.006984	mRNA	6.42284	1.99519	9	H	0.990869	[0.99086945246319658, 0.0091305475368033493]
XLOC_002388	0.45851	0	1.22419	0.103563	0	0	0.380274	0.144559	0	0	0	0	0	0	2.71593	0.100971	0.015272	0.090043	0.227605	0.210812	0	0	0.152041	0	0.261835	2.7718	3.08088	0	0.032836	0	0	0	mRNA	3.08088	0.374098	1	H	0.999996	[0.9999955800609257, 4.4199390743172891e-06]
XLOC_002395	1.12535	0	0	0	1.43255	3.12587	0	0	0	0	0	0.413407	0	0.308984	0.011662	5.04697	0.03974	0	0	0.013061	0.589673	0	0.074183	0.02005	0.123882	0	0	0	0	0	0	0.027915	mRNA	5.04697	0.386041	2	H	0.999989	[0.99998851063609451, 1.1489363905455511e-05]
XLOC_002398	2.46139	0.582294	4.49161	0.298998	2.28298	0.749614	3.33562	1.22164	0.00512	0.409408	0.230586	4.49389	1.32192	2.98533	0.016983	0.765228	1.88559	1.06911	5.64201	2.77058	3.16757	2.45309	5.53929	2.66663	3.51273	1.77529	3.40357	2.75093	0.139982	0.029492	1.75477	0.047425	mRNA	5.64201	2.00814	8	H	0.996468	[0.99646767362551703, 0.003532326374483002]
XLOC_002399	0.319799	1.01446	0	0	5.9056	5.33949	1.53081	0	6.92489	0	0	0.406287	0	0	0	0	0	0	3.39546	0.487786	0.025756	0.551858	0	0	1.70448	2.07899	5.97555	0	1.09169	0	0	0.027434	mRNA	6.92489	1.14939	5	H	0.999798	[0.99979822764873949, 0.00020177235126038934]
XLOC_002400	0	0.596236	0.034127	0	7.31538	0.020929	0.010306	0.010075	0	0.059296	0	0	0.015016	0.01655	0	0	0	0.013178	0.027759	5.92086	0.530629	2.01635	0.236424	0	0.023225	10.4497	0.027578	0.093064	0.012014	0.054674	0.237647	0.0785	mRNA	10.4497	0.868736	3	H	0.99997	[0.99997013443214, 2.9865567859945399e-05]
XLOC_002401	0	0.153757	1.00326	0.078172	3.56703	1.39247	0.005316	0	0	0	0.099683	2.33523	4.02729	4.21676	0	3.3154	0.023055	0.088358	0.350764	2.03834	2.63793	0.507444	1.50629	0.011632	0.574955	8.04364	0.007112	0.031999	0.006196	0.028198	0	0.34009	mRNA	8.04364	1.1372	5	H	0.999798	[0.99979822764873949, 0.00020177235126038934]
XLOC_002402	1.14293	5.89618	0.018399	1.29579	2.62935	0.022568	0.022226	0.09777	0.006397	0.166239	1.88177	3.95857	0.663868	1.41875	0.021218	2.86154	0.0241	0.078154	2.44695	3.75458	2.15358	0.772758	0.029992	0.723476	1.07057	0.092739	0.007434	0.016725	1.48981	2.45396	1.43074	0.059252	mRNA	5.89618	1.20964	3	H	0.99997	[0.99997013443214, 2.9865567859945399e-05]
XLOC_002408	2.8912	0.774992	0.626082	0.101855	2.13314	0.895911	0.465426	3.64442	6.26791	4.47409	0.032089	0.057565	0.331998	0.599474	1.99322	1.55828	0.031542	1.07244	5.31461	2.86123	5.3389	0.834226	1.48505	2.28095	3.22833	0.822643	2.54266	3.00607	7.88966	0.848725	0.080738	5.93783	mRNA	7.88966	2.20073	9	H	0.990869	[0.99086945246319658, 0.0091305475368033493]
XLOC_002447	0.012101	0.074696	3.64864	0.02577	0.0396	1.27034	0.040887	0.063948	2.81953	1.86308	0.009021	0.038838	4.77769	0.656577	0.005204	0.146562	0	1.86639	2.10888	1.08994	1.13441	2.48167	1.47311	1.20339	0.935174	0.005687	1.32381	2.95974	6.05317	0.032535	0.230458	0.037371	mRNA	6.05317	1.20088	3	H	0.99997	[0.99997013443214, 2.9865567859945399e-05]
XLOC_002448	0	1.31696	0.015913	5.65407	1.32988	0.702663	1.807	0.009396	0.033196	9.05806	4.43196	0.011412	5.26559	0.092609	0	0	0	0	8.28415	1.01392	3.73897	4.47455	1.80282	0.021033	0.714752	9.26417	0.115736	0.607537	0	0	0.812639	0.439253	mRNA	9.26417	1.90682	8	H	0.996468	[0.99646767362551703, 0.003532326374483002]
XLOC_002459	2.12188	5.12677	10.3594	3.30921	4.13332	0.750026	0.716964	0.127426	0.050024	1.19998	0.03595	0.43854	0.047482	0.401219	1.14764	6.97013	0.070674	0.15279	4.12544	0.433596	1.50698	0.40969	0.615659	0.534852	2.42342	0.060435	11.2636	8.50119	0.025327	0.533051	0.09741	0.496441	mRNA	11.2636	2.13083	8	H	0.996468	[0.99646767362551703, 0.003532326374483002]
XLOC_002482	0.052006	0.017835	0.058186	0.073835	0	0.023789	0.011715	0	0	0.01348	0.025846	0	0.017069	0	0	0	0.038108	0.074896	0.015776	0.0167	0	0.027614	0	0	0	0.016293	0	0.01763	0.013656	0.155365	3.27152	0.107074	mRNA	3.27152	0.126512	1	H	0.999996	[0.9999955800609257, 4.4199390743172891e-06]
XLOC_002498	0	0.877124	0.229765	0	0.075643	0.01708	4.54609	0.012333	0.043573	0.019356	0	1.58288	0.202201	0.013506	0.005353	2.07527	0.01368	2.57033	1.88026	0.005995	3.06134	2.17584	0.005675	1.39879	2.11802	0	0.46137	0	0.063731	0	2.35961	0	mRNA	4.54609	0.806713	2	H	0.999989	[0.99998851063609451, 1.1489363905455511e-05]
XLOC_002506	3.74215	3.21882	1.42421	2.60201	1.44118	9.94453	0.005182	4.27537	0	0.435293	0.011433	0.055377	0.958893	1.40636	0	1.08358	0.011238	0.066261	0.160511	0.421072	0.007411	4.83099	0.006993	1.34377	0.887489	0.115319	0.956778	0.015598	6.78393	0.034363	0.305365	0.063153	mRNA	9.94453	1.45671	6	H	0.999476	[0.99947567050139619, 0.00052432949860380064]
XLOC_002513	0.021227	3.95284	2.16123	6.88638	0	2.18478	0.007173	6.34517	0.016515	0.008253	0.007912	0.195874	0	0	0	0	0.007777	0	0.019318	0.010225	0.543663	0.016906	1.96474	0.667049	0.371741	0.099757	2.02478	0.010794	0.200667	0.009512	0	0.010926	mRNA	6.88638	0.867038	3	H	0.99997	[0.99997013443214, 2.9865567859945399e-05]
XLOC_002514	0	0	3.24067	0	0	2.98114	1.08744	0.053149	0	2.06462	0	0	0	0	0	0	0	0	0	0	0.07776	3.90891	4.91572	3.68836	0.306306	0	0.072744	0	0	0.144218	7.52232	6.46044	mRNA	7.52232	1.14137	6	H	0.999476	[0.99947567050139619, 0.00052432949860380064]
XLOC_002523	0	1.04971	0	0	0	3.36043	0.183869	0.089867	0	0	0	0	0	0	0	0	0	0	0.030952	1.86753	0	0	0.310138	0	0.854561	0.031966	3.53622	0	0	0.091444	0.206096	0.385127	mRNA	3.53622	0.374934	2	H	0.999989	[0.99998851063609451, 1.1489363905455511e-05]
XLOC_002524	0.033121	0	0.037056	0.015674	1.0839	0.090903	0.014922	0.014586	0	3.95764	0.02469	0.646673	0.793535	0.479231	8.3663	0.008915	0.040449	2.27998	0.060284	0.404149	0.341442	0.351719	0.050338	0.048978	1.68963	1.03767	0.049909	0	0.008697	0.079157	0.028672	0.079556	mRNA	8.3663	0.69118	2	H	0.999989	[0.99998851063609451, 1.1489363905455511e-05]
XLOC_002542	0.427533	0	0	0	0	0	0	0	0	0	0	0	0	0	0	0	0	0	0	0	0	0.1409	0.90072	0	0	0.374123	4.78516	0	0	0	0	0	mRNA	4.78516	0.207139	1	H	0.999996	[0.9999955800609257, 4.4199390743172891e-06]
XLOC_002547	1.00075	0.070735	0.008547	0.18438	2.00001	4.14098	3.43824	0.005046	0.011887	0	0.034169	1.42209	0.007522	3.91295	0	0	0.016793	0.006601	0.639612	3.6502	0	2.14777	2.27796	2.29327	2.29757	0.150783	0.815018	0.038847	0.018054	0.04108	0.28437	0.023593	mRNA	4.14098	0.966838	4	H	0.999922	[0.99992236942480317, 7.7630575196723002e-05]
XLOC_002552	0.604594	0.008886	2.38686	1.45922	0.476472	0.023705	0.058368	0.38227	0	0	0.038632	1.192	0.085041	1.106	0	0.460288	0.006329	0.007463	0.385155	1.10662	2.61275	0.852993	0.118141	1.33471	5.80032	0.657551	2.60821	0.026352	0.020412	0.007741	0.32151	3.96552	mRNA	5.80032	0.878566	2	H	0.999989	[0.99998851063609451, 1.1489363905455511e-05]
XLOC_002554	2.35361	1.42127	0.877764	0	3.26911	0.421288	0.011526	13.6211	0	0.026524	1.28411	0.533709	0	2.25799	0.044011	3.15363	23.5325	0.044211	0.093128	0.13144	0.065933	6.3707	2.78389	1.41237	4.46716	0.01603	0.06168	2.41102	22.3971	0.045856	0.693927	0	mRNA	23.5325	2.93133	7	H	0.998638	[0.9986381696811838, 0.0013618303188162881]
XLOC_002563	1.18226	3.65945	0.250866	0.347277	4.72669	0.769253	0.544114	5.91126	0.007929	1.41862	0.007598	5.11934	0.010035	1.22768	0	0.732429	0.007468	2.10479	1.5026	2.24839	4.08783	1.75335	1.87737	0.859082	0.7605	0.153269	0.046074	0.114019	2.27218	0.045672	1.31462	0.188855	mRNA	5.91126	1.41409	5	H	0.999798	[0.99979822764873949, 0.00020177235126038934]
XLOC_002585	0	0	0.028445	0.108286	0.618068	2.23292	0.292078	0.654994	0.158235	0	0	0	0.675884	2.56586	0.043737	0.533748	0	0.8348	0	0	2.97315	1.47817	6.60742	10.0759	10.1049	0.023896	2.59748	6.54174	0	0.045572	10.7845	0.157034	mRNA	10.7845	1.87927	5	H	0.999798	[0.99979822764873949, 0.00020177235126038934]
XLOC_002591	9.69709	1.32041	0.638199	1.15955	1.46671	2.49068	5.98366	0.077075	2.85428	0.131051	3.29549	0.020804	1.37857	0.407985	4.65003	2.282	18.9516	0.862553	0.660696	0.024978	4.76115	0.464633	4.51593	0.61347	3.60288	4.20376	0.011721	0.052739	0.040851	0.058094	0.224455	0.146802	mRNA	18.9516	2.40781	9	H	0.990869	[0.99086945246319658, 0.0091305475368033493]
XLOC_002596	0.379502	0.26688	0	1.01621	0.35035	0.784485	0.211012	4.43316	0.003737	1.04593	0.007162	1.12167	0.00946	0.505668	1.40077	0.170671	0.00704	0.004151	4.01332	0.754319	0.626772	1.49214	0.403013	1.3071	0.983914	1.72476	1.42894	0.024428	0.151373	0.004305	0.045745	0.00989	mRNA	4.43316	0.771496	2	H	0.999989	[0.99998851063609451, 1.1489363905455511e-05]
XLOC_002610	1.65015	3.08225	1.27595	3.38402	2.45838	0.191225	0.38906	1.80951	2.09971	1.5512	2.42744	2.21853	2.15912	1.02669	0.031542	1.45382	1.2226	0.427759	2.46954	0.430973	0.673368	2.33938	1.93278	2.21245	1.22014	5.21814	2.37717	0.059671	0.037554	0.016432	3.4316	0.037749	mRNA	5.21814	1.60362	4	H	0.999922	[0.99992236942480317, 7.7630575196723002e-05]
XLOC_002646	3.34729	3.45558	2.14969	0.400795	2.06856	1.6603	0.050614	2.10271	2.44054	2.2691	3.41222	1.70811	6.80995	0.018756	0.90192	4.31237	4.5108	0.092097	2.05531	0.183152	1.64537	2.49846	1.86767	0.289667	1.27213	1.38082	2.2763	0.055663	0.127079	0.046471	0.665822	0.008896	mRNA	6.80995	1.75263	6	H	0.999476	[0.99947567050139619, 0.00052432949860380064]
XLOC_002658	4.3834	0	4.72593	0	2.71995	10.2808	1.96584	0.973979	5.92137	0	14.7342	0	0	0.864878	2.57075	0.032176	0	10.3987	0	0.038388	9.28162	0	0.036338	0	1.21366	0.037454	10.4123	0.081055	2.88806	0.214284	2.1388	0.287154	mRNA	14.7342	2.69378	8	H	0.996468	[0.99646767362551703, 0.003532326374483002]
XLOC_002660	0.01817	0	1.32139	0	0	1.77036	0.147347	0.012003	0	2.21825	0	0.4228	0.214684	0.019718	0	0.014671	0	0	0.56222	0	0.070243	0.636743	0	0	0.871588	0.017078	3.00632	0.036958	0.028627	0.065138	0	0.018705	mRNA	3.00632	0.358532	1	H	0.999996	[0.9999955800609257, 4.4199390743172891e-06]
XLOC_002663	2.59143	1.58578	1.17484	1.28565	0.73862	1.86405	1.57547	0.820931	0.966824	0.719144	0.761235	1.05899	0.066397	0.951339	0	0.334484	0.148241	1.08215	0.666308	0.872359	2.21591	1.20461	1.99415	0.106845	2.1125	0.126764	2.04685	0.362509	0.136603	6.01784	1.52615	1.65616	mRNA	6.01784	1.2116	1	H	0.999996	[0.9999955800609257, 4.4199390743172891e-06]
XLOC_002676	7.11702	2.27436	0.025238	2.03368	4.07076	0	0.175309	0.029803	3.15894	6.63053	0	0	0.011105	0.391675	0	0.874299	0.504152	0.116951	7.69846	1.31472	0.021802	3.36867	4.02151	0.125093	1.03055	0.731471	2.62079	17.1261	8.32546	0.020217	2.18714	0.023222	mRNA	17.1261	2.37591	9	H	0.990869	[0.99086945246319658, 0.0091305475368033493]
XLOC_002715	0	0	0	0	0	0	0	0	0	0	0	0	18.704	0	0	0	0	0.70222	0	0	0	0	0	0	0	0	0	0	0	0	0	0	mRNA	18.704	0.606444	1	H	0.999996	[0.9999955800609257, 4.4199390743172891e-06]
XLOC_002717	0	1.5205	0.097267	1.3577	3.25149	0.357911	0.293751	0	1.82615	0.608419	0.259232	0.627811	0	1.3208	0	0	0	1.20193	2.29443	0.08375	0	0.484684	0	0	1.25769	0.245134	0.157204	2.47566	0	3.11661	0.451558	0.178991	mRNA	3.25149	0.733396	2	H	0.999989	[0.99998851063609451, 1.1489363905455511e-05]
XLOC_002720	0	0	6.75253	0.978426	1.34733	0	0	0	0	6.60932	0.015568	18.5161	0.452368	0.067988	0.035926	12.276	0.076513	0	1.33038	0.060354	0.020183	3.37644	1.98053	0.231617	6.18546	0.098142	3.3609	22.2797	0.148063	0.598929	0.054236	0.021498	mRNA	22.2797	2.71483	8	H	0.996468	[0.99646767362551703, 0.003532326374483002]
XLOC_002721	0	0	0	0	13.5648	0	0	0	0	0	0	0	0	0	0	0	0	0	0	0	0	0	0	0	0	0	0	0	0	0	0	0	mRNA	13.5648	0.4239	1	H	0.999996	[0.9999955800609257, 4.4199390743172891e-06]
XLOC_002724	0	0	0.015903	0.020181	0	0	0	0	0	5.55973	0	0.034216	0.013996	0.015425	0	8.66552	0.104157	0	0	0.219093	0	0	0	0	0.692668	0.01336	0.925317	0	0	0	0	0	mRNA	8.66552	0.508736	2	H	0.999989	[0.99998851063609451, 1.1489363905455511e-05]
XLOC_002737	0.199566	0	0	0	0	0	0.08429	0.379014	0	0	0	0	0	0	0	0	0	0	0.272429	6.89699	0.458079	0	0	13.6491	0.056982	0	0.789398	0	0.019652	0	0.021595	0	mRNA	13.6491	0.713346	2	H	0.999989	[0.99998851063609451, 1.1489363905455511e-05]
XLOC_002738	6.74229	3.54002	1.88327	7.39378	4.46074	3.44575	0.641027	0.26416	4.51465	2.11159	0.887371	3.24596	0.659276	0.413771	0	1.09633	0.020443	1.42232	3.22455	0.125423	1.83353	2.09611	2.12008	1.6709	2.49247	7.02756	1.31167	2.6577	2.02199	0.008335	0.064405	0	mRNA	7.39378	2.16867	9	H	0.990869	[0.99086945246319658, 0.0091305475368033493]
XLOC_002742	5.27933	0	3.31911	0	0.022643	0	1.73474	0	0.047101	1.15812	0.054159	5.75172	0	0	1.91641	0.117326	4.33874	0.031388	5.31145	0.034994	3.74482	0.433973	0	0	0	0.079665	0	0	0	0.043408	0	0	mRNA	5.75172	1.04435	6	H	0.999476	[0.99947567050139619, 0.00052432949860380064]
XLOC_002745	0.727181	0	0	0	0	0	0	0	0	0	0	0	0	0	0.009928	0	0.016916	1.84514	1.77526	0.144552	0	0	1.13676	0	0.193349	0.206127	0	3.94431	0.336437	0	2.9477	0.023765	mRNA	3.94431	0.415857	1	H	0.999996	[0.9999955800609257, 4.4199390743172891e-06]
XLOC_002747	0	0	7.84909	0	1.17691	0.889069	0.050036	0	0	0	0	0.014853	0	0.220961	0	0.508177	0.013564	1.21559	0.353761	0	2.61191	1.72489	0.118157	0	3.26981	1.67019	5.94121	3.991	4.92871	0.049769	0.849283	0.057166	mRNA	7.84909	1.172	5	H	0.999798	[0.99979822764873949, 0.00020177235126038934]
XLOC_002759	2.14707	3.96836	0.041899	0.762071	0	0.01713	0.016872	1.2534	1.21394	0.291204	3.96418	5.19839	0.024582	1.04307	0.042949	11.2285	0.09147	0.312803	1.32916	1.8038	0	1.32229	7.4901	1.44908	5.09448	5.67861	0.011286	0.012695	0.07867	0	0	0	mRNA	11.2285	1.7465	7	H	0.998638	[0.9986381696811838, 0.0013618303188162881]
XLOC_002763	0	1.66707	0	0	2.53778	0	3.58623	0.02676	0	0	0	0.097513	1.1567	0	6.09786	0	0	0	0	0	0.078303	0	0.295524	0	0.339289	1.90374	0	11.0826	0.031912	0	0.035069	0.166809	mRNA	11.0826	0.909473	3	H	0.99997	[0.99997013443214, 2.9865567859945399e-05]
XLOC_002793	0	0	0	0	0	0	0	0	0	0	0	0	0	0	0	0	0.149419	0.822256	0.742299	0.589313	0.459844	0.270677	0.309911	0.201028	0.103507	10.03	28.3305	8.50272	0.696092	0.243671	2.64786	0.279887	mRNA	28.3305	1.69935	3	H	0.99997	[0.99997013443214, 2.9865567859945399e-05]
XLOC_002799	0.043796	0	0.098001	0	0	0	0	16.3751	0.136291	0	8.16214	0	0.043122	0	0	0	0	7.64443	0	0	2.582	0	2.27644	0	0	0	0	0	2.2426	0	0	0.045086	mRNA	16.3751	1.23903	3	H	0.99997	[0.99997013443214, 2.9865567859945399e-05]
XLOC_002819	0.01248	3.04288	0.013963	0.389792	0.338391	1.33582	6.23236	0.024732	8.6895	3.66818	0.009303	0.150202	0	0.636511	0.021469	6.67082	0.045723	1.11069	0.011357	0.036066	0.277407	0.248484	5.14379	0.221455	0.750664	0.035189	0.112832	0.038076	4.21753	0.011185	0.37812	0	mRNA	8.6895	1.37109	7	H	0.998638	[0.9986381696811838, 0.0013618303188162881]
XLOC_002827	2.77765	0	0	0	0	0	2.07468	0.01073	0.012637	0	0.060545	0	0	0.493568	0	0	0	4.42128	0.886967	0.485091	0.266882	0.194058	0.044437	0	0	0.137405	0	0	0.012796	0	0	0.702313	mRNA	4.42128	0.393157	1	H	0.999996	[0.9999955800609257, 4.4199390743172891e-06]
XLOC_002828	3.77542	0.011629	0.354112	0	0.010569	0.015512	0.809715	0.716837	0.255028	0.219744	0.033706	0.02721	0.823599	1.96267	0	4.57275	0.066263	2.39299	4.35145	6.9147	2.77487	1.41344	4.99925	0.534901	1.71273	5.96021	3.60765	0.482834	2.21727	14.1323	9.26679	0.686548	mRNA	14.1323	2.34696	9	H	0.990869	[0.99086945246319658, 0.0091305475368033493]
XLOC_002829	0.992683	0.009545	0.155698	0.105372	0	0.127314	0.075234	0.006129	0.274272	0.021642	4.84809	0.111661	0.429328	0.332237	0	0.007491	0	1.8518	2.04323	0.857982	1.24632	0.022167	0.79524	0.569349	0.091831	3.54023	0.889125	0.028306	0.029234	0.249441	0.67463	0.038202	mRNA	4.84809	0.638243	2	H	0.999989	[0.99998851063609451, 1.1489363905455511e-05]
XLOC_002843	1.6555	3.1811	0.548807	0.012436	0.393124	3.07722	4.24418	1.5565	1.00174	0.980817	2.88613	0.04217	0.57784	0	0.436994	3.25346	0.019255	0.143806	2.47118	0.582234	0.719575	2.07894	3.14708	2.3186	1.54063	0.535132	0.00792	0	5.07172	0	5.42168	0.036068	mRNA	5.42168	1.49818	7	H	0.998638	[0.9986381696811838, 0.0013618303188162881]
XLOC_002859	0	0.007892	0	0.32672	0.222345	0.021054	0.461362	0.668881	0.035807	0.751576	0.343101	0.006155	0.045317	0.507787	0.019795	0.17343	0	0.03977	0.258298	0.029559	0.022241	0.006109	0.643542	1.2251	0.157698	2.84788	0.027742	0.015603	3.48071	0.006875	0.006641	0.015793	mRNA	3.48071	0.386712	1	H	0.999996	[0.9999955800609257, 4.4199390743172891e-06]
XLOC_002876	0	0.048903	6.86043	0.697345	0	0	0.010707	0	0	0.160169	0	0	0.889234	0	0	0	0	0	0	0	0.796285	0	1.05473	0.222589	0.229217	0.07446	0.057302	0	0.012482	0	0.027433	0.016311	mRNA	6.86043	0.348675	1	H	0.999996	[0.9999955800609257, 4.4199390743172891e-06]
XLOC_002901	0.969777	0	0.280004	0	0	0	0	0	0	0	0.279845	0	0	0.407379	0.026909	0	0	0	0	0.120545	0	0	3.67997	0	0	0	3.47893	0	0.024644	0	0	0	mRNA	3.67997	0.289625	2	H	0.999989	[0.99998851063609451, 1.1489363905455511e-05]
XLOC_002912	1.4467	4.88493	0.14526	0.842641	1.69086	1.79442	1.54795	1.9971	0.49782	1.44946	3.81608	0.037205	1.05007	2.67696	5.0015	0.022464	23.4306	2.10748	3.01298	1.41153	1.81944	2.51864	2.84988	1.33709	5.21813	2.31854	0.377308	7.45092	0.277611	1.07217	0.112393	3.46545	mRNA	23.4306	2.74005	8	H	0.996468	[0.99646767362551703, 0.003532326374483002]
XLOC_002937	0	0	0.043492	0.027595	0.02726	0.026673	0.013135	4.28198	0.007561	0.113354	0.021734	0	0.038275	0.010546	0.008359	0.109859	0.007121	1.97339	0.017689	0.037448	0.009392	1.16876	0.035448	0.021557	0.621564	0.018268	0.641419	0	0.007656	0.043549	0.016826	0.050022	mRNA	4.28198	0.293748	1	H	0.999996	[0.9999955800609257, 4.4199390743172891e-06]
XLOC_002941	0	0	0.611067	0	0	0	0	0	0	0	0	0.114323	0	0	0	0	0	0	0	0	0	1.05912	0	0.456504	0.488178	3.70497	0	0.024151	0.018707	0	0.513922	0	mRNA	3.70497	0.218467	1	H	0.999996	[0.9999955800609257, 4.4199390743172891e-06]
XLOC_002970	0	0	0.942994	0	0	0.018655	0	0	0	0	0	0	0	0.885139	0.011693	0	0	0.011747	0	3.18229	0	0.010827	0	0.21108	0.445081	1.98045	0	0.953964	0.010709	0.012184	7.47286	0.041983	mRNA	7.47286	0.505989	2	H	0.999989	[0.99998851063609451, 1.1489363905455511e-05]
XLOC_002971	0	0	0	0	0	0	0	0	0	0	0	0	0	0	0	0	0	0	5.47474	0	0	0	0	0	0	0	0	0	0	0	0	0	mRNA	5.47474	0.171086	1	H	0.999996	[0.9999955800609257, 4.4199390743172891e-06]
XLOC_002993	0	1.02228	0	0	0	0	0	0	0	0	0.017226	13.7579	0.045505	1.25384	0	0	0.016933	0	0	0.645568	0	0	0.042144	0	0	1.28143	0	0	0	0	0	0	mRNA	13.7579	0.565088	1	H	0.999996	[0.9999955800609257, 4.4199390743172891e-06]
XLOC_003009	0.178751	0.853824	0.099996	0.489433	0.393962	3.95986	0.043142	0.008434	0.536395	0.337564	4.25455	0.143427	0.565715	0.124701	0	0.608264	0	0	0.453168	0	1.93735	0.366084	1.05951	0.273774	2.17764	0.048002	0.323228	0	0	0.011443	0.077371	0.026288	mRNA	4.25455	0.604746	2	H	0.999989	[0.99998851063609451, 1.1489363905455511e-05]
XLOC_003016	0	0	0	0	0.195949	0.054779	0.263012	0.006592	3.47042	0.388	3.2212	0.016015	0.019652	0.974662	0	0.604346	0.007313	0.120722	4.877	0.009614	2.10257	0.691483	0.582409	1.09204	0.858619	1.04113	1.3534	0	0.165091	0.026832	0.734316	0.092458	mRNA	4.877	0.717801	3	H	0.99997	[0.99997013443214, 2.9865567859945399e-05]
XLOC_003024	1.15145	3.78346	0.17976	0	0.934749	0.024498	0.482563	0.536572	3.26382	0	0	0.007162	3.24301	0.096864	0.030711	3.63252	0.032703	1.34203	2.38824	0.429939	0.828166	0.113746	3.06047	0.277192	1.09421	0	6.432	6.10037	4.30337	2.00794	0.216359	0	mRNA	6.432	1.43731	8	H	0.996468	[0.99646767362551703, 0.003532326374483002]
XLOC_003033	0.011265	0.046359	0.113435	0.015994	0.0316	0.015459	0.007613	0.007442	0.008764	0.00876	0.008398	0.009039	0.011092	0.012225	0	0.181925	0	0.369897	0.020504	0.010852	0.021775	0.053833	0	3.74824	0.50607	0.021176	0.020371	0.034371	0.115368	0.040385	0.009752	0.023194	mRNA	3.74824	0.171411	1	H	0.999996	[0.9999955800609257, 4.4199390743172891e-06]
XLOC_003044	0.66266	1.04217	5.12843	4.60815	3.75705	1.8477	0.193957	0.108739	1.32004	2.51407	1.65816	1.39193	5.36515	1.00768	0.014522	1.61884	0.02165	0.368356	3.57998	1.94763	1.6317	1.85225	3.6295	1.0954	2.857	1.55906	3.81611	0.030048	0.169575	0.034045	2.13385	0.02607	mRNA	5.36515	1.78098	7	H	0.998638	[0.9986381696811838, 0.0013618303188162881]
XLOC_003114	0.416834	0.659267	2.0186	0.370977	1.18669	0.99037	0.033635	0	0.00968	0.483778	1.20583	0.184703	2.13786	1.61359	0.016054	2.60219	0.009118	1.47835	4.16717	1.4384	0.601281	0.886952	1.47505	0.179402	3.55751	0.888815	1.07437	0.031636	2.69558	0.144971	1.57265	3.06137	mRNA	4.16717	1.16227	3	H	0.99997	[0.99997013443214, 2.9865567859945399e-05]
XLOC_003156	0.803826	4.46309	0.756591	0.380409	3.22707	3.248	2.98766	4.04569	0.342461	1.50807	0.271077	0.143329	0.345477	2.7623	0.010975	0.401797	0.369302	3.47838	5.49814	0.866545	2.2998	1.53446	4.44456	1.04717	1.94784	3.92746	4.3202	0.090834	1.91477	0.062893	0.049704	0.032837	mRNA	5.49814	1.79946	9	H	0.990869	[0.99086945246319658, 0.0091305475368033493]
XLOC_003157	2.26197	0	13.1157	0.815595	1.40999	1.6506	0.764298	0.201602	0	9.98112	0.013383	0.259282	0	4.01319	0.015442	5.37786	7.827	2.63706	0.114364	0	0.01735	2.18759	6.25349	0.199104	9.59556	10.2926	10.7612	0.018258	0.240417	0.064357	0.077704	0.055442	mRNA	13.1157	2.81942	9	H	0.990869	[0.99086945246319658, 0.0091305475368033493]
XLOC_003174	1.10278	1.82142	0.060024	3.57987	1.37111	0.016361	0.221558	0.224452	0.004638	0	0	0.004783	0.246509	0	0	0.004813	0	0.072111	0.678113	2.40609	1.54974	0.963767	1.56007	1.91285	1.05299	1.10373	0	0	1.77505	0.037397	0.412827	0.061365	mRNA	3.57987	0.695138	1	H	0.999996	[0.9999955800609257, 4.4199390743172891e-06]
XLOC_003195	2.11419	0.03021	1.24842	0	0	0	5.75462	0.019397	0	0.365334	0.087558	0	0	0	0	0	0	0	0	0.198011	0	0	0	0.021711	0	0.055198	0.079646	0	0	0.026317	0	0.030228	mRNA	5.75462	0.313464	1	H	0.999996	[0.9999955800609257, 4.4199390743172891e-06]
XLOC_003200	0.383309	0.907009	0.153163	0.847396	0.798721	0.060116	1.68742	0.788564	0	0.004258	0.538828	0.114237	1.55277	1.14093	0.00942	1.81724	0.11235	0.208189	0.822259	2.10476	0.04763	0.92458	1.27331	0.874537	0.158435	2.49615	0.564398	0.027845	0.017255	0.245381	0.123249	3.57951	mRNA	3.57951	0.761976	1	H	0.999996	[0.9999955800609257, 4.4199390743172891e-06]
XLOC_003205	0	0	1.13084	0	0	4.40026	1.57805	2.80885	0.05423	16.4779	0	0	0	0.151289	0	0.028142	0	0	0	0	0.067369	2.52603	0	0	0.026537	0	0	0	0	0	0	0.035879	mRNA	16.4779	0.915167	2	H	0.999989	[0.99998851063609451, 1.1489363905455511e-05]
XLOC_003214	0.532952	0.775294	0.987393	3.97854	0.602806	0.629138	0.032918	0.193066	0.283106	0.309705	0.002136	0.834576	0.016927	0.730719	0	0.122623	0.016797	0.510033	0.508492	0.607265	0.290773	0.374263	0.692413	0.156777	0.34907	0.514385	0.896359	3.17346	0.018058	0.03852	0.034727	0.253672	mRNA	3.97854	0.577092	2	H	0.999989	[0.99998851063609451, 1.1489363905455511e-05]
XLOC_003232	0	0	0	0	0	0	0	0	0	0.065612	3.75512	0.169257	0.008308	0	0	0.102196	0	0	0	0.09754	0	0	1.09259	0	0	0	0	0	0	0	0	0	mRNA	3.75512	0.165332	1	H	0.999996	[0.9999955800609257, 4.4199390743172891e-06]
XLOC_003233	0.491223	0.600591	0.613316	2.06191	2.50286	0.840193	0.495534	0.004703	0	0.918958	0.079606	0	0.75003	0.873002	0.006124	0.505862	0.010433	0	5.30625	0.233179	0.942625	0.691748	1.11661	2.51612	2.80787	0.481772	0.03862	0	0.089733	0.044663	0.406756	0	mRNA	5.30625	0.794697	1	H	0.999996	[0.9999955800609257, 4.4199390743172891e-06]
XLOC_003245	1.07064	0.030597	0	0	0	0	3.65779	0.039292	0	0.023126	0	0.071589	0	0.096821	0.409299	0	0.130754	0	8.63388	0.286498	0.028743	0	0	0.021989	0.022644	0	14.6544	0.060492	0.046857	0.026654	0	0.030615	mRNA	14.6544	0.916959	3	H	0.99997	[0.99997013443214, 2.9865567859945399e-05]
XLOC_003252	0.010882	0	0	0	0.02035	0	0.007354	0	0	0.008462	0	0	0	0	0	0	0.007974	0.009403	0	0.010483	0	0.008667	0.009924	0	0.008286	3.00711	0.009839	0.011068	0	0.009753	0	0	mRNA	3.00711	0.098111	1	H	0.999996	[0.9999955800609257, 4.4199390743172891e-06]
XLOC_003256	1.43044	0.245274	3.94041	0.400016	1.10444	0.029742	1.46098	0.060848	2.18777	0.008427	0.989592	1.7173	0.186723	0.299876	0.004661	1.82878	0.007941	0.159184	1.07004	0.041758	0.319435	0.949392	1.55145	0.020031	2.09991	0.061112	0.666245	8.17213	0.004268	0.058273	3.11922	0.440647	mRNA	8.17213	1.08238	3	H	0.99997	[0.99997013443214, 2.9865567859945399e-05]
XLOC_003306	0	0	0	0	0	0	6.6548	0.011914	0.028063	0.028049	0	0	0	0	0	0	0	0	0	0	0	0	0	0	0	0	0	0	0	0	0	0	mRNA	6.6548	0.210088	1	H	0.999996	[0.9999955800609257, 4.4199390743172891e-06]
XLOC_003313	0	0.012034	1.00767	3.23822	0	0	0	0	0	0	0.043597	0	0	0	0	0	0.017142	0.464918	0.894162	0	0	0	0.927953	0	0.338426	2.35264	0	0	0.018429	0	1.01256	0.024082	mRNA	3.23822	0.323495	1	H	0.999996	[0.9999955800609257, 4.4199390743172891e-06]
XLOC_003339	3.99509	3.2405	0.323901	2.44965	0.487237	1.36665	0.641695	0.260086	0.180181	0	0.371195	0.984913	1.9383	0.364429	0.009961	3.59054	0.050912	0.060036	2.33956	1.11555	1.04083	3.2649	5.03698	0.188367	3.03308	6.12767	3.7796	11.1529	0.775402	0.083027	0.160394	0.059604	mRNA	11.1529	1.82729	9	H	0.990869	[0.99086945246319658, 0.0091305475368033493]
XLOC_003345	0.006744	0.006938	0	0	1.91058	0.009255	1.4629	0.075732	0.005247	1.90881	0	0	0.00664	0.029273	0.005801	0	0.004942	0.029136	0	0	0.293295	0.026855	0.848645	0.443779	0.975606	0.012677	4.59732	0.061727	0.005313	0.054396	0.005838	0.013885	mRNA	4.59732	0.400042	1	H	0.999996	[0.9999955800609257, 4.4199390743172891e-06]
XLOC_003348	0.876603	1.67488	0.500392	3.83524	0.083637	0.02455	0.024179	0.059089	21.3224	0.055645	1.37363	0	0.19376	0.194139	0.369316	0	0	3.53995	1.75835	3.48127	1.78087	6.54	0.228391	0.357145	0.912639	4.47268	0.032349	1.12805	0.070466	0	0.247792	0.62616	mRNA	21.3224	1.74261	6	H	0.999476	[0.99947567050139619, 0.00052432949860380064]
XLOC_003371	0.463103	0.695141	3.82229	10.5198	4.15973	1.23978	0.12313	0.170512	0.602446	0.814675	0.033957	1.60818	1.4352	1.16165	0.00653	2.29266	0.011126	0.354239	2.04509	1.74062	3.12569	2.27954	0.886138	0.421001	3.7631	4.30987	5.73831	0.965133	0.077748	0.18371	4.77795	0.312613	mRNA	10.5198	1.8794	8	H	0.996468	[0.99646767362551703, 0.003532326374483002]
XLOC_003380	0.509725	4.00703	0	0.148447	0	0	0.044162	0.008634	0	0.121958	1.94862	0.933351	0.823599	3.36145	0	0	0	0	2.89036	0.654718	2.45054	0	0	1.4399	0.109467	13.5004	5.57755	2.87114	0.061776	0	0	0	mRNA	13.5004	1.29571	4	H	0.999922	[0.99992236942480317, 7.7630575196723002e-05]
XLOC_003381	0	0	0.381407	0	0	0	2.5341	14.9446	0.02411	0	0	0	0	0	0	0	0	0	0	0	0	0.024683	0.084781	0	0.023597	0.087384	0	0	0.048827	0	0.026828	0	mRNA	14.9446	0.568135	1	H	0.999996	[0.9999955800609257, 4.4199390743172891e-06]
XLOC_003383	0.182163	1.9397	0.305713	1.06036	4.9224	1.37491	0.270825	0	3.40127	1.45191	0	0.087699	2.65452	0	0	0.007354	0.073415	0.173144	1.34282	0.386067	0.140844	0.544063	1.4701	0.067345	1.78923	0.042803	2.61047	0.101895	0.394632	1.21629	0.01577	12.8923	mRNA	12.8923	1.27875	3	H	0.99997	[0.99997013443214, 2.9865567859945399e-05]
XLOC_003384	0.03851	0	1.62292	0	2.63457	0.008808	1.34894	1.00062	0	0.10481	1.13875	2.72436	0.050557	4.32538	0	0	0.399767	0.033276	0.052571	0.612126	0.899461	0.679885	1.61539	0.118642	0.009774	3.72212	0.017409	0.006528	0.005056	0.028762	0.016669	0.006607	mRNA	4.32538	0.725696	2	H	0.999989	[0.99998851063609451, 1.1489363905455511e-05]
XLOC_003395	2.85061	1.67585	2.01485	0.19272	1.0323	2.5831	2.06705	0.02989	3.06257	2.75145	2.87384	0.871348	0	4.62546	0.007784	2.51365	3.34873	3.03399	9.06751	1.29023	0.034984	0.562185	1.92277	6.28968	1.26783	0.017011	3.78006	10.1607	0.014258	0.00811	4.22256	0.04658	mRNA	10.1607	2.31936	9	H	0.990869	[0.99086945246319658, 0.0091305475368033493]
XLOC_003412	2.55763	4.32055	0.556413	1.30005	1.22524	6.51056	0.021338	0.20337	0.221088	0.613833	0.464885	0.15835	0.948239	0.034266	0.00679	0.631027	7.24202	0.034105	3.16815	0.076045	0.350945	0.553266	0.95019	1.58758	0.450787	1.08324	3.33304	0.040141	0.198995	0	1.16855	0.040631	mRNA	7.24202	1.2516	5	H	0.999798	[0.99979822764873949, 0.00020177235126038934]
XLOC_003413	0.069458	0.464486	1.65138	0.012327	0.17048	0.047659	0.005867	0.011471	0.006755	0.027005	0.019417	0.006967	1.17117	0.612427	0.343535	0.007011	0.006362	0.052515	0.039507	0.050184	0.025174	0.020745	0.023752	0.609862	0.26443	0.032642	0.00785	0.03532	0.170991	0.256784	3.28455	2.54729	mRNA	3.28455	0.37673	1	H	0.999996	[0.9999955800609257, 4.4199390743172891e-06]
XLOC_003431	0.817875	0.320548	0.653616	2.37764	0.109247	0.427571	0.157916	0.257275	0.0303	0.272564	0.116132	2.84376	0.306777	0.169058	7.70505	0.408819	0.171231	0.403835	1.59498	1.08804	0.828093	0.589358	2.27296	0.25917	0.622737	0.146422	0.387339	0	0	0.27924	0.472015	1.28297	mRNA	7.70505	0.855392	1	H	0.999996	[0.9999955800609257, 4.4199390743172891e-06]
XLOC_003432	0	0	0.105663	0	0	0	1.1579	0	0	2.10869	0.382181	0	0	0.146409	0	0	0	0	0	1.31269	0.508525	0.193415	0	0	0.08218	0.304334	0	7.23102	0	0	0	0	mRNA	7.23102	0.422906	1	H	0.999996	[0.9999955800609257, 4.4199390743172891e-06]
XLOC_003441	1.08772	2.02341	0.042453	2.61271	3.73111	4.33052	1.13678	2.98693	0.01476	3.43243	2.84742	0.314604	0.006227	0.006863	0.010879	3.20167	0.027804	2.55735	0.443153	0.377712	3.50824	1.11311	0.513243	0.07949	1.19896	0.065382	0.160095	6.65669	3.95557	0.039674	0.131389	0.01953	mRNA	6.65669	1.51981	7	H	0.998638	[0.9986381696811838, 0.0013618303188162881]
XLOC_003461	1.93235	0.380424	1.08099	0.03387	0.011153	0.065476	1.3784	0.441254	15.4695	11.5014	0.035568	0.047855	7.72791	8.2714	0.082081	11.2881	0.078664	0.175217	0.466782	2.86122	0.345845	1.58652	1.62069	10.0013	2.52484	0.056056	5.50012	0.036393	0.037586	11.2997	4.88419	1.69453	mRNA	15.4695	3.21617	9	H	0.990869	[0.99086945246319658, 0.0091305475368033493]
XLOC_003464	0.965299	0.427268	2.49908	4.79666	5.18454	0.754763	1.31225	0.23727	3.20479	2.33041	0	0.027019	0	3.43494	0.511704	0.580047	0.008225	0	0.367739	0.032439	1.3994	0	1.90379	1.21999	1.32468	1.81456	1.88759	0.045662	0.760435	0.040239	5.74263	1.66389	mRNA	5.74263	1.38992	5	H	0.999798	[0.99979822764873949, 0.00020177235126038934]
XLOC_003485	2.41372	0.470396	1.79639	1.11712	1.46149	3.12266	3.31259	0.007024	0	1.25679	0.047559	0.7764	0.010469	0	0.036585	0.532319	0	3.32602	0.019354	0.010243	0.205532	3.70084	2.22044	1.88688	1.62732	3.48791	0.490299	0.010814	0	0.057178	0.119664	0.076623	mRNA	3.70084	1.05002	5	H	0.999798	[0.99979822764873949, 0.00020177235126038934]
XLOC_003486	0.169483	0.450444	0	0	0.079235	0	0.066811	2.01524	0.010988	0.845654	1.8425	0	1.58531	0.015327	0.097188	0.84391	0.238032	0	2.27505	0.013606	0.17745	1.50733	0.012879	0.334171	0.473167	0.424789	0.038309	0.014364	0.166892	0.025316	0.110039	23.9608	mRNA	23.9608	1.18107	1	H	0.999996	[0.9999955800609257, 4.4199390743172891e-06]
XLOC_003496	1.66743	0	0	0.031883	0.005249	2.0725	0.364224	0	0.026207	0.078582	0.983523	0	0.016584	0	0.251116	0	0.004114	0	1.5328	0.984334	1.26426	0.008943	0.547796	0.601912	1.79539	3.01305	0	1.94704	0	0.010063	0.058322	2.17887	mRNA	3.01305	0.607631	1	H	0.999996	[0.9999955800609257, 4.4199390743172891e-06]
XLOC_003527	0	0	0.051796	0	0	2.00756	0.031285	0	0	0	0	0.86922	0.018233	0	0.453957	5.97347	0.006785	1.80811	0.075836	0	0.519011	0.597314	0.439043	0.027384	1.11387	0.017405	0.008371	0	0	0.016596	0	0.009531	mRNA	5.97347	0.438899	1	H	0.999996	[0.9999955800609257, 4.4199390743172891e-06]
XLOC_003539	1.61351	2.94187	1.86541	3.88157	2.61501	0.258326	1.39326	0.45003	0	5.91087	0.013365	3.80485	5.11907	0	0	0.839607	0	1.37871	1.44393	4.99985	1.87995	5.44015	0.825588	5.90541	1.89741	2.77187	4.83031	5.1417	0.063554	0.056236	0.131919	0.369111	mRNA	5.91087	2.12008	9	H	0.990869	[0.99086945246319658, 0.0091305475368033493]
XLOC_003557	0.015122	5.86519	26.4272	0.021469	12.1597	0.954584	0.010219	0.589369	0	1.43457	0.011273	0	6.29812	0.03282	0	0	0	0.731727	2.25696	3.52534	2.89374	2.96278	0.01379	0.011181	0.782947	0.14213	0.013672	0	5.34875	0	0.013091	0	mRNA	26.4272	2.26612	6	H	0.999476	[0.99947567050139619, 0.00052432949860380064]
XLOC_003571	0.969353	0.080861	3.42949	0.074391	0	0.755006	0	1.3326	0	0	0	0.294301	0.128978	0.767628	0	0	0	0.113189	1.4544	0	2.0003	0.020866	0	0.038742	0.179531	0.073872	0.071061	0	0.041277	0.02348	0	0.05394	mRNA	3.42949	0.371978	1	H	0.999996	[0.9999955800609257, 4.4199390743172891e-06]
XLOC_003572	0	0	0.031168	0.019775	0	4.10959	1.73194	0.018402	1.96136	0.054155	0	0.759979	3.84001	0.030231	0	0	0	0	0.025352	6.45407	0.57885	0.332804	3.73422	0.195675	0.604507	0.144006	0.667444	0.028331	1.63491	0.187249	0.10852	0.329789	mRNA	6.45407	0.861948	4	H	0.999922	[0.99992236942480317, 7.7630575196723002e-05]
XLOC_003576	0.017271	1.75908	2.9178	0.04904	0.500606	0.094804	4.58685	0.057045	0.013436	0.02686	12.0508	0.291017	1.3434	1.87423	0.014856	4.43468	0.063277	2.76084	6.05131	1.43085	0.283761	1.7882	1.54342	0.715116	1.49912	0.486985	0	0.105389	0.040817	0.340532	4.09662	0.071117	mRNA	12.0508	1.60341	5	H	0.999798	[0.99979822764873949, 0.00020177235126038934]
XLOC_003589	0	0	0	0	0	0	0	0	0	0	0	0.178801	0.073136	0	0	0	0	0	0	0	0.071788	0	0	0	0.395895	0	0	0	0.117029	0	10.3526	0.076465	mRNA	10.3526	0.352054	1	H	0.999996	[0.9999955800609257, 4.4199390743172891e-06]
XLOC_003610	0.840783	5.3098	6.9756	0.055094	1.46344	0.088755	0.533221	1.01683	0.633989	4.79785	0.009643	1.21434	1.08257	0.280742	0.022253	4.83584	0.047392	3.34193	6.69818	1.32086	0.212524	1.35989	0.896454	0.430385	1.67431	1.92091	1.46188	0.263106	0.03057	0.011593	1.92601	0.039948	mRNA	6.9756	1.5874	6	H	0.999476	[0.99947567050139619, 0.00052432949860380064]
XLOC_003628	2.24051	2.9496	1.61572	2.06535	0.109214	0.510015	0	0	0	3.50096	1.55939	0.00852	3.86839	1.82066	0	0	0.007781	0.357836	0.792414	2.48571	1.03651	3.5097	3.98938	0.117768	3.88081	0.638738	2.45773	0.075595	11.0167	0.0571	0.101115	0.054655	mRNA	11.0167	1.58837	6	H	0.999476	[0.99947567050139619, 0.00052432949860380064]
XLOC_003634	0	0.026373	0	0	4.33834	0.809104	1.88825	0	0.019943	2.73089	0	0.596496	9.96983	0.278184	2.73418	0	0.432032	0	0	0.04939	0.545051	0.06125	9.65427	0.398033	2.77161	0.867376	0.023177	0	0.605825	0	4.94869	2.16391	mRNA	9.96983	1.43476	4	H	0.999922	[0.99992236942480317, 7.7630575196723002e-05]
XLOC_003636	0.870671	0.03583	4.51997	0	0	0	0	0	0	0	0	0	0	0	0	0	0	0	0	0	0	0	0	0	0	0	0	0	0	1.65428	0	0	mRNA	4.51997	0.221274	1	H	0.999996	[0.9999955800609257, 4.4199390743172891e-06]
XLOC_003637	0.760563	4.15785	10.2947	0.190553	16.0076	0.880003	1.03803	0.275837	0	0.974096	0	0	0	3.8193	0.012828	0	0	0	0.095003	0	0.014413	0.475098	0.244783	2.33762	2.40723	0.616732	0.0809	0	3.53616	0.013366	0	0.015352	mRNA	16.0076	1.50775	5	H	0.999798	[0.99979822764873949, 0.00020177235126038934]
XLOC_003643	0	0	0	0	0	1.50268	0	0	0	0	0.015402	0.011052	7.57422	0	0	0	0	0	1.56061	0.006634	0	0	0	0	0.566319	0.032364	0	0.007004	0	0.012344	0.005962	0.028358	mRNA	7.57422	0.353842	1	H	0.999996	[0.9999955800609257, 4.4199390743172891e-06]
XLOC_003647	0.876726	0.709146	1.60328	0.008584	1.74127	3.66749	1.07872	0.027959	0	2.91975	0.93753	3.6144	2.96476	3.77942	0.171629	1.0985	0.022153	4.1013	0.060529	0.867885	0.105186	1.95033	1.35636	0.523065	0	1.46052	1.11521	0.012299	0	0	0.303587	0	mRNA	4.1013	1.15867	4	H	0.999922	[0.99992236942480317, 7.7630575196723002e-05]
XLOC_003676	8.54671	0.876219	0.016717	0.275775	11.8473	0.061514	3.37253	0.00987	0.011624	0	1.5037	1.67847	0	2.36735	0.051409	0	0	0.619726	5.99674	0	5.12649	3.83192	1.86667	0.397722	2.53703	1.29202	0.013509	0.015196	11.3352	1.51322	0.012935	7.32165	mRNA	11.8473	2.2656	8	H	0.996468	[0.99646767362551703, 0.003532326374483002]
XLOC_003710	1.99548	2.15591	1.99628	2.92777	2.51547	6.82696	2.37023	0.058749	0.272436	5.34664	0.377069	3.25136	9.71989	1.1883	0.028687	0.673232	0.016292	4.13535	5.26091	4.05885	2.75588	2.21794	1.72843	2.83992	1.14694	0.668718	2.91985	11.7753	0.030651	0.009963	7.97807	0.949863	mRNA	11.7753	2.81867	9	H	0.990869	[0.99086945246319658, 0.0091305475368033493]
XLOC_003711	1.12279	0.964881	0.532043	2.70993	0.012351	5.42004	4.56597	0.034904	0	0.071901	0.014771	0.116589	2.49066	0.164849	0.011362	0.757284	1.1228	3.34999	1.9114	5.35726	0.280861	2.00417	0.168637	1.47968	1.70981	0.024831	1.18235	0.295551	0.026015	9.21636	3.56776	0.040794	mRNA	9.21636	1.58527	6	H	0.999476	[0.99947567050139619, 0.00052432949860380064]
XLOC_003724	0.007217	0.200461	3.59298	0.010246	6.69363	0.009903	1.20458	0.004767	0	0.005612	0.123733	0.411124	0.76029	3.64159	0	1.07801	0	0.037414	6.69235	2.90594	2.81774	0.701211	3.73786	0.09071	1.78579	0.006783	0.006525	0.007339	9.82368	0.012935	3.95452	0.007429	mRNA	9.82368	1.57289	7	H	0.998638	[0.9986381696811838, 0.0013618303188162881]
XLOC_003732	0	0	0	4.61853	0	0	1.17552	0	6.94224	0.702667	8.7908	0	0.311405	4.68244	0.058295	0	0.049661	0	3.78289	0.021763	0	0.017992	0.0206	1.97101	6.53632	0	1.9608	0.022975	0.017796	7.00533	0	0.069767	mRNA	8.7908	1.52371	7	H	0.998638	[0.9986381696811838, 0.0013618303188162881]
XLOC_003740	0.259164	3.64009	2.43315	0	3.0027	2.45864	0.030459	0.372174	0.035065	0	0.0084	6.67248	0.088757	7.99708	0.048461	0.018197	14.9282	0.282358	1.13827	0.010855	0.413827	6.11156	4.11008	0.016663	1.70733	0.084726	1.44666	0	0.017753	0	2.87759	0	mRNA	14.9282	1.88158	7	H	0.998638	[0.9986381696811838, 0.0013618303188162881]
XLOC_003746	0.017486	1.60105	1.42813	0.533737	0.490479	2.1356	1.54795	0.571761	0.013603	0.802212	2.99149	0.708524	3.25392	0.607207	0	0.995379	0.006406	0.695013	0.222783	1.55812	0.861863	1.10018	1.15601	1.04076	0.652369	1.32298	1.61254	0.026675	0.006887	0.517147	0.219486	0.468007	mRNA	3.25392	0.91143	1	H	0.999996	[0.9999955800609257, 4.4199390743172891e-06]
XLOC_003751	1.14596	0.209596	8.46209	0.470013	4.85744	0	9.13816	0.740184	0.019812	0	0	0.919504	3.73602	1.79629	0.087619	0.987003	0.074641	0	0	0.613306	6.47294	4.92858	0.11611	5.08388	0.562306	0.574444	0.023024	0.233093	0	0.479289	0.176363	1.91373	mRNA	9.13816	1.68192	7	H	0.998638	[0.9986381696811838, 0.0013618303188162881]
XLOC_003765	0	0	0	0	1.40304	0	0.179477	0	0.030993	8.09555	0	1.11878	4.53698	0.014411	0	0.375284	0.009731	0	0	0	0.243846	0.401897	0	0	2.03229	0.012481	1.80092	0.013505	9.47765	0.035704	0	0.04101	mRNA	9.47765	0.931986	3	H	0.99997	[0.99997013443214, 2.9865567859945399e-05]
XLOC_003784	2.19393	0.689201	0	0	1.15878	0.206845	3.11236	0.464654	0	0.22139	1.3858	2.25759	3.59478	4.08922	5.1716	0.067615	2.36849	0.072356	0	0.951882	3.22101	0.853668	2.09226	0	0.841613	0.204632	2.74069	0.017033	0.013193	12.368	4.87136	4.75838	mRNA	12.368	1.87463	8	H	0.996468	[0.99646767362551703, 0.003532326374483002]
XLOC_003792	0	0	0	0	0	0.070591	0.312857	0.01699	0	0	0	0	1.36749	0	0	0.041535	0.018846	0	0.023407	0	0	2.27378	1.28995	0.798712	0.019583	8.29163	0	14.5697	0.040523	0	0.04453	0.026477	mRNA	14.5697	0.912707	2	H	0.999989	[0.99998851063609451, 1.1489363905455511e-05]
XLOC_003803	0	0	0	0	0	0	0.073857	0	0	0	0	0	0	0	0	0	0	0	0	4.29325	1.58439	0.106387	0.011073	0	1.07254	0.125549	0	0	0	0	0.420494	0.012501	mRNA	4.29325	0.240626	1	H	0.999996	[0.9999955800609257, 4.4199390743172891e-06]
XLOC_003823	0	0	3.05379	0	0	0	0.290683	0.413304	0	0	0	0.502024	0	0.178228	0	0	0	0	2.54805	0	1.42857	0.012458	0.014263	0	0.303695	0.007351	0	0	0	0	0	0	mRNA	3.05379	0.273513	1	H	0.999996	[0.9999955800609257, 4.4199390743172891e-06]
XLOC_003834	0.932263	0	3.41103	0	1.28396	0	0.017027	0	0	0	3.25883	0.030326	0.756661	1.49018	0	0	0.009231	0	1.10066	2.29376	5.40603	0	0.930541	0	3.95204	0.047364	0.01139	0	6.01422	0.011291	2.60654	0.025938	mRNA	6.01422	1.04967	5	H	0.999798	[0.99979822764873949, 0.00020177235126038934]
[truncated: 6,496 more rows]
