# Supplementary material for: HIPSTR and thousands of lncRNAs are heterogeneously expressed in human embryos, primordial germ cells and stable cell lines
Source: Sci Rep. 2016 Sep 8;6:32753. doi: 10.1038/srep32753 (PMC5015059; doi:10.1038/srep32753)
Supplement: Supplementary Data Table S6 [file srep32753-s7.xls]

## Sheet: Table S6
Table S6. Genes from K562 cells with expression levels 3-30 FPKM used for heterogeneity of expression analysis, and their corresponding heterogeneity flags
	flag	average max expression, FPKM					mean average expression, FPKM					average number of expressing cells out of 96 cells
lncRNA	H	10.303					0.389072					2.68591
	L	21.2776					3.05911					31.6333
	U	18.2188					1.89361					18.0667
mRNA	H	12.7912					0.546348					4.45794
	L	22.9393					3.50791					34.3784
	U	21.2554					2.02677					18.8
		median max expression, FPKM					median average expression, FPKM					median number of expressing cells out of 96 cells
lncRNA	H	7.9671					0.282719					2
	L	23.2939					2.89316					28
	U	16.2669					1.88887					17
mRNA	H	11.5234					0.416239					3
	L	23.7486					3.26431					32
	U	21.6767					1.95953					19
	Expression, FPKM
id	cell01	cell02	cell03	cell04	cell05	cell06	cell07	cell08	cell09	cell10	cell11	cell12	cell13	cell14	cell15	cell16	cell17	cell18	cell19	cell20	cell21	cell22	cell23	cell24	cell25	cell26	cell27	cell28	cell29	cell30	cell31	cell32	cell33	cell34	cell35	cell36	cell37	cell38	cell39	cell40	cell41	cell42	cell43	cell44	cell45	cell46	cell47	cell48	cell49
HIPSTR	0	5.47705	0	0	0	0	0	0	0	0	0	0	0.065955	0	0	0	0	0.041187	0	0	5.01372	0.03008	0	0	0.070158	0	0	0	0.517404	0	1.82205	0	0	0	13.1668	0	0	0	0	0	0	0	0	0	0	0	0	0	0
XLOC_000003	7.43968	0	2.36054	0.473649	0.099064	0.337563	0.06608	2.37169	0	0	0	0.439443	0.337082	0	0	0	0	0.367616	0	0	0.110096	0.175852	0	0.106023	0	0.091439	1.33993	0.312585	0.381415	1.7539	0.223669	0	4.68687	1.27575	0.039949	0.252253	10.389	0.790648	0.036053	0.039442	0.246842	0.140734	0.336995	0.202103	0.234701	0	12.4383	11.1785	0
XLOC_000004	0	0	0	17.0783	0	0	0	0	0	0	1.76636	6.75211	6.15599	0	0	0	0	0	0	0	0	0	0	0	0	0.299727	0	0	0	0	0	0	0	2.9959	0	3.01214	8.26749	0	0	0	0	5.53574	0	0	0	0	16.5539	0	0
XLOC_000005	0	0	0	0	1.74207	0.703539	0	0	0	0	0	0	0	0	0	0	0	0.23943	0	0	0	0	0	0	0	0.714653	0	0	0.372626	0	0	0	0	0	0	0	0	0	0.140891	0	0	0	0	0	0	0	0	0	0
XLOC_000016	0	0	0	0	0	0	0	0	0	0	1.77024	4.06015	21.8305	0	0	0	0	0	0	0	0	0	0	0	0	0.300384	0	0	0.469869	0	0	0	0	0	0.196854	0	0	0	0	0	0	0.277394	0	0	0	0	0	0	0
XLOC_000017	0	0	0	0	5.91465	0	0	0.121495	0	0	0.680917	0	0	0	0	0	0	1.10324	0	0	0	0.499964	0	0.100478	0	0.751024	0	0.592475	0.271101	0	0	0.276651	0	0	0	0.478122	0	0	0.17084	0	0.350899	0.373446	0	0.218896	0.33364	0.073701	0	0	0
XLOC_000022	0	0.111857	0	0	0.108903	0.461798	0	0.281864	0	0	0	0.281801	0	0	0.490295	0	0	0.359223	0	4.53788	0.282404	0.354413	0.202676	0.310806	0.595686	0.223378	0.145482	0.333216	0.349413	0.435726	0.327844	0.32091	1.63566	0.111638	0.058555	0.237691	0.088022	0.289724	0.211382	0.057812	0.271357	0.082512	0.227977	0.169276	0.387015	0.113989	0.137079	16.3849	0
XLOC_000035	0	0.441382	0	6.39213	1.7189	0	0	0	12.4191	0	0	0.317706	0.278516	0	0	0	0	2.48058	0.803721	1.08523	0	0.635679	0	3.67927	2.64437	0.881436	0	0	0	0.34387	0	0.211049	0	0.220258	0.115528	0.625277	0	1.14324	0	2.50936	0	0	0.449793	0	0.339365	1.34938	0	0	0
XLOC_000048	0.925634	0.822887	0	0.392872	0.493018	0.615986	0.082216	0.398761	0	0	0.44697	3.07546	0.479306	0	0.416181	0.233696	0	1.06723	0.25934	0.933799	1.13008	0.492282	0.24577	0.791471	0.695256	0.985978	0.277854	0.282847	1.54229	0.55479	0.46381	0.408601	1.6661	0.236906	0.969229	0.694954	1.56904	0.491857	2.42229	0.687024	0.767794	0.175099	0.387031	0.35922	0.438018	0.241895	0.349073	0	0
XLOC_000097	0.785941	0.913684	0	0.667162	0.575593	0.332833	0.139616	0.406297	0	0	0	0.174088	0.305228	0	0	0.396855	0.26801	1.10034	0.342535	0.594655	1.16307	0.185773	0.083472	1.90407	2.03932	0.193195	0.157281	0.42028	0.906601	1.31898	0.787627	0.077097	1.88621	0.362075	0.717449	0.228416	1.2688	1.25288	0.380875	1.41668	0.782305	0.297348	0.273852	0.488012	0.247942	0.821556	8.49657	0	0.391483
XLOC_000105	0	1.50419	0	0	0	0	0	0	0	0	0	0	0	0	0	0	0	0	0	0	0	0	0	0	0	0	0	0	0	0	0	0	0	0	0	0	0	0	0	0	0	0	0	0	0	0	0	0	0
XLOC_000127	2.60186	0.444817	0	0	1.99212	3.22684	0	4.03515	0	0	0	0.096053	0	0	0	0	0	0	0.728978	0	0.577554	1.15313	0.138166	0	0.177663	0	0	0.099381	1.00044	0.207928	0.782233	1.91422	0	0.133183	0.908133	0.189043	0	1.38256	0.819578	0.551758	1.51073	0.590622	0	0.403892	0.102602	0.271977	0	0	0
XLOC_000163	0	0	16.3456	0	1.02896	0.31166	0	0.887719	0	0	0	0.190183	0.333447	0	0	0	0.439181	1.48491	0	0	0.19059	0.913263	0	0.734153	0.351767	0.633167	0	0.196772	0.990416	0	0	0	3.09088	1.0548	0	0.499065	0	0	0	0.273116	0.427315	0.389805	0.179501	0.199923	0.609445	0	3.23793	0	0
XLOC_000181	0	0	0	0	0	0	0	0	18.7736	0	0	0	0	0	0	0	0	0	0	0	0	0	0	0	0	0	0	0	0	0	0	0	0	0	0	0	0	0	0	0	0	0	0	0	0	0	0	0	0
XLOC_000182	0	0	0	0	1.16543	0	0	0	0	0	0	0	0	0	0	0	0	0	0	0	0	0	0	0	0	0	0	0	2.80445	0	0	0	0	0	0	0	0	0	0	0	0	0	0	0	0	0	0	0	0
XLOC_000231	0	0	0	0	0	0	0	0	0	0	0	0	0	0	0	0	0	0	0	0	0	0	0	0	0	0	0	0	0	0	0	0	0	0	0	0	0	0	0	0	0	0	0	0	0	0	0	0	0
XLOC_000273	0	0	0	0	0	0	0	0.685868	0	0	0	0	0	0	0	0	0	0	0	0	0	0	0	0	0	0	0	0	0	0	0	0	0	0	0	0	0	0	0	0	0	0	0	0	0	0	0	0	0
XLOC_000278	0	0	0	0	0	0	0	0	0	0	0	0	0	0	0	0	0	0	0	0	0	0	0	0	0	0	0	0	0	0	0	0	0	0	0	0	0	0	0	5.03558	0	0	0	0	0	0	0	0	0
XLOC_000310	0	0.086213	0	0	0.041968	0.190675	0	24.983	0	0	0	0	0.408007	0	6.23517	0	0	0.051913	0	0	0	0	0.066947	0.089831	0	0.1033	0.084097	0.048154	0.242376	0.050375	0.252682	0.309173	1.5128	0.032266	0.101545	4.7326	26.6618	0	0	0	2.61432	0	0.175711	0.097851	0	0	0	0	0
XLOC_000337	1.21137	0.745552	0	0	0.161303	0.952709	0	0.626228	0	0	0	0.536646	0.313633	0	0	0	0	1.5962	0.45253	0.305515	0.268897	0.143166	0.064327	2.93475	0.992595	0.694801	0.161612	0.37016	0.310522	0.096807	1.21397	0	2.90722	0.434052	0.325237	0.880145	4.69347	0	0.352226	0	0.401924	0.458303	0.422089	0.658154	0.764309	0.886388	3.65464	0	0
XLOC_000345	4.07731	0	0	4.49944	0	0	0	12.7873	0	0	0	0	0	0	0	0	0	0	1.98009	0	0	0	0	0	0	0	0	3.55083	0	0	0	0	7.33895	4.13242	0	0.197496	0.789877	0	0	0	0	0	0.22731	0	0	0.511449	0	0	0
XLOC_000346	0	0	0	0.480384	0.075355	0	0	0.195034	0	0	0	0	0	0	0	0	0	0	0.070468	0	0	0	0	0	0	0.092739	0	0	0	0	0	0	0	0	0.243102	10.0874	0	0	0	0.120008	0	0.085641	0	0	0	0	0	0	0
XLOC_000347	0	0.065437	6.07228	1.21842	0.382251	0	0	0	0	0	0	0.423911	0.247747	0	0	0	0	2.04893	0.119155	1.93067	0.070803	0.113091	0.101628	0.272734	0	0	0.319153	0	0.122645	0.229411	0	0	0.574121	0.342869	0.102765	0.2781	0.154479	0	0	0.202922	0.158745	0	0.200051	0	0.226405	0	0	0	0
XLOC_000411	2.11073	1.58775	0	1.79173	0.702644	0.638471	0.374953	0	0	0	0	0.467533	0.546482	0.658109	7.59214	0	0.719769	2.4336	0.131416	2.66168	0.468533	0.374184	0.112086	1.80479	0.864761	0.518845	0.422395	0.322488	0.27053	1.34943	0.423051	0.207052	2.5328	0	0	0.102239	1.70375	3.36475	0.102288	2.01423	0.350161	2.7151	0.294183	0.655305	0.998813	0.220638	0	0	0
XLOC_000419	0	0	0	0	0	0	0	0	0	0	0	0	0	0	0	0	0	0	0	0	0	0	0	0	0	0	0	0	0	0	0	0	0	0	0	0	0	0	0	0	0	0	0	0	0	0	0	0	0
XLOC_000426	0	0	0	0	0	0	0	0	0	0	0	0	0	0	0	0	0	0	0	0	0	0	0	0	0	0	0	0	0	0	0	0	0	0	0	0	0	0	0	0	0	0	0	0	5.63701	0	0	0	0
XLOC_000443	0	0	0	0.295636	0	0	0.061867	0	0	0	0.168172	0	0.045085	0.108588	0	0	0	0	0	0.175671	0	0	0	0	0	0	0	0.05321	0.89275	0	0	0	0	0	0	0	9.55806	0	0	0.516986	0	0	0	0	0	0	0	0	0
XLOC_000456	0	0	0	0	0	0	0	0	0	0	0	0	0	0	0	0	0	0	0	0	0	0	0	0	0	0	0	0	0	0	0	0	0	0.036228	0	0	0	0	0	0	0	0	0	0	0	0	0	21.2685	0
XLOC_000457	0	0.101706	0	0	0.09902	0.179953	0	0.256285	0	0	0.718173	0	3.85066	0	0	0	0	0.85739	0.555597	0.375098	0.110047	0.087887	0	0	0.203111	0.365592	0.09921	0	0.190623	0.118855	0	0	0	0.07613	0	0.144081	0.240102	0	0	0.473093	0.246732	0.112537	0.103645	0.115436	0	0	0	0	0
XLOC_000488	0	0	0	0	0	0.343603	0	0	0	0	0	0	0	0	0	0	0	0	0	0	0	0	0	0	0	0	0	0	14.559	0	0	0	0	0	0	0	0	0	0	0	0	0	0	0	0	0	0	0	0
XLOC_000506	3.56628	0	0	0	0	2.04964	0	0	0	0	0	0	0	0	0	0	0	0	0	0	0	19.8623	0	11.8163	0	0	0	0	0	0	0	0	0	0	0	0	0	0	0	0	0	0	3.3551	0	1.47664	0	16.5872	0	0
XLOC_000509	0.68372	0	0	0	0	0	0	0	0	0	0	0	0	0	0	0	0	0	0	0	0	0	0.036308	0	0	0	0	0	0	0	0.959262	0.201209	0	0	0	0.033118	0	0	0	0	0.113426	0	0.047647	0	0	0.500293	0	0	0
XLOC_000511	8.60221	0	0	0	0	0	0	0	0	0	0	0	0	0	0	0	0	0	0	0	0	0	0	0	0	0	0	0	0	0	0	0	0	0	0	0	0	0	0	0	0	0	0	0	0	0	0	0	0
XLOC_000534	9.21552	1.36123	0	1.72101	0.466301	1.13734	0	0.254081	0	0	0	0.571555	0.381754	0.114933	0	0	0.188553	0.850017	0.413114	1.11562	0.490952	0.152479	0.137024	0.682916	1.40955	0.483264	0.270482	0.225279	3.30721	0.559708	0.738823	4.08607	2.21166	1.98123	0.197939	0.285683	0.476074	0.587625	1.05396	0.898964	2.69072	0.641523	2.44039	0.715272	0.348869	1.15598	0.185351	11.0774	0
XLOC_000552	0	0	0	0	0	0	0	0	0	0	0.683511	0	0	0	0	0	0	0	0	0	0	0	0	0	0	0	0	0.540666	0	0	0	0	0	1.37666	0	0	0	1.50431	0	0	0	0	0	0	0	0	0	0	0
XLOC_000572	0	0	0	0	0	0	0	0	0	0	0	0	0	0	0	0	0	0.067223	0	0	0	0	0	0	0	0	0.217797	0	0	0	0	0	0	0	0	0	0	0	0	0	0	0	0	0	0	0	0	0	0
XLOC_000593	0	0	0	0	0	0	0	0	0	0	0	0	0	0	0	0	0	0	0	0	0	0	0	0	0	0	0	0	0	0	0	0	0	0	0	0	0	0	0	0	0	0	0	0	0	0	0	0	0
XLOC_000605	0	0	0	0	0	0	0	0	0	0	0	0	0	0	0	0	0	0	0.254272	0	0	0	0	0	0	0	0	0	0	0	0	0	0	0	0	0	0	0	0	0	0	5.25332	0	0	0	0.142301	0	0	0
XLOC_000609	2.03122	1.52794	0	0.862122	1.35235	1.35173	0	3.15016	0	0	0	1.79969	3.41833	0	1.82654	0	0	0.167281	0.885264	1.02457	0.60118	1.56039	0.215728	4.05256	3.32875	0.998604	0.541979	1.39653	2.34306	8.4409	6.51386	0.797012	4.8748	1.87153	1.19978	0.885492	0.655831	0	0.492176	0.861494	0.336971	1.53696	1.69861	1.26124	0.800992	1.48629	2.04269	0	0
XLOC_000684	0	0.106839	0	0	0	0	0.277535	0.269219	0	0	0	0	0	0	0	0.788889	0	0	0	0	0.115601	0	0	0	0	0	0	0	0.200243	0	0	0	0	0	0	0	0	0	0	0	0	0	0	0	0	0	0	0	0
XLOC_000718	0	0	0	0	0	0	0	0	0	0	0	0	0	0	0	0	0	0	0	0	0	0	0	0	0	0	0	0	0	0	0	0	0	0	0	0	0	0	0	0	0	0	0	0	0	0	0	0	0
XLOC_000724	0	0	0	0	1.96492	0.637666	0.74896	1.08978	0	0	2.03588	0.466943	0	1.97184	1.89564	2.12891	0	3.6458	0.918755	0.531665	0	1.61942	0.335833	0.600839	0.86367	0.17273	0.562483	0.966244	2.16151	0.336932	1.26755	0.620372	0	0.107907	0.339592	0.30633	0.340321	2.24034	0.510795	0.670564	0.349719	0.478531	0	0.490859	0.498777	0.220359	0.529992	0	2.10009
XLOC_000728	0	0	0	0	0	0	0	0	0	0	0	0	0	0	0	0	0	0	0	0	0	0	0.050069	0	0	0	0	0	0	0	0	0	0	0	0	0	0	0	0	0	0	0	0	0	0	0	0	0	0
XLOC_000742	1.97155	0.686374	1.13737	4.4122	0.536983	0.542156	0.31839	0.432391	0	2.002	0.259642	0.158802	0.139213	0.279416	2.2564	1.62903	0.702869	0.516622	2.58893	1.49171	0.583519	4.19414	0.247461	0.536388	0.856695	4.30296	0.179338	7.77705	1.28643	0.587256	0.359233	0.123072	1.39797	0.220187	0.423468	0.842116	25.26	12.5715	0.764347	1.23527	0.297338	0.990017	6.0078	0.361693	6.5024	1.57377	1.6222	0	0.357107
XLOC_000753	1.07782	0.663354	0	2.05859	0.609955	0.58685	0.191465	0.650049	0	0.802608	0	0.51727	0.488345	0.168028	2.42302	1.63271	0.367542	1.19831	0.335531	1.08733	0.478502	0.413991	0.171706	1.2288	0.515177	0.44157	0.071897	0.494024	0.897931	0.732137	1.29616	0.317186	1.61668	0.413783	0.260441	0.495968	1.74	0.572723	0.574554	0.399989	0.804625	0.16311	0.413108	0.543763	0.340021	0.168999	0.135488	0	0.268435
XLOC_000760	0	0.290463	0	0.257541	0.121196	0.293673	0	0.522804	0	0	1.17202	0.044802	0.235652	0	0	0	0	0.099944	0.188896	1.98945	0.17959	0.179282	0	0.172946	0.497198	0.099437	0	0.370832	0	0	0.121618	0	1.82031	0.12424	0.097748	0.499654	0.293874	0	0.235244	0.128677	0.100663	0.091827	0.295998	0.188385	0.047856	0.190285	0	0	0
XLOC_000798	0	0.567335	0	0	0.184117	0.250952	0	0.238267	0	1.02965	0.667682	0.102092	0.894983	0	0	0	0	0.341619	0.430446	0.697453	0.40924	0	1.24824	0.591148	0.377662	1.69944	0	0.316886	0.531663	0.220998	1.10854	0.271274	0.829603	0.212333	0	0.602779	0.223221	2.2042	0.134015	2.34577	1.14693	0.837	0.192715	0.10732	0.545258	0.433611	0	0	0
XLOC_000815	0	0	0	0	0	0	0	0	0	0	0	0	0	0	0	0	0	0	0	0	0	0	0	0	0	0	0	0	0	0	0	0	0	0	0	0	0	0	0	0	0	0	0	0	0	0	0	0	0
XLOC_000834	0	0	0	0	0	0	0	0	0	0	0	0	0	0	0	0	0	0	0	0	0	0	0	0	0	0	0	0	0	0	0	0	0	0	0	0	0	0	0	0	5.24358	0	0	0	0	0	0	0	0
XLOC_000846	0	0	0	0	0.377833	0	0	0	0	0	0	5.08799	0	0	0	0	0	3.00449	1.06	0	0	0	0	0	0	0	0	0	0	0.129577	0	0	0	3.1124	0	0	0	0	0.039288	0	0	0	0	0	0	0	0	0	0
XLOC_000901	0	0	0	0	0	0	0	0	0	0	0	0	0	0	0	0	0	0	0	0	0	0	0	0	0	0	0	0	0	0	0	0	0	0	0	0	0	0	0	0	15.7572	0	0	0	7.9905	0	0	0	0
XLOC_000907	1.14814	0.183202	0	0	1.80912	0.393607	0	2.63795	0	0	0.554414	0.084772	0.099087	0	0	0	0	3.53006	0.190626	0.096522	0.113272	0.904621	0.101616	1.52713	1.09758	0	0	1.72496	2.35451	0.091754	1.45743	0.075085	0.229622	1.39091	5.07602	0.908355	0.123569	6.91437	0.05564	0.04058	0.380944	0.289587	0.053341	1.63376	0.996069	0.160023	0.096219	0	0
XLOC_000923	1.92814	0.508582	0	0	2.05396	0	0	0.711974	0	0	0.133008	1.34228	0.285262	0	0	0	0.093929	1.06617	2.67536	0	0.57067	0.390646	2.32571	1.72718	0.150468	2.48266	2.93985	1.51504	0.847296	3.01571	0.165624	0.08106	0.826322	1.95984	0.606424	2.04134	4.62464	0.585463	0.453849	0.175237	0.502653	1.4798	0.326321	1.75309	1.15138	0.143965	0	0	0
XLOC_000928	0	0	0	0	0.123665	1.68556	0	0	0	0	0	0	1.68316	0	0	0	0	18.5093	0	0	0	0.219521	2.95906	0	1.01465	2.13072	10.6556	0	0.476134	1.92968	0	0	2.22887	0.095078	0	0	0	0	0	0	0	0.281093	0.776643	1.00917	5.56672	0.582483	0	0	0
XLOC_000933	0.302077	0.55775	0	0	0.150839	0.429462	0	0.234241	0	0	0.291734	1.00367	3.1284	0.047093	0	0	0	4.72673	3.43241	0.038093	1.20698	2.12421	0.352906	0.58116	0.371281	2.12863	0.675037	0.715371	1.20023	5.49196	1.2109	0.400036	0.724966	0.881372	0.616388	1.31688	0.51205	5.05624	0.958853	0.368341	0.22551	3.09715	2.063	4.29062	2.15609	1.98933	3.91121	0	0
XLOC_000990	0	0	0	0	0	3.09593	0	0	0	0	0	0	0	0	0	0	0	0	0	22.3712	0	0	0	4.3757	0	0	0	0	0	4.22592	0	0	0	14.4072	0	0	0	0	1.98397	0	0	0.129073	0	0.79439	0	0	0	0	0
XLOC_000995	0	0	0	0	0	0	0	0	0	0	3.957	0	0	0	0	0	0	0	0	0	0	0	0	1.16781	0	0	0	0	0	0	0	0	0	0	0	0	0	0	0	0	0	0	0	0	0	0	0	0	0
XLOC_000997	0	0.247902	0	0	0.034479	0.219311	0	0.535436	0	0	0	0.114711	0.335203	0	0	0	0	5.07528	0	0	0.191593	0.183614	0	0.516614	0.35362	0.1273	0	1.10773	1.26113	0.910489	0	0.050801	1.24286	0.265088	0.027808	0.050169	1.67209	0	1.93244	0.109822	0.515478	0	0	0.803905	0.571811	0.433073	6.90057	0	0
XLOC_000999	0	0	0	0	4.75056	0	0	0	0	0	0	0	0	0	0	0	0	0	0	0	0	0	0	0.968426	0	0	0	0	0	0	0	0	0	0	0	0	0	0	0	0	0	0	0	0	0	0.355173	0	0	0
XLOC_001142	6.74615	0	0	4.00863	0.449148	0.081625	0	0.232498	0	1.00472	0.651515	0	0	0	0	0	0.230047	0.222231	0.336019	0.340283	0.299498	0	0.071648	0.961391	0.184259	0.331659	0	0.206142	0.17293	0	0.54085	0.264706	0.809516	0.414384	0	0.065354	0.217816	0.716944	0.26154	0.286122	0.223832	0.204183	0.282074	0	0.638466	0.141037	0	0	0
XLOC_001317	0	0	0	0	5.37189	0	0	0	0	0	0	0	0	0	0	0	0	0	0	0	0	0	0	0	0	0	0	0	0	0	0	0	0	0	0	0	0	0	0	0	0	0	0	0	5.56804	0	0	0	0
XLOC_001372	0	0	0	0	0	0	0	0	0	0	0	0	0	0	0	0	0	0	0	0	0	0	0	0	0	0	0	0	0	0	0	0	0	0	0	0	0	0	0	5.26865	0	0	0	0	0	0	0	0	0
XLOC_001384	0	0	12.364	0	0	15.7948	0	0	0	0	0	0	0	0	0	0	0	0	0.97046	0	0	0	0	0	0	0	0	0	0	0	0	0	0	0	0	0	0	0	0.472098	0.206588	1.2929	1.17941	0.950437	0.302448	0	0	0	0	0
XLOC_001385	0	0	0	0	0	4.10279	0	0	0	0	0	0	0	0	0	0	0	0	0.422239	0	0	0	0	0	0	0	0	21.241	0	0	0.679628	0	0	0	0	0	0	0	0.328649	0	2.81265	0.513151	1.89041	0	0	0.354452	0	0	0
XLOC_001396	0	0.835658	0	0	0	0.147856	0	0.421147	14.1076	0	0	0.541354	0.632768	0.762021	0	0	0	0	0.456499	0	0.361675	0.288844	0	0.696587	0.333767	0.200256	0	0.186704	1.25298	0.781249	0	0	0	1.00082	0.131236	1.06544	0	0	0	0	0	0	0.340633	0	0	0.51095	0	0	0
XLOC_001399	0	0.399713	0	0	2.33494	1.41446	0	0	0	0	0	0.863137	0.756667	0	0	0	0	0	0.727845	0	1.29748	0	2.79352	2.49894	3.9912	0.478934	0.779805	0.446522	2.24748	0	0	2.2935	0	1.49598	0.941596	0.84937	0.943617	0	0.849777	0.619763	1.93935	0.884557	1.22199	2.26836	1.38297	0.610997	0	0	0
XLOC_001407	3.79931	0.259814	0	6.45024	2.27657	0	0	0	0	0	0	1.12208	0	0	0	0	0	5.63205	0	0	0	0.898042	0	0	0	0.622614	0	0	0.973909	0.303622	0	0	0	0.388956	0.612038	0.552091	0	0	0.184118	2.41708	0	0.574962	0.794294	0.884661	0.898931	0	0	0	0
XLOC_001424	0	4.11216	0	0	0.400355	1.45516	0	1.0362	0	0	0	20.4234	0	0	0	0	0	0.990449	13.8526	0	23.1368	0.35534	0.319324	2.57086	4.10606	0.492716	0.401123	1.37811	4.62432	0	0	0	0	1.23123	0.968692	0.873813	7.76617	0	0	0.637598	0	0	0.419052	2.33364	1.89703	0.628579	0	0	0
XLOC_001433	0	0.258054	0	0	1.00496	0	0	0	0	0	0	0.13931	0	0	0	0	0	0	0.117474	0	0.139608	0	0.100194	0.806657	0	0.309199	0	0.144137	0	0	0	0.37017	1.13204	0.096581	0	0.822528	0.609198	12.0311	0.091436	0.200059	0	0	0.131486	0	0.297615	0	0	0	0
XLOC_001442	0	0	0	0	0.226064	0	0	0	0	0	0.182177	0	0.048839	0	0	0	0	0	0.070468	0	1.89824	0	0	0	0.051523	0	0	0.028821	0.048355	1.71854	0	0	0.452715	0	0	0.036549	0	0	0	0	0	0.085641	0	0.087847	0	0	0	0	0
XLOC_001445	0	0	0	2.7861	0	0	0	0	0	0	0	0	0	0	0	0	0	0	0	0	0	1.16369	0	0	0	0	0	0	2.80445	0	0	0	0	0	0	7.41902	0	0	0	0	0	0	0	0	0	0	0	0	0
XLOC_001495	0	0	0	0	0	0	0	0	0	0	0	0	0	0	0	0	0	0	0	1.24369	0	0	0	0	0	0	0	0	0	0	0	0	0	0	0	0	0	0	0	0	0	0	0	0	0	0	0	0	0
XLOC_001509	0	0.356872	0	2.21496	0.115816	0	0	0.899266	0	0	0	0	0.450378	0	7.82125	0	0	1.00282	0	0	0	0.205587	0.184749	0.247901	0.237562	0.570136	0.116038	0.132888	0.668866	0	0.348654	0	0	0.089043	0	0.168519	0	0	0.1686	0.553337	0.288582	0.26325	0.242448	0.135016	0.411582	0.54551	0	0	0
XLOC_001522	0	0.202931	0	0	0.362215	0	0	0.255679	0	0	0	0.182587	0	0	0	0.249737	0	0.651703	0.061587	0	0	0.146131	0.078792	0.070483	0.20263	0.324202	0.593852	0	0.633906	0.079049	0.297387	0	0	0	0.026558	0	0	0.525617	0.023968	0.524415	0.164099	0.037424	0.103399	0.038388	0.429076	4.18768	0.124344	0	0
XLOC_001557	0	0	0	0	0	0	0	0	0	0	0.522477	0	0	0	0	0	0	0	0	0	9.6072	0	0	0	0	0	0	0	0	0	0	0	0	0	0	0	0	0	0	0	0.1795	0.081872	0	0	0	0	0	0	0
XLOC_001586	0.306508	0.146723	0	0.520372	0.06122	3.78278	0	0.052817	0	0	0	0	0	0	0	0	0	7.42128	1.81294	0.077303	0.022679	1.72067	0.146488	0.087361	0.167434	1.93383	0	2.08393	0.353564	0	0.061433	0.601339	0	0.078447	0.016459	5.62686	0.098964	0	0.757539	0.0325	2.33903	4.03549	0.299037	1.4274	0.701037	0.800995	0.154119	0	0
XLOC_001599	0	0.409742	0	0	2.59298	0	0	0	17.2932	0	0	0	0	0	0	0	0	0	0	0	0	0	0	0.42694	0	0.245475	0	0	0	0	1.20092	0	0	0	0	0	0	7.95962	0	0	0	0.226688	0	0.232527	0	0.313163	0	0	0
XLOC_001608	1.64133	0.392845	0	0.348319	0.546386	0.248242	0	0.848497	0	0	0	0.242373	0	0.255878	0	0	0	0.202758	0	1.86278	0.364338	0.09699	0.522957	0.584764	0.4483	0.739679	0.383203	0.125386	0.525921	0.393501	0.32897	0.24151	0.492386	0.042008	0.396608	0.119254	4.23956	0	0.238622	0.783147	0.136145	0.745164	0.228761	0.127394	0.064724	0.085785	0	0	0
XLOC_001617	0	0	0	0	0	0	0	0	0	0	0.132615	1.37886	0	0	0	0	0	0	0	0	0	0.016229	2.66885	0	1.68775	0.135017	0	0.02098	2.46397	0	0	1.02373	0	0.815357	1.17977	0	0.044336	0	0	0	7.56306	0	0	0	0	11.5406	0	0	0
XLOC_001638	0	4.05794	0	0	4.91024	0	0	0	0	0	0	0	0	0	0	0	0	0	0	0	0	0	0	0	0	0	0	0	0	0	0	0	0	0	0	0	0	0.450453	0	0	0	0	0	0	0	0	0	0	0
XLOC_001668	0	0.433023	0	0	0	0.957706	0	0	0	0	1.52884	0.233766	0.409861	0	0	0	0	0	0.394249	0	0	0	0	0	0	0	0	0	3.24636	0	0.634577	0	0	0.162065	0.17001	0.153359	0	0	0.153432	0.335705	0	0.239567	0	0.491478	0.249703	0.99287	0	0	0
XLOC_001690	0	0	0	0	0	0	0	12.4472	0	0	0	0	0	0	0	0	0	0	0	0	0	0	0	0	0	0	0	0	0	0	0	0	0	0	0	0	0	0	0	0	0	0	0	0	0	0	0	0	0
XLOC_001713	0	0.228636	0	0	0	0	0	0.288065	0	0	0	0	1.51485	0.521223	0	0	0	0	0.312245	10.1187	0	0	0.532632	0	0.456594	0	0	0	0	0	0	0	0	0.171141	0	0	0	0	0.081012	0	0	0.379475	0	0	0.131843	0	0	0	0
XLOC_001765	0	0	0	0	0	4.57619	0	0	0	0	0	0	0	0	0	0	0	16.1968	0	0	3.91787	0	0	0	0	0	0	12.7127	1.93901	0.604496	0	0	0	0	0	0	0	0	4.03228	0	0	11.4472	0	0	1.78973	0	0	0	0
XLOC_001766	0	0.196471	0	0	1.17502	0.198642	0.07291	0.141451	0	0	0	0.030304	0.159396	0	0	0	0	0.202807	0.12777	0	0.030369	0	0.283338	0.584907	0.168154	0	0	0.84656	0.578655	3.11598	0.246788	0.966276	0.492507	0.084037	0.198352	1.51092	1.59023	0	0.21879	1.43612	0.204268	0.062112	0.057204	0.191137	0.258961	1.2871	0	0	0
XLOC_001826	4.92056	0.19481	0	0	0.293118	0.172343	0	0.044627	0	0	0.125055	0.191214	0.234678	0	0.698642	0	0	0.255936	0	1.95946	11.9956	0.076518	0.027505	0.036907	0.106102	0.08488	0.086377	0.178055	0.132772	14.5908	0.363345	0.152426	0.621527	1.80288	0.125157	0.137987	0	0.41284	0.100402	3.2677	7.21781	0.09798	0.054142	1.28645	0	0.054143	0.520878	0	0
XLOC_001833	0	0.763818	0	0	0	0	0	0	0	0	1.79783	0.274897	1.44592	0	0	1.87998	0	1.22648	0	0.938998	0.55097	0	0	0.530585	0.508456	0.915201	0	0.284421	1.43158	0	0	0	2.23383	0	0.199923	0.180341	0	0	0	4.73726	0	0	0.518915	0	0	0.389187	0	0	0
XLOC_001834	0	0.4176	0	0	0.406571	0	0	0	0	0	0	0	0	0	0	0	0	0.251456	0.190104	0.385032	0	0.090214	0.08107	0	0	0.125091	0.101838	0	0.587014	0.244006	0	0.149758	0	0	0.081978	0	0.246461	3.24491	0.073984	0.323748	0	0	0.106389	0	0	0.159585	0	0	0
XLOC_001848	0	4.68291	0	0	0	0	0	0	0	0	0	0	0	0	0	2.034	0	0	0	0	0	0	0	0	0	0	0.268704	0	0	0	0	0	0	0	0	0	0	0	0	0	0	0.609598	0.561429	0	0	0	0	0	0
XLOC_001852	1.08481	0.630567	0	0.690649	0.794475	1.18132	0	0	0	0	0	0.360434	0.421298	0	0	0	0	0.223349	0.844272	5.4719	0.762544	0.192313	0.028803	1.46866	0.444446	0.311105	0.253272	0.662973	0.417119	0.130039	0.869712	0	0.65087	0.222116	0.233006	0.70937	0.17513	0.86466	0.341712	0.632633	0.179966	0.082084	0.718181	0.168398	0.299449	0.340192	0.409102	0	0
XLOC_001862	0	2.07262	0	0.803996	0.882823	0.343797	0.673004	0.816047	0	0	0	1.1189	1.10349	0	2.55509	0	0	2.10604	0.17691	0	0.350404	0.671623	0.251479	0.404928	0.258693	0.310425	0.379078	0.289417	0.606969	0.529833	0.189834	0.743275	1.13653	0.242409	0.406869	1.0093	1.37613	0	1.10158	1.10469	0	0.788333	0.72604	0.514591	0.672289	0.198011	0	0	0
XLOC_001906	0	0	0	0	0	0	0	0	0	0	0	0	0	0	0	0	0	0	0	0	0	0	0	0	0	0	0	0	0	0	0	0	0	0	0	0	0	0	0	0	0	0	0	0	0	0	0	0	0
XLOC_001984	0	0	0	0	1.60891	0	0	0	0	0	0.686417	0	0.184019	0	0	0	0	0	0.088505	0	0	0	0	0.202579	0	0	0	0	0	0	6.26806	0	0	0	0	0	0	0	0	0	0	0	0	0	0.112112	0	0	0	0
XLOC_001991	0	0	0	0	0	0	0	0	0	0	0	0	0	0	0	0	0	0	0	0	0	1.21603	0	0	0	0	0	6.75053	0	0	0	0	0	0	0	0	20.1282	0	0	0	5.22122	0	0	0	0	0	0	0	0
XLOC_002023	0	0.124158	17.282	0	0.423074	0.219677	0.080631	4.7711	0	0	0.657529	0.100539	0.235033	0	0	0	0.696513	0.074761	0.452161	0.343424	0.100754	0.402327	0.120516	0.711529	0.309933	0.185956	0	0.277394	12.4495	5.07822	0.090974	0	0.27233	0.371742	0.024373	0.857442	9.45257	0	0.395932	0.914416	0.527095	0.103034	0.031631	2.07854	0.214787	1.51828	0.342344	0	0
XLOC_002091	5.92537	1.11431	4.70017	0.314367	0.049313	1.07541	0.263148	1.91447	0	1.1031	1.07296	0.164061	0.287647	0	0.666036	0.373997	0	2.43992	0.415036	23.3501	0.931669	1.31304	0.039332	6.12206	2.12416	1.94205	0.098814	1.2448	1.5189	1.77572	0.890713	0.508594	1.33317	0.758266	0.19886	3.44415	2.86973	1.18072	1.75879	1.17802	0.368623	0.336265	0.206462	1.66715	1.10989	0.929083	1.86213	22.2579	0
XLOC_002096	0	0	0	0	5.50824	0.147211	0	0	0	0	0	0	0	0	0	0	0	0	0	0	0	0	0	0	0	0	0	0	0	0	0	0	0	0	0	0	0	0	0	0	0	0	0	0	0	0	0	0	0
XLOC_002119	0	1.11601	0	0	1.13377	0	0	0.366806	0	0	0	0	0.27556	0	0	0	0	0	0.397596	0	0.052501	0.083858	0	0.303352	1.3566	0	0	1.02988	2.18262	0.056704	0	0	1.27715	0.871684	0	0.034369	0	0	1.75366	0	0	0.053689	0.14834	0.275361	0	0.07417	0	0	0
XLOC_002139	0	0.080111	0	0	0.233985	0.070872	0	0	0	0	0	0	0	0	0	0	0	0.771814	0.072937	0	0.173361	0	0.062209	0	0	0	0	0	0	0.187237	0.234798	0	0	0	0	0.056744	0	0	0.056771	0.37264	0	0	0.081637	0	0.092392	0	0	0	0
XLOC_002170	0	0	0	0	0	0	0	0	0	0	0	0	0	0	0	0	0	0	0	0	0	0	0	0	0	0	0	0	0	0	0	0	0	0	0	0	0	0	0.322757	0	0	0	0	0	0	0	0	0	0
XLOC_002172	0	0	0	0	0.607424	11.973	0	0	0	0	0	0	0	0	0.631085	0	0	0	0.174781	0	0	0.705012	0.186339	0.100014	0	0.057504	0.421331	0.107225	0	0.616931	0	0	0	0.035924	0.037685	0	0.793082	10.4417	0.03401	0	1.16426	0.053103	0.097814	0	0.1107	1.32049	1.23509	0	0
XLOC_002193	0	0	0	0	0.254688	0.115714	0	0.329594	0	0	0	0	0	0	0	0	0	0	0	0	0.28305	0.226052	0	0.817732	0	0.156722	0	0.438347	0.735446	0.152853	0.38336	0.187626	1.14759	0	0	0.092647	0.308781	0	0.092691	0.202806	0	0	1.73279	0.742279	0	0.199937	0	0	0
XLOC_002198	0	0	0	0	0	0	0	0	0	0	0	0	0	0	0	0	0	0	0	0	0	0	0	5.89037	0	0	0	0	0	0	0	0	0	0	0	0	0	0	0	0	0	0	0	0	0	0	0	0	0
XLOC_002199	0	0	0	1.27384	0	0	0	25.3414	0	0	0	0	0	0	0	0	0	0	0	0	0	0	0	0	0	0	0	0	0	0	22.8584	0	0	0	0	29.5109	0	0	0	3.50049	0	0	0	0	0	0	0	0	0
XLOC_002226	0	0	0	0	0	0	0	0	0	0	0	0	0	0	0	0	0	0	0	0	0	0	0	0	0	0	0	0	0	0	0	0	0	0	0	0	0	0	0	0	0	0	0	0	0	0	0	0	0.062958
XLOC_002233	0	6.11649	7.99418	0	0.167745	0	0	7.38071	0	0	0	0	0	0	0	0	0	0.103747	0	0	0	22.7793	0	0	0	0	0	0	0	0	9.0897	0	0	0.386904	0	0.610198	0	0	0	0.534295	0	0	0	0.097777	0	5.26737	0	0	0
XLOC_002235	0.666811	14.3183	0	0	0	0	0	0	0	0	0.643978	0	2.50331	0	0	0	0	0	0	0	0.542728	1.30032	0	1.80551	0	7.75846	0	0	0.341859	0.9059	0	0	0	10.0008	0	13.727	0	0	10.9223	0	0	0.756831	0	0	0	0	0	0	0
XLOC_002250	0	0	0	0	0	0	0	0	0	0	0	0	0	0	0	0	0	0	0	0	0	0	0	0	0	0	0	0	0	0	0	0	0	0	0	0	0	0	0	0	0	0	0	0	0	0	0	0	0
XLOC_002276	12.8592	0	0	0	0	0	0	0	0	0	0	0	0	0	0	0	0	0	0	0	0	0	0	0	0	0	0	0	0	0	0	0	0	0	0	0	0	0	0	0	0	0	0	0	0	0	0	0	0
XLOC_002278	0	0	0	0	0.116421	0	0	0	0	0	0	0	0	0	0	0	0	0	0	0	0	0.103331	0	0	2.62685	0	0	0	0	0	0	0	0	0	0.093897	0	0	0	3.30489	0	0	0	0	0	0	0	0	0	0
XLOC_002284	0	0.503604	0	0	0.490303	0.222762	0	0	0	0	0	0	0	0	0	0	0	0	0	0	0.272451	0.217587	0.195533	0.524742	0.502856	0.301707	0	0.281289	0	0	0	0	4.41846	0	0	0	0	0	0	0	0	0	0	0	0	0.384901	0	0	0
XLOC_002310	0	0	0	0	0	0	0	0	0	0	6.47855	0	0	0	0	0	0	0	0	0	0	0	0	0	0	0	0	0	0	0	0	0	0	0	0	0	0	0	0	0	0	0	0	0	0	0	0	0	0
XLOC_002312	0	0	0	0	0	0.11065	0	0	0	0	0	0	0	0	0	0	0	0	0	0	0	0	0	0	0	0	0	0	0	0	0	0	0	13.7624	0	0	0	0	0	0	0	0	0	0	0	0	0	0	0
XLOC_002317	0	0	0	0	0.120977	0.109928	0	0	0	0	0	0	0.117612	0.566546	0	0	0	0	0	0	0	0	0	8.93373	0	0	5.87863	0	0.349337	0	0	0.178245	0	0.046506	0.048786	0.044007	0	0	5.85576	0	0.150721	0	0	0	0.071654	0	0	0	0
XLOC_002327	0	0.677584	2.99415	0.600785	0.471206	0.256902	0.167634	0.569137	0	0	2.50621	0.487723	1.34376	0	0.424286	0	0.080448	1.43773	2.46765	0.237996	1.85033	0.195171	0.050111	0.470683	0.64436	0.231965	0.566531	1.87431	1.02806	2.41321	0.378274	0.32399	0	1.42497	0.430712	1.53125	7.23626	1.25359	1.46338	0.500289	1.40894	0.642633	0.624734	1.28176	0.707034	0.641176	0.830366	0	0
XLOC_002329	0.15927	0.098024	0	0.202799	0.190871	0.086719	0	0.301897	0.919362	0.118602	0	0.047038	0.164944	0.049659	0.143221	0	2.82422	0.2361	0.505733	0.160675	0.047139	0.094116	0.050746	0.022697	2.71886	0.052201	0.042497	0.036501	0.163308	0.101824	0.031922	0.265601	0.191119	0.220122	0.034209	0.092576	0.488531	0	0.092621	0.135101	0.158533	0.08436	0.088793	0.049448	0.087929	0.083244	0	0	0.079334
XLOC_002373	0	0	0	0	0	0	0	0	0	0	3.66921	0	0	0	0	0	0	0	0	0	0	0	0	0	0	0	0	0	0	0	0	0	0	0	0	0	0	0	0	0	0	0	0	0	0	0	0	0	0
XLOC_002396	0	0	0	0	0	0	0	0	0	0	0	0	0	0	0	0	0	0	0	0	0	0	0	0	0	0	0	0	0	0	0	0	0	0	0	3.52058	0	0	0	0	0	0	0	0	0	0	0	0	0
XLOC_002420	0	0	0	0	0.166781	0.050516	0	1.58277	0	0	0.40321	0	0	0	0	0	0.142372	0	0	0	3.45994	0	0.044342	0	0	0	0	0	0	0	0.167361	0	0	0	0	0.930263	0	0	0	0	0	0	0	0	0	0	0	0	0
XLOC_002429	0	0	0	0	0	0	0	0	0	0	0.378802	0	0	0	0	0	0	0	0	0	0	0	0	0	0	0	0	0	0	0	0	0	0	0	0	0	0	0	0	0	0	0	0	0	0	0	0	0	0
XLOC_002430	0	0	0	0	0	0	0	0	0	0	0	0	0	0	0	0	0	0	0	0	0	0	0	0	0	0	0	0	0	0	0	0	0	0	0	22.7716	0	0	0	0	0	0	0	0	0	0	0	0	0
XLOC_002431	0	0	0	0	0	0	0	0	0	0	0	0	0	0	0	0	0	0	0	0	0	0	0	0	0	0	0	0	0	0	0	0	0	0	0	8.63715	0	0	0	0	0	0	0	0	0	0	0	0	0
XLOC_002432	0	0	0	0	0	0	0	0	0	0	0	0	2.17131	0	0	0	0	0	0	0	0	0	0	0	0	0.229055	0	0	0	0	0	0	0	0	0.15011	0	0	0	0	0	0	0	0	0	0	0.292216	0	0	0
XLOC_002450	0.350754	0.575668	0	0.59549	0.747285	1.71881	0.87232	3.86826	0	1.04477	0.338744	1.57976	2.49735	0.109363	0.63082	0.531333	0.239218	0.722159	3.49414	1.94617	2.33578	1.18144	0.745044	1.34962	1.19753	0.689761	0.046795	0.562696	1.25877	2.57881	0.773315	0.206444	1.05223	0.628402	0.546202	5.21586	1.69875	2.05019	0.441946	1.56202	1.28015	1.85783	2.49321	4.0564	1.0512	3.29984	3.17462	21.081	0.174714
XLOC_002466	1.36632	0.420459	0	0	1.04613	1.03324	0	4.12026	0	0	1.31954	1.00882	1.50344	0	0.614321	1.03487	0	3.48822	0.170138	1.55067	0.606585	0.565175	0	2.0445	1.11956	0.391837	0	0.208754	0.525362	0.709733	0.273851	1.20627	0.409886	0.734359	0.403523	1.98545	0.992591	1.08904	2.01951	1.5936	1.24667	13.6985	1.14259	1.90887	1.72415	0.499884	1.71755	0	0.340288
XLOC_002488	0	5.96738	0	0	0.082997	1.01812	0	0	0	0	1.20392	0.644296	0.726197	0	0	0	0	0	0	0	0.092239	0	1.05917	0.177653	0.085122	0	1.74628	0	0.798882	0.049811	0.124928	0	0.373971	0	0	0.21134	0.905619	0	0.241647	0.06609	0.206806	0	0.694983	3.19296	1.37644	0.586393	0	0	0
XLOC_002501	2.8674	0.784343	0	0	0	0.346943	0	0	0	0	0	0.635139	0.371195	0	0	0	0	0	0.357056	0.723174	0	0	0	0	0	0.234949	0	0.219048	0.367513	0	0.574711	0.562556	3.44079	0	0.461915	0	0.925813	0	0	0.60807	0	0.216967	0	0.445113	1.13073	0	0	0	0
XLOC_002502	0	0	0	0	0	0	0	0.296515	0	0	0.830908	0	0	0	0	0.434437	0	0	0	0.650968	0.063661	0	0	0.245222	0	0	0	0.065726	0	0.068756	0	0	0	0.04404	0	0	0.138896	0	0.125083	0.091226	0.142731	0	0.059957	0.066778	0	0	0	25.8549	0
XLOC_002529	1.92223	0.438168	0	0.271954	0.213298	0	0	0.110412	0	0.477135	0	0.236544	0.165893	0	0.576176	0.323538	0	0.316609	0.079787	0	0.14223	0.302904	0.034025	0.273936	6.12525	0.472509	0.170965	0.685271	0.574864	0.20482	0.128423	5.59397	3.84435	0.163991	0.206437	0.093108	0.517199	0	0.093153	0.407633	1.38185	0.533311	0.401866	0.049732	0.050534	8.77409	0.16109	0	0
XLOC_002555	0	0.119767	0	0	0.291511	0.052977	0	0	0	0	0	0.193969	0.226723	0	0	0	0	0.86541	0.054522	0.441708	0.323973	0.206987	0	0.124795	0.11959	0.071752	0.116828	0	0.112237	0.069981	0.351028	0.515406	0	0.179299	0	4.02958	4.6652	0	0.084874	0.278553	0.145274	0	0.183075	0	0.414384	0	0	0	0
XLOC_002564	0	0.235126	0	0	0.824096	0.707229	0	0	0	0	0	0.203091	0	0	0	0	0	0.679584	0.042814	1.04059	0.305289	0	0	0.195996	0.093911	0.169036	0.366967	0.157596	11.634	0.109908	0.41348	0.134912	0	0.281597	0.110776	1.36565	0.222028	0	0.566518	0.072913	0.228159	0.104066	0.191685	0.053373	0.271171	8.55395	0.172885	0	0
XLOC_002581	0	0	0	0	3.08342	0	0	0	0	0	0	0	0	0	0	0	0	0	0	0	0	0	0	0	0	0	0	0	0	0	0	0	0	0	0	0	0	0	0	0	0	0	2.91794	0	1.25089	0	0.1595	0	0
XLOC_002583	0	0.09902	4.59432	0	0.048202	0.131399	0	0.249515	0	0	0	0.053455	0.093723	0	0	0	0	0.238497	0.045077	0.182594	0.321419	0.042782	0.153784	0.103176	0.39549	0.474578	0	0.055308	0.371174	0.057858	0.290218	0.3551	0	0.074119	0	0.140274	0.233759	0.384709	0.105256	0	0.120107	0.164346	0.100906	0.056193	0.0571	0.22704	0.910099	0	0
XLOC_002616	0	1.59507	0	0	0.069328	0.025198	0.036995	0.322983	0	0	0.50282	0.753458	0.08088	0	0	1.26191	0	2.70988	0.66129	0.157572	0.046229	2.54745	0.121651	0.029679	0.568822	0.375415	0.291735	0	0.453771	1.01522	0.333929	0	0	0.149244	0.234842	4.87232	0	0.221326	1.26156	0.088328	0.276394	0.551539	0.348314	0.371777	0.114975	0.696629	1.09953	0	0
XLOC_002622	0.287727	0.491902	3.65173	0	0.191564	0.017407	0	0.942036	1.66086	0	0	0.021244	0.484215	0	0	0	0.049058	1.77718	4.67562	0.217699	1.00061	1.83627	0.290304	0.287027	0.667994	6.08254	0.767726	0.747328	0.295022	0.781787	0.403682	0.141123	1.55368	0.324019	1.06606	0.641097	0.41805	1.68179	0.920275	0.33559	0.52506	1.91588	1.44367	0.066997	0.680774	3.66934	0.868056	0	0
XLOC_002631	0	0	0	0	0	0	0	0	0	0	3.22568	0	0	0	0	0	0	0	0.103978	0	0	0	0	0	0	0	0	0	0	0	0	0	0	0	0	0	0	0	0	0	0	0	0	0	0	0	0	0	0
XLOC_002746	0	0.597481	0	0	0.258534	0	0	0.33457	0	1.44581	0.937546	0.358387	0.251344	0	0.872964	0	0	0.239847	0.24177	0	0	0	0.103103	0.276693	0.662883	0.238633	0	0	0.373275	0.698224	0.583722	0.190459	0	0.248462	0.417029	0.32916	0	6.1902	0.047045	0.308802	0	0.073456	0.608866	0.075349	0	0	2.92881	0	0
XLOC_002844	0	0	0	0	0	0	0	0	0	0	0	0	0	0	0	0	0	0	0	0	0	0	0	6.66385	0	0	0	0	0	0	0	0	0	0	0	0	0	0	0	0	0	0	0	0	0	0	0	0	0
XLOC_002861	0	2.58213	0	0	0.11427	0.415334	0	0	0	0	0	0.38017	0.222184	0	0	0	0	0	0.320581	0	0	0.405686	0	0.244592	0.937564	1.54695	0	0	0.439959	0	0	3.19889	1.02976	2.72349	0.092162	21.6151	0	0.912006	0.083175	0	0	0.779209	0	0.666069	0	0.17941	0	0	0
XLOC_002940	0	0.418364	0	0	0.509144	0.185057	0	0.527108	0	0	1.47708	0	0.197993	0	6.87669	0.772288	0	0	0.380903	0.385737	0	0.180759	1.2995	1.52574	0.208872	0.877242	0.204048	0.116839	0	0	0	0	1.8353	0.156579	0.246383	0	0.740735	1.62542	0.148238	0.648682	0.25373	0.925831	0.213168	0.11871	0.24125	0	0.384523	0	0
XLOC_002947	0	0	0	0	0	0	0	0	0	0	0.435632	0	0	0	0	0	0	0	0	0	0	0	0	0	0	0	0	0	0	0	0	0	0	0	0	0	0	0	0	0	0	0	0	0	0	0	0	0	0
XLOC_002964	0	0	0	0	0	0	0	0	0	0	5.24173	0	0	0	0	0	0	0	0	0	0	0	0	0	0	0	0	0	0	0.289164	0	0	0	0	0	0	0	0	0	0	0	0	0	0	0	0	0	0	0
XLOC_002969	0	0.517276	0	0	0.251807	1.14405	0	0.325865	0	0	0	0.27925	0.734412	0	0	0	0	0.311476	0	0.953869	0.69962	0	0	0.269494	0.516509	0	0	0	0.242376	0.75562	1.13707	0.371007	0	0.290397	1.21854	0.183198	0	0	0.183285	0.601535	1.56859	0.14309	0.263567	0.440329	0.894864	0.790702	0	0	0
XLOC_002992	0	0.411851	0	0	0.171846	0.364352	0	0.148258	0	0	0.830908	0.063525	0	0	0	0	0.146695	0.921122	0.160703	0	0.190982	0.101683	0	0.980886	0	0.070497	0	0.065726	0.330818	3.3003	0.172443	0.168796	2.06483	0.04404	0.046199	0.291721	0.694479	0.457176	0.125083	0.182452	0.428194	0.195304	0.239828	0.267113	0	0.179871	0.865226	0	0
XLOC_002994	0	0	0	0	0	0	0	0	0	0	0.636113	3.59879	0	0	0	0	0	0	0	0	0	0	0	0	0	0	0	0	0	0	0	0	0	0	0	0	0	0	0	0	0	0	0	0	0	0	0	0	0
XLOC_003003	0	0.440532	0	0	0.857794	0.194863	0	0	0	0	0	0	1.25091	0	0	0	0	1.85685	0	6.49881	0.238329	0.190336	0	0	0.439878	0.527843	0	0	0.412833	0	0	0	0	2.14338	0	0.156018	0	0	0	0	0.534349	0	0.224463	0	0.254033	0	0	0	0
XLOC_003031	0	0	0	0.386284	0	0.022024	0.032335	0.439123	0	0	0	1.77402	0	0	0	0	0.031035	0	0.022666	0	0	1.27998	0	3.16468	0.024858	2.55039	0.012142	0.02781	0.233297	0	0	1.4463	0	0	2.01347	0	0	0	0.070568	0.250902	0	0.055092	0.025369	0.098895	0.014356	0.038054	0	0	0
XLOC_003093	0	0.603384	0	0	0.045188	0.903347	0	0.116957	0	0	1.63871	0.350792	0.615042	0	0	0	0	0.950235	0.211291	15.9195	0.301322	0.641719	0.036042	0	0.370762	2.05769	0.135825	0.570344	1.21788	1.68145	0.272072	0.199738	0	0.868558	0.364456	0.887649	0.219143	0	0.953857	0.287864	0.562987	0.718994	0.520285	0.526798	0.802943	0.283792	0.511917	0	0
XLOC_003118	0	0	0	0	0	0	0	0	0	0	0	0	0	0	0	0	0	0	0	0	0	0	0	0	0	0	0	0	0	0	0	0	0	0	0	28.8501	0	0	0	0	0	0	0	0	0	0	0	0	0
XLOC_003133	0	0	0	0	0	0	0	0	0	0	0	0	0.07838	0	0	0	0	0	0	0	5.8688	0	0	0.603995	0	0.049611	0	0	0	0	0	0	0	0	0	0	0	0	0.029342	0	0	0	0	0	0	0	0	0	0
XLOC_003165	1.73323	0.533366	0	0	0.173093	0.471853	0	0.298667	0	0	0.418469	0.319929	0.112186	0	0	0	0.29552	0.285479	0.269782	0.655692	0	0.102421	0	0.370502	0.11835	0.284033	0	0	0.444293	0	0.521083	0.170021	0.519953	0.17744	0.325743	0.251861	0	0.460494	0.251982	0.735105	0.57507	0.655737	0.120784	0.067263	0.205044	0	0.435753	0	0.863334
XLOC_003186	0	0.041707	0	0	0	0.33207	0	0.105095	0	0	0	0.225153	0.078952	0	0	0	0	0.200908	0.037972	0	0	0.252277	0.19432	0.434573	0.333158	0.099945	0.122049	0	0.54718	0.048739	0.97791	0.059827	0.731842	0.561936	0.032749	0.029542	0.295375	0	0.236445	0	0	0.23074	0.212507	0.142011	0.144301	0.063752	0.306665	18.3277	0
XLOC_003208	0	0.466604	0	0	0	1.44477	0	0.587887	0	0	0	0	0.883293	0	0	0	0	0	0.637236	0.860429	0.252434	0.403202	0	3.40333	0.931824	0.559082	0	0.781869	1.74906	0	0	0.334664	4.09384	0.174633	0.549585	0.165252	0	0	0.330662	2.53218	0.565974	0	0.475496	0.529593	0	0	0	0	0
XLOC_003251	0	0	0	0	0	0	0	0	0	0	0	0	0	0	0	0	0	0	0	0	0	0	0	0	0	0	0	0	0	0	0	0	0	0	0	0	0	0	0	0	0	0	0	9.23646	0	0	0	0	0
XLOC_003258	0	0	0	0	0	0	0	0	0	0	0	0	0	0	0	0	0	0	0	0	0	0	0	0	0	0	0	0	0	0	0	0	0	0	0	3.3661	0	0	0	0	0	0	0	0	0	0	0	0	0
XLOC_003273	0	0.132424	0	0.597748	0.19925	0.074551	0	0.091006	0	0.131091	0	0.051992	0.068368	0.054889	0	0.177782	0.330172	0.144979	0.054803	0.088797	0.078155	0.083222	0.102832	0.125438	0.096165	0.086547	0.011743	0.134483	0.157942	0.098479	0.17642	0.051807	0.316867	0.144179	0.085077	0.042635	0.05684	0	0.085312	0.037332	0.029205	0.026641	0.245359	0.163964	0.041652	0.055206	0.044259	5.29024	0
XLOC_003282	0	0	0	0	0	0	0	0	0	0	0	0	0	0	0	0	0	0	0	0	0	0	0	0	0	0	0	0	0	0	0	0	0	0	25.9692	0	0	0	0	0	0	0	0	0	0	0	0	0	0
XLOC_003283	0	0	0	0	0	0	0	0	0	0	0	0	0	0	0	0	0	0	0	0	0	0	0	0	0	0	0	0	0	0	0	0	0	0	0	0	0	0	0	0	0	0	0	0.92185	0	0	0	0	0
XLOC_003284	2.49631	1.30877	0	1.4127	2.0498	0.352382	0.591265	0.860323	0	0.619634	0.401805	0.245751	0.538593	0.518888	2.99302	0.420165	0.567503	3.7005	0.103616	2.30847	0.430985	0.49171	0.441871	3.20173	1.13637	0.613627	0.222025	0.826365	1.17315	0.731473	0.667111	0.163251	0.499248	0.596309	0.26809	0.201526	2.14933	2.21079	0.44357	1.94104	0.966297	1.13332	0.811822	0.452092	0.787516	0.347924	1.8828	0	1.65791
XLOC_003295	0	0	0	0	0	0	0	0	0	0	3.2948	0	0	0	0	0	0	0	0	0	0	0	0	0	0	0	0	0	0	0	0	0	0	0	0	0	0	0	0	0	0	0	0	0	0	0	0	0	0
XLOC_003445	0	0	0	0	0	0	0	0	0	0	0	0	0	0	0	0	0	0	0	20.7202	0	0	0	0	0	0	0	0	0	0	0	0	0	0	0	0	0	0	0	0	0	0	0	0	0	0	0	0	0
XLOC_003455	0	0.053702	0	0	0.026142	0.011877	0	0.03383	0	0	0.189601	0.014495	0	0	0	0	0	0	0.012223	0.049514	0	0	0	0	0.026811	0.016086	0	0.029995	0	0	0	0	0	0	0	0.019019	0	0	0.009514	0.041633	0.032569	0.044565	0.013681	0	0.015484	0	0	0	0
XLOC_003471	0	0	0	0	0	0	0	0	0	0	3.58767	0	0	0	0	0	0	0	0	0	0	0	0	0	0	0	0	0	0	0	0	0	0	0	0	0	0	0	0	0	0	0	0	0	0	0	0	0	0
XLOC_003483	0	0	0	0	0	0	0	0	0	0	0	0.043584	0	0	0	0	0.100646	0	3.41794	0	0	0	0.094038	0	0	0	0	0	0	0	0	0	0	0.332371	0	0.171554	0	0	0	0	0	0.178661	0.123407	0	0	0.061704	0	0	0
XLOC_003494	0	0	0	2.71849	0.255859	0.077497	0.227558	0	0	0	0.618565	0	0	1.19821	0	0.646829	0.218413	0.210992	0	1.61536	0.094784	0	0	0	0	0	0	0	0	0	0	0	0	0	0	0	0	0	0	0	0	0	0	0	1.91956	0	0	0	0.638073
XLOC_003505	0	0.376046	0	0	0	0	0	0	0	0	0	0.203008	0.355932	0.857274	0	0	0	1.13217	0.171187	0.693438	0	0.324949	0	1.17549	1.12647	0.225288	0	0	0.352401	0	0.55108	0.539425	0	0.140741	0.147641	0	0	0	0.266487	0.291533	0.912261	0	0	0.213405	0.216847	0.28741	0.691256	0	0
XLOC_003511	3.61057	0	0	0	0	0	0	0	0	0	0	0	0	0	0	0	0	0.297348	0	0	0.53431	0	0	0.514542	0	0	0	0.551642	0	0	0	0	0	0	0	0	0	0	0	0	0	0	0	0	0	0	0	0	0
XLOC_003512	15.8538	0	0	0	0	0	0	0	0	0	0	0	0.228037	0	0	0	0	0.290142	0	0.444268	0	0	1.12251	0	0	0	0	0.403705	0.451549	0	0	0.172798	0	0	0	0	0	0	0.512194	0	0	0	0.122757	0.273446	0	0.184136	0	0	0
XLOC_003569	0	0	0	0	0	0	0	0	0	0	0	0	0	0	0	0	0	0	0	0	0	0	0	0	0	2.72316	0	0	0	0	0	0	0	0	0	0	0	0	0	0	0	0	0	0	0	0	0	0	0
XLOC_003570	1.23009	0.420596	0	1.04419	0.245693	0.297671	0	0.635904	0	0	1.18797	0.272469	0.477719	0	0	0	0	0.202608	0	0	0	0.436135	0	0.3506	0.503967	0.100791	0	0.18794	0.945961	0.491514	0.246546	0.241332	0.738035	0.251863	0	0.238332	1.58867	3.26819	0.357669	0.782571	0	0.744616	0	0.19095	0.19403	0.128584	0	0	0
XLOC_003582	0	0	0	0	0	0	0	0	0	0	0	0	0	0	0	0	0	0	0	0	0	0	0	0	0	0	0	0	0	0	0	0	0	0	0	0	0	0	0	0	0	0	0	0	0	0	0	0	0
XLOC_003598	0	0.550783	0	1.1395	0.357491	0.757962	0	7.24788	0	1.33281	1.72854	0.132151	0.347548	0	0.804734	0	0.457755	0.442202	0.445746	0	0.19865	0.052883	0	0.255067	0.488858	0.439963	0.417872	0.546917	0.573501	0.214551	1.25557	0.175573	3.2216	0.091617	1.20136	0.346781	0.722362	0	0.390315	0.853999	0.742311	0.13543	0.187093	0.277838	0.846959	0.187093	0.899965	0	0
XLOC_003609	0	0	0	0	2.89446	0	0	0	0	0	0	0	0	0	0	0	0.176488	0	0	0	0.45954	0	0	0.147513	0	11.3651	0	0	9.41948	0.08272	0	0	0	0	0	0.701936	0	0	0	0	0	0	0	2.32988	0	0	0	0	0
XLOC_003642	2.11875	0	0	0	0.141063	0.12818	0	0	0	0	1.0231	0.156437	0	0	0	0	0	3.3153	0.791497	0	1.0974	0.125202	0	0	0	0	0.141334	0	0.543118	0	0	0	0	0.433817	0.113771	0.102628	0.342046	0	0	0	0	0	0	0	0.167102	0	0	0	0
XLOC_003644	0	0	0	0	0	0	0	0	0	0	0	0.055749	0	0	0	0.381261	0	0	0	0	0	0	0.040096	0	0	0	0	0	0	0.06034	0	0	0	0	0.040544	0	0.243789	1.20365	0	0.08006	0	0	0	0	0	0	0.18983	0	0
XLOC_003651	0	0	0	0	0	0	0	0	0	0	0	0	3.71543	0	0	0	0	0	0.016245	0	0	0.43171	0.124699	0.037183	0.071265	0	0.087024	0.65776	1.07013	0	0.052295	0	0	3.27216	0	0.012638	0	0	0.139087	0	0.043285	1.00688	0.018183	0	0	0	0	0	0
XLOC_003665	0	1.0181	0	0	0.141601	1.15802	0	0	0	0	0	0.78517	0	0	0	0	0	1.40125	0.529678	0	0.47211	0.12568	0.112941	0.909285	0.290454	0	0	0	1.09038	5.77886	0.852561	0	1.27607	0.435473	0	0.103019	0.343352	0	0.206138	0	0.352834	0.482793	0.444643	0	0	0.222322	1.06942	0	0
XLOC_003667	0	0	0	0	0	0	0	0	0	0	0	0	0	0	0	0	0	0	0	0.936912	0	0	0	0	0	0	0	0	0	0	0	0	0	0.380313	0	0	0	0	0	0	0.616283	0	0	0	0	0	0	0	0
XLOC_003668	0	0.445684	3.7598	0	17.9482	0	0	0	0	0	0	0.087492	4.4102	0	0	0	0	0	1.21733	0	1.13982	0	0	0.844348	0.040457	0.097094	0	0.181046	0	3.125	0	0	3.73255	0	0	0.100445	0	0	7.89592	0	5.40599	0.15691	0	0	0.257004	0.495467	0	0	0
XLOC_003689	0	0	0	0	0.091453	0	0	0	0	0	0	0	0	0.428285	0	0	0	0	0	1.0393	0	0.081171	0.072943	1.56603	0	0	0	0	0	0	0	0	0	0	0	0.066535	3.54806	0.729904	0	0	0	0	0	0	0	0	0	0	0
XLOC_003691	3.69844	1.5175	0	4.70925	0.984945	2.68497	0	1.27462	0	2.75408	1.7859	0	0.478776	1.15315	0	0	0	1.52292	0.460539	1.86553	0.820969	0.21855	0	0.527064	5.05082	0	0	0.282534	1.42208	0.591122	0.741275	0	2.219	0.75726	1.78737	0.716578	0	0	0	0.392151	0.613556	0.279849	0.515471	0	0.583377	0	0.929831	0	0
XLOC_003705	0	0	0	0	0	0	0	0	0	0	0	0	0	0	0	0	0	0	0	0	0	0	3.69684	0	0	0	0	0	0	0	0	0	0	0	0	0	0.036254	0	0.010883	0	0.037255	0	0	0	0	0	0	0	0
XLOC_003716	0.810061	0.166187	0	0	0.21573	0.40839	0.095934	0.04653	0	0	0	0.657914	2.02739	0.08419	0	0	0	2.73521	0.117683	0.068101	0.059938	0.047868	0	0.153922	0.184378	0.265499	0.126084	1.25828	0.311475	3.9489	0.378839	0.079463	1.13405	0.456117	0.072497	0.614722	5.01302	0.286963	0.772042	0.286306	0.537543	1.20546	0.508061	0.230537	0.425919	0.112903	4.41261	8.11438	0
XLOC_003729	0	0.262077	0	0	0.765466	0.092741	0.136159	0	0	1.7123	0.370118	0.113185	0.198447	0	0.689245	0.387029	0	0.252494	0.190888	0.193311	0.226855	0.045293	0	0.218462	0	0.062804	0	0.234214	0.392958	0.18376	0	0.075188	1.8395	2.31483	9.26054	0.074253	0.123739	1.62915	0.111433	0.162542	0.127156	0	0	0.059491	0.060451	0.160243	0	0	0.763581
XLOC_003733	0	0	0	0	0	0	0	0	0	0	0	0	0	0	0	0	0	0	0	0	0	0	0	0	0	0	0	0	0	6.92912	0	0	0	0	0	0	0	0	0	0	0	0	0	0	0	0	0	0	0
XLOC_003767	0	0	0	0.383321	0	1.25666	0	0	0	0	0	0	0	0	0	0	0	0	0.05623	0	0	1.44094	9.97545	0.386115	0.370011	3.62603	0	0	1.38904	0	0	0.088593	0	0.046229	0	0.481203	0	0	0.043767	0.09576	0	0.136674	0.062937	0.210292	0	0	0	0	0
XLOC_003770	0	0	0	0	0	0	0	0	0	0	0.88318	0	0	0	0	0	0	0	0	0	0	0	0	0	0	0	0	0	0	0	0	0	0	0	0	0	0	0	0	0	0	0	0	0	0	0	0	0	0
XLOC_003772	0	0	0	0	0	0	0	0	0	0	0	0	0	0	0	0	0	0	0	0	15.2941	0	0	0	0	0	0	0	0	0	0	0	0	0	0	0	0	0	0	0	0	0	0	0	0.237984	0	0	0	0
XLOC_003786	0.501033	0.068526	0	0.425312	0.116753	0.075778	0	0	1.44607	0	0.241938	0.018497	0	0.078109	1.12636	0	0.042714	0.082525	0.155975	0	0.037073	0.074018	0.119728	0.107103	0.34212	0.06158	0	0.038275	0.064217	0.06006	0.050211	0	0.300611	0.11541	0.040356	0.182017	0.242657	0	0.048561	0.079688	0.04156	0.13269	0.226952	0.038888	0	0	0.440879	0	0
XLOC_003820	0	0	0	0	0	0	0	0	0	0	0	0	0	0	0	0	0	0	0	0	0	0	0	0	4.88709	0	0	0	0	0	0	0	0	0	0	0	0	0	0	0	0	0	0	0	0	11.2222	0	0	0
XLOC_003821	0	0.278824	0	1.73055	0.090487	0.986671	0.241433	0.234199	0	0	0	0.100348	0	0.847516	0	0.686269	0	0.559644	0	0	0.100563	0	0	0.193685	5.93943	0.111362	0	1.14208	0	0	0	0.266642	0	0.069569	0.14596	0.131664	0.21941	0	0	2.01751	0	0.102839	0.094713	3.37562	0	3.55173	0	0	0
XLOC_003954	0	0	0	0	0	0	0	0	0	0	0	0	0	0	0	0	0	0	0	0	0	0	0	0	0	0	0	0	0	0	0	0	0	0	0	0	0	0	0	0	0	0	0	0	0	0	0	13.3892	0
XLOC_003974	0	0.347589	0	0	0.112803	0.136667	0	0.097319	0	0	0	0.291892	0.07311	0	0	0	0	0.837197	0.105488	0.284872	0	0.10012	0.029991	0.321936	0.231382	0.046275	1.69529	0.043144	0.289541	0.812393	0	0	0.338848	0.462542	0.030326	0.054712	0	0	0.027369	0.059883	0.468458	0.128201	0.157428	0.087669	0.133625	0.177106	0	16.9717	0
XLOC_003985	0	0	0	0	0	0	0	0	0	0	0.560769	0	0	0	0	0	0	0	0	0	0	0	0	0	0	0	0	0	0	0	0	0	0	0	0	0	0	0	0	0	0	0	0	0	0	0	0	0	0
XLOC_003994	5.04282	0	16.0004	0	7.0506	0	0	0	0	0	1.21754	0	0	0	0	0	0	0	0.313972	0	0	1.78796	4.01683	0	0	0	0	0	0	0	0	0	0	0	22.3398	0	0	0	11.2415	0	0	0	0	0	0	0	0	0	0
XLOC_003996	0	0	0	0	0.279645	0	0	0	0	0	0	0	0.543736	0	0	0	0	0	0.261512	0	0	0.496405	0	0	0.57361	0	0	2.24607	0	0.335662	0	0	0	0.430002	0	0.203451	0.678077	0	0.203548	0.445358	1.3936	0	0	0	0.331265	0	0	0	0
XLOC_004010	0	0	0	0	4.00355	0	0	0	0	0	0	0	0	0	0	0	0	0	0.0234	0	0	0	0	0	0	0	0	0.028711	0.19268	0.690794	0	0	0	0.019238	0	0.072818	0.060673	0	0	0	0	0	0	0	0.059282	0	0	11.2941	0
XLOC_004013	0	0	0	0	0	0	0	0	0	0	0	0	0	0	0	0	0	0	0	0	0	0	0	0	0	0	0	0	0	0	0	0	0	0	0	0	0	0	0	4.72673	0	0	0	0	0	0	0	0	0
XLOC_004080	0	0.448306	0	0.927486	0.436466	0.132201	0	0	0	3.2545	0	0.161345	0.565769	0	0	0	0	0.809837	0	5.23568	0.16169	0.193695	0	0.311415	0.596855	0.179052	0.291535	0.083467	1.96055	0.174632	0.218991	0.10718	0.655549	0.111857	0.938724	1.37602	2.64583	0	0.052949	0.347554	0.18126	0.248023	0.152283	0.339217	0	0.342637	1.09878	0	0
XLOC_004081	0	0	0	0	0	0	0	0	0	0	0	0	0	0	0	0	0	0	0	0	0	0	0	0	0	0	0	0	0	0	0	0	0	0	0	0	0	0	0	0	0	0	0	0	0	0	0	0	0
XLOC_004089	0	0	2.92965	0	0	0	0	0.159108	0	0	0	0	0	0	0	0	0	0	0	0	0	0	0.024516	0	2.39582	0	0	0.035268	0	0	0.092531	0	0	1.46517	0	0	0	0	2.37152	0	1.68495	0	0	0	4.47852	0	0	0	0
XLOC_004191	0	0	0	0	0	0	0	0	0	0	0	0	0	0	0	0	0	0	0	0	0	0	0	3.34388	0	0	0	0	0	0	3.55331	0	0	0	0	0	0	0	0	0	0	0	0	0	2.26181	0	0	0	0
XLOC_004206	0	0.109605	0	2.04082	0.10671	0.775714	0	0.276189	9.25179	0	1.54789	0	0	0	0	0	0	0.263993	0.099791	0	0.118593	0.094712	0	0.228411	0.218885	0	0	0.734642	0.821707	0	0	0	2.88492	0	0	0.232905	0	0	0.310689	0.339889	0.265894	0	0.670162	0.124401	0	0.167541	6.04435	0	0
XLOC_004209	0	0	0	0	0	0	0	0	0	0	0	0	0	0	0	0	0	0	0	0	0	0	0	0	0	0	0	0	0	0	0	0	0	0	0	0	0	0	0	0	0	0	0	0	0	0	0	0	0
XLOC_004211	0	0	0	0	1.98748	0	0	0	0	0	0	0	1.9322	0	0	0	0	2.45844	0.929302	0	1.1044	0	0	0	0	0	0	2.85056	2.86956	2.982	0	0	4.47763	0.764021	0	1.44595	0	0	0.361661	5.53913	0	0	0.520073	0	1.17717	0	0	0	0
XLOC_004226	0	0	0	0	0	0	0	0	0	0	0	0	0	0	0	0	0	0	0	0	0	0	0	0	0	0	0	0	0	0	0	0	0	0	0	0	0	0	0	0	0	0	0	0	0	0	0	0	0
XLOC_004258	0	0.08254	0	0	0.107147	0.243403	0	0.06933	0	0	0	0.089118	0	0	0	0	0	0.132537	0.02505	0.101471	0.148848	0	0	0.114673	0.054945	0.197798	0.026838	0.061471	0.257834	0.032152	0.322557	0	0.965574	0.144162	0	0.019488	0.064952	3.20684	0.07799	0.17064	0	0	0.084113	0.12491	0.222119	0	0.404605	0	0
XLOC_004276	0	0	0	0	0	0	0	0	0	0	0	0	0	0	0	0	0	0	0	0	0	0	0	0	0	0	0	0	0	0	0	0	0	0	0	0	0	0	0	8.97974	0	0	0	0	0	0	0	0	0
XLOC_004335	0	0	0	0	0	0	0	6.18165	0	0	0	0	0	0	0	0	0	0	0.446703	0	0	0	0	0	0	0	0	0	0	0	0	0	0	0	0	0	0	0	0	0	0	0	0	0	0	0	0	0	0
XLOC_004344	0	0	0	0	0	0	0	0	0	0	0	0	0	0	0	0	0	0	0	0	0	0	0	0	0	0	0	0	0	0	0	0	0	0	0	0	0	0	0	0	0	0	0	0	0	0	0	0	0
XLOC_004357	0	0	0	1.02681	0	0	0	0	13.9647	0	0	0	0	0	2.17546	0	0.412487	0.199236	0	0.610145	0	0	0	0	0	0	0	0	0	0.193334	0	0.237316	0	0	0	0	0	1.28552	0	0	0	0	0	0	0	0	0	0	0
XLOC_004363	0	0.165199	0	0	0	0	0	0	0	0	0	0	0	0	0	0	0	0	0	0	0	0	0	0	0	0	0	0	0	0	0	0	0	0	0	0	0	0	0	0	27.2518	0	0	0	0	0	0	0	0
XLOC_004364	0	11.3561	0	0	0	0	0	0	0	0	0	0	0	0	0	0	0	0	0	0	0	0	0	0	0	0	0	0	0	0	0	0	0	0	0	0	0	0	0	0	1.10196	0	0	0	0	0	0	0	0
XLOC_004380	0	0	0	0	3.24908	0	0	0	0	0	0.172007	0	0.230563	0	0	0	0	0	0	0	0	0	0	0	0	0	0	0	0	0	0	0	0	0	0	0	0	0	0	0	0	0	0	0	0	0	0	0	0
XLOC_004382	0	0	0	0	0	0	0	0	0	0	0	0	0	0	0	0	0	0	0	0	0	0	0	0	0	0	0	0	0	0	5.00084	0	0	0	0	0	0	0	0	0	0	0	0	0	0	0	0	0	0
XLOC_004383	0	0	0	0	0	0	0	0	0	0	0	0	0	0	0	0	0	0	0	0	0	0	0	0	0	0	0	0	0	0	0	0	0	0	0	0	0	0	0	0	0	0	0	0	0	0	0	0	0
XLOC_004387	0	0	0	0	0.126046	0	0	0	0	0	0	0	0	0	0	0	0	0	0	0	0	0	0	0	0	24.0443	0	0	0	0	0	0	0	0	0	0	0	0	0	0	0	0	0	0	0	0	0	0	0
XLOC_004404	18.0094	3.73091	0	0	26.6609	1.21771	0	0.091275	0	0	0	0.039109	0.41142	0	0	0	0	0.828826	0.32979	0	8.8184	0.187803	0	0	2.82116	0	0.070667	0.080929	0.611008	0	1.06165	1.14312	0	0.271135	0.028443	0.025657	0	0	0.051338	1.40409	0	0.04008	2.36241	1.27448	1.12794	1.77181	0	0	0
XLOC_004413	0	0	0	0	0	0	0	0	0	0	0	0	0	0	0	0	0	0	0	0	0	0	0	0	0	0	4.67556	1.33863	0	0	0	0	0	0	0	0	0	0	0	0	0	0	0	0	0	0	0	0	0
XLOC_004422	1.21401	0.373588	3.85195	0	0.404135	0.183612	0	0.104599	0	0.904027	0	0.134454	0	0.18926	1.63752	0.919511	0	1.29974	0.453516	2.44944	0.044914	0.071739	0.354572	0.432521	0.580275	0.447631	0	0.185483	0.777996	0.339562	0.121662	0.297722	1.09258	0.24857	0.032595	0.117608	1.86188	1.61273	0.235329	1.54468	0.503499	0.229651	0.211504	0.329794	0.957468	0.253805	0.152608	18.2411	0
XLOC_004489	0	0.424777	0	0	1.44745	0.469734	0.13793	1.33797	0	0	0	0.687944	0.201028	0.242091	0	0	0.132387	0.063944	0.773483	3.32902	0.114903	0.137647	0	0.110652	0.848293	0.190862	0.051794	0.23726	0.796136	0.682549	0.933738	0.609327	0.465857	1.78851	0.041693	0.300876	0	0.412584	0.526786	1.07027	0.386429	0.176254	0.216436	0.180795	0.183711	0	0.390417	0	0.773512
XLOC_004494	0	0	0	0	0	0	0	0	0	0	0	0	0	0	0	0	0	0	0	0	0	0	0	0	0	0	0	0	0	0	0	0	0	0	0	0	0	0	0	0	0	0	0	0	0	0	0	0	0
XLOC_004519	0	2.78824	0	0.786615	2.59121	0.784852	0	1.59681	0	0	0	0.547355	1.91935	0	0	0	0.947989	1.22104	1.96163	0.467417	1.23419	2.08083	1.08258	2.37704	3.79651	2.126	0.247255	2.69002	4.2757	1.48108	2.22876	2.90883	2.22392	1.23328	1.39326	2.24427	17.3533	0	1.25739	1.57208	3.07458	1.68282	1.16238	1.58232	1.60784	0.774923	0	0	0
XLOC_004529	0.761535	0.251706	0.805427	0.592574	0.118304	0.437676	0	0.262454	0.732642	0	0.183865	0.271766	0.361472	0.118721	4.22292	0.064089	0.021641	0.104527	0.071121	0.64021	0.028174	0.315007	0.121319	0.198964	0.606665	0.145597	0.042332	0.26179	0.780843	0.50715	0.48334	0.186757	0.761514	0.097453	0.034077	0.553306	0.245881	1.41631	0.30754	0.901671	0.610621	0.297718	0.53954	0.886609	8.33843	0.30515	2.36132	11.4424	0
XLOC_004559	0	0	0	0	0	1.64961	0	0	0	0	1.01283	0	2.98679	0	0	0	0	0	0.130592	1.58699	0.155198	0	0	0	0.286445	0	0	0	0	0	0.420397	0	0	0.644193	0.112629	0	0.338613	0	0	0.222399	0	0	0	0.162798	0	0.219254	0	0	0
XLOC_004562	0.149807	0.071711	0	0	0.009974	0.009063	0	0	0	0	0.072339	0.077426	0.271502	0	0.404134	0	0.025542	0.037012	0.009327	0	0.066507	0.044262	0	0.085396	0.040917	0.061374	0.019986	0.011444	0.038401	0	0.600513	0	0.089882	0.015337	0	0	0	0	0.00726	0.047653	0.024852	0.011335	0.031319	0.186039	0.011815	0	5.53649	0	0
XLOC_004587	0.373063	0.433699	0	0	0.024838	0.180556	0	0	0	0	0	0.385628	0.241472	0	0	0.376751	0	0.184341	0.046455	0	0.165623	0.04409	0.099054	0.478486	0.305686	0.122272	0.074657	0.056999	1.00412	0.26832	0.672954	0	1.11916	0.038193	0	0	0.120453	0.198236	1.71751	0.118669	0.123779	0.141142	0.129989	0.289557	0.147114	0.116991	6.65926	0	0
XLOC_004605	0	0	0	0	0	0	0	0	0	0	0.814558	0	0	0	0	0	0	0	0	0	0	0	0	0	0	0	0	0	0	0	0	0	0	0	0	0	0	0	0	0	0	0	0	0	0	0	0	0	0
XLOC_004640	1.79367	0	0	3.04518	0.358258	0	0	0	0	1.33567	0	0.132434	0	0	0	0	0.305825	0	0	0	0.132718	0	0	0	0.244954	0.293938	0.119648	0	0	0	0	0	1.07617	0	0	0.434406	0	0	0	0	0	0.135721	0.124996	0	0.141463	0.374989	0	0	0
XLOC_004648	0	0	0	0	0	0	0	0	0	0	0	0	0	0	0	0	0	0	0	0	0	0	0	0	0	0	0	0	0	0	0	0	0	0	0	0	0	0	0	0	0	0	0	0	0	0	0	0	0
XLOC_004666	0	0	0	0	0	0	0	0	0	0	0	0	0	0	0	0	0	0	0	0	0	0	0	0	0	0	0	0	0	0	0	0	0	0	0	0	0	0	0	0	0	0	0	0	0	0	0	0	0
XLOC_004688	0	0	0	0	0	0	0	0.932248	0	0	0	0	0	0	0	2.73175	0	0	0	0	0	0	0	0	0	0	0	0	0	0	0	0	0	0	0	0	0	0	0	1.14726	0	0	0	0	0	0	1.36014	0	0
XLOC_004713	0	0.494554	0	0.236115	7.3335	0.269241	1.48234	2.10896	0	0	1.07451	0.041074	0.864187	0	1.00049	1.40451	0.284554	1.05373	1.59327	0.140303	0.205812	0.427354	0.088624	2.06125	0.531806	0.683736	9.79674	0.254985	13.1907	0.978056	0.334499	0.818561	1.66887	1.16752	0.119488	0.485032	10.328	0	0.242632	0.530872	0.461443	0.210469	0.15507	1.03628	0.219373	0	0	0	0
XLOC_004755	0	0.141863	0	0.586992	0.552465	2.06381	0.020473	0	0	0	0.055652	2.44219	0.179034	0	0	0	0	0.113896	1.15527	0	1.56908	0.422244	1.23626	0.936178	0.078696	1.28429	3.40571	2.01617	2.95429	13.9626	0.623683	0.282636	0.484035	2.13557	0.247544	5.19167	4.11184	0	1.6867	0.281062	3.76653	1.63946	3.11621	0.912412	2.87228	3.48165	0.521552	0	0
XLOC_004762	0	0	0	0	0	0	0	0	0	0	0	0	0	0	0	0	0	0	0	0	0	0	0	12.87	0	0	0	0	0	0	0	0	0	0	0	0	0	0	0	0	0	0	0	0	0	0	0	0	0
XLOC_004768	0	4.00144	0	0	1.85798	2.12397	0	0	0	0	0	1.26287	1.16536	0	0	0	0	0.222411	0.056048	0	0.666089	0.212783	1.09949	0	3.1964	0.073762	0.780645	1.30662	0	1.00717	0.360858	1.67782	1.62034	0.230399	0.531729	0.174417	0.145328	0	1.26513	1.14541	0.298683	1.97537	0.250935	0.279484	2.48493	0	0	0	0
XLOC_004784	0	0	0	0	0	0	0	0	0	0	0	0	0	0	0	0	0	0	0	0	0	0	0	0	0	0	0	0	0	0	0	0	0	0	0	0	0	0	0	0	0	0	0	0	0	0	0	0	0
XLOC_004803	0	0	0	0	0	0	0	0	0	0	0.30952	0	0	0	0.576397	0	0	0	0	0	0.52171	0	0	0	0	0	0	0	0	0.025612	0	2.79806	0	0	0	18.5823	0	0	0	0	0	0	0	0	0	0	0	0	0
XLOC_004835	0	0	0	0	0	0	0	0	0	0	0	0	0.632152	0	0	0	0	0	0	0.410526	0	0	0	0	0	0.266748	0	0	0	0	0	0	0	0	0.087406	0	0	0	0	0	0	0	4.42392	0	0	0	0	0	0
XLOC_004886	0.752338	0.823172	0	1.27728	0.400716	0.409633	0.133647	0.777853	0	0	0.363288	0.222194	0.389571	0	0	0.379888	0	0.99134	0.046841	0.189744	0.167002	0.088915	0.039951	0.428862	0.616463	0.61645	0.301113	0.114946	0.86784	3.06628	0.753952	0.590405	0.451391	0.308084	0.727173	0.364416	0.242911	0.399772	0.109377	0.797715	0	0.170781	0.262143	0.291967	0.237342	0.078643	0.56744	0	0
XLOC_004891	14.9593	0.255745	0	0	0	0	0	0	0	0	0	0.276127	0	0	0	0	0	0	0	0	0	0	7.9438	7.99439	0	26.966	0	3.14263	0	0	0	0	4.48765	0	0	7.97053	0	0	11.7803	11.103	0	0	0	0	1.17981	0	0	0	0
XLOC_004892	0	0	0	0	0	0	0	0	0	0	0	0	0	0	0	0	0	0	0	0	0	0	10.677	2.45601	0	0	0	0	0	0	0	0	0	0	0	13.6347	0	0	0	0	0	0	0	0	0	0	0	0	0
XLOC_004917	0	3.7807	0	0	0	6.06576	0.166459	0	0	0	0	0	0	0	0	0	0	9.02896	0	0	1.17869	0	1.19424	0.93477	0	0.07678	0	3.29285	0	16.5494	0	0	0	9.54512	8.40294	0.226943	0	0	2.77003	0	0	8.79202	0	0.29092	2.2171	0	0	0	0
XLOC_004931	2.9073	0.596442	0	0	1.54851	2.46239	0	0.500982	0	0	1.40387	1.50261	0.37636	0	0	1.46802	0	0.957721	0.905059	0	0.645353	0.515398	0.154386	0.414318	3.57334	0.238218	0	0	1.86313	0.69701	0	0.570383	1.74433	1.33936	0	0.140823	1.87739	0	0.845344	0.61653	1.92923	0.219985	0	0.225653	0.458585	0.303904	0.730928	0	0
XLOC_004982	0.553908	1.17424	3.515	0.470197	0.036878	0.201061	0	0.763591	0	0	0.267471	0.613462	0.358527	0	0	0	0	1.00358	0.137948	0.139699	0.204925	0.229123	0.176485	0.552561	0.832096	0.499247	0.036949	0.211573	0.709941	0.177062	0.666116	0.163007	0	0.25518	0.297434	0.214641	2.14612	0	0.939504	0.822244	0.183782	0.041912	0.386005	0.257953	0.262114	0	0.139259	0	0
XLOC_005024	0	0.330399	0	2.05066	0.321673	0	0	2.49767	0	0	0	0	0	0	0	0	0	1.19369	0.300814	1.21853	0.357493	0	0	0	1.31963	0.791764	0	0.36909	1.2385	3.86109	0	0	0	0	0	0	5.45989	0	0	0.51229	0.801524	0.365583	1.01008	0.375001	0.7621	0	0	0	0
XLOC_005026	0	1.66607	0	1.59087	1.12297	0.453515	0	0.645885	0	0	0	0	0.242609	0	0	0	0	1.23473	0.933469	0	0.832014	0.110745	0.39808	2.40369	1.53563	1.38204	0.500055	1.00217	0.960808	0.299537	0.751248	0.18384	3.37328	0.863378	0.805072	4.17575	0	0.995845	0.181641	4.76912	1.24362	2.55252	1.04481	2.03644	1.62587	0.391805	0.47117	0	0
XLOC_005031	0	0.09405	0	0.729666	0.022892	0.124805	0	0.059248	0	1.28018	0.166028	0.076159	0	0	1.85509	0	0	0.509688	0.171258	0.693723	0.076322	0.101588	0.018258	0.097998	0.140866	0.056345	0.022935	0.078798	0.044068	0.082431	0.137827	0	0.206292	0.087999	0.184627	0.083272	0.777097	0	0.016662	0.036457	0.11408	0.052033	0.047921	0.133433	0.298288	0.035941	0	0	1.02758
XLOC_005032	0	0	0	0	0	0	0	0	0	0	0	0	0	0	0	0	0	0	0	0	0	0	0	0	0	0	0	0	0	0	0	0	0	0	0	0	0	0	0	0	0	0	0	0	0	0	0	0	0
XLOC_005068	0	0	0	0	0.148596	0	0	0	0	0	0	0	0	0	0	0	0	0	0	0	0	0.395666	0	0	0	0	0	0	0	0	0.447338	0	0	0	0	0	0	0	0.10816	1.18326	0	0	0	0	0	0	0	0	0
XLOC_005108	0	0	0	0	0	0	0	0	0	0	0	0	0	0	0	0	0	0	0	0	0	0	0	0	0	0	0	0	0	0	0	0	3.1841	0	0	0.257058	0	0	0.257181	0	0	0	0	0	0	0	0	0	0
XLOC_005127	0	0.401333	1.43239	0.095804	0.045085	0.928584	0.120293	10.0352	0	0	0.435985	2.16658	2.80517	0.140757	0.202977	0	0	0.018589	0.210806	0.170785	0.10021	0.040015	2.09764	0.032168	1.91121	0.092476	3.91482	2.18992	2.95092	0.234501	0.090482	0.90783	0.270859	0.242638	0.109086	0.557607	4.40924	0.719654	1.17044	0.359004	0.037446	0.666105	1.573	0.175196	0.925716	0.070785	0.170247	0	0
XLOC_005129	0	0	0	0	0	0	0	0	0	0	0	0	0	0	0	0	0	0	0	1.70692	3.00468	0	9.70382	1.92901	0.924279	0	0	1.03405	0	28.125	0	0	0	0	0	0	0	0	0	0	0	10.2422	0	1.05061	0	0	0	0	0
XLOC_005205	0.617317	0.337719	3.91738	0.524023	0	18.7105	0	0.319126	0	0	0.894269	2.96265	0.719225	0	0	0	0	0.254196	0.15374	0	5.34418	2.84535	0.065563	0	0	0.961052	0.041179	0.047158	0.079121	0	0.371185	0	0	0.063198	0.696114	5.8607	2.09282	0.328026	0.927391	0.065455	0.10241	0.04671	0	0.335396	0.048687	0	0	0	0
XLOC_005208	0	0.586246	0	0	0	0	0	0	0	0	1.37987	0	0	0	0	0	0	0	0	0	0	0	0	0	0	0	0	0	0	0	0	0	0	0	0.460336	0	0	0	0	0	0	0	0	0	12.1701	0	0	0	0
XLOC_005209	0	0	0	0	0	0	0	0	0	0	0	0	0	0	0	0	0	0	0	0	0	0	0	0	0	0	0	0	0	0	0	0	0	0.059714	0	12.2618	0	0	0	0	0	0	0	0	0	0	0	0	0
XLOC_005263	6.14594	2.45167	0	0	1.90954	9.72917	0	0	0	0	0	1.36135	0.928215	0	0	0	0.17465	0	3.50766	0	0.151584	0.544768	0	1.89769	0.699439	2.1822	8.81438	0.078251	2.75702	12.4425	0	1.30625	0	0	0.715044	0	0	0	5.85749	0	0	0	0	0	0.403932	1.17782	0	0	0
XLOC_005303	0	0.012506	0	0.07762	0	0	0	0.031513	0	0	0	0	0.047349	0	0	0.092343	0	0.030122	0.318815	0.092246	0	0.453884	0	0	0.04995	0.014985	0.036597	0	0.023439	0	0.183271	0	0.109724	0.018722	0	0.008858	0	0	4.3249	0.019391	0	0.013838	0	0.028389	0	0	0	0	0
XLOC_005318	0	0.182325	0	0	0	0	0	0	0	0	0	0	0	0	0	0	0	0.219573	0.995998	0	0	0	0	0	0	0	0	0	0	0	0	0	0	0.955331	0	0.258288	0	0	0	0	0	0	0	0	0	0	0	0	0
XLOC_005360	2.0453	2.05138	0	11.2853	1.08938	0.742417	0.12111	0.822371	11.8062	2.03074	1.64606	1.10743	0.617801	1.27542	1.83921	1.03276	0.581217	1.909	0.93385	1.20362	1.41248	0.886322	0.108612	1.65169	2.14145	1.39657	0.636693	0.364574	2.79622	1.19864	0.956523	0.668781	4.49955	1.11674	1.24471	1.12279	1.98114	2.17364	0.726862	2.67469	5.99443	0.670633	2.04296	1.21707	1.82817	1.14026	0.685618	20.4878	3.39594
XLOC_005394	0	0	0	0	0	0	0	0	0	0	0	0	0	0	0	0	0	0	0	0	0	0	0	0	0	0	0	0	0	0	0	0	0	0	0	0	0	0	0	0	0	0	0	0	0	0	0	0	0
XLOC_005435	0	0.180028	0	0	0	0	0	0	0	0	5.08489	0	0	0	2.36731	0	0	0.216807	0.491725	0	0	0.311133	0	0	0	0	0	0.201111	0	0	0	0	0	0	0	0.127517	0.849999	0	0.510312	0	0	0	0.183459	0.204331	0	0.550378	0	0	0
XLOC_005469	0	0	0	0	0	0	0	0	0	0	0	0	0	0	0	0	0	0	0.712076	0	0	0	0	0	0	0	0	0	0	0	0	0	0	0	0	0	0	0	0	0	0	0	0	0	0	19.3276	0	0	0
XLOC_005494	0	0	0	0	0	0	0	0	0	0	0	0	0	0	0	0	0	0	0	0	0	0	0	0	0	0	0	0	0	0	0	0	0	0	0	0	0	0	0	0	0	0	0	0	0	0	0	0	0
XLOC_005508	1.89696	1.13507	0	0.201284	1.01037	1.86488	0	1.30753	5.47496	0.706295	0.229001	1.43562	1.78037	0	0	0.718393	0.242578	1.44507	1.56492	0.239211	0.912344	0.756648	0.831057	1.62201	1.87819	0.621731	1.07558	0.941939	1.39801	1.36436	1.52082	0.604768	2.84536	0.703983	1.22234	0.964788	0.765602	0.503996	0.919286	1.70967	1.25879	1.14829	1.2889	0.699363	1.08467	0.892315	1.07306	14.2514	0.708668
XLOC_005534	0	0	0	0	0	0	0	0	0	0	0.569673	0	0	0	0	0	0	0	0	9.81873	0	0	0	0.168125	0	0.096666	0	0	0	0	0	0	0	0	0	0	0	0	0	0	0	0	0	0.091567	0.093044	0	0	0	0
XLOC_005566	0	0	0	0	0	0	0	0	0	0	0	0	0	0	0	0	0	0	0	0	0	0	0	0	0	0	0	0	0	0	0	0.58254	0	0	0	1.58207	0	0	0	7.55605	0	0	0	0	0	0.310382	0	0	0
XLOC_005645	0	0.148706	0	0	0	0	0	0	0	0	0	0	0	0	0	0	0	0	0	0	0.724055	0	0	0	0.222729	0	0	0	0	0	0	0	0	0	0	0.236995	0	0	0.764016	0	0	0	0	0.590733	0	0.056828	0	0	0
XLOC_005647	0.452543	0.185682	0	0.192075	0.120518	0.082134	0	0.233945	0	0	0	1.80432	0.058583	0	0	0	0	0.074538	0.14088	4.22295	0.267878	0.106968	1.05738	1.99925	2.53389	0.222483	0.090562	0.103713	2.20408	0.07233	0.090703	7.28034	0.271519	0.185317	0.048601	3.83604	0.876691	0	0.043861	0	0.3003	0.547879	0.09461	0.175623	0.28553	0.520356	0.113775	0	0
XLOC_005658	0	0	0	0	0	0	0	0	0	0	0.248225	0	0	0	0	0	0	2.32841	0	0	0	0.09113	0	0.219772	0	0	0	0.078539	0	0.123241	0.103031	0.302556	0	0.026313	0.027603	0	0	0	0.024911	0.054506	0	0.622345	0.179115	0	0	0	0	0	0
XLOC_005673	0	0	0	0	0	0.345166	0	0	0	0	0	0	0	0	0	0	0	0	0	0	0	0	0	0	0	0	0	0	0	0	0	0	0	0	0	0	0	0	0	0	0	0	0	0	0	0	0	0	0
XLOC_005725	0	0	0	0	0	5.85914	0	0	0	0	0	0	0	0	0	0	0	0	0	0	0	0	1.62115	0	0	0	0	0	0	0	0	0	0	0	0	0	0	0	0	0	0	0	0	0	0	0	0	0	0
XLOC_005750	1.37182	0.450293	0	1.04805	0.200933	0.464754	0.146215	0.378224	0	0.408615	0.662422	0.506436	0.497242	0.256633	0.246717	0.138538	0.374237	0.158166	0.751617	1.03794	0.182707	0.453958	0.349668	0.390994	0.524562	0.337211	0.018302	0.377268	0.562639	0.833178	0.824856	0.296051	1.31691	0.351101	0.206256	0.132896	0.752974	1.45789	0.465358	0.436367	0.409641	0.352923	0.210317	0.489785	0.238023	0.344156	1.24161	0	0
XLOC_005755	1.6667	1.25374	0	0.707405	0.166449	0.554572	0	0.430805	0	0	0	0.676827	1.51032	0	0	0	0.142088	0	0.622623	0.420349	0.246646	15.906	0.265519	2.61272	1.93472	0.819393	0.389125	0.891263	1.70895	0.66597	0.501081	0.245242	3.49996	1.36503	0.178994	0.242193	0.269067	1.32845	0.444234	1.5905	1.10599	0.630566	0.754962	0.58213	8.08411	0.348445	0.419027	0	0
XLOC_005757	0	1.30836	0	0	0	0	0	0	0	0	0	9.00552	0	0	0	0	0	0	0	0	0	16.1108	0	0	0	0.195959	0.478593	0	0	0.382242	0	0	0	0.122418	9.50307	0	3.47478	7.62484	0.347691	0	7.53822	0	0.333323	0.371246	0.188617	0	4.81011	0	0
XLOC_005779	0	0	0	0.485977	0	0	0	0	0	0	0	0	0	0	0	0	0	0	0	0	0	0	0	0	0	0	0	0	0	0	0	0	0	0	0	0	0	0	0	0	0	0	0.159584	0	0.270911	0	0	0	0
XLOC_005861	0	0	0	0	0	0	0	0	0	0	0	0	0	0	0	0	0	0	0	0	0	0	0	0	0	0	0	0	0	0	0	0	0	0	0	0	0	0	0	0	0	0	0	0	0	0	0	0	0
XLOC_005863	0.685121	0.890181	0	0	0.273686	0.663172	0.243412	0.944475	0	0	0.661661	0.859954	0.620839	0	0	0.345947	0	0.225692	0.554534	0	0.354856	0.566797	0.072764	0.390545	0.187129	0.729786	0	0.523382	0.614681	0.219006	0.274636	0.268828	0.822123	0.105209	0.036789	0.564158	4.09236	4.0046	0.033202	0.217933	0.681952	0.466568	0.620678	0.212705	0.216137	0	0.172247	0	0
XLOC_005905	0	0	0	0	14.0784	0	0	4.81254	0	0	0	0	0	0	0	0	0	0	0	0	15.3509	0	0	0	0	0	3.99208	0	19.9431	0	0	0	0	0	0	0	0	0	0	0	0	24.453	0	3.40633	0	0	0	0	0
XLOC_006062	0	0	0	0	0	0	0	0	0	0	0	8.57534	0	0	0	0	0	0	0	0	0	0	0	0	1.04008	0	0	0	0	0	0	16.2491	2.28471	0	0	0	0	0	0	0	0	2.01695	0	0	0.45049	5.57273	0	0	0
XLOC_006110	0.528839	3.72867	1.38865	2.26006	0.480788	0.487626	0.207324	0.669326	0.947373	0.27159	0.669233	0.692065	4.41449	0.193317	0.688727	0.506443	0.143026	3.44215	0.744812	0.965825	1.64616	0.540955	0.636223	1.04731	0.373559	1.48524	0.16057	0.880428	1.28316	2.63191	0.983192	0.160996	0.623648	0.457391	0.218365	2.76562	5.9085	1.07559	0.79447	1.11567	1.93616	3.65107	1.44618	0.604372	1.27139	1.75372	1.28371	4.93204	0.39967
XLOC_006111	0	0	0	0	0	0	0	0	0	0	0	0	0	0	0	0	0	0	0	0	0	0	0	0	0	0	0	0	0	0	0	0	0	0	0	0	0	4.06542	0	0	0	0	0	0	0	0	0	0	0
XLOC_006186	0	0	0	0	0	0	0	0	0	0	0	0	0	0	0	0	0	0	0	0	0	0	0	0	0	0	0	0	4.6884	0	0	0	0	0	0	0	0	0	0	0	0	0	0	0	0	0	0	0	0
XLOC_006194	0.667877	1.18748	4.23823	0	0.355729	0.202025	0	0.575439	0	0	0	0.147937	0.345836	0	0	0	0.113875	0.880047	0.623742	0.673768	0.098836	0.157866	0.390128	0.761431	0.456046	0.164173	0	0.255104	0.599209	0.64048	1.07089	0.393093	0.400715	0.444432	0.071726	0.388206	1.18603	0.354892	0.48549	1.20387	0.221596	0.050536	0.372342	0.466541	0.842786	0.209443	0.167912	0	0
XLOC_006233	0	0	0	0	0	0	0	0	0	0	0	0	0	0	0	0	0	0	0	0	0	0	0	0	0	0	0	2.22977	4.76133	0	0	0	0	0	0	0	0	0	0	0	0	0	0	0	0	0	0	0	0
XLOC_006266	1.88254	0	0	0	1.88005	0	0	0	0	0	0	2.57143	0	0	0	0	0	0	2.16837	0	0	0.667463	0	2.28038	0	3.70203	10.674	0	0	18.2036	0	1.01567	5.64747	0	1.56685	0	0	0	2.64567	0	0.156153	0	0	0	0.890833	0.39357	0	0	0
XLOC_006295	0	0	17.5634	0	0	0	0	3.3385	0	0	0	0	0	0	0	0	0	0.683803	0	0	0.204789	0	0	0	0	0	0	0	0	0	0	0.271499	0	0	0.148618	0.134062	0	0	0.804756	0	0	0	0	0	0	0	0	0	0
XLOC_006325	0	0	0	0	0	0	0	0	0	0	0	0	0	0	0	0	0	0	0	0	0	0	0	0	0	0	0	0	0	0	0	0	0	0	0	0	0	0	0	0	0	0	0	0	0	0	0	0	0
XLOC_006517	0	0	0	0	0	0	0	0	0	0	0	0	0	0	0	0	0	0	0	0	0	0	0	0	0	0	0	0	0	0	0	0	0	0	0	0	0	0	9.81965	0	0	0	0	0	0	0	0	0	0
XLOC_006596	6.92213	0	0	0	0	1.67509	0	0	0	0	0	0	0	0	0	0	0	0	0	0	0	0	0	0	0	0	0	0	0	0.829774	0	0	0	0.177164	0	0	2.79373	7.35647	0	0	0	0	0	0	0	0	11.312	0	0
XLOC_006606	0	0	0	0	0	0	0	0	0	0	0	0	0	0	0	4.50593	0	0	0	0	0	0	0	0	0	0	0	0	0	0	0	0	0	0	0	0	0	0	0	0	0	0	0	0	0	0	0	0	0
XLOC_006610	0	0	0	0	0	0	0	0	0	0	5.97946	0	0	0	0	0	0	0	0	0	0	0	0	0	0	0	0	0	0	0	0	0	0	0	0	0	0	0	0	0	0	0	0	0	0	0	0	0	0
XLOC_006644	0	0	0	0	0	0	0	0	0	0	0	0	0	0	0	0	0	0	0	0	0	0	0	0	0	0	0	0	0	0	0	11.3184	0	0	0	0	0	0	0	0	0	0	0	0	26.6649	0	0	0	0
XLOC_006647	0	0	0	0	0	0	0	0	0	0	0	0	0	0	0	0	0	0	0	0.69458	0	0	0	0	0	0	0	0	1.05895	0.660265	0	0	0	0	0	0	0	0	0	0	0	0	0	0	0	0	0	0	0
XLOC_006653	1.69715	0.928471	0	0.720332	2.48586	0.718717	0	2.33961	0	0	0	0.250617	1.75762	0	0	0	0.289369	0	0.528334	8.98864	0.879035	0.300867	1.08149	1.45116	1.15887	0.695305	0.566052	1.42615	1.52266	0.813768	0.680318	1.16538	0	1.04248	2.55171	1.72633	2.46586	0	0.328983	1.43961	1.1262	1.4126	1.77406	1.18554	1.20466	1.41925	0.426684	0	0
XLOC_006744	4.37235	2.89034	0	3.09297	2.71697	1.76345	0	1.25573	0	0	1.40755	13.4512	1.88672	0.908845	0	0.73593	0.496998	6.36149	1.2704	6.61638	0.970562	1.37799	0.15479	1.86931	1.99038	1.07478	0.291662	0.222677	1.6812	1.28119	0.584231	0.428906	0	0.596829	1.17392	1.27072	2.58816	0	0.847555	1.54536	1.20892	1.87477	0.710963	0.904972	1.14946	1.06645	1.8321	0	0
XLOC_006756	2.00845	1.14455	0	0.284152	0.668595	0.931548	0.118928	0.461457	0	0	0	0.889754	1.12667	0.20874	0	0	0	1.21297	0.416827	1.51962	0.445829	0.356052	0.035551	0.954076	2.10285	1.3714	0.178634	0.306861	1.37291	1.87256	0.939285	1.11644	3.21342	1.3365	0.071899	0.778278	4.97166	0	0.875982	1.77465	1.11064	1.77301	0.419891	1.09121	0.686409	0.489874	0.336631	20.1186	0
XLOC_006760	0	0.143977	0	0	0	0	0	0	0	0	0.508329	0	0	0	0	0	0	0	0	0	0	0	0	0	0.143764	0	0	0	0	0	0	0	0	0	0	0.152972	0	0	0.612182	0.11162	0	0	0	0	0	0	0	0	0
XLOC_006762	0	0	0	0	0	0	0	0	0	0	0	0	0.409087	0	0	0	0	0	0	0	0	0.186738	0	0	0	0	0	0	10.1257	0	0	0	0	0	0	0	0	0	0	2.68056	0	0	0	0	0	0	0	0	0
XLOC_006776	0	5.26998	0	0	3.55209	0	0	0	0	0	0	4.3769	0	0	0	0	0	0	0	0	0	0	0	0	0	0	0	0	0.759788	0.473736	0	0	0	0	0	1.14856	0	0	0	0.628554	0.98343	0.448552	2.06554	0.920215	2.33765	0	0	0	0
XLOC_006805	0	0	0	0	0	0	0	0	0	0	0	0	0	0	0	0	0	0	0	0	0	0	0	0	0	0	0	0	0	0	0	0	0	0	0	0	0	0	0	0	0	0	0	0	0	0	0	0	0
XLOC_006826	0.9165	0.125349	0	0.388995	0	0.388123	0	0.473791	0	0	0	0	0	0	0	0.46278	0	0	0.570624	0	0	0.162475	0.048669	0	0.375488	0.075096	0	0.140028	0.587336	0.292968	0	0.179808	0	0.469136	0	0.13318	0	0	0.755047	0.097178	0	0.069348	0.063869	0	0	0.191606	0	0	0
XLOC_006832	0	0	6.44097	0	0	0	0	0	0	0	0	0	0	0	0	0	0	0	0	0	0	0	0	0	0	0	0	0	0	0	0	0	0	0	0	0	0	0	0	0	0	0	0	0	0	0	0	0	0
XLOC_006865	2.85272	0.390164	0	1.8162	0.18993	0.258875	0	0.737367	0	0	0	0.315944	0.73859	0.444729	0	0	0	0	0.266421	3.95709	0.844319	0.758585	0.075744	0.813081	1.16875	0.233746	0.285441	0.217927	1.27971	0.113988	1.71531	0.559676	2.56738	0.219037	0.076592	0.345449	0.460537	2.27379	0.207369	0.907435	1.41976	0.323784	0.496998	0.885668	0.224989	0.4473	0.717208	0	0
XLOC_006912	0	20.0963	20.3809	1.36316	0.106915	4.85753	0	0	0	0	0	0.355702	0.207884	0	0	0	0	0.39675	0	1.21501	0.118821	12.4311	0.085276	2.51735	0.219305	4.60531	2.35664	0	0	2.18164	0.32186	3.62311	0	0.0822	0.17246	1.32233	0	0	0.077821	0.510814	0.532809	0	0	0	0.126651	0	0	0	0.79989
XLOC_006919	0	0	0	0	0	0.971773	0	0	0	0	0	0	0	0	0	0	0	3.93709	0	0	0	0	0.243712	0	0	0	0	0	0	0	0	0	0	0	0	0	0	1.42257	0	0	0	1.99678	0.106609	0	0.180979	0.439761	0	0	0
XLOC_006931	0	0	0	0	0	0	0	0	0	0	0	0	0	0	0	0	0	0	0	11.5194	0	0	0	0	0	0	0	0	0	0	0	0	0	0	0	0	0	0	0	0	0	0	0	0	0	0	0	0	0
XLOC_006951	0	0.606462	0	0	0.885667	0.107304	0	0.611278	0	0	0	0.261918	0.459219	0	0	0	0	1.53375	0.331295	2.46033	0.459336	0.471651	0.094188	0.631917	0.605562	0.290663	0	0.135496	1.59132	0.35436	0.710995	0.086995	0.53209	0.226977	1.09528	0.38661	0.286339	2.82746	3.18032	0.752264	0.44137	1.00656	0.247207	0.206499	0.139887	0.370812	1.7837	0	0
XLOC_007000	0	0	0	0	0	0	0	0	0	0	0	0	0	0	0	0	0	0	0	0	0	0	0	0	0	0	0	0	0	0	0	0	0	0	0	0	0	0	0	0	0	0	0	0	0	0	0	0	0
XLOC_007005	0	0	0	1.13889	0.05955	0	0	0	0	0	0	0	0	0	0	0	0	0.073661	0.111377	0.225581	1.85308	0.052854	0	1.91198	0.366448	0.146576	0	0.204984	0	0.071479	0.358541	0.08774	0.536645	0.183136	17.0021	0.043324	0	0	0.043345	0.094838	0.445148	0.067679	0	0	0	0	0.224871	0	0
XLOC_007106	0	0.048896	0	0	0	0	0	0	0	0	0.690528	0	0	0	0	0	0	0	0	0	15.1838	0	0	0	0	0	0	0	0.091642	0	0	0	0.428995	20.9351	0	0.207802	0	0	0	0	0	0	0	0	0	0	0	0	0
XLOC_007111	0.985379	0.033692	0	1.25469	0.032802	0.08942	0	0.0849	0	0	0	0.109132	0	0	0	0	0	0.162302	0.306755	0.124259	0.145821	0.087343	0	0.140426	3.70066	0.16148	0.262923	0.075276	0.378886	0.275613	0.296248	0.289983	0	0.353075	0.211649	0.238648	0.397693	0.261802	0.047752	0.052241	3.18767	0.335522	0.274675	0.038241	0.233145	0.875528	0.247736	0	0
XLOC_007120	0	0	0	0	0	0.807225	0	0	0	0	0	0	0	0	0	0.962499	0	0	0	0	0	0	0.101222	0	5.46663	0	0	0	0	0	0	0	0	0	0	0	0	0	0	0	0	0	0	0	0.751672	0	0	0	0
XLOC_007166	0	1.29907	0	8.95867	2.24846	0.127694	0	1.09115	0	0	0	1.55844	0.819723	0	0	0	0.359885	0.869144	0.919915	0	0	0.374184	0	2.10559	0	0.172948	0.703991	0.80622	3.24636	0	0	0.621156	1.2664	0.216087	0.11334	0.511195	1.363	0	1.12517	0.67141	0.350161	0.798558	0.735457	0.327652	0.332938	0.220638	0	0	0
XLOC_007192	0	0.257295	0	20.5144	0.134884	0.210112	0	0.149618	0	0	0	0.021369	0.412132	0.090239	0.780771	0.438423	0	0.262188	0.252276	0.072993	0.021415	0.085513	0.061476	0.247472	0.513826	0.094858	0.057918	0.154767	0.259664	0.092516	0.290042	0.113563	0.520944	0.192593	0.031082	0.112151	0.513958	0.461371	0.084154	0.122751	0.144041	0.197096	0.141183	0.202173	0.228261	5.50616	0.727638	0	0
XLOC_007214	0	0	0	0	0	0.056658	0	0	0	0	0	0.138295	0.121236	0	0	0	0	0.077127	0	0.236196	0.207887	0	0	4.00391	0.383692	0	0.062472	0	0	0	0.187707	0	0	0	0	0.045363	0	0	1.95155	0	0	0	0.065264	0.072689	0	0.097896	0	28.1435	0
XLOC_007228	0	5.49606	0	0	0	0	0	0	0	0	0	1.78022	0	0	0	0	0	10.7556	0	0	0	0.118731	0	0	0	0	0	0	0.257524	0	0	0	0	0	0	7.10463	0	0	0	0	1.66663	0	0	0	0	0	0	0	0
XLOC_007230	0	2.23659	0	0	0.184016	0.529496	0	0	0	0	0.111219	0.391135	0	0	0	0	0	3.28153	1.52007	0	0.017042	0.081663	0.073385	3.93882	0	0.094361	0.015364	0	6.70116	0.073626	0.138491	0	0.276382	0	6.1839	0.189659	0	0	0.022324	0	0.15284	0.871395	0.080254	0.035754	0.708444	0.072229	0	0	0
XLOC_007241	0	0	0	0.752149	0.039328	0	0	0	3.40976	0	0	0.043614	12.388	0	0.531182	0	0	0	0	0	0	2.51325	0	0	0	0	0.039404	0	0	0	0	0	0	0	0	0	0	0	0	0	0.195991	0	0	0	0	0	0	0	0
XLOC_007243	0	3.14926	0	0	0	0	0	0	0	0	0	0	0	0	0	0	0	0	0	0	0	0	0	0	0	0	0	0	0	0	0	0	0	0	0	0	0	0	0	0	0	0	0	0	0	0	0	0	0
XLOC_007262	0.959091	0.065587	0	0	0.255419	0	0	0	0	0.714197	0	0.495697	0	0	0	0	0	7.02974	0	0	1.34834	0	0	16.6749	3.7984	0	1.59943	0	4.30241	0	0.576689	0	0	0.490937	3.29604	0.092913	0	0	0	16.9829	3.5004	0	0.868878	0	5.21927	0.902298	0	0	0
XLOC_007278	0	0	0	0	0	2.42008	0	0	0	0	0	0	0	0	0	0	0	0	0	0	0	0	0	0	0	0	0	0	4.31758	0	0	0	0	0.107771	0	0	0	0	0	0	0	0	0	3.43168	0	0	0	0	0
XLOC_007287	0	0	0	0	0	0	0	0	0	0	0	0	0	0	0	0	0	0	0	0	0	0	0	0	0	7.13457	0	0	0	0	0	0	0	0	0	0	0	0	0	0	0	0	0.073107	0	0	0	0.131874	0	0
XLOC_007291	0	0.545931	0	0	0.956723	0.579563	0	0.550267	0	4.75585	0	0.58944	0.413385	0	0	1.61244	0	0.525969	0.09941	0.402684	0.708841	0.377401	0.339148	0.455077	1.09024	0.523305	0.213013	0.121972	1.02321	2.04154	0.960047	0.939743	0.957966	0.735562	0.171472	0.541369	0.25776	0.848418	0.232126	0.507886	0.794634	1.20813	0	0	0.629624	0.166901	0	0	0
XLOC_007311	0	0.796087	0	0	1.86015	0	0	0	0	0	0	0.343812	0	0	0	0	0	4.41012	0.434882	0	0	0	0	0.3318	0	0	0	1.06717	0.596825	0	0.933305	0	0	0	0	0.225552	0.75174	0	0.451321	0	0	0	0.162251	0	0	0.486755	0	0	0
XLOC_007355	0	0	0	0	0	0	0	0	0	0	0	0	0	0	0	0	0	0	0	0	0.023382	0	0	0	0	0	0	0	0	0	0	0	0	0	0	0	0	0	0	0	0	0	0	0	0	0	0	0	0
XLOC_007357	0	0.121228	0	0.752414	0.472105	0.107247	0	0.916431	0	0	0	0.130889	0	0	0	0	0	0.145994	0.441492	0	0.131169	0.419023	0	0.757898	0	1.01678	0.236505	0.270849	0.227211	0.141669	0	0.173897	0	0.090743	0	0.343471	0.572374	0	0.257727	0.187966	0.588181	0	0.494152	0.275186	0.279625	0	0.445688	0	0
XLOC_007363	0	0	0	0	0	0	0	0	0	0	0	0	0	0	0	0	0	0	0	0	0	0	0	0	0	0	0	0.466077	0	0	6.11417	0	7.32109	0.624601	0	0	0	0	2.95665	0	0	0	1.70068	0	0	0	0	0	0
XLOC_007364	0	0.752092	0	0	1.95261	1.99606	0	0.631721	0	0	0	3.5188	0.474576	0	0	0	0	0	1.3695	0	0	0.433266	0	0.52244	0.500651	0	1.71181	1.68033	0.469869	0.585937	0.734773	1.43847	2.19954	0.375309	0.196854	0.887865	0	0	0.710632	1.16613	0.608174	0.277394	0.510949	0.28454	0.86739	0.766426	0	0	0
XLOC_007370	0	0	0	0	0	0	0	0	0	0	0.597503	0	6.40731	0	0	0	0	0	0	0	0	0	0.065708	6.52451	3.71764	0	0.08254	0.567159	0	0.098885	0	0	0	3.48362	0	0	0	0	0	0	0	0	2.41443	0	0.195179	0	0	0	0
XLOC_007377	0	0.188644	0	0	0.459153	0.083444	0	0.475354	0	0	0	0	0.53566	0	0	0	0	3.18055	0	0	0	0.081505	0	0	0	0	0	0	0	0	0	0	0	0.917834	0	0	0.222669	0	0	0	0.915272	0.417464	0.576715	0	0	0	0.346769	0	0
XLOC_007385	1.58305	2.27337	5.02286	0.33595	0.895871	0.526738	0.281215	1.22755	0	0.589415	0.764419	0.701299	0.717257	0.246791	0.711763	0.799348	0	0.977787	0.394249	1.59701	0.468533	0.701595	0.210161	0.676798	1.72952	1.42682	0.475194	0.483732	0.811591	0.316273	1.90373	0	2.3745	0.64826	0.552534	0.498415	0.511126	0	0.613728	2.60171	1.18179	1.85665	1.37898	0.430044	1.06124	0.744652	0	0	0
XLOC_007396	0	0	0	0	0	0	0	0	0	0	0	0	0	0	0	0	0	0	0	0	0	0	0	0	0	0	0	0	0	0	0	0	0	0	0	0	0	0	0	0	0	0	0	0	0	0	0	0	0
XLOC_007425	0	0	0	0	12.9326	0	0	0	0	0	0	0	0	0	0	0	0	0	0	0	0	0	15.6289	0	0	0	0	0	0	0	0	0	0	0	0	0	0	0	0	0	0	0	0	0	0	0	0	0	0
XLOC_007474	0.824714	0.845965	0	0	0.109816	0.59872	0.293007	0.142114	0	0	0	0.304461	0.106762	0.25714	0	0	0	0.203758	0.410782	0.207997	0	0.194938	0	0.822708	0.450512	0.067575	0.33008	0.252008	2.11406	0.395442	0.165297	0.242701	0.494815	0.253292	0.132855	0.079895	0.39942	0.438231	0.479598	0.699565	0.136817	0.124807	0.632196	0.192033	0.195131	0	0	0	0
XLOC_007480	0	0	0	0	0	0	0	0	0	0	0	0	0	0	0	0	0	0	0	0	0	0	0	4.39364	0	0	0	0	0	0	0	0	0	0	0	0	0	0	0	0	0	0	0	0	0	0	0	0	0
XLOC_007558	0	0.132466	0	0	0.064484	0.058594	0	0	0	0	0.467687	0.50058	0.501522	0	0	0	0	0.079764	0	0	0	0	0.720051	0.276052	0	0.15872	1.35675	0	0.124137	0	1.16474	0	0	0	0.208031	0.938277	1.09451	0	0.328554	0.102695	0.321353	0.439716	0.607455	0	0	0	0	0	0
XLOC_007599	0	0.274144	0	6.80601	0.266904	0.727581	1.42428	0.690803	0	2.98524	0	0.887976	1.55688	0	0	0	0.683522	0.660299	0.74879	0	0.296625	0	0.212882	0.571302	2.1899	0.656955	0	0.612495	2.05525	1.60184	0	2.3595	2.40525	0.615614	0.215265	1.16508	13.5908	10.651	0.388547	0.425065	0	0.606675	0.279368	0.311152	0.316171	0	0	0	1.99685
XLOC_007600	0	0	0	0	0	0	0	0	0	0	0	0	0	0	0	0	0	0	0	0	0	0	0	0	0	0	0	0	0	0	0	0	0	8.59702	0	0	0	0	0	0	0	0	0	0	0	0	0	0	0
XLOC_007621	0	0	0	0	0	0	0	0	0	0	0	0	0	0	0	0	0	0	0	0	0	0	0	0	0	0	0	0	10.2571	0	0	0	0	0	0	0.861418	0	0	0	1.41425	0	0	0	0	3.85712	0	0	0	0
XLOC_007633	0	0.153241	0	0	1.19355	0	0	8.49521	0	0	0	0	0	0	0	0	0	8.30463	0.13952	0	0	0	0	0	0	0	0	0	0	0.537239	0	6.59458	0	0	0	0	0	0	0	0	0	2.5434	0	0	0.176734	1.87394	0	0	0
XLOC_007660	0	0	0	0	0	0	0	0	0	0	0	0	0	0	0	0	0	0	0	0	0	0	9.89286	0	0	0	0.165694	0	0	0	0	0	0	0	0	0	0	0	0	0	0	0.187952	0	0	0	0	0	0	0
XLOC_007748	0	0	0	0	0	0	0	0	0	0	0	0	0	0	0	0	0	0	0	0	0	0	0	0	0	0	0	0	0	0	0	0	0	0	0	7.83613	0	0	0	0	0	0	0	0	0	0	0	0	0
XLOC_007762	0	0.154484	0	0	0.601615	0.820003	0	0	0	0	0	0	0	0	0	1.14069	0	0	0.281302	0.569744	0	0	0	0.321936	0	0.185102	0.150692	0	0	0	0.452779	0	1.35539	0	0	0.218847	0.729391	0	0	0.23953	0	0	0	0.350677	0	0.236142	0	0	0
XLOC_007777	0	0	0	0	0	0	0	0	0	0	0	0	0	0	0	0	0	0	0	0	0	0	0	0	0	0	0	0	0.405029	0	0	0	0	0	0	0.344404	0	0	0	0	0	0	0	0	0	0	0	0	0
XLOC_007831	0	0.039285	0	0.243824	0.114741	0.104262	0.918442	0.296974	3.31602	0	0	0.127246	0	0.179114	2.58289	0.290073	0.097948	0.567721	0.178835	0.579533	2.1253	0.237626	0.122023	0.081867	0.549168	0.188282	0.114961	0.043885	1.39895	0.229542	0.575698	0.169057	1.03401	0.882169	0.123389	1.14086	8.90308	0.305256	0.222714	0.182734	0.285904	0.130404	0.200166	0.267526	0.090614	0.18015	0.144427	0	0.286146
XLOC_007861	0	0	0	0	0	0.021021	0	6.46664	0	0	0.167788	0	0	0	0	0	0	0	0	0	0	0	0.092259	0	0.094906	0	0	0	0.534425	0	1.46252	0	0	0	0.074634	0.067323	0	0	0.084195	0	0.461155	0	7.14331	2.15756	0	1.30759	0	0	0
XLOC_007930	3.35851	0.861261	10.6562	0	0.503108	0.406364	0	0.868101	0	0	0.405438	0.867906	0.326078	0	0	0	0	0.345737	0.365933	0	0.124252	0	0.089173	2.51275	0.229329	0.48158	0	0.064141	0.322843	0.067099	1.68285	0	1.00752	0.773614	0.045086	1.50478	0.406642	0	1.05792	0.890268	2.22865	0.889444	0.409581	0.391011	1.78793	0.263302	0	25.2316	0
XLOC_007970	0	1.29186	0	0.43735	1.69223	7.23126	0	0	0	0	0	0.278963	0.533569	0.107093	0	0	0.058564	0.282869	0.085541	0.259879	0.254146	0.608904	0	0.146846	0.375257	0.168862	0.022912	0.131195	0.528276	0.219591	0.27537	0.168466	0.20608	0.175817	0.313543	0.133098	0.831748	0.182514	0.233033	0.47345	0.341887	0.129948	0.143616	0.373229	0.243803	0.035904	0.172708	0	0
XLOC_007982	0.804861	0.11008	0	0	0.643036	0.146077	0.142977	0.138693	0	0	0.38865	0	0.208384	0	0	0.812818	0.137231	0.265137	0.150335	0	0.059554	0.047561	0.213702	0	0.32975	0.131897	0.107378	0	0.618951	0	0.806587	0.157906	0.482903	0.041199	0	0.194929	0.779609	0.855362	0.078009	0.085341	0.400569	0.121802	0.112178	0	0.126955	0.168267	0.404703	0	0.400908
XLOC_008000	0	0	0	0	0	0	0	0	0	0	0	0	0	0	0	0	0	0	0	0	0	0.163822	0	0	0	0	0	0	0	0	0	0	0	0	0	0	0	0	0	0	0	0	0	0	0	0	0	0	0
XLOC_008015	0	1.50419	0	1.16698	1.46446	0.998031	0.488426	0.947581	15.8711	0	1.32768	2.03008	0	2.57182	2.47244	0	0.468797	0	0.513562	1.38688	1.01721	0.487424	0.146006	2.35098	0.750976	1.57702	0	0.420083	1.0572	4.1748	0.55108	1.07885	1.64965	0	0	0.532719	4.43873	2.92202	0.266487	0.8746	0.912261	0.832182	0.574818	0.640215	1.51793	0.862229	6.22131	0	0
XLOC_008050	0.971728	1.63913	0	0	0	0.235149	0	0	0	0	0	0.023916	0	0	0	0	0	0	0	0	0	0	0.017201	0.04616	0	0	0	0	0	0	0	0	0	0	0	0	0	0.344233	0.722061	0.446479	0	0	0	0.050281	0	0	0	0	0
XLOC_008073	0	0	3.8173	0	0	0	0	0	0	0	0	0	0	0	0	0	0	0	0	0	0	0	0	0	0	0	0	0	0	0	0	0	0.180459	0	0	0	0	0	0	0	0	0	0.188641	0	0	0	1.96606	0	0
XLOC_008077	0	0	0	0	0	0	0	0	0	0	0	0	0	0	0	0	0	0	0	0	0	0	0	0	0	0	0	0	0	0	0	0	0	0	0	0	0	0	13.0495	0	0	0	0	0	0	0	0	0	0
XLOC_008126	0	0.245845	0	1.52586	0.119676	0.217492	0	0	0	0	0.867986	0	0	0	0	0	0	0.29607	1.23107	14.507	0.266006	1.80574	0.286361	1.79315	0	5.15498	0	0.823904	0.230387	0	1.4411	0.176328	0	3.22039	0.386088	0.696545	0.290188	0	0.609768	0	0.596403	0.408038	5.51166	0.279033	0.567068	0.187898	0	0	0
XLOC_008162	0	0.453044	0	0	0	0.0334	0	0.095134	0	0	0.266587	0	0.285874	0	0	0	0	0.090933	0.103119	0.278474	0	0.032624	0.029317	0.157353	0.075395	0.226181	0	0.042175	0.424558	3.61779	0.110653	0.108313	0.331238	0.056519	0.118581	0.026742	0.802137	0	0.133772	0.058538	0	0.041774	0.115419	0	0.087083	0.05771	1.11039	0	0
XLOC_008180	0	0.281433	0	0	0	0	0	0	0	0	0.397453	0.060772	0	0	0	0	0	7.11748	0	0.207588	0	0	0	0.234596	0	0	0	0	0	0	0	0	0	0	0	0.558162	0	0	0	0	0	0	0	0.063885	0	0	0	0	0
XLOC_008227	0	0	0	0	0	0	0	0	0	0	0	0.06661	0	0	0	0	0	0	0	0	0	0	0	0	0	0	0	0	0	0	0	0	0	0	0	14.1583	0	0	0	0	0	0	0	0	0.355756	0	0	0	0
XLOC_008231	2.00443	0.411216	0	0	0.311387	0.323369	0	0.345401	0	0	0	0.197328	0.691948	0	0.600817	0	0.11392	0.715324	0.582392	0.505528	0.3955	0.118447	0.248363	0.571302	0.547474	0.164239	0.490261	0.153124	0.428178	0.160184	0	0.131083	0.400875	0.44461	0.071755	0.194181	3.02018	0.710067	0.582821	0.283377	0.332527	0.252781	0.093123	0.311152	0.368866	0.209526	1.17585	0	0
XLOC_008284	0	0	0	7.99789	1.07535	1.30285	0	1.39162	0	0	0	0.397516	0.348481	0	0	0	0	0.665084	3.51967	1.35784	0.199183	1.43166	0	0.383628	1.83814	0.441144	2.33439	0.411289	10.0057	0	0	0	1.61512	0	0	1.69509	0	0	1.56545	0.570861	0	0	0.187595	0.626813	3.82154	0	0	0	0
XLOC_008333	0	0	0	0	0	0	0	1.20027	0	0	0	0	0	0	0	0	0	0.286817	0	0	0	0	0	0	0	0	0.232317	0	0	0	0	0	0	0.178272	0	0	0	0	0	0	0.577765	17.1291	0	0	0	0	0	0	0
XLOC_008386	0	0.328878	0	0	4.48269	0.05819	0	0	0	0.716251	0.464457	0	0	0	0	0	0	0	0	0	7.68631	0.113676	0.102154	0.137073	0.525424	0	0.192484	0.146956	0.493119	0.230599	0	0.283058	1.15419	0.49235	0.206595	0.04659	0.155279	0	0.326286	0.101986	0.319134	1.16448	0.335145	0.44793	0.227578	0.201088	0.24182	0	0
XLOC_008442	0	0.066118	0	0	0	0	0	0	0	0	0	0	0	0	0	0	0	0	0	0	0	0	0	0	0	0	0	0	0	0	0	0	0	0	0	0	0	0	0	0	0	0	0	0	12.5057	0	0	0	0
XLOC_008518	0	0	0	0	0	0	0	0	0	0	0	0	0	0	0	0	0	0	12.2793	0	0	0	0	0	0	0	0	0	0	0	0	0	0	0	0	0	0	0	0	0	0	0	0	0	0	0	0	0	0
XLOC_008527	0.455255	8.96612	0	0.193226	0.272791	12.146	0	0.078449	0	0	0.439666	22.958	0.589343	0.141945	1.63752	1.60914	0.388111	13.4598	0.396826	0.45927	0.067371	0.161413	0.169228	0.519026	4.84944	0.186513	0.334051	0.452115	1.28369	1.05507	0.182493	0.357266	0.546291	9.99719	0.171122	0.154361	0.587962	2.4191	0.044124	0.579256	4.90912	0.516714	1.68146	0.106005	0.28724	0.523474	0.114456	0	0
XLOC_008552	0.732878	0.300705	0	0.622119	0.195175	0.133012	0	0	0	0	0	0.162335	0.189747	0.228506	0	0	0.249915	0.060356	0.22815	0.184836	0.054227	0.129923	16.4623	0.104442	0.300259	0.660555	0.293324	0.391905	0.37573	0.351408	0	0.503242	0.439715	0.225086	0.039354	0.141996	1.30146	0	0.17758	0.621665	0.486326	0.49909	0.255363	0.398182	0.289003	0.306436	0.368508	0	0
XLOC_008553	0	0	0	0	0	0.127977	0	0	0	0	0	0	0	0	0	0	0	0	0	0	0	0	0	0	0	0	0.317497	0	0.067782	0	0	0	0	0	0	0	0	0	0.102515	0	0	0	0	4.10472	0	0	0	0	0
XLOC_008559	3.01206	0	0	0	0	0	1.50792	0	0	4.89374	0.132224	1.61741	0.070895	0	0	0	0	0.022551	0	0	0	0	0	5.11196	0	0	0	0.041836	0	0	0	0	0	0.056066	1.17629	0	0	0	0	0.029034	0.090853	0	0	0.106266	3.43376	0	0	0	0
XLOC_008566	0	0	0	0	0	0	0	0	0	0	0	0	0	0	0	0	0	0	0	0	0	0	0	0	0	0	0	0	0	0	0	0	0	0	0	0	0	0	0	0	0	0	0	0	0	0	0	0	0
XLOC_008577	0.449501	0.307389	0	0.381569	0.089781	0.299132	0	0.154915	0	0	0	0.033189	0.290948	0	0	0	0	0	0.027987	0.226733	0.099779	0	0.04774	0.192175	0.245546	0.073662	0.059969	0.068677	0.230449	0	0	0.088188	0.539387	0.207081	0.096548	0.15241	0.507965	0	0.06535	0.238306	0.596563	0.034012	0.125299	0.174442	0.212708	0.046987	0.11301	0	0
XLOC_008580	4.84549	0.662713	0	3.0849	0.322605	0	0	0.417485	0	0	1.16989	0.536646	0.313633	0	0	1.22335	2.89159	0.39905	0.150843	1.22206	0.35853	0	0	0	0.330865	0.397029	0.323224	0	0.621044	0.580841	0	0	2.90722	0.124015	0.26019	0	0.391123	6.43691	0.587044	0	0.401924	0.183321	0	0	0.382154	0.253254	0	0	2.41358
XLOC_008634	0	0	0	0	0	0	0	0	0	0	0	0	0	0	0	0	0	0.568894	0	0	0	0	0	0	0	0	0	0	0	0	0	0	0	0	0	0	0	0	0	0	0	0	0	0	0	0	0	0	0
XLOC_008677	0	0.631259	0	0.746281	11.004	0.053186	0.156173	0.833214	0	0	0.636782	2.82364	0.284521	0.411167	1.58111	0.221959	0.149897	0.072402	0.136842	1.21949	0.162625	0.207803	0.373482	7.39192	4.98255	0.504247	0.087966	0.805923	0.450718	0.281028	2.7312	4.13951	1.84616	0.337511	0.094415	0.298087	1.34831	5.60585	0.915993	5.59302	4.52124	0.232827	5.82023	0.272943	0.693365	4.59493	0.552569	0	0
XLOC_008692	3.87265	1.23587	0	2.19159	1.20323	0.156191	2.29315	0.667331	0	0.96127	0	0.57187	0.334219	0	3.48242	0.651823	0	1.06311	0.40186	1.95341	0.573094	0.381408	0.548398	1.10378	0.881455	0.634634	1.03332	0.690298	1.15816	0.722127	1.03492	1.26629	0.77451	1.51978	0.69317	0.750332	0.208397	8.23129	0.312788	0.95812	1.28491	0.488385	0.719669	1.10213	1.01809	0.404815	0	0	0
XLOC_008709	0	0.027527	0	3.75863	11.5774	15.3174	0.143011	0	2.32353	0.899238	0.777488	0	0.052109	0.25101	0	0	0	0.430951	0.025062	0.710636	2.02531	1.37961	0.662637	0.458912	0.054972	0.032982	0.053702	0	0.30955	7.07695	0	0.236916	0.24151	3.37913	2.29115	1.11136	0	6.41676	0.019507	0	1.202	0	0	0.062485	0	1.22023	0.2024	0	0.200502
XLOC_008757	1.25127	0	7.94033	0	0	0	0	0	0	0	0	0	0	0	0	0	0	0	0	0	0	0	0	0	0	0	0	0	0	0	0	0	3.00296	0	0	0	0	0	2.18296	0.265348	0	0	0	2.33084	0	0	0	0	0
XLOC_008763	0	0.321683	0	0.748709	0.665522	2.06323	0	0	3.39417	0	0.283935	0.217075	0.304477	0	0	0	0.300769	0.29055	0.146439	0.296595	0.130523	23.4887	0.281023	0.251389	0.481808	0.433618	0.392234	0.179677	8.13932	0.704855	0.471412	0.173041	0.352793	0.451479	0.094723	0.085445	3.51226	1.2498	0.313448	0.374082	0.292642	0.088985	0.081953	0.182554	0.324623	0.307325	1.62614	0	0.29289
XLOC_008808	0	0	0	0	0	0	0	0	0	0	0	15.0172	0	0	0	0	0	0	0	0	0	0	0	0	0	0	0	0	0	0	0	0	0	0	0	0	0	0	0	0	0	0	0	0	0	0	0	0	0
XLOC_008831	0	0	0	0	0.114153	0	0	0	0	0	0	0	0	0	0	0.649316	0	0	0	0	4.56712	0	0.022762	0.427597	1.22929	0.316096	0	0	0	0	0	0	0	0	0	0	0	0	4.23756	0	0	0	0.059742	2.66154	0	0.761709	0	0	0
XLOC_008836	0	0	0	0	0	0	0	0	0	0	0	0	0	0	0	0	0	0.052748	0	0	0	0	0	0	0	0	0	0.048929	0	0	0	0	0	0	0	0	0	0	0	0	0	0	0	0	0	0	0	0	0
XLOC_008838	0.122684	0.050338	0	0.208286	0.032672	0.044533	0.043588	0	0	0.091358	0.059242	0.009058	0	0.076504	1.21354	0	0.020918	0.131347	0.007638	0.061883	0.009078	0.028999	0.104238	0.069935	0.083773	0.030157	0.057286	0.074977	0.078622	0.176478	0.098358	0.060174	0.147217	0.0314	0.019763	0.017828	0.059418	1.23863	0.035672	0.039025	0.061058	0.102114	0.017099	0.076178	0.048379	0.064122	0.308442	0	0.12222
XLOC_008904	4.18971	0.286511	0	0	0	1.01387	0	0.721967	0	0	0	3.09345	1.08475	1.30632	0	0	0	3.79548	1.30428	0	1.55003	0.742741	1.11243	1.19415	0.572173	2.05978	0.558958	0.320063	4.83293	8.70534	0.83974	0.821981	0	0.428924	2.24976	0.405881	0	2.2263	4.06076	2.22121	5.56045	1.90213	0.291971	0.650378	0.330434	3.0657	0	0	0
XLOC_008966	0.651733	0.965649	0	1.75192	0.433913	0.32857	0.077183	0.149741	1.25401	1.13241	0.419611	0.224562	0.224984	0.406411	0.781413	0.219392	0.222245	0.769319	0.770976	0.821852	1.30203	0.179725	0.057682	0.495351	0.445023	0.267008	0.086949	1.72597	0.640413	2.67361	0.8273	0.511455	0.651715	0.378089	0.454952	0.07366	0.455928	0	0.536922	0.345521	0.504559	0.394516	1.02947	0.236063	0.171336	0.40876	1.58391	6.52841	0.216422
XLOC_008971	0	0.358466	0	0	0.126909	0.749566	0.084653	0.164233	0	0	0	0.316664	0.185069	0	0.428519	0	0	0.353207	0.02967	1.20185	6.76996	0.112639	0.151833	0.135823	1.36666	0.11714	0	0.036404	0.305388	0	0.191024	0	0	0.268322	12.82	0.046165	1.07704	0	0.600432	0.454752	0.237167	0.072116	0.365297	0.628779	0.112751	0.14944	0	0	0
XLOC_008978	0	0	0	0	0	0	0	0	0	0	0	0	0	0	0	0	0	0.421016	0	0	0	0	0	0	0.698155	0	0	0	0	0	0	0	0	0	0	0	0	0	0	0	0	0	0.356258	0	0	0	1.28527	0	0
XLOC_008994	0	0	0	0	0	0	0	0	0	0	0	0	0	0	0	0	0	0	0	0	0	0	0	0	0	0	0.141693	0	0	0	2.12869	0	0	0	0	0	0	0	0	0	0	0	0	0	0	0	0	0	0
XLOC_008997	0	0	0	0	0	0	0	0	0	0	0	0	0	0	0	0	0	0	0	0	0	0	0	0	0	0	0	0	0	0	3.15216	0	0	0	0	0	0	0	0	0	0	0	0	0	0	0	0	0	0
XLOC_009017	0	0	0	0	0	0	0	0	0	0	3.32192	0	0	0	0	0	0	0	0	0	0	0	0	0	0	0	0	0	0	0	0	0	0	0	0	0	0	0	0	0	0	0	0	0	0	0	0	0	0
XLOC_009047	0	0.119956	0	0	0	0	0	0	0	0	0	0	0.454159	0	0	0	0	0.866772	23.6996	0.442403	0	0	0	0	0	0	0	0.134003	0	0.280364	0	0	0	0	0	0.084967	0	0	0.085007	0	0	0	0.366725	0	0.138346	0.366726	0	0	0
XLOC_009051	0	0	0	0	0	0.495147	0	0	0	0	0	0	0	0	0	0	0	0.16851	0	0	0	0	0	0	0	0	0	0	0	0	0	0	0	0	0	0	0	0	0	0	0.339446	0	0	0	0	0	0	0	0
XLOC_009087	0.269846	0.147626	0	0.458129	1.31151	0.09795	0	0.232498	0	0.401887	0.260606	0.45825	0.314392	0	0.242654	1.49883	0.046009	0.244455	9.67734	0.476396	0.399331	0.015946	0.114637	0.423012	0.147407	0.287438	0.054001	0.041228	0.449618	0.194083	0.270425	0.158823	0.485709	0.055251	0.27531	0.222203	0.13069	0.143389	0.156924	0.343346	0.134299	0.020418	0.112829	0.188499	0.042564	0.056415	0.067842	8.10914	0
XLOC_009101	0	0	0	0	0	0	0	0	0	0	0	0	0	0	0	0	0	0	0	0	7.64646	0	0	0	1.66034	0	0	0	0	0	0	0	0	0	0.65284	0.294448	0	0	0	0	1.00846	0	2.11812	0	0	0	0	0	0
XLOC_009109	0	3.65552	0	0	0	0	0	0	0	0	0	0	0	0	0	0	0	0	0	0	0	0.287164	0	0	0	0	0	0	0	0	0	0	0	0	0	0	0	0	0	0	0	0	0	0	0	0	0	0	0
XLOC_009113	0	0	0	0	0	0.545931	0	0	0	0	0	2.66513	0	0	0	0	0	0	0	0	0	0.266625	0	0.321502	0	0.184852	0	0	0	0	0	0	0	0	0	0	0	0	0	0.478414	0	0	0	0.175102	0	0	0	0	0
XLOC_009168	0	0	0	0	0	0.30462	0	0	0	0	0	0.185887	0	0	0	0	0.42926	0.207338	0.15675	3.17478	0	0	0	0.358784	0.687641	0.206288	1.00764	0	0	0	0	0	1.51053	0.128871	0.405567	0	0	0	0	0.800839	0	0	0	0	0	0.26317	0	0	0
XLOC_009171	0	0	0	0	0	0	0	0	0	0	0	0	0	1.75496	0	0	0	0	0.700888	0	0	0	0	0	0.768676	0	0	0	0	0	0	0.552138	0	0	0	0	0	0	0	0	0	0	0	0	0	0	0	0	0
XLOC_009172	0.909024	0	0	0.578733	0	0	0	0.391605	13.118	0.676914	0.438949	0	0.117676	0.283427	1.63485	1.83602	0.774955	0.112294	0.056597	0.802412	0	0	0.048272	0.064772	0	0	0.030319	0	0.116509	0.108967	0.091097	0	0	0.023265	0.024406	0.022016	0.220126	0.966061	0.066078	0.048193	0	0	0	0.070555	0.035846	0.047511	0.571348	13.6585	2.94315
XLOC_009211	0	0	0	0	0	0	0	0	0	0	0	0	0	0	0	0	0	0	0	0	0	0	0	0	0	0	0	0	0	0	0	0	0	0	0	0	0	0	0	0	0	0	0	0	0	0	0	0	0
XLOC_009228	0	0.215898	0	0	0	2.29198	0	0	0	0	0	0.233104	0	0	0	0	0	1.43002	0.098283	0	0.116801	0	0.083826	0	0	0.129344	0	0	0.404646	0	0.316389	0	0	0	0.169529	0.076462	0	0	0.076499	0	0	0.238889	0	0.122522	0	0	0	0	0
XLOC_009239	0	0.099062	0	0.307421	0	0.306732	0	0.624057	0	0.539361	0	0.160436	0.093764	0.451666	0	0.365733	0	0.05965	0.135288	0.54802	0.160779	0.042801	0	0.10322	0.098915	0.29674	0	0.165995	0.185667	0.231531	0.145172	0.071051	0	0.593209	0.11668	0.385921	0	0	0.140402	0.076799	0.240318	0.219223	0.050475	0.393524	0.171373	0.151426	0	0	0
XLOC_009246	0	1.96921	0	0	6.92884	0	0	0	0	0	0.243949	0	0	0	0	0	0	0	0	0	8.82184	0	0	0	0.482949	0.952079	0	0	0.064751	0	0	0	0	0	0	0	0	0	2.88892	0	0	0	0	0	0	1.05618	0	0	0
XLOC_009276	0	0	0	0	0	0	0	0	0	0	0	0	0	0	0	0	0	0	0	0	0	0	0	0	0	0	0	0	0	0	0	0	0	0	0	0	0	0	0	0	0	0	0	0	0	0	0	0	0
XLOC_009302	0	0	0	0	0	0	0	0	0	0	0	0	0	0	0	0	0	0	0	0	0	0	0	0	0	0	0	0	0	0	0	0	0	0	0	0	0	0	0	0	0	0	0	0	0	0	0	0	0
XLOC_009317	0	0	0	0	0	0	0	0	0	0	0.165077	0	11.7718	0	0	0.17262	0	0	0	0	0	0	0	0	0	0.028011	0	0	0	0	0	0	0	0	0	0	0.055189	0	0	0	0	0	0	0	0	0	0	0	0
XLOC_009343	2.42626	1.45179	0	0.257448	0.282689	0.293567	0	0.627137	0	0.451685	0.878694	0.089571	0.628176	0	0	0	0	1.3987	0.453186	1.68277	0.807863	0.322591	0.096631	1.0373	0.994036	0.596408	0.161846	0.185349	1.16615	1.06642	1.45888	0.059501	0.727859	0.24839	0.195426	0.558234	0.881303	1.28925	0.323343	0.38589	1.30815	0.229484	0.803132	0.282475	0.191355	0.253621	0.152498	18.2279	0.302135
XLOC_009353	0	0.033343	0	0	0	0	0	3.19278	0	0	0	0	0.09468	0	0	0	0	0.020078	0.015179	0	0	0	0	0.382173	0	0.139832	0.048788	0.018624	0.124988	0	0	0	0	0	0.013091	0.484163	0.078715	0	0.059073	0.155099	0	2.30588	0	0.018922	0	0.076453	0	0	0
XLOC_009354	0	0	0	0	0.251523	0	0	1.62748	0	0	0	0	0.244527	0	0	0	0	0.155562	0	0	0.139766	0.111621	0.200615	0	0	0	0.126002	0.288599	0	0.603813	0.378595	0	0	0.09669	0.10143	0.091495	2.1346	0	0.091539	0.200285	0	0.142928	0	6.74409	0	0	0	0	0
XLOC_009383	0	0.604857	0	0	0	0.178366	0	0	0	0	0	0	0	0	0	0	0	0	0.183566	0	0.654459	0	0.313129	0	0.40264	1.44947	0	0	0	0.706844	0.590928	0	0	0.301835	0	0	0	0	1.14303	0.625229	0.978227	0.446179	0.616383	0.457673	0	0	0	0	0
XLOC_009387	0	0	0	0	0	0	0	0	0	0	0.385679	0	0	0	4.30935	0	0	0	0	0	0.945573	0	0	0	0	0	0	0	0	0	0	0	0	0	0	0	0.128942	0	0	0	0	0	0	0	0	0	0	0	0
XLOC_009396	0	0.245318	0	0	0.477677	0.651076	0	2.47266	0	0	0	0	0	0	0	0	0	0	0.446703	0	0.265435	0	0	0	0.489907	0	0.478593	0	0.919571	0.286681	0	0	0	0.367255	0	0	0.57913	3.81242	0.173846	1.14111	0	0.271441	0.499985	0.835302	0	0	1.80379	0	0
XLOC_009406	0	0.554557	0	1.96681	0.539911	0.140172	0.411591	0.598887	0	0	0.559409	0.171072	0.14997	0	0	0	0	0.572442	0.072129	0.292176	0.428596	0.342289	0.553671	1.15567	0.791049	0.474619	0.231834	0.884998	1.33634	0	0.928777	0.227284	0.695073	0.355802	1.18194	0.336687	0.374047	3.69353	0.224566	0.61418	0.96094	0.70127	0.807321	1.16892	0.639572	1.08989	2.33006	0	0
XLOC_009425	0	0	0	0	0	0	0	0	0	0	0	0	0	0	0	0	0	0	0	0	3.04579	0	0	0	0	0	0	0	0	0	0	0	0	0	0	0	0	0	0	0	0	0	0	0	0	0	0	0	0
XLOC_009439	0.595121	0.295054	0	21.8491	7.36973	5.38252	0.185007	0.128188	0	0	0.071843	0.153791	0.346682	0	0	0	0.228307	0.575881	0.611374	0.262662	2.11365	0.615425	12.3962	2.16267	1.64579	0.182861	0.029774	0.15912	1.06787	0.237796	3.33983	1.88271	2.05311	0.137083	0.774942	0.208991	0.288225	0.316231	0.237932	0.252406	0.444277	9.10749	1.93884	0.311789	0.129074	0.715403	0.224431	0	0
XLOC_009519	0	0	0	0	0.174176	0	0	0	0	0	0	0	0	0	0	0	0	0	0	3.29899	0	0	0	0	0	0	0	0	0	0.209067	0	0	0	0	0	0	0	0	0	0	0	0	0	0	0	0	0	0	0
XLOC_009555	0	0	0	0	0	0	0	0	0	0	0	0	0	0	0	0	0	0	0	0	0	0	0	0	0	0	0	0	0	0	0	0	0	0	0	0	1.32812	0	0	0	0	0	0.573309	0	0	0	0	0	0
XLOC_009557	0	2.96043	0	0	0	0	0	0	0	0	0	0	0	0	0	0	0	0	0	0	0	0	0.029473	1.4237	11.8241	0	0	0	0.071135	0	0	0	0	0	0	0	0	0	0.026896	0	0	18.6042	0	0	0	0	0	0	0
XLOC_009578	0	0.404973	0	3.23165	0.084488	0.358267	0	0.145782	0	0	1.02129	0.312319	0.328553	0	0	0	0	0.383197	0.131682	18.1361	0.594677	0.12498	0.539101	0.301408	0.288837	1.59435	0.1693	0.420083	0.325294	1.08173	0.339126	0.331954	0.253793	0.562963	0.11357	6.57703	0.273152	0	0.081996	0.493364	0.210522	0.480105	0.854858	0.787957	1.0342	0.176867	0	0	0
XLOC_009579	0	0	0	0	0	0	0	0	0	0	0	0	0	0	0	0	0	0	0	0	0	0	0	0	0	0	0	0	0	0	0	0	0	0	0	24.1711	0	0	0	0	0	0	0	0	0	0	0	0	0
XLOC_009580	0.69654	0.333428	0	1.77382	0.046374	0.126417	0	0	0	0.518685	0	0.205714	0.360678	0.434352	0	0	0.237524	0.229454	0.086735	0	0.154616	0.205801	1.8864	0.198527	0.475618	0.456584	0.092927	0	0.53565	16.4765	0.558427	3.2797	0	0.178272	0.224414	3.50884	1.01203	0	0.303795	0.960117	0.462212	2.68795	0.194161	1.40563	0.274673	0.436863	0.175118	0	0
XLOC_009602	0	0.548288	0	0	0.533807	0.970108	0	0.690803	0	0	0	1.47996	0	0	0	0	0	7.59344	0.249597	0	1.48313	0.473787	0.638647	0	0	0	0	4.28747	0	4.16479	0	1.96625	0	0.820819	0	0	2.58873	0	1.55419	0.425065	0.665053	0.303337	0	0.933456	1.26468	0	0	0	0
XLOC_009619	0	0.580704	0	0.100117	7.33407	0.114163	0.041902	0.812938	0	0	0.569512	0.052249	0.030536	0.220639	0	0	0	0.077704	0.249667	0.059491	0.244349	0.055755	0.275573	0	1.57846	0.541175	0.440573	0.108118	0.21163	0.150804	0.18911	0.069417	0.283051	0.120743	0.126662	0.879772	0.913925	0	0.091449	0.27512	0.039132	0.196332	0.295885	0.604171	0.093018	0.1726	0.237214	0	0
XLOC_009629	0	0.696	0	1.07995	0.508214	0.769663	0	0.438455	0	0	0	0.187867	0.658773	0.793337	0	0	0	1.88592	0.475259	0.64172	0.188269	0	0.270234	0.362607	0.347484	0.833943	0.169729	0.194376	0.326119	0	1.01996	0.748791	0	1.69317	0	0.492988	0	0	0.863143	2.15832	1.68845	0.192529	0.177316	0.394978	0.200675	0.265974	0.639701	0	0
XLOC_009631	0	0	0	0	0	0	0	0	0	0	0	0	0	0	0	0	0	0	0	0	0	0	0	0	0	0	0	0	0	0	0	0	0	0	0	0	0	0	0	0	0	13.0235	0	0.054085	0	0	0	0	0
XLOC_009648	0	0	0	5.52161	0.216535	0.196758	0	0	0	0	0	0	0	0	0	0	0	0.267845	0	0	0.240647	0.192188	0	0.926976	0	0	0	0	0	0.25991	0	0	0	0	0	0.157536	0.525048	0	0.157611	0	0	0	0	0.252433	0	0	0	0	0
XLOC_009755	0	0	0	0	0	0	0	0	0	0	0	0	0	0	0	0	0	0	0	0	0	0	0	0	0	0	0	0	0	0	0	0	0	0	0	0	0	0	0	0	0	0	0	0	0	0	0	0	0
XLOC_009785	0	0	0	0	0	0	0	0	0	0	0	0	0	0	0	0	0	0	0	0	0	0	0	0	0	0	0	0	0	0	0	0	0	0	0	0	0	0	0	0	0	0	0	0	0	0	0	0	0
XLOC_009793	0	0	0	0	0	0	0	0	0	0	0	0	0	0	0	0	0	0	0	0	0	0	0	0	0	0	0	0	5.57554	0	0	0	0	0	0	0	0	0	0	0	0	0	0	0	0	0	0	0	0
XLOC_009794	0	0	0	0	0	0.280149	0	0.398982	0	0	0	1.02572	0	0	0	1.16913	0	0	1.29742	0.583948	0	0	0	0	0.632401	0.569149	0	0	0.593518	0	0	0	0	0	0.248658	0	6.35439	0	0	0.491004	0	0	0	0.359419	0	0	0	0	0
XLOC_009831	0	0	0	0	0	0	0	0	0	0	0	0	0	0	0	0	0	0	0	0	0	0	0	0	0	0	0	0	0	0	0	0	0	0	0	0	0	0	0	0	0	7.26268	0	0	0	0	0	0	0
XLOC_009842	0	0	0	0	0	0	0	0	0	0	0	0	0	0	0	0	0	0	0	0	0	0	0	0	0	0	0	0	0	0	0	2.1205	0	0	0	0	0	0	0	0	0	0	0	0.559269	0	0	0	0	0
XLOC_009844	0	0	0	0.597245	0	0	0	0	0	0	0.679484	24.7273	0	0	0	0	0	0	0.087611	0	0	0.083152	3.51202	0	0	0	0	0	0	0	0	0	0	0	0	0	0.908669	0	0	0	12.1389	14.6935	0	0	0	0.294184	0	0	0
XLOC_009863	0	0	0	0	0	0	0	0	0	0	0	0	0	0	0	0	0	0	0	0	0	0	0	0	0	0	0	0	0	0	0	0	0	0	0	0	0	0	0	0	0	0	0.585409	0	0	0.439058	1.05599	0	0
XLOC_009930	0	0.622987	0	0	0.037908	0.378907	0	0.098115	0	0	0.824823	0.798755	0.147416	0	0	0.287504	0.194161	0.468911	0.496303	0.2872	0.252778	0.16823	0.090707	0.081142	0.311031	0.886419	0.075962	0.434963	0.729769	1.86558	0.22824	0.335119	0.683236	0.174871	0.091722	0.689487	0.551515	0.907657	0.027593	0.120744	0.188915	0.043083	0.198393	0.662893	0.089811	0.238072	0.429445	0	0
XLOC_009998	0	0.642838	0	0	0.41724	0.28435	0	0	0	0	0.756539	0.115678	0	0	0	0	0	0.774165	0.585277	0	0	0.092582	0	0.66982	0.213961	1.02699	0.10451	0.95749	0.602418	0.125205	0	0	0.940009	0.962366	0	3.41499	0.252928	0	0.379626	0.332244	0	6.52019	0.109181	0	0.494258	0.163772	0.787786	0	0
XLOC_010030	0	0.273675	0	1.94125	0.114192	0.034587	0	0	3.30014	0	0.276069	0.337698	0.074011	0	0.514105	0	0.097479	0.094167	0.071191	0.720948	0	0.033784	0.121439	0.733274	0.234231	0	0	0.218374	0.439658	0.31982	0.229177	0.112165	0	0.117059	0	0.110771	0.092296	0	0.193941	0.12124	0.18969	0.08652	0.079683	0.221871	0.22545	0.119525	0	0	0
XLOC_010046	0	0	0	0	0	0	0	0	0	0	0	0	0	0	0	0	0	0	0	0	0	0	0	0	0	0	0	0	0	10.8319	0	0	0	0	0	0	0	0	0	0	0.810306	0	0	0	0	0.127644	0	0	0
XLOC_010047	0	29.0364	0	0	9.48906	0	0	0	0	0	0	0	0	0	0	0	0	0	0	0	9.44722	0	0	0	26.1548	0	0	0	0	0	0	11.7964	0	0	0	0	0	0	0	0	0	0	14.2775	13.8277	5.73741	3.56939	0	0	0
XLOC_010083	18.8537	4.29767	0	5.33479	2.92891	0.950505	0.558201	1.08295	0	0	1.51734	1.16004	0.40678	0	0	0	0	9.57496	0.586927	6.34	1.62754	1.48548	1.00119	0.447806	2.14565	1.02989	1.46727	0.240047	3.22196	0.502231	2.51922	0.924728	3.77064	0.160847	0.168732	1.82647	1.01457	0	1.82734	3.33181	1.04258	1.4266	1.31387	1.70724	1.98261	1.97081	0	0	0
XLOC_010114	0	0	0	0	0	0	0	0	0	0	0	0	0	0	0	0	0	0	0	0	0	0	0	0	0	0	0	0	0	0	0	0	0	0	0	0	0	0	0	0	0	0	0	0	0	0	0	0	0
XLOC_010116	1.79946	0.799857	0	0.381877	0.419317	0.70761	0	0.465121	5.19355	2.67997	0.43446	0.132862	0.116473	0	3.23626	0.908623	0.306812	0.296388	0.280091	2.49608	0.066573	0.053167	0.382226	1.2822	0.122872	0.221165	0.180052	0.206198	0.691906	0.79092	0.360664	0.529554	3.23893	0.276331	0.144939	0.174324	0.14525	0	0.436018	0.381598	0.149261	0.136159	0.1254	0.139667	0.07096	0.5643	1.13101	0	0.896324
XLOC_010117	0	0	0	0.838436	0.09864	0.059754	0	0	0	0.367753	0	0	0	0	0	0	0	0	0.030748	0	0	0	0	0	0	0	0	0	0.063297	0	0.098983	0	0	0.025279	0	0	0	0	0	0	0	0	0	0	0.116848	0.051623	0	0	0
XLOC_010124	0.491965	0.807426	0	0.626422	0.360296	0.238102	0.087393	0.084775	0	0	0	0.18162	0.382119	0.153391	5.30869	0	0.083881	0.243094	0.03063	1.48891	0.21841	0.116286	0	0.490768	0.268743	0.161242	0.164085	0.037582	0.693602	0.235892	0.295812	0.096519	0.295171	0.302191	0.317006	0.119148	0.397108	0.78425	0.21457	0.365146	0.16323	0.372253	0.411406	0.26729	0.349202	0.154278	0.123686	0	0
XLOC_010148	0.962127	0.625048	0	0.20418	0.288256	0.523858	0.085457	0.828963	2.77687	0.358229	0.464591	0.568305	0.498203	0	0	1.21455	0.164045	0.792359	0.17971	0.485307	0.49833	0.255845	0.127729	0.617006	0.85406	0.867181	0.385078	0.661495	0.801548	1.07644	0.578515	0.33033	0.28863	0.615614	0.335813	0.442732	2.25219	0.255624	0.303067	1.78527	0.638451	0.0364	0.569911	0.41072	0.379405	0.301718	1.08851	28.9129	0
XLOC_010291	0	0	0	0	0	0	0	0	0	0	0	0	0	0	0	0	0	0	0	0	0	0	0	0	0	0	0	0	0	0	0	9.40282	0	0	0	0.464297	0.309489	0	0	0	0	0	0	0	0	0	0	0	0
XLOC_010300	0	0.667226	0	0	0.757871	0.787033	0	0.560437	0	0	0	0.420234	0.84205	0	0	0	0	0.066961	0.860599	0.820253	0.240647	0.672658	0.86354	1.04285	0.333118	0.399733	0.108475	0.621134	0.208424	0.389864	0.488896	0.797593	0.487836	0.582677	0.349282	0.157536	0.262524	2.16025	0.669847	1.55182	0.674434	0.492185	0.396632	0.631081	1.2184	0.764935	0	0	0
XLOC_010320	0.635143	0.694942	0	0	0.084574	0.384247	0.112828	0	0	0	0.306697	0.234477	0.493329	0	0.571141	0.320711	0	0.209228	0.434992	0.480559	0.187983	0.037532	0.033728	0.543084	0.433695	0.156127	0.042368	0.194081	0.814058	0.253787	1.01841	0.311522	1.14323	0.130046	0.306949	0.430709	1.94818	1.34999	0.123119	0.538761	0.316103	0.192237	0.132785	0.246486	0.350647	0.331962	0.798411	0	0
XLOC_010338	0.779927	0.725355	1.97971	3.17787	1.52663	0.792688	0	1.82779	0	0	0	0.149722	0.020193	0	0	0	0.053192	0	3.09808	0	0.738671	0.359485	0.927728	1.02255	0.255628	0.396214	0	0.857962	0.819694	0.53602	1.1255	0.397836	0.093589	0.471088	0.527687	0.287113	3.32401	0	2.16949	0.016539	1.60439	1.53438	0.500031	1.7434	1.37785	0.440246	0.039217	0	0
XLOC_010381	0	0	0	0	0.019475	0	0	0	0	0	0	9.02768	0	0	0	0	0	0	0	0	0	9.00556	1.27372	0	0.039947	0	0.312195	0	0	0	0	0	0	0	0	0	0	0	4.67786	0	0	2.81093	0	0.090814	0.046139	0	0	0	0
XLOC_010447	0	0	0	0	0	0	0	0	0	0	0	0	0	0	0	0	0	0	0	0	0	13.3359	0.22193	0	0	0	0	0	0	0	0	0	0	0.213926	0	0	0.674686	0	0	0	0	0	0	0	0	0	0	0	0
XLOC_010458	0	0.926903	0	0	0.300807	1.09334	0	2.33566	0	0	0	0	0.584883	0	0	0	0	0.372087	0	0	0.334305	0.533971	16.0749	13.5213	0	0	0	1.3806	13.3189	0	0	0.443203	0	0.231271	0	0.218847	0	0	0	0	2.2486	21.8796	0	0	0	0	0	0	0
XLOC_010459	0	0	0	0	0	0	0	0	0	0	0.405438	0	0	0	0	0	0	0	0	0	0	5.1104	0	0	0.114664	0.619174	0	0	0.860914	0	0	0	0	0	0	0	0	0	0	0	0	0	0	0	0	0	0	0	0
XLOC_010475	0	0	8.23624	0	0	7.69496	0	0.894611	0	0	0	2.39574	0	0	0	0	0	0	0.080809	0	1.63259	0	0	0	1.50662	0	0	0	0	0	0.260137	3.18294	0	0.963331	0	0	3.14295	0	0	1.5138	0	0	0	0	0	0	0	0	0
XLOC_010538	1.06387	0.533516	0	0.150515	0.141662	0.98688	0.125992	0.427758	0	1.58444	0.342481	0.209467	0.275444	0.221138	0	0.716259	0.483714	0.321255	0.110396	0.715503	0.419831	0.733445	0.772094	0.252686	0.774873	0.145285	0.331177	0.297997	0.590874	0.113359	0	0.208721	0.638305	0.417505	0.114254	0.206126	0.400747	0.753749	0.378079	0.564019	0.705967	0.0805	0.197703	0.220196	0.167811	0.222416	0	10.6568	0
XLOC_010563	3.23972	0.66464	0	0	0	0	0	0	0	0	0	0.239203	0.419393	0	0	0	0	0	0.403418	0	0.479429	0.191443	0.344077	0.461691	1.32731	0.265456	0	0	0	0	0	0.635601	0	0.331668	0.173964	0.156925	0	0	0	0	0	0	0	0	0	0	0	0	0
XLOC_010566	0	0.277771	5.72801	0	0	0.218431	0	0.077771	0	0	0.435868	2.46591	0.175275	0	0	0.227892	0	0.78054	0.280998	0.227651	0.166972	0.293367	8.10068	0.707495	4.06792	0.147921	0.030106	0.482687	0.115691	0.072135	0.271374	0.17709	3.24943	0.184817	0.072704	0.174888	0.145721	0.23982	0.043743	2.63199	0.374362	0.51225	6.63627	0.455387	0.177974	0.283064	1.02121	0	0
XLOC_010611	0	1.26844	0	0	1.31212	0.701344	0	0.399535	0	0	0	0.770359	0.300148	0	0	0	0	0.859259	0.360894	0.877136	0.343114	0.685053	0.492493	0.99126	2.37479	1.89979	0.386658	0.354245	2.37737	1.38967	0.464711	1.47837	4.17333	0.534073	0.622507	0.336921	0.748612	0	0.449443	2.21258	1.73089	0.526317	0.888669	1.16973	0.640016	1.21182	0.291459	0	0
XLOC_010612	0	0.771217	0	1.10461	0.057758	0.052482	0	0.448466	0	0	0	0	0.44921	0	0.780095	0	0.147913	0.357219	0.162037	0.437582	0.192568	0.256317	0	0.494515	0.829309	0.071082	0.115737	0.132543	0.778319	0.069327	0.173875	0.340395	0.520493	0.088812	0.046583	0.126061	1.40049	0.460972	0.546527	0.827852	0.719583	0.196925	0.060455	0.269331	0.273676	0.36273	0	26.0696	0
XLOC_010616	6.11782	1.46427	0	0	0.81463	1.57299	0	1.05422	0	1.13892	0	0.451706	0.395987	0.476873	1.37534	0.772288	0	1.25958	1.80929	5.40031	0.905345	0.632655	0.324874	2.39758	1.25323	1.12788	0.102024	0.817874	1.76426	4.1557	1.22619	0.150032	7.34119	0.626315	0.739149	0.592668	4.44441	5.68898	1.33414	2.43256	3.04476	1.27302	1.70535	0.949682	1.4475	0.799383	3.84523	0	0
XLOC_010655	0	0	0	0	0	0	0	0	0	0	0	0	0	0	0	0	0	0	0	0	0	0	0	0	0	0	0	0	0	0	0	0	0	0	0	5.06083	0	0	0	0	0	0	0	0	0	0	0	0	0
XLOC_010669	0	0.244531	0	0.758852	0.476144	0	0	0	0	0	0	0	0.694353	0	3.2155	0	0	0.588973	0	0.45092	0.264583	0.105652	0.189887	0	0.244168	0.292995	0	0	0.229155	0	0	0	0	0	0.192012	0	0.288636	0	0.086644	0.379149	0.88982	0	0.124595	0	0	0	0	0	0
XLOC_010699	0	0.314061	0	0	0.611532	0.27784	0.815832	0	0	0	0	0	0	0	0	0	0	0.378221	0	1.15827	0	0	0	1.96346	0	0.376305	0	1.40335	0.588627	0	0	0	0	0	0	0.222454	0	0	0	0	0	0	0	0	0	0.480069	0	0	0
XLOC_010814	4.6222	0.105362	0	1.96182	0.307739	0.186422	0.273698	0.530995	0	0	0	0.227518	0	0	5.54191	0.777983	0	0.634435	0	1.55432	0.114003	0.182091	0.32727	0	0.210412	0.631222	0	0.235401	0.592424	0	0	0.604553	2.77324	1.4196	0.744599	0.373149	0.497465	0	0.298662	1.63366	1.02241	0.116582	0.21474	0.239171	0.121515	0.322111	1.93679	0	0
XLOC_010832	0	0.162384	0	0	0	0	0	0	0	0	0	0.058442	0	0	0	0	0	0.065186	0	0	0	11.1788	0	0.1128	0	0	0	3.44659	0	0.126509	0	2.63991	0	0	0.127508	4.33238	0	0	0.038358	1.34282	0.262621	0	0	0.061435	0	0	0	0	0
XLOC_010875	0	0	0	0	0	0	0	0	0	0	0	0	0	0	0	0	0	0	0	0	0	0	0	0	1.50195	4.05518	0	0	0	0	0	0	0	0	0	5.59355	0	0	0	1.16613	0	0	0	0	0	0	0	0	0
XLOC_010903	0	0	0	0	0	0	0	0	0	0.159391	0	0	0	0	0	0	0	0	0	0	0	0	0	0	0	0	0	0	0	0	0	0	0	0	0	0.072575	0	0	0	0	0	0	0	0	0	0	8.07203	0	0
XLOC_010921	0	0.3285	0	0	0.106608	0.096871	0	0	0	0	0.773206	0.118227	0.207286	0	0	0	0	0.79122	0	0.403841	0.11848	0.189242	0	1.14096	0.656025	0.262404	0	0	0.82092	0	0.962806	0.157074	3.84287	0.245892	0	0.077561	1.2925	0	0.620782	0.339564	0.796917	0	0.111587	0.372846	0.252573	0	0	0	0
XLOC_011034	1.54643	0.052876	4.9067	0	0.128699	0.280667	0	0	0	0	0.746741	0.11418	0.300287	0	0	0	0	0	0.072212	0	0.028606	0.845289	0.636432	0.055095	0.158393	0.095034	1.31524	0.029534	0.891924	0.123583	0.154975	0.265471	0.695876	1.10822	0.581275	0.674153	0	0.205433	2.28572	0.040993	1.2186	0.380294	0.053884	0.150035	0.060982	0	0.097198	11.618	0
XLOC_011037	0	0	0	0	0	0	0	0	0	0	0	0	0	0	0	0	0	0	0	0	0	0	0	0	7.11717	0	0	0	0	0	0	0	0	0	0	0	0	0	0	0	0	0	0	0	0	0	0	0	0
XLOC_011064	0	3.42786	0	0.130524	0	0.111627	0	0.052992	0	0	0.148496	1.81646	0	0	0.276535	0	0	0.075978	0.019147	0	0	1.67185	0.767528	1.00798	0.503967	0.503956	0.020514	0.493342	4.02033	0.024576	0.554729	0	2.21411	0.062966	0.016513	0.014896	17.4257	0	0.044709	0.065214	4.94863	1.95462	0.128583	0.119344	1.625	0.642918	0.695834	9.24137	0
XLOC_011076	0	0	0	0	0.66337	0	0	0	0	0	0	0	0	0	0	0	0	0	0	0	0	10.1401	0	0	0	0	0	0	0.283788	0	0	0	0	0	0	0	0	0	0	0	0	0	0	0	0	0	0	0	0
XLOC_011132	0	0	0	0	0	0	0	0	0	0	0	0	0	0	0	0	0	0	0	0.090435	0	0	0	0	0	0	0	0	0	0	0	0	0	0	0.038509	0	0	0	0	0	0	0	0	0	0	0	0	10.7757	0
XLOC_011137	0	0	0	0	0	0	0	0	0	0	0.31594	0	0	0	0	0	0	0	0	0	0	0	0	0	0	0	0	0.049982	0.083859	0	0	0	0	0	0	0.031692	0	0	0	0	0	0	0	0	0	0	0	0	0
XLOC_011173	0.745128	0.611463	0	1.58129	0.384473	1.61156	0.595646	0.0963	0	0	0	0.123786	1.51924	0	0	0.188124	0.063523	0.092047	1.8905	0	1.06133	0.814582	1.24641	1.7521	1.45007	2.50322	0.38521	0.270381	0.596891	1.63754	0.074673	3.41712	1.0059	0.944001	0.980279	2.1475	3.6689	19.1042	1.79646	1.59989	2.22505	2.39621	0.090871	0.086751	0.367292	1.49937	0.187334	5.59796	0
XLOC_011202	0	0	0	0	0	0	0	0	0	0	0	0	0	0	0	0	0	0	0	0	0	0	0	0	0	0	0	0	0	0	0	0	0	0	0	0	0	0	0	0	0	0	0	0	0	0	0	0	0
XLOC_011215	0	0	0	0	0	0	0	0	0	0	0	0	0	0	3.27861	0	0	0	0	0	0	0	0	0	0	0	0	0	0	0	0	0	0	0	0	0	0	0	0	0	0	0	0	0	0	0	0	0	0
XLOC_011216	0.701215	0.143857	0	0.892861	0.093371	0.127266	0	0.241665	4.04766	0	0.338602	0.41419	0.181549	0	1.89167	0.354074	0.119559	0.115497	0.130975	0.53055	0.051885	0.082873	0.186183	0.09993	0.287286	0.057456	0	0.053568	0.359497	0.168113	0	0	0	0.143574	0.075307	0.407584	0.226405	1.86303	0.271853	0.148702	0.465314	0.530586	0.293196	0.163276	0.16591	0.073299	0.352587	0	0
XLOC_011226	0	0	0	0	0	0.122142	0	0	0	0	0	0	0	0	0	0	0	0	0	0	3.08734	0	0.786225	0	0	0	0	0	0	0	0	0	0	0	0	0	0	0	0	0	0	0	0	0	0	0.140696	0	0	0
XLOC_011276	0	0	0	3.25471	0	0	0	0	0	0	0	0.566186	0	0	0	0	0	0	0	0	0	0	0	0	0	0	0	0	0	0	0	0	0	0	0	0	0	0	0	0	0	0	0	0	0	0	0	0	0
XLOC_011406	0	0	0	0	0	0	0	0	0	0	0	0	0	0	0	0	0	0	0	0	0	0	0	0	0	0	0	0	0	0	0	0	0	0	0	0	0	0	0	0	27.2095	0	0	0	0	0	0	0	0
XLOC_011407	0	0.476325	0	0	0	2.52834	0	0	0	0	0	1.02857	1.80339	0	0	0	0	0	0.433674	0	0.515386	0.411602	0	0	3.80495	1.14146	0	0	1.7855	0	0	0	4.17912	0.713086	3.74023	1.68694	1.12448	0	0.33755	1.4771	0	0	2.91241	0	3.29608	1.45621	0	0	0
XLOC_011484	0	0	0	0	0	0.069603	0	0	0	0	0	14.6959	0	0	0	0	0.196166	0	0	0	0	12.7815	0.183287	0	0	0	0	2.02149	0	0	0	0	0	0	0	8.35925	0	0	0	0	0	0	0	0	2.35921	0	0.289252	0	0
XLOC_011486	9.5182	1.37031	0	0.425248	0.233471	0.393988	0	0.086324	0	0	0	0.480843	0.583656	0	0	0	0.085415	0.577588	0.249522	0.63172	0.481872	0.266425	1.43653	0.499739	0.342069	0.7799	0.167084	0.650581	0.064207	0.160136	0.301219	1.32682	1.20226	0.205143	0.0538	0.679429	1.53659	0	0.436985	0.265586	0.24932	1.74367	0.209463	1.36088	0.592643	0.523659	0.37784	0	0.748593
XLOC_011488	1.5493	5.61525	0	14.1379	0.361025	0.656104	0	0.400461	0	0	0	0.343175	0.200562	0	0	0	0	0.765555	0.530537	0.390742	0.745137	0.274656	4.3193	0.993556	2.01003	0.444312	0.206695	0.177533	2.08501	0.061906	0.62105	0.531926	0.464778	0.277568	0	2.43895	2.12598	0	0.225242	0.328549	1.02809	7.26829	0.593819	0.360752	7.5758	0.485853	0.584268	0	0
XLOC_011558	0	0	13.531	0	0	0	0	0	0	0	0	0.314869	0	0	0	0	0	0	0.265515	0	0	0	0.452918	0	0.58239	0	0	2.11756	0	0	0.854736	0	0	0	0	0.103282	0	0	0.103332	0	0	0	0	0	0.168167	0	0	0	0
XLOC_011591	0	0	0	0	0	0	0	0	0	0	0	0	0	0	0	0	0	0	0	0	0	6.9936	0	0	0	0	0	0	0	0	0	0	0	0	0	0	0	0	0	0	0	0	0	0	0	0	0	0	0
XLOC_011627	0	0.128016	0	0	0	0	0	0.16129	0	0	0	0	0	0	1.68336	0	0	18.9627	23.7768	0	0.277027	0	0	0	0	0	0	0	0	0	0	0	6.17743	0	1.20626	0	0	0	8.43687	0	0	0	10.6321	0.581188	5.24125	16.5352	0	0	0
XLOC_011636	0	0	0	0	0	0	0	0	0	0	5.69138	0	0	0	0	0	0	0	0	0	0	0	0	0	0	0	0	0	0	0	0	0	0	0	0	0	0	0	0	0	0	0	0	0	0	0	0	0	0
XLOC_011646	0	0	0	0	0	0	0	0	0	0	1.46768	0	0	0	0	0	0	0	0	1.53313	0	0	0	0	0	0.249046	0	0	0	0.242897	0	0	0	0	0.16321	0	0.490681	0	0	4.1896	0	0	0.211812	0	0	0	0	0	0
XLOC_011716	0	0	0	0	1.07593	0	0	0	0	0	0	0	0	0	0	0	0	0	0	0	7.97161	0	0	0	0	0	0	0	0	16.0714	0	0.176139	0	0	0	6.34914	0	0	0	0	0	0.679332	0	0	0	0	3.61146	0	0
XLOC_011717	0	0	0	0	0	0	0	0	0	0	0	0	0	0	0	0	0	0	0	0	0	0	0	0	0	0	0	0	0	0	0	0	0	0	0	10.9138	0	0	0	0	0	0	0	0	0	0	0	0	0
XLOC_011719	0	0	0	0	0	0	0	0	0	0	0	0	0	0	0	0	0	0	0	0	0	0	0	0	0	0	0	0	0	0	0	0	0	0	0	0	0	0	0	0	0	0	0	0	0	0	0	0	0
XLOC_011720	0	0	0	0	0	0	0	0	0	0	0	0	0	0	0	0	0	0	0	0	0	0	0	0	0	0	0	0	0	0	0	0	0	0	0	0	0	0	0	0	0	0	0	0	0	0	0	0	0
XLOC_011728	0	0	0	0	0	0	0	0	0	0	0	0	0	0	0	0	0	0	0	0	0	0	0	0	0	0	0	0	0	0	0	0	0	0	0	0	0	0	0	0	0	0	0	0	0	0	0	0	0
XLOC_011743	0	0.73584	0	0.652438	0.307031	0.046498	0	0.132444	0	0	0	0.056749	0	0	0	0	0	3.67126	0.334976	0	0.11374	0	0.081629	0.109532	0	0	0.05127	0	0.197021	0.061422	0.154049	0	0	0.039343	2.3112	0.037229	0	0	0.037247	0.162991	1.14756	0.116314	1.33904	0.178966	0.181853	0.080343	0	0	0
XLOC_011744	0	0	0	0	0	0	0	0	0	0	0	0	0.667922	0	0	0	0	0	0	0	0	0	0	0	0	0	0	0	0	0	0	0	0	0	4.15581	0	0	0	0	0	5.99164	0	0	2.00232	0.406924	0	0	0	0
XLOC_011750	0.566389	1.04577	0	2.64435	1.26326	0.496846	0.050307	0.927195	0	0.210883	0.95724	0.376371	0.439926	0.088298	0.509315	0.142997	0.193142	0.606383	0.246848	1.64273	0.607672	0.133877	0.150384	0.807158	1.50831	0.997786	0.321143	0.670652	1.77854	2.55736	0.851405	0.36114	2.54868	0.565347	0.273722	0.617279	6.58342	1.6553	0.686194	0.84077	1.36244	0.557137	0.592054	0.879216	0.692384	0.355233	0.783182	0	0.141061
XLOC_011922	0	1.28878	5.69496	0	0.313686	0.624366	0	0.154645	0	0	0.216676	1.80563	1.16176	0	0	0	0.650314	0.757558	0	0	0	0.026516	0.011914	0.09592	0.122559	0.036767	0	0	0.373826	0	0.044968	0.132051	0	1.42407	0.024095	8.35706	19.3052	0	0.293561	0.118945	0.595522	0.254647	4.73741	1.82845	4.17595	0.375241	0	0	0
XLOC_012056	2.32827	0	0	0.988199	5.42543	2.67624	0	0	0	0	0	0	0	0	2.09366	0	0	0	0	0	0	0.412749	0	0	0.317962	0	0	1.60076	0.596825	3.5352	2.33326	0	2.79384	0	0	0.225552	0.37587	9.89742	0	0.493739	0.38625	5.46134	0.162251	0	0	0	2.92677	0	0
XLOC_012072	0	0.100721	0	0	0.294182	0.089105	0	0.253802	0	1.09678	0	0.108748	0.572	0	0	1.48742	0	0.363892	0.275106	0	0.217961	0.087035	0.078213	0	0	0.120683	0.392994	0.225031	0	0.235407	0.590408	0.577921	0.883692	0.075392	0.474531	0.071342	0.237775	10.1743	0.57101	0	0.488682	0.445786	0.10264	0.114317	0.348484	0.15396	0	0	0
XLOC_012100	0.161563	0.165726	0	0.068573	0.129079	0.713517	0	0.417606	0	0	0	0.011929	0.04183	0	0	0.244741	0	0.013306	0.010059	0.040747	0.358634	0.009547	0.042897	0.138146	0.551602	0.092667	0.183213	0.098738	0.144952	0.593921	0.097146	0	0.581612	0.082701	0.34702	0.50085	2.42566	0.515102	0.054807	0.051392	0.080408	0	0.135108	0.05016	0.076453	0.101331	0.36557	0	0
XLOC_012136	0	0	0	0	0.040311	0.109888	0.215113	0.208667	0	0	0	0	0	0	0.544456	0	0.103234	0	0.075394	0	0.0448	0.143114	0.032152	0	0	0.099221	0	0.046253	0.155205	0	0.121353	0.17818	1.08981	0.061985	0.227584	0.029328	0	0	0.146708	0.128397	0.401778	0.137441	0	0.328958	0.191008	0.06329	1.52222	18.1949	0
XLOC_012145	0.807973	0	0	0	0.188277	0	0	0	0	0	0	0	0.418379	0	0	0	0	0	0.075458	0	0	0	1.43734	0.115144	0	0	0.48507	0	0.051779	0	0	0	1.21193	0	0	0.176114	0	0	0	0	0.335098	0	0	0.031356	0.159308	0	0	0	0
XLOC_012181	0	0.412403	0	0.255962	0.441662	0.145936	0	0.623517	0	3.59263	0.291207	0.133581	0.156138	0	0	0	1.43954	1.19197	0.225285	0.456288	0.312355	0.213819	0.224172	0.429713	0.741224	0.494138	0.040228	0.138209	0.69565	0.289164	0.604359	0.532419	0.723658	0.64826	0.129532	0.292112	0.389429	0	0.350702	0.319719	0.300138	0.045632	0.210131	0.327652	0.285375	0	0	0	0
XLOC_012275	0	0.818897	0	0	0.478361	0.579563	0	0.4127	0	0	0	0.707327	0.620077	0	0	0	0	0	1.0438	0	0.35442	1.6983	1.01744	2.04785	0.981219	0	0.479279	1.28071	0.613926	0.574184	0.480024	1.64455	1.43695	0.122594	0.257208	0.812053	0.38664	0	0.696379	1.01577	1.19195	0.906101	0.667601	0.557666	0.566662	0.500702	0	0	0
XLOC_012277	0	0	0	0	0	0	0	0	0	0	0.416239	0	0	0	0	0	0	0	0.590357	0	0.02126	0	0	1.80169	1.33415	0	0	0	0	0	0	0	0	2.55917	0	2.39385	0.231931	0	0	0.030466	4.09937	0	0	0	1.99419	0	0	0	0
XLOC_012298	0	0.984086	0	0	5.9881	0.507845	0	0	0	0	0.579072	0	0.155242	0	0	0	0	0.296282	0	0	0.266197	0	0	14.6973	0	0	4.87966	0	0.461105	0	0	13.0576	0.719505	1.65739	0.965913	0	0.193597	0	0	0.762922	0	0.4537	0	0.279233	0.472896	0	0	0	0
XLOC_012343	0	0	0	0	0	0	0	0	0	0	0	0	0	0	0	0	0	0	0	0	0	0	0	0	0	0	0	0	0	0	0	0	0	0	0	0	0	0	0	0	0	0	0	0	0	0	0	0	0
XLOC_012362	0	0.225479	0	1.39946	0	0	0	0.568175	0	2.45532	0	0.243449	0	0	0	0	0	0.543086	0.20529	0.831578	0.97588	0.389683	0	0	1.80116	0.270168	0.219945	0	0	0	0.660861	0.323442	0	0.168778	0	0	0	0	0	0.34961	0.546997	0	0	0.255918	0.780138	0	1.65792	0	0
XLOC_012365	1.50107	0	1.58759	0	2.182	0	0	1.68131	0	0	0.120806	0.073887	0	0	0	0	0.085312	0.082414	0	0.126193	0.055534	0	0.02657	0	0	0.020499	0.066754	0.114671	0	0.019993	0	0.36812	0.600413	0.409795	0.013434	0.933096	0	0	4.64346	0.026527	0.124511	0.075721	0.017434	0.116507	0.414353	0.052303	0	7.51813	0
XLOC_012392	0	0	0	0	3.32649	0	0	0	0	0	0	0	0	0	0	0	0	0	0	0	0	0	0	0	0	0	0	0	0	0	0	0	0	0	0	0	0	0	0	0	0	0	0	0	0	0	0	0	0
XLOC_012485	0.223668	0.412977	0	0.379731	0.178698	0.148846	0	0.423965	0	0	0.216009	0.132115	0.115818	0	0.40226	0.338819	0.076272	0.055261	0.348146	0.225641	0.115848	0.198256	0	0.541873	0.152727	0.29323	0.05968	0.222126	0.487346	0.268117	0.627614	0.087763	0	0.022898	0.060052	0.151676	0.144434	0.356553	0.075874	3.32022	0.371056	0.067697	0.155869	0.156242	0.246964	0.210424	2.02438	0	0.111411
XLOC_012493	0	0	0	0	0	0	0	0	0	0	0	0	0	0	0	0	0	0	0	0	0	0	0	0	0	0	0	0	0	0	0	0	0	0	0	0	0	0	0	0	0	0	0	0	0	0	0	0	0
XLOC_012527	0	0	0	0	0.017511	0.015912	0	1.35965	0	0	0.254005	2.4274	0.034048	0	0	0	0	0.02166	0.016375	0	0	0.139877	0.111733	0.524742	0.035918	0	0.263166	1.16534	0	0.042037	0	0.645001	0	0.026926	0.014123	0.39493	0	0	0	0	0	0	0.018329	0.020414	0	0.19245	0	0	0.131008
XLOC_012536	2.71135	0.164812	0	4.15564	0.240689	0.911279	1.73928	0.155739	0.869492	0.112168	0.072736	4.42644	0.175497	0.093931	0.270904	0.380299	0.487975	2.39419	0.30011	1.44361	0.066873	0.587474	0.079989	1.30944	0.658272	0.222162	0.140671	1.80661	0.772248	2.79273	0.483051	2.42328	0.451879	0.077104	0.606633	0.357514	4.3285	0.720368	1.85412	0.159716	0.524768	0.216556	0.640321	0.374122	1.38995	0.110219	9.39181	0	0.300121
XLOC_012551	0	0.254984	0	0	0.41375	0.150385	0	0.214175	0	0	0	0	6.59679	0	1.11765	0	0	0.307076	0.154768	0.313465	0.091965	0.146892	0.066001	0.177125	0	1.83312	0	0.189896	0	0.198652	2.24201	0.121922	0	0.063621	0.06674	16.8569	0.20065	0	0	0.527144	0	0.188092	1.90552	1.63997	0.196049	2.20867	0.312479	0	4.33368
XLOC_012555	0	0.060152	0	0	0	0	0	0	0	1.63752	0	0.032473	0	0	0	0	0	0.03622	0.054765	0	0	0	0	0.062676	0.060062	4.68476	0.029338	0.033598	0.450955	0.035147	0.08815	0.215713	0.263875	0	0.047233	0.042606	0.213003	0	0.06394	0.093266	0.145923	0.199671	0.030649	0	0.034686	0.321814	0	0	0
XLOC_012666	0	0	0	0	0.073368	7.93337	0	0	0	0	1.59636	0.162727	0	0	0	0	0	0.090753	4.80272	0.833771	10.1922	0	0.117036	2.82676	0.150492	0.451467	4.92506	0	0	0	0	0.108098	0	0.338446	0	0.427018	7.29391	0	0	0	0.182813	0.667062	0	0.085531	0.086911	0	0	0	0
XLOC_012683	0.423643	0.077255	0	2.03784	0.094018	0.025629	0	0.024334	0	0	0	0.135544	0.036561	0	0	0	0.024077	0.081408	0.035169	0.320535	0.073142	0.066758	0.089987	0.140871	0.289276	0.381836	0.037679	0.053939	0.180993	0	0.08491	0.041557	0.508358	0.057828	0.257816	0.082081	0	0.075037	0.02053	0.044919	0.046854	0.085482	0.383795	0.021921	0.389805	3.6313	0.071006	0	0
XLOC_012740	0	0	0	0	0	0	0	0	0	0	0	0	0	0	0	0	0	0	0.098937	0	0	0	0	0	0	0	0	0	0.203669	0	2.22946	0	0	1.38279	0	0.615767	0	0	0	5.3917	0	0	0	0	0	0	0	0	0
XLOC_012744	4.2864	0	0	0	0	0	0	0	0	0	0	0	0	0	0	0	0	0	0	0	0	0	0	0	0	0	0.285929	0	0	0	0	0	0	0	0	0	0	0	0.207723	0	0	0.648675	0	0	0	0	0	0	0
XLOC_012751	0	0.040668	0	0	0	0	0	0.102478	0	0	0	0.043909	0	0	0	0	0	0.048976	0	0	3.25623	0.035142	0	0	0.081216	0.048728	0	0	0.076222	1.85349	0.357584	0	0	0.030441	0.031934	0	1.63211	0	0	0.126113	0.098658	0	0	0	0	0	0	0	0
XLOC_012775	0	0.401468	0	0	0.097716	0.976709	0	0	0	0	0	0.108366	0	0	0	0	0	1.57133	0.36552	2.59111	0.325793	0.173458	1.09114	0.20916	0.801745	0.721555	0	0.11212	1.5049	0.11729	0.588334	0	0.880588	0.225383	0.157622	0.42655	0.71082	0	0.071126	1.08935	1.70438	0.44422	0.613677	0.341748	0.926028	0.306839	0	0	0
XLOC_012819	0.289371	0.593654	0	0	3.46785	0.070025	0	0.049864	0	0	0.139731	0.042731	0.711741	0	0	0	0	0.190649	0.1081	0.145962	0.17129	0.085498	0	1.64953	1.02747	0.260815	0.231633	0.110529	0.630504	1.2025	0.173995	0.510946	1.38894	0.148122	1.28969	0.224264	6.54015	0	0.280464	0.337507	2.25625	2.14578	0.060497	0.247058	0.639019	0.665465	0.145502	0	0
XLOC_012913	0	0	0	0	0	0	0	0	0	0	0	0.106312	0	0	0	0	0	0	0	0.363144	0	0	0	0	0	0	0	0	4.98279	0	0	0	0	2.06371	0	0	0	0	0	0	0	0	0	0	0	0	0	0	0
XLOC_012964	0	0	0	0	0	0	0	0	0	0	0	0	0	0	0	0	0	0	0	0	0	0	0	0	0	0	0	0	0	0	0	0	0	0	0	0	0	0	0	0	0	0	0	0	0	0	0	0	0
XLOC_012997	0	0	0	0	0	0	0	0	0	0	3.75454	0	0	0	0	0	0	0	0	0	0	0	0	0	0	0	0	0	0	0	0	0	0	0	0	0	0	0	0	0	0	0	0	0	0	0	0	0	0
XLOC_013003	1.27464	0.784493	0	2.29927	1.88822	0.906078	0	0.878581	0	1.66106	0.461624	0.63526	0.371266	0.099356	1.7193	1.28724	0.543326	1.23344	0.595207	3.53619	1.03745	0.583744	0.253828	1.63484	1.39258	0.731091	0.722725	0.486867	1.87876	1.24782	1.59672	0.593922	0.573574	0.766642	0.308002	0.586539	0.411551	3.38656	0.58682	1.25016	1.11016	0.36168	0.599581	0.717263	0.804229	0.366412	0.881266	19.1522	0
XLOC_013007	0.87984	0	5.58331	0	0.234313	0	0	0	0	0	0	0	0	0	0	0.444269	0	0	0	0	0	0	0.794275	0	0	0	0	0	1.24045	0	0	0	0.527889	0	0	0	0	0	0.469017	0	0	0	0.061314	0	0.069391	0	0	0	0
XLOC_013030	0	0	0	0	12.9501	0	0	0	0	0	0	0	0	0	0	0	0	0	0	0	0	0.024665	0	0	0	0	0	0	0	0	0	0	0.250434	0	0	0	0.202153	0	0	0	0	0	0	0.194383	0	0	0	0	0
XLOC_013086	0	0	0	0	0.292892	0	0	0	0	0	4.24856	0	0	0	0	0	0	0	0	3.3285	0	0	0	0	0	0	0	0	0	0	0	0	0	0	0	0	0	0	3.41104	0	0	0	0	0	0	0	0	0	0
XLOC_013116	0	0.175581	0	2.08871	0.227925	0	0	0.22122	0	0.15933	0	0	0	0	0	0	0	0.017621	5.10218	0	0	0	0	14.88	0	0	0	0	0.329082	12.6874	0	0	6.5471	3.36236	0	0	0.863543	0	0	0.952847	0	0.01619	0.059642	0.033214	1.16437	2.1695	0.968272	0	0
XLOC_013139	0	0	0	0.937701	0	0	0	0.253802	0	0	0.355607	0.108748	0.190667	0	0	0	0	0	0	0	0.05449	0	0	0	0	0.060341	0	0.50632	0.188775	0	0	0	0	0	0	0.891777	0.237775	1.95659	0.178441	0.312339	0.610853	1.39308	0	0.342952	0.058081	0.230941	1.66632	0	0
XLOC_013140	0	0	0	0	0	0	0	0	0	0	2.28676	0	0	0	0	0	0	0	0	0	0	0	0	0	0	0	0	0	0	0	0	0	0	0	0	0	0	0	0	0	0	0	0	0	0	0	0	0	0
XLOC_013150	0	0	0	0	0	0	0	0	0	0	3.5718	0	0	0	0	0	0	0	0	0	0	0	0	0	0	0	0	0	0	0	0	0	0	0	0	0	0	0	0	0	0	0	0	0	0	0.773208	0	0	0
XLOC_013158	0	0	0	0	0	0	0	0	0	0	0	0	0	0	0	0	0	0	0	0	1.72094	0	0	0.414318	0	0	0	0	0	0	0	0	0	0	0	0	0	0	0	0	0	0	0	0	0	0	0	0	0
XLOC_013190	0.820263	0.673119	0	0.696297	0.436894	0.297744	0.437139	0.42404	0	1.22163	0.792176	0.423945	0.106186	0.255752	5.16325	0.414186	0.279714	0.135105	0.153212	0.827498	0.18208	0.290828	0.174233	0.350686	0.44808	0.201632	0	0.125324	0.735928	0.131103	0.493214	0.241391	0.984288	0.335899	0.220229	0.437049	0.794528	1.74346	0.477009	1.30461	0.680391	0.682732	0.285811	0.509324	0.194077	0.171487	1.03112	0	4.49438
XLOC_013194	0	0.420694	0	3.98533	0.582039	0.352587	0.115035	0.111588	0	0	0.469045	0.908442	0.125745	0.100953	0	0.163492	0.110412	0.799956	0.24191	2.12316	0.09583	0.401797	0	0.784419	0.574832	0.583663	0.302377	1.18727	0.580988	0.310502	0.194687	0.095285	0.971325	0.314902	0.104318	0.250934	0.209084	0.3441	0.470727	0.377644	0.644572	0.318495	0.60922	1.00523	0.561796	0.439993	1.79087	0	0
XLOC_013250	1.47394	0.554371	0	1.56398	0.147199	1.66451	0.130917	0.338651	1.41802	2.01224	0.830358	0.43531	0.190807	0.38297	4.19715	1.11638	0.628278	0.667625	0.351783	1.79672	0.399888	0.333879	0.156541	0.805195	0.805162	0.442829	0.294962	0.319028	1.44834	0.785267	0.492368	0.144586	0.589561	0.150896	0.211058	0.26178	1.50701	2.2191	0.190477	0.4949	0.285274	0.204468	0.291027	0.190669	0.213119	0.102716	1.04994	7.38223	1.59073
XLOC_013255	0	0	0	0	0	0	0	0	0	0	3.09282	0	0	0	0	0	0	0	0	0	0	0	0	0	0	0	0	0	0	0	0	0	0	0	0	0	0	0	0	0	0	0	0	0	0	0	0	0	0
XLOC_013266	0.243972	0.316994	0	0	0.064973	0.162357	0	0.084082	0	0	0	0.738554	0.063166	0	0.438775	1.10873	0.083196	2.0695	0.27342	0.799903	0.144417	0.014417	0.012956	0.347683	0.333183	0.119943	0.097646	0.093188	0.406506	0.526419	0.097798	0.215392	1.31741	0.049954	0.157208	0.082722	0.196931	0	6.40814	0.362162	0.242843	0.221527	0.068007	0.189361	0.134691	0.127514	0.306687	0	0
XLOC_013296	0.724305	0.297187	0	0.614841	0.819792	0.175275	0.128667	0.374434	4.18095	0	0.349752	0.427829	0.843874	0	0	0.365733	0	0.29825	0.541153	0.730694	0.214372	0.342408	0.115388	0.309661	0.593493	0.356088	0.241577	0	0.464168	1.21554	0.145172	0.071051	0.869142	0.111227	0.155573	0.140335	0.23386	1.15463	0.666911	1.07519	0.600796	0.164417	0.10095	0.281088	0.228498	0.529989	0	0	0
XLOC_013313	0	0	0	0	0	0	0	0	0	0	0	0	0	0	0	0	0	0	0	0	0	0	0	0	0	0	0	0	0	0	0	0	0	0	0	0	0	0	0	0	0	0	0	0	0	0	0	0	0
XLOC_013315	0	0.388837	0	0	0.630945	1.03198	0	1.95962	0	0	0.915223	0.979592	0	0.590955	0	0	0	10.302	0.590033	6.69223	0.981688	0.784005	1.00649	1.08042	0.51768	0	2.78148	0.289581	2.18633	2.87786	1.51953	0.557773	0	0.097019	0.305325	0.459032	0	0	0.09185	2.00966	1.57215	0.717073	1.58499	0	1.34534	0.198124	1.42954	0	0
XLOC_013366	0	0.22818	0	0	0.66646	0.201864	0	1.14996	0	0	0	0	0	0	0	0	0	0.54959	1.45424	0	0	0.788699	0.17719	0.475514	4.55682	0.273403	0.445158	0.254901	1.28299	1.59992	0.668775	0	0	0.170799	0.179173	0.161623	0.538672	0	0.485102	0	2.21419	1.76735	0.697583	0	0.789481	0.697585	0	0	0
XLOC_013404	0	0.188955	0	0	0	0	0	0	0	0	4.00278	0	0.357697	0	0	0	0	0	0	0	0	0	0	0.393773	0	0	0	0	0	0	0	0.27105	0	0.282877	0	0	0	0	0	0.585958	0	0	0.192556	0	0	0	0	0	0
XLOC_013427	1.50332	1.18225	0	0	0.050044	0.727581	0	0.259051	4.33886	0	1.08889	0.110997	0.389221	0.234363	0.675919	0	0.12816	0.928545	0.374395	0.568719	0.278086	0.222088	0.119746	0.535595	0.923863	0.492716	0.05014	0.459371	0.9634	1.32152	0.753274	0.811078	0.901969	0.115428	0.565071	0.65536	3.51905	7.98825	0.582821	1.7534	0.623488	0.739385	0.261907	0.408387	0.414974	0.550007	0.188976	0	0
XLOC_013429	0	0.704876	0	6.36347	0.686259	0.283447	0.332918	1.77618	0	2.79113	0.452481	0.276746	0.84913	0	5.89838	0	0	2.08361	0.058342	0	0.277338	0.055373	0.04976	1.33539	0.639845	0.230339	0.062507	0.214751	1.44121	0.898611	1.87812	0.551519	1.12443	0.479654	0.553487	0.272332	0	0	0.363283	0.993567	0.932715	0.21271	0.522406	0.14546	2.3649	0.097951	0.47117	0	0.466752
XLOC_013447	0	0	0	0	1.68634	0	0	0	0	0	0	0	0	0	0	0	0	0	1.05133	0	0	0	0	0	8.0711	0	23.0909	1.61244	0	1.34943	0	0	0	0	0	0	0	0	0	0	0	0	0	0	0	0	0	0	0
XLOC_013452	0	0	0	0	0	0	0	0	0	0	0	0	0	0	0	0	0	0	0	0	0	0	0	0	0	0	0	0	0	0	0	0	0	0	0	14.6202	0	0	0	0	0	0	0	0	0	0	0	0	0
XLOC_013486	0	0	0	0	0	0	0	0	0	0	0	0	0	0	0	0	0	0	0	0	0	0	0	0	0	0	0	0	0	0.304834	0	0	0	0	0	0.046191	0	0	0	0.101114	0	0	0	0	0	0	0	0	0
XLOC_013488	0	0.595884	0	4.83639	13.7896	0.48661	0	0.231006	7.73827	3.49395	0.323668	0.494902	0.173542	0	0	0	0.457143	1.21443	0.083466	0.16905	0.446365	0.198044	0	0.191045	0.457692	0.439375	0.134137	0.30723	0.945012	0.26783	0.53738	0.197256	1.60865	0.137242	0.287941	0.422074	2.92166	7.47962	0.519725	0.4975	0.222396	0.253592	0.140132	0.10405	0.158593	1.89179	7.41479	0	1.00163
XLOC_013503	0	0	0	0.096508	0	0	0	0	0	0	0	0.033577	0	0	0	0	0	0	0	0.172039	0	0	0	0	0	0	0	0	0	0	0	0	0.272848	0	0	0	0	0	0	0	0.037721	0	0	1.606	0	0	0	0	0
XLOC_013570	0.132391	0.190123	0	0.618104	0.54649	0.256298	0	0	0	0	0.255715	0.0782	0.034277	0	0.11905	0	0	0.032709	0.024728	0	0.009796	0.258168	0.014061	0.018867	0.05424	0.119326	0.035325	0.445001	0.526021	0.613639	0	0.012987	1.35035	0.088098	0.021327	0.012825	0.064118	0	0.083405	0.294789	0.021963	7.52318	0.212198	0.051378	0.062648	0.318297	0.36613	0	0
XLOC_013572	0	3.10736	18.9705	2.53765	1.99032	0.795759	0	0	0	0	1.73225	0.353158	0.154797	0	3.22585	0	0	0.098478	0.074451	1.35711	0.088478	0.353307	0.126998	0.085205	0.408256	0.636866	0.079765	0.091348	0.459786	0	0.119834	0.351899	0.358723	1.16297	0.224735	0.086881	1.44782	0	0.144871	0.25358	0.595123	5.24787	0.874973	0.371246	0.282925	0.124996	2.40506	0	0
XLOC_013577	0	0	0	0	0	0	0	0	0	0	0	0	0	0	0	0	0	0	0	0	0	0	0	0	0	16.8412	0	0	0	0	0	0	0	0	0	1.61188	0	0	0	0	0	0	0	0	0	0	0	0	0
XLOC_013653	0	0	0	0	0	0	0	0	0	0	0	0	0	0	0	0	0	0	0	0	0	0	0	0	0	0	0	0	0	0	0.502333	0	0	0	0	0	0	0	0	0	0	0	0	0	0	0	0	0	0
XLOC_013703	0	0	0	0	0	0	0	0	0	0	0	0	0	0	0	0	0	0	0	0	0	0	0	0	0	0	0	0.329137	0	0.344313	0	0	0	0	0	0	0	0	1.04397	0	0	0	0	0.334408	0	0	0	0	0
XLOC_013714	0	0	0	16.1992	0	0	0	1.31536	0	0	0	0	0	0	0	0	0	1.25728	0	0	0.564807	0.902142	0.405351	1.08782	0	0	0	0	0	6.71018	0	0.748791	0	0.390732	0.409888	0	0	0	0.369918	0.809371	0	0.577587	0	0	0	0	0	0	0
XLOC_013720	0	0.297703	0	0	28.9841	0	0	0.187542	0	0	0	0.160714	0	0	0	0	0	0.268891	0	0.274486	0.080529	0.321564	0.115588	0.310199	0	0	0	0	0	0	0.218136	0.106761	0	0	0.409088	0.052717	0	0	0.105484	0.346196	0	0	0.075844	0.084473	0.085835	0	0	0	0
XLOC_013828	0	0	0	0	0	0	0	2.17613	0	0	0	0	0	0	0	0	0	1.17002	0.393132	0	0	0	0	0	0	0	0	0	0	0	0	0	0	1.81807	0	0	0	0	0	0	0	0	0	0	0.062249	0	0	0	0
XLOC_013833	0	0	0	0	1.1047	0	0	0	0	0	2.00305	0	0	0	0	0	0	0	0	0	0	0	0	0	0	0	0	0	0	0	0	0	0	0	0	0	0	0	19.2982	0	0	0	0	0	0	0	0	0	0
XLOC_013835	0	0	0	0	0	0	0	0	0	0	0.206822	0	0	0	0	0	0	0	0	0	0	0	0	0	0	0	0	0	0	0	0	0	0	0	0	0	0	0	0	0	0	0.032409	0	0	0	0	0	12.8712	0
XLOC_013841	4.12383	0.458259	0	0	0.102959	4.10086	0.045785	0.26648	0	0	0.124457	0.11418	0.100096	0.160722	0	0	0	0.10613	0.11233	0.065003	0.038141	0	0	0.587685	0	0.527965	0	4.98141	0.099103	3.74869	0	0.025283	0.463918	2.30879	1.09335	0.262171	0	0.136956	0.39969	0.655883	0.128273	0.058507	0.125729	0.340079	0.426875	0.350244	0.777583	0	0
XLOC_013874	0	0.43863	0	0	0.693949	0.097011	0.142428	0.828963	0	0	0	0.059198	0.103792	0	0	0	0	0	0.049919	0	0.177975	0.047379	0	0	0.547474	0.262782	0	0.122499	0.411051	0	0	0.07865	0	0	0.043053	0.271853	0	0	0	0.255039	0	0.060667	0.167621	0.06223	0.063234	0.083811	0.604725	0	0
XLOC_013875	0	0	0	3.49521	0	0	0	0	0	0	0	0	0	0	0	0	0	0	0	0	0	0	0	0	0	0	0	0	0	0	0	0	0	0	0	0	0	0	0	0	0	0	0	0	0	0	0	0	0
XLOC_013902	0	0	0	0	0	0	0	0	0	0	0	0	0	0	0	0	0	0	0	0	3.22447	0	0	0	0	0	0	0	2.5638	0.057091	0	0	0	0	0	0	0	0	0	0	0	0	0	0	0	0	0	0	0
XLOC_013948	0	0.642236	0	3.98611	0.416849	0.378778	1.11222	0	0	4.66234	0	0	0.810512	0.976072	2.81506	1.58073	2.13505	0.257813	0.19491	1.57906	0.463269	0.18499	0	0.446129	0.427522	0.513015	0.208824	0.956593	0.802472	1.0007	0.627446	0.307088	0	0.160244	0.1681	0.151635	3.0323	1.66347	0.151708	0.331933	0	0	0.218158	0	0	0.327238	3.93524	0	9.35601
XLOC_013958	0	0.159439	0	0	0.3622	0.564205	0	0.401764	0	0	0.37528	0.172146	0.100608	0.484633	0	0.392427	0.397529	0.192012	0.290326	0	0.11501	0.09185	0.04127	0.110754	0.21227	0.127359	0.103684	0.11874	0.09961	0.124215	0.155768	0.304947	0	0.119345	0.125196	0.075289	0	0	0	0.164809	0.386788	0.176418	0.162478	0.180963	0.367764	0.162478	0	23.3548	0
XLOC_013962	5.09663	0	0	6.48958	1.3573	2.77501	0	0	0	0	0	0	2.63911	0	4.58306	0	0	1.67893	0	0	0.377112	0.602345	0	1.45264	0.696027	0	0.679952	0	0.653232	0.407297	0	0	3.0579	0.260885	0.547351	0.24687	10.6962	0	0.246988	2.70202	0	1.54258	0.355172	0.39558	0.803922	0.532759	0	0	0
XLOC_013999	0	0.278886	0	0	0	0.067288	0.92204	6.38866	0	0.82824	0.895129	2.49102	0.239972	0	0	0	0	0	0	0.561025	0.192027	3.72441	1.1222	1.37371	1.16452	0.060756	0	0.028322	5.1795	3.52576	1.70909	0	1.11221	5.82615	0	0.646494	1.37661	0	7.2406	0.196554	0.676558	0.084159	0.284201	0.431638	0.964921	0.193774	0.37284	11.1413	0
XLOC_014005	1.13644	0.854859	0	0.964686	0.453972	0.343759	0	0.587488	0	0	0	0.41954	0	0	0	0	0	0.748728	0.283023	0.286615	0.504525	0.671547	0.543132	0.809765	0.620794	0.279351	0.227421	0.347261	0.873936	0.272455	0.455549	0.111479	0.681842	0.290858	0.549211	0.275232	0.733853	1.20774	0.440582	0.602489	0.565589	0.08599	0.237586	0.441028	0.358513	0.593967	0	0	0
XLOC_014028	0	0	0	0	0	0	0	0	0	0	0	0	0	0	0	0	0	0	0	0	0	0	0	0	0	0	0	0	0	0	0	0	0	0	0	0	0.237357	0	0	0	0	17.6888	0	0	0	0	0	0	0
XLOC_014038	0	0	0	0	0	0	0	0	0	0	0	5.36646	0	0	0	0	0	0	0	0	0	0	0	0	0	0	0	0	0	0	0	0	7.26804	0	0	0	0	0	0	0	0	0	0	0	0	0	0	0	0
XLOC_014050	0	0	0	0	0	0	0	0	0	0	0	0.649624	0	0	0	0	0	0.724591	0	0	0.651014	1.2998	0	0	0.600781	0	0	0.336066	1.12769	0.351562	0	0.43154	0	0	0	0	7.10196	0	0.639569	0	0.729809	0	0	0	0	1.37957	0	0	0
XLOC_014054	0.565335	0.715213	0	1.67964	0.263474	0.410418	0	0.243545	0	0	0	0.3548	0.658661	0	0.254184	0.142731	0.240978	1.4433	0.193591	1.71097	0.43922	0.200442	0.075052	1.24877	0.656247	0.509546	0.131989	0.280718	1.01442	1.76197	0.906477	0.249555	1.01757	0.347259	0.39464	0.273836	1.96223	0.150202	0.465744	4.10611	1.78195	0.384993	0.768238	0.658186	0.445868	0.265929	2.20304	0	0
XLOC_014067	0	0	0	0	0	0	0	0	0	0	0	0	0	0	17.7899	0	0	0	0	0	0	0	0	0	0	0	0	0	0	0	0	0	0	0	0	0	0	0	0	0	0	0	0	0	0	0	0	0	0
XLOC_014095	0	0	0	0	0	0	0	0	0	0	0	0	0	0	0	0	0	0	0	0	0	0	0	0	0	0	0	0	0	0	0	0	0	0	0	0	0	0	0	0	0	0	0	0	0	0	0	0	0
XLOC_014098	0	0	0	0	0.221564	0.335547	0	0	6.4032	0	0	0.081904	0	0	0	0	0	0	0	0	0	0	0	0	0.302982	0	0	0.084741	0	0	0	0.108816	0.665554	0.056782	0.119131	0	0	0	0.053757	0	0	0	0	0.086098	0	0	0	0	0
XLOC_014114	0.907051	0.744339	0	0.384985	0.18117	0.60362	0	0.468906	0	0	0	0.803659	0.587105	0	0.815651	0	0.154655	0.597601	0.903586	6.40536	0.201345	0.2144	0.144501	1.4219	4.58328	0.222965	0	0	0.232512	0.144974	0.181799	0.355909	1.63265	0.13929	0.146119	0.39542	0.732161	0	0.439566	0.096176	0.451428	0.480435	0.06321	0.42241	0.572299	0.474078	0.68413	0	0
XLOC_014116	3.64204	0	0	0	0	0	0	0	0	0	0	0	0	0	0	0	0	0	0	0	0	0	0	0	0	0	0	0	0	0	0	0	0	0	0	0	0	0	0	0	0	0	0	0	0	0	0	0	0
XLOC_014168	0	0	0	0	0	0	0	0	0	0	0	0	0	0	0	0	0	0	0	0	0	0	0	0	0.510731	0	0	0	0	0	0	0	0	0	0	0	0	0	0	0	0	0	0	0	0	0	0	0	0
XLOC_014179	0	1.57409	0	0	0.574692	0.522205	0	2.97485	0	0	1.38938	0.424883	0.744946	0	0	0	0	1.89566	0.358285	1.45133	0.851585	0.510075	0	2.0502	0	0.707273	0.383863	0	1.10633	0.459874	1.15338	0	0	0.294562	0	0	0.4645	0	0.139436	0.915244	1.43198	0.870855	0.40102	0.89329	0.453849	0.300766	1.44676	0	0
XLOC_014182	0	0	0	0	0	0.145516	0	0	0	21.4937	0	0	0	0	0	0	0	0	0.149758	0	0	0.142136	0	0	0	0	0.160449	0	0	0	0	0	0	0	0	0.116508	0.388309	0	0	0	0	3.27604	0	0.186691	0	3.52004	0	0	0
XLOC_014215	0	0.595406	0	0	1.03054	1.87285	0	0	0	0	0	0.357143	0	0	0	0	0	0	0	0	0	0	0	0	3.30291	0	0	0	0	0	0	0	0	0	0	0.656034	0	0	0	0.102577	0	0	0	0	0	0	0	0	0
XLOC_014297	0	2.12305	0	0	0.317996	7.22384	0	0	0	0	0	1.23429	3.40068	0	0	0	0	0	0.148688	0	0.530112	0	0.126817	0	0.326138	0	0	0	0.918257	0	0	0.702793	0	0.36673	0	2.19785	4.24089	0	1.62024	0	0.792364	0	0.665694	1.2975	0.188348	0	7.20486	0	0
XLOC_014310	0.604155	0.289204	0	0.769274	2.25252	0.18275	0	0.208214	0	0	0.291734	0.267644	0.625679	0	0.543276	0	0	1.04486	0.526616	0	0.178811	0.642617	0.096247	0.086098	0.330028	0.297019	0.120902	0.184612	0.464604	0.096562	0.968721	0.118529	0	0.587581	0.032441	2.07774	0.390133	5.1365	0.263502	0.256238	1.30295	0.914287	0.968348	0.797165	0	1.26307	1.36702	0	0
XLOC_014317	0	1.03716	0	0.357624	0.841473	0.458772	0	0.145194	0	0	0.813737	0	0.654456	0	2.27305	0	0	0.763304	0.104921	0	0.436416	0.348534	0.402695	1.20077	0.805483	0.414239	0.337234	0.386205	12.2033	0.134671	0.675517	0.66123	2.5277	0.603823	0.271468	0.448945	1.49628	0	0.122498	0.98275	0.279564	0.573803	0.528462	0.261593	0.265813	0.088077	1.69469	0	0
XLOC_014320	1.10343	0.452745	0	0.936669	0.293858	0	0	0	0	0.82168	0	0.407355	0.285686	0	2.97672	1.11434	0.376275	0.545237	0.137402	3.33949	0	0.130409	0.117191	0.471748	0.301382	0.090413	0.073605	0.168588	0.707129	0.352722	0.221159	0.216482	0.66204	0.28241	0.118502	0.053448	0	0	0.267367	0.233996	0.183054	0.083493	0	0.342575	0.348101	0.115343	0.277415	0	0
XLOC_014426	0	0	0	0	0	0	0	0	0	0	0	0	0.928785	0	0	0	0	0	0	0	0	0	0	0	0	0	0	0	0	0	0	0	0	0	0	0	0	0	0	0	0	0	0	0	0	0	0	0	0
XLOC_014431	0	0	0	0	0	0	0	0	0	0	0	0	0	0	0	0	0	0	0	0	0.134012	0	0	0	0	0	0	0	0	0	0	0	0	0	0	0	0	0	0	0	8.41296	0	0	0	0	0	0	0	0
XLOC_014435	3.99927	0	0	0	0	0.241947	0	0	0	8.93429	0	1.47642	0.51772	0	0	0	2.04566	1.97616	0	2.01727	0	0.236327	0	0	0	0	0	0	0	0	2.40471	0.392309	0	0	0	0	0	0	0	1.27215	0	0	0.2787	0.310407	0	0.41805	2.01093	0	1.99207
XLOC_014452	0	0.106342	0	0	0	0	0.276244	0	0	0	0	0	0	0	0	0	0	0.256135	0.290461	0	0	0	0	0.221612	0	0	0	0	0	0.124273	0	0	0.933014	0.0796	0	0	0	0	0	0.494658	0	0	0	0	0.24529	0	0	0	0
XLOC_014453	0	0	0	0	0	0	0	0	0	0	0	0	0	0	0	0	0	0	0	0	0	0	0	0	0	0	0	0	0	0	0	0	0	0	0	0	0.052049	0	0	0	0	0	0	0	0	0	0	9.68874	0
XLOC_014479	0	0	0	0	6.2014	0	0	0	0	0	0	0	0	0	0	0	0	0	0	0	0	0	0.130164	0	0	0.200843	0	0	0	0.195885	0	0.240447	0	0	0	0	0	0	1.66301	0	0.813276	0	0	0	0	0.512449	0	0	0
XLOC_014505	0.189106	2.94847	2.40006	0.080263	0.025181	0.080083	0	0.09776	0	0	0.182631	9.66206	0.195843	0	0.17005	0.095488	0	0.373771	0.082418	0.047693	0.867528	0.245844	0.381599	0.134747	0.206603	0.06198	0.037843	0.086678	0.121188	0.272023	0.037902	0.074201	0.226921	0.00968	0.060927	0.384715	0.793749	0	0.119135	0.140358	0.062744	0	0.131783	0.117421	1.8643	0.197675	0.047543	0	0
XLOC_014524	0	0	0	0	3.10457	0	0	0	0	0	0	0	0	0	0	0	0	0	0	0	0	0	0	0	0	0	0	0	0	0	0	0	0	0.119345	0	0	0	0	8.24809	0	0	0	0	0	0	0	0	0	0
XLOC_014526	0	0	5.43736	0	0	0	0	0	0	0	0	0.063264	0.221842	0	0	0	0	0.211695	0	0	0	0	0	0	0	0.351038	0	0	0	0	0	0	0	0	0.04601	0.041503	0.138326	0.455302	0	0	0	0	0	0.066505	0	0.089567	0.21542	0	0
XLOC_014619	2.11006	1.29866	3.34752	0.895584	1.26436	0.670183	0.281126	0.454504	0	0	0.509452	0.506334	0.409732	0	0.948718	0	0	1.08609	0.5255	2.66084	1.13193	0.529927	0.056025	0.826936	1.87306	1.33993	0.140754	0.282088	1.75789	0.337251	0.740106	0.517466	1.266	1.29611	0.963088	0.562137	1.10709	0	0.204511	1.23053	1.13766	0.558814	0.441135	0.90076	0.540853	0.661704	0.663117	0	0
XLOC_014626	1.43616	1.57138	0	1.21912	0.669323	0.434423	0.510245	2.47478	0	2.13891	0	0.212077	0.557749	0	11.623	0.725181	1.46922	0.946202	0.715339	3.98429	4.03808	0.763798	0.076265	3.47934	1.96131	0.94141	0.479004	1.09712	2.20887	0.459084	0.575698	0.281761	2.58503	0.36757	0.077118	0.765212	6.49183	3.81569	0.417588	2.1319	1.42952	0.760689	0.300249	1.33763	2.03881	0.600498	2.52748	0	0
XLOC_014628	0	0	0	0	0	0	0	0	0	0	0	0	0	0	0	0	0	0	0	0	0	0	0	0	0	0	0	0	0	0	0	0	0	0	0	0	0	0	0	0	0	0	0	0	0	0	0	0	0
XLOC_014644	0	0	0	0	0	0	0	0	0	0	0	0	0	0	0	0	0	0	0.287519	0	0	0	0.245226	0	0	0	0	0	0	0	0	0	0	0.118191	0.123986	0	0	0	0	0	0	0	0	0	0	0	0	0	0
XLOC_014780	0	0	0	0	0	0.120541	0.353949	0	0	0	0.96213	0	0	0	0	2.01218	0.339724	0.656364	0.496218	0	0.589715	0	0.105807	0.283948	0.272106	0.16326	0	0	0.510751	0	0.399352	0.390906	0	0	0.106991	0	0	0	0.48279	0	0.330545	25.4793	0	0.309298	0	0	0.500934	0	1.98495
XLOC_014804	0	0.843824	0	0	0.547692	0.071096	0	0	0	0	0.283735	0.954457	0.304263	0	0.528381	0.2967	0	1.35495	0.804851	0	0.956499	0.138889	0	0.418687	0.16049	0.337021	0	1.66084	0.376556	0.093915	1.05993	0.691677	0	0.12031	0.252416	0.284616	0	0	0	0.311515	0.974788	0.933682	1.51507	2.46275	1.01953	0.614218	0	0	0
XLOC_014822	0	0.512637	0	0	1.33093	0	0	0	0	0	2.41323	0	0.323478	0	0	0	0	0.411577	0.933469	0	2.58849	0.14766	0.132693	0	0	0	0	0	0	0	0	0	0	0	0	0	0	0	0	0	0	0	0	0.193947	1.37953	0	0	0	0
XLOC_014836	0	0	0	0	0.222672	0	0	0	0	0	0	0	0	0	0	0	0	0	0	0	0.206223	0	0	7.30824	0.608995	0	0	0	0	0	0	0	0.334441	0	0	0	0	0	0	0	0	0	0	0	0	0	0	0	0
XLOC_014850	0	0	0	0.442624	0	0	0	0	0	0	0	16.2467	0	0	0	0.526582	0	0	0	0	25.2324	0	0.775301	0	0	2.05078	0	0	0.133662	0	0	0	0	0	0.055998	0	0	0	0.151613	0	6.22819	0	0	0	0	0	0	0	0
XLOC_014877	0	0.121357	0	3.76607	0.827061	0.644164	0	0	0	0	0.856929	0	1.14866	0	0	0	0	1.02304	0.441961	0	0.262617	0	0.094238	0	0.242353	0.436227	0.118378	0.406704	0.909809	0.283638	0.355686	0	1.06475	0.363356	0.857632	0	0.859473	0	0.774001	0.94083	0.294403	0.26856	0.371008	0	0.559844	0.371009	0	0	0
XLOC_014889	0	0.299262	0	0	0.679835	0	0.25913	1.50819	0	0	0	0	0.188837	0	0	0	0	0.360399	0.181644	0	0.215869	0	0	0.623646	0	0.119525	0	0.111436	0.373927	0	0.584741	0.143093	0	1.12003	0	0.070657	0	0	0.212074	2.93874	2.90395	3.09055	0.20331	0.11322	0.115046	0.152483	0.36674	0	0
XLOC_014897	0	0.412063	0	1.64411	0.143279	0.468694	0	0.222501	0	1.28202	0.207834	0.953362	0.278588	0	0	0.434661	0.220156	0.283568	0.160785	1.19406	0.382161	0.127169	0.914232	0.245348	0.411452	0.352665	0	0.394558	0.661978	1.16946	0.603861	0	0.516473	0.044063	0.13867	0.145935	0.069484	0	0.333726	0.456365	0.214207	0.227972	0.329933	0.033406	2.81745	0.269946	1.08209	0	0.214389
XLOC_014921	0	0.184087	0	0.685533	0.394295	0.325713	0.286921	0	3.10777	0.801832	0.519953	0.357764	0	0	2.42068	0	0.458983	0.665084	0.134083	0.543137	0.597549	0.222703	0.11436	0.383628	0.147051	0.397029	0	0.246773	0.552039	0.430253	0.431635	0.15844	0.323024	0.578737	0.11564	0.234705	0.086916	0.858255	0.052182	0.742119	0.089316	0.040738	0.450228	0.125363	0.212308	0.506507	4.06071	0	0
XLOC_014924	0	0	0	0	0	0	0	0	0	0	0	6.85058	0	0	0	0	0	0	0	0	0	0	0	0	0	0	0	0	0	0	0	0	0	0	0	0	0	0	0	0	0	0	0	0	0	0	0	0	0
XLOC_014944	0	0	0	0	0	0	0	0	0	0	3.50968	0	0	0	0	0	0	0	0	0	0	0	0	0	0	0	0	0	0	0	0	0	0	0	0	0	0	0	0	0	0	0	0	0	0	0	0	0	0
XLOC_014955	0	1.29907	0	0.620216	0.583735	0.442018	0	0	0	0	0	0.97103	0	0	1.31402	0	0	1.08309	0.727845	3.31686	0.324369	0.431751	0.077598	1.45772	1.79604	0.239467	0.584854	0.446522	0.374581	0.116778	0.585763	0.286687	0	0.373996	0.706197	0.141562	2.35904	2.32944	0.283259	0.774704	0.969676	0.11057	0.305498	0.567091	0.576238	0.458247	0.367381	0	0
XLOC_015000	0	0.151465	3.51384	0.940082	0.258063	0.167495	0	0	0	0.412337	0	0.122652	0.071682	0	0	0.2796	0.283235	0.045602	0.068951	0.279305	0.163886	0.163605	0.029404	0.315645	0.45372	0.045371	0.036937	0	0.425823	0.044251	0.110983	0.271588	0.664452	0.198408	0	0.160927	0.625744	0.294234	0.214673	0.52841	0.091861	0.209493	0.077176	0.386801	0.393041	0.057882	0	0	0
XLOC_015002	0	0.076433	0	0	0.173633	0.112696	0	0.0642	0	0	0.179903	0.027508	0.04823	0	0	0	0	0.030682	0	0.37585	0	0.022016	0	0.053094	0.152639	0.091581	0	0.056922	0.047751	0	0.298691	0	0.223532	0	0.160045	0.054139	0	0	0	0.158014	0	0.112763	0.493299	0	0.205684	0.077889	0	0	0
XLOC_015018	0	0	0	0	0	0	0	0	0	0	0	0	0	0	0	0	0	0	0	0	0	0	0	0	0	0	0	0	0	8.07775	0	0	0	0	0	0	0	0	0	0	0	0	0	0	0	0	0	0	0
XLOC_015021	0.69007	0.589876	0	3.36824	0.436466	0.166991	0	0.118912	0	0.256934	0.333221	0.254755	0.357328	0	2.17187	1.04534	0.470635	0.255738	0.042965	1.13125	0.10212	0.142723	0.091612	0.59005	0.801042	0.424072	0.11508	0.105433	0.530675	0.689337	0.069155	0.203078	1.86314	0.211939	0.352022	0.167128	1.05833	0.550027	0.568506	0.439015	0.686879	0.234969	0.865608	0.160682	0.353759	0.432805	1.04095	0	0
XLOC_015022	0	0	0	0	0	0	0	0	0	0	0	0	0	0	0	0	0	0	0	0	0	0	0	0	0	0	0	0	0	0	0	0	0	0	0	0	0	0	0	0	0	0	0	0	0	0	0	0	0
XLOC_015040	0.98567	0.741449	0	2.51012	0.262497	0.059631	0	0	0	0.733989	0.951919	0	0.127598	0	0	0	0	0.487048	0.061369	0.497182	0	0.058246	0	0.280935	0.134609	0	0.06575	0.075298	0	0.787698	0.197557	0.193379	4.1397	0.35318	0.423422	0.047744	0.318248	0.523758	0	0.313536	0	0	0.068689	0	0.233213	0.515168	0.247809	0	0
XLOC_015049	0	0.746233	0	0.149406	0.539034	0.553691	0	0.667238	0	0	0.169978	0.207924	0.364551	0.109754	0.633078	0	0.300093	3.33382	0.438331	0.355115	0.312553	0.332818	2.93476	0.702307	1.00953	0.346115	0.140887	0.188237	3.65447	0.590748	0.493871	0.448896	1.4784	0.270279	0.226824	0.545619	0.73876	0.748194	0.477646	1.71691	0.58397	0.29299	0.981229	0.245894	0.36091	0.367962	0.707995	10.5783	0
XLOC_015056	0	0	0	0	0.646061	0	0.156709	0	0	0	0.425977	0.130268	0	0	0	0	0	0	0	0	0	0	0	0	0	0	0	0	0.113066	0	0	0.692285	0	0	0	0	0	0	0	0	0	0.06675	0.184427	0	0	0	0	0	0
XLOC_015060	0	7.37536	0	0	0	0	0	0.546612	0	0	0	13.8184	2.87447	0	0	0	0	0	0	0	0	0	0	0.452055	0	0.259915	0	0	0	0	0	0	0	0	0	0	0.512096	0	0.153723	0	7.89357	0	0	0	0.250177	9.28437	0	0	0
XLOC_015065	0	0	0	0	0	1.15362	0	0	0	0	0	0	0	0	0	0	0	0	0	0	0	0	0	0	0	0	0	0	0	0	1.27398	0	0	0	0	0	0	0	0.924092	0	0	1.44287	0.442952	0	1.50392	0	4.79411	0	0
XLOC_015074	1.482	0	4.70225	0	0.049335	0	0	0	0	0	0.357813	0.054711	0.095925	0	0	0	0	0.183075	0	0.373768	0.32897	0	0	0	0.607172	0.182148	0	0.226428	0	0	0.148518	0.436131	0.444588	0	0.079579	0.071785	0	0	0.03591	0	0.122929	0.168207	0.103277	0.057513	0.350647	0	0	0	0
XLOC_015096	0	1.12773	0	0	0	0	0.325498	0	0	0	0	0	0	0	0	0	0	0	0.228166	0	0	0	0	0	0	0	0	0	0	0.634533	0	0	0	0	0	0.355016	0	0	0	0	0	0.046215	0.085127	0	0	0	0	0	0
XLOC_015185	0	0	0	0	0.061798	0.954622	0	0	0	0	0	0	0	0	0	0	0	0.076442	0	0	0	0	0.197161	0.264556	0	0.076055	0.061917	0.212724	0	0.222532	0	0.728418	0	0	0.598104	0.314721	0	0	0.224909	0.393675	0.153985	0.772575	0.194053	0	0.292822	0	0	0	0
XLOC_015227	0	0	0	0	0.106303	0	0	0	0	0	0	0	0	0	0	0	0	18.4089	2.38583	0	0	0	0	0	0	0	0	0	0	0.191395	0	0.156624	0	0	0	0	0	0	1.23801	0	0	0	0	0	1.44813	1.66901	0	0	0
XLOC_015256	0	0.193432	0	0	0.188323	0.855616	0	0.487419	0	2.10634	1.36587	0.626541	0	0	0	0	0	0.698844	0.352223	0.713384	0.209294	0.501445	0.901238	0.403101	1.15887	1.15884	0.188684	0.864333	0.362538	0.452093	2.26772	0.554941	0	0	1.36699	0.274021	0	16.5334	0.685382	0.599839	0.938502	1.07015	0.78847	0	1.33851	0.295677	0	0	0
XLOC_015262	0	0	0	0	0.387801	0	0	0	0	0	0	0.86013	0.754031	0	0	0	0	0.239847	0.181327	2.93805	0	0.344197	0	2.49024	0.39773	1.4318	0	0	0	0.232741	0	0	1.74737	0	5.16073	0.564274	0	0	0.423408	0.308802	0	0.220369	0	1.13023	0.229692	0	0	0	0
XLOC_015265	0	0.050861	0	0.736569	0.115541	0.119987	0.264241	0.042721	0	0	0.239427	0.018305	0.032094	0	3.56694	0.500733	0.084541	0.326673	0.154355	0.750307	0.128407	0.04395	0.039495	0.03533	0.169284	0.060941	0.033075	0.056817	0.222426	0.059437	0	0.097277	0.297491	0.063451	0.133124	0.204145	0.28016	0.790414	0.060071	0.262869	0.164513	0.037518	0.172766	0.038484	0.117316	0.025915	0.997262	7.45011	0.246978
XLOC_015285	0	0	0	0	0	0	0	0	0	0	0	0	0	0	0	0	0	0	0	0	0	0	0	0	0	0	0	0	0	0	0	0	0	0	0	0	0	0	0	13.8119	0	0	0	0	0	0	0	0	0
XLOC_015291	0.545237	0.186429	0	0	0.072602	0.428812	0	0.093955	0	0	0	0.483087	0.141166	0	0	0	0.464822	0.269418	0.169735	0.412534	0.201717	0.225536	0.057907	0.155403	0.372304	0.134027	0.145482	0.333216	0.139765	0.130718	0.109281	0.053485	1.30853	0.083728	0.2635	0.633842	3.34483	0.579448	0.396341	0.346873	0.814072	0	0.227977	0.253915	0.086003	0.170983	0.274158	16.3849	0
XLOC_015326	0.428997	0.117347	0	0	0.171372	0.084348	0	0.055443	0	0	0.207154	0.102943	0.041651	0.03344	0	0.054155	0	0.10599	0.140227	0.162293	0.166648	0.025351	0.039867	0.106988	0.146466	0.096666	0.014308	0.29495	0.041238	0.059996	0.322438	0.021041	0.321739	0.093328	0.040313	0.140263	0.08657	0	0.145528	0.159205	0.124546	0.024346	0.022422	0.241404	0.40601	0.12332	0.107855	3.22295	0
XLOC_015341	5.84509	0	0	0	0.259438	0.589358	0	0.67148	0	0	0	0.143856	0	0	0	0	0	0.160457	0.121307	0	0.72082	0	0.103464	0.555321	0	0	0.909773	0.148841	0	0.155703	0	0.191125	0	0.199465	0.627731	0.188749	0.314539	0	0.472098	1.03294	0	0.147426	0	0.302448	0	0	0	0	0
XLOC_015344	0	0.102527	0	4.45443	0	0.090703	0	0	0	0	0	0.110698	0.388174	0	0	0	0	0	0.093347	0	0	0	0	0.213662	0	0.122848	0	0	0	0	0	0.735359	0	0.153489	0	0	0	0	0	0.158971	0	0.113445	0	0	0	0	0	0	0
XLOC_015359	0	0.392508	0	0	0	5.20861	0	0	0	0	0	0	0	0	0	0	0	0	0	0.723794	0.849392	0	0	0	0	0.940602	0	0	1.83914	0	0	0	0	0	0.770519	3.33624	0	0	2.50338	0.152148	1.90439	0	0.099997	0.779616	2.2634	1.49996	0	0	0
XLOC_015375	0	0	0	0	0	0	0	0	0	0	0	0	0	0	0	0	0	19.4778	0	0	0	0	0	0	0	0	0	0	0	0	0	0	0	0	0	0	2.02478	0	0	0	0	0	0	0	0	0	0	0	0
XLOC_015381	0	0.629341	0	0	3.3159	0	0	0.18657	0	0	0	0	0	0	0	0	0	0.490413	1.07857	0	0.040056	0.06398	0	0	0	0	0	0	0.208154	0	0	0	0.649605	0	0.058138	0.550661	0	0	0.787035	0.287002	0.089808	0.081925	0.037726	0.294123	0.128086	0	0	0	0
XLOC_015383	0	0.097044	0	0.451736	0	0.064389	0	0	0	0	0	0.104778	0.13778	0	0	0	0	0.262957	0.132532	1.16319	0	0.125787	0.037679	0.101117	0.14535	0.058139	0.047331	0.027102	0.090942	0	0.284428	0	0.212859	0.07264	0.057151	0.15466	0.515465	0	0.034385	0	0	1.04694	0.098893	0.192753	0.083941	0	0	10.6613	0
XLOC_015512	0	0	0	0	0.139472	1.77428	0	0	0	0	0	0.464017	0.813559	0	3.76753	4.23113	0	0.172522	0.130428	2.64167	0.155003	0.24758	0.111243	0	0	0	0	0	0.805489	0.16741	1.25961	0	0	0.857848	1.01239	0	1.35275	20.0367	0.812151	0.444241	0.347528	0	0.729928	0.812972	0.330434	0	4.74004	0	0
XLOC_015547	0	0.743642	0	0	0.065818	0	0.175614	0	0	0	0.954733	0.145983	0.127976	0	0.888967	0	0	1.87254	0.06155	0.498652	0	0.116836	0	0.281766	0	0.081002	0.131889	0.151041	0.126706	1.02703	0.396282	0	1.18627	0.101207	0.106169	0.191539	0	5.25307	0.047908	0.733747	0.164002	0.299211	0.206676	0	0.389838	0.103338	2.73396	0	0
XLOC_015664	0	0.109291	0	0	0.532021	1.06355	0	0	0	0	4.63037	0.472002	0.62067	0	0	0	0	0.131618	0.199009	2.01534	0.236506	1.51104	0.084868	0.455512	0.873028	0.261903	0.319825	0.122089	1.22903	0	0.640643	0.313547	0.958881	0.081807	0.171636	0.232237	0.774019	0	0.309798	0.338915	0.265131	0.120929	0.445493	0.620221	0.126045	0.668241	1.2054	0	0
XLOC_015725	0	0	0	0.951746	0	0	0	0	0	0	0	0.165565	0.145142	0.349579	1.00821	0	0.191166	0.092336	0	0.28277	0	0.066254	0.059539	0.159781	0	0	0.07479	0	0.143702	0.0896	0.224719	0	0	1.49217	0.060205	0.054308	0.362005	1.19154	0.108668	0	0	0	0.078133	2.69769	0	0.820399	1.12752	0	0.558474
XLOC_015748	0	0	0	0	0	0	0	0	0	0	0	0	0	0	0	0	0	0	0	0	0	0	0	0	0	0	0	0	0	0	0	0	0	0	0	0.714996	0	0	0	0	0.306101	12.9842	0	0	0	0	0	0	0
XLOC_015754	0	0	0	0	0	0	0	0	0	0	0	0	0	0	0	0	0	0	0	0	0	0	0	0	0	0	0	0	0	0	0	0	0	0	0	0	0	0	0	0	0	0	0	0	0	0	0	0	0
XLOC_015767	0	0.324214	0	0	0.694434	0.114729	0	0	0	0	0	0.350053	0	0.295645	8.52662	0	0	0.07809	0.17711	2.63058	0	0	0.100706	0.405388	0	0.155389	0.126503	0.144873	0.364595	0.151553	0	0	0.568911	0.194147	0.152749	0.229646	0.765385	0	0.137854	0.904861	0.314608	0.071748	0.528628	0.147193	0.149567	0.099118	0.476782	0	0
XLOC_015779	0.287727	0.472226	0	1.22122	0.26819	0.208882	0.306674	0.545389	3.32173	0.214259	0.138938	0.25493	0.223484	0.538268	1.29367	0.581144	0.392466	0.426524	0.053743	1.37876	0.212896	0.153023	0.122233	0.94309	0.589407	0.518667	0.057579	0.131881	0.774434	1.42561	0.288345	0.112899	0.517895	0.23565	0.169952	0.097558	0.32515	0.15289	0.39042	0.884736	0.52506	0.217714	0.481225	0.357316	0.340387	0.390996	0.36169	0	0.429958
XLOC_015780	0	0.068495	0	0	0	0.121191	0	0	0	0	0	0.073954	0	0	0	0	0	0.082488	0	0	0	0	0	0.14274	0.273573	0.08207	0	0.076516	0.128376	0	0	0.098254	0.600953	0.256352	0	0.048516	0	0	0.145618	0	0.166164	0	0.1396	0	0	0	2.51818	0	0
XLOC_015803	0	0.575185	0	1.48748	0.279997	0.339233	0.124513	0.362346	0	1.0439	0.33846	0.103504	0.181473	0	0	1.06177	0.239018	0.634967	0.218201	0.176776	0.155588	0.165676	0.037221	0.49944	0.191444	0.804047	0.093511	0	0.359346	0.672169	0.28097	0	0.420541	0.071757	0.075275	0.203706	0.67893	4.09695	0.203804	0.297278	0.11628	0.053036	0.048845	0.380819	0.221121	0.146537	0.17622	0	0.698269
XLOC_015813	0	0.500079	0	0	0.389497	0	0	0.252025	0	0	0	0.107987	0.189332	0	0	0	0	0.481793	0.09106	0	0.216435	0	0.077666	0.83371	0.599204	0.119838	0	0.111728	0.187454	1.63632	0.879413	0	0	0.374323	0	0	0	13.2117	0.070877	0.310153	0	0	0	0.113517	0.115348	0	0	0	0
XLOC_015815	0	0	0	0	0	0	0	0	0	0	0.249067	0	0	0	0	0.520896	0	0	0	0	0	2.07262	0	0	0	0	0	0	0	0	0	0	0	0	0.44315	0	0	0	0	0	0	0	0	0	0	0.053917	0	0	0
XLOC_015856	0	0.082115	1.27	0.084943	0.213191	0.072645	0	0.344864	3.46569	0.298059	0	0.04433	0.803138	0	0	0.404219	0	25.5468	0.161985	0	0.266547	0.09461	0.382592	0.114082	0.054662	0.131187	0.213599	0.061154	0.76952	0	0.361009	0.137423	0.120075	0.860518	0.010746	0	0.032309	0	0.048493	0.212202	0.564416	0.060573	0.195253	1.8174	0.978604	0.481161	0.905675	0	0.099687
XLOC_015858	1.44081	0	2.28577	0.305765	0.335743	0	0	0.06207	0	0	0	0	0	0	0	0	0	0	0.022427	0.181689	0	0	0.573833	3.33659	3.49258	0.944453	0.024028	0.192617	2.49301	0	0	0	0	0	0	2.39029	0	0	0.69823	2.06241	0	0	5.74826	1.7054	0.028408	0	0	0	0
XLOC_015876	2.9149	1.69434	0	0	0.679243	2.73334	0	1.50688	0	0	0.703772	1.18371	0.566016	0	1.31059	0	0	11.8828	0.181485	0.367576	0	0.861243	0.077395	1.0385	2.38846	2.03015	0	0.556692	1.6812	0.465889	1.16846	0.142969	0	0.82064	0.156522	0.423574	1.41172	0.774449	1.48322	1.39082	0.241785	1.76449	0.203132	0.678729	0.574731	0.15235	0	0	0
XLOC_015877	0	1.68321	0	3.48234	4.64314	2.97817	0	1.41382	0	0	0	0.302892	1.06212	0	0	0	0.349728	6.41908	2.17103	6.72507	0.910621	0.969665	0.544613	2.04617	1.40059	1.00841	0.136825	1.25355	3.15475	0.819592	2.87778	1.40846	1.23066	2.20488	1.21156	1.58966	11.2586	0	1.98803	2.39236	2.38195	0.310409	0.428821	0.955217	0.808854	1.07205	1.03137	0	0
XLOC_015957	0	0.845756	0	2.04138	1.09789	0.374108	0	0.710394	0	2.55825	0.331783	0.152193	0.266839	0	0	1.04083	0.234302	0.735611	0.042779	0.173288	0.101679	1.62408	0.145946	0.783338	1.126	0.225195	0.045833	0.262444	0.616449	0.494181	0.275427	0.202201	0.824488	0.246195	0.51653	0.166406	0.110923	1.09531	0.799133	0.728534	1.25384	0.15597	0.095764	9.11932	0.108379	0.071823	0.518229	0	0
XLOC_016028	0.547917	0.37469	0	0	0.182397	0.331477	0	0.566499	0	0	0	0.202276	0.212789	0	0	0.553334	0.186843	0.090247	0.204684	0	0.162167	0	0.29096	1.56167	0.224481	0.224476	0	0.041857	0.983167	0.087574	0.109819	0.053748	0.986224	0.224373	0.117687	0.05308	0	0.582297	0.053105	0.348579	0.363589	0.165836	0.190915	0.382744	0.086426	0.057275	5.92337	0	0
XLOC_016030	3.69435	1.32634	5.86093	0.784008	1.04535	1.28513	0	0.636607	5.33128	0	0	0.545541	0.239124	0	0.830522	0	0.314949	1.14093	0.230015	0.465868	0.820062	0.491194	0.490453	7.50236	1.13518	0.454061	0.800916	0.282221	1.89401	0.51666	1.11068	0.905995	1.10828	1.51285	0.743913	0.53684	2.08743	1.47231	0.984677	2.15445	1.37898	1.25793	0.643627	0.860223	2.25809	0.386177	0.464402	27.7548	0
XLOC_016033	0	1.12385	0	0	0.2626	0.397695	0	0.339833	0	0	0.634862	0.388293	0.936089	0	0	0	0	0.324827	0.040929	0.165792	0.04864	0.077691	0.069817	0	0.897746	0.269318	0	0.150655	0.421274	0.210135	0.263513	0.193455	1.97206	0.235546	0.317692	0.159208	3.60823	0	0.127428	0.487914	0.872441	0.248706	0.229053	0.306135	0.518456	0.618445	0.661083	0	0
XLOC_016074	0	0	0	0	0	0	0	0	0	0	7.87538	0	0	0	0	0.686269	0	0	0	0	0	0	0.036086	0	0	0	0	0	0	0	0	0	0	0	0	0	0.109705	0.72219	0	0	0	0	0	0	0	0	0	20.4212	0
XLOC_016107	0	0.614914	0	0	0.163274	0.939629	0	0	0	0	0	0.844988	0.529112	0	0	0	0	0	0.814332	0.206166	0.060485	0.289833	0	0.23299	0.446546	0.334903	1.09058	0.062448	0.209545	0	1.63842	0.320753	0.49046	0.543968	1.00959	1.26706	3.2992	0	1.10921	0.086676	0.949287	0.309271	0.683598	0.571028	0.451297	0.3418	0.205518	0	0
XLOC_016112	2.12684	0.581771	0	4.51353	0.566406	1.02935	0	0.732989	12.2769	4.75132	0	1.88441	0.550653	0	0	0	0	0.525467	1.05936	1.0728	0.944219	0.12568	0.225883	2.12167	1.16182	0.348537	0.283746	0.812374	3.27115	0.509899	1.70512	0	0	0.435473	0	0.824156	2.06011	0	0.309206	2.48063	2.46984	0	0.741072	0.660307	0.838698	0.222322	0	0	1.0594
XLOC_016117	0	0	0	0	0	0	0	0	0	0	0.254806	24.6234	0.06831	0	0	0	0	0.043457	0	0	0	0	0	12.2576	0	0	0	2.01555	0	0	0.105763	0	0	0	0.028335	0.05112	0.170375	0.841187	0	0	1.66326	0	0	0.040957	0	0	0	0	0
XLOC_016177	0	0.452105	0	4.40949	0.628807	0.74279	0	0	0	0.703302	0	0	0	0	0.84929	0	0	0	0.058803	0	0.069883	0.05581	0	0	0.257963	0.077387	0.063001	0.216449	0.605254	0	0	0.092647	0	0	0.050715	0.228738	0.304943	0.501861	0.091539	0.300428	0.156682	0.357321	0	0.366526	0.148975	0.098726	0	0	0
XLOC_016207	0	0	0	0	0	0	0	0	0	0	0	0	0	0	0	0	0	0	0	0	0	0	0	0	0	0	0	0	0	0	0	0	0	11.6991	0	0	0	0	0	0	0	0	0	0	0	0	0	0	0
XLOC_016210	0	0	0	0	0	0	0	0	0	0	0	0	0	0	0	0	0	0	0	8.78355	0	0	0	0	0	0	0	0	0	0	0	0	0	0	0	0	0	0	0	0	0	0.329405	0	0	0	0	0	0	0
XLOC_016234	0	1.09754	0	0.358528	0.16872	0.204414	0.300114	0.145561	0	0	0.407896	0.311846	0.218703	0.263377	0.759598	0	0.144027	1.0435	0.157779	1.70434	0	0.049916	0.179428	0.361141	0.11536	0.969	0.056348	0.387181	0.216534	0.337528	0.169306	0	1.52045	0.086478	0.136077	0.081833	0.545477	8.52834	0.122808	0.179133	0.56054	0.383502	0.412064	0.393381	0	0.618098	0.424744	0	1.26228
XLOC_016243	0	0	0	0	0	0	0	0	0	0	0	0	0	0	0	0	0	0	0	0	0	0	0	0	0	0	0	0	0	0	0	0	0	0	0.426439	0	0	0	0	0	0	0	0	0	0	0	0	0	0
XLOC_016250	0	0	0	0	0	0	0	0	0	0	0	0	0	0	0	0	0	0	0	0	0	0	0	0	0	0	0	0	0	0	0	0	0	0	0	0	0	0	0	0	0	0	0	0	0	0	0	0	0
XLOC_016261	0	0	0	0	0	0	0	0	0	0	0	0	0	0	0	0	0	0	0.381252	0	0	0	0	0	0	0	0	0.935569	0.784835	0	0	0	0	0	0	0	0	0	0	0	0	0	0	0.475276	2.89765	0	0	0	0
XLOC_016262	0	0	0	0	0	0	0	0	0	0	0	0	0	0	0	0.560871	0	10.6113	0	0	0	0	0	0	0	0	0	0.084854	0	0	0.445258	0	0	0	0	0	0	0	0.053829	0	0	0	0	0.775916	0.087604	0	0	0	0
XLOC_016263	0	0	0	0	0	29.9914	0	0	0	0	0	8.93794	0	0	0	0	0	0	0	0	0	0	0	0	0	0	0	0	0	0	0	0	0	0	0	0	0	0	0	0	0	0	0	0	0	0	0	0	0
XLOC_016278	0	0.531712	0	0.471446	0.295811	0.335993	0.197317	0.191405	0	0	0	0.410062	0.575168	0.346327	0	0	0.189388	0.82329	0.276629	0	0.657503	0.656376	0.176954	0.158294	0.910154	0.455067	0.074094	0.593978	1.56602	0.710132	0.890515	0.21792	0.666438	0	13.1815	0.107606	0.179319	0	0.322972	0.588878	0.368541	0	0.774063	0.344851	0.087604	0.696658	1.11703	0	0
XLOC_016293	0	0	0	0	0	0	0	0	0	0	0	0	0	0	0	0	0	0	0	0	0	0	0	0	0	0	0	0	0	0	0	0	0	0	0	0	0	0	0	0	0	0	0	0	0	0	0	0	0
XLOC_016294	0	0	0	0	0.832659	0	0	0.718366	0	0	0	0	0.539668	0	0	0	0	0	0.519111	1.0514	0.308461	0	0	0.594097	0	0.683168	0	0.9554	0	0	0	0	0	0	0	0	0.673004	4.43039	0.40405	0.442026	0	0	0	0	0.657572	0.435773	0	0	0
XLOC_016373	0	0.091969	0	0.570818	0.447702	0.488176	0	0.695249	0	2.00297	0	0.397196	0	0	0	0	0.229307	0.332274	0.167469	0.339188	0	0.079473	0.142835	0.574978	1.28566	0.440789	0.269136	0.308218	0.861867	0.107477	1.07822	0.395781	4.03455	0.344209	0.361084	0.130287	0.651347	0	0.260699	0.427801	0	0.30529	0.093722	0.20877	0.424274	0	0.33812	0	0
XLOC_016375	0	0	0	0	0	0	0	0	0	0	0.564889	0	0.151439	0	0	0	0	0	0.072835	1.77023	0	0	0	0	0	0	0.078035	0	0	0	0	0	0	0	0	0	0	0	0	0	0.194071	0	2.85331	0.090798	0	0	0	0	0
XLOC_016392	0	0.02806	0	0.17416	0	0.099297	0.072892	0	0	0	0.594423	0	0.053119	0	0	0	0.069963	0.101379	0.051096	0.413952	0.151807	0.024248	0.04358	0.175429	0.056038	0.067244	0	0.188078	0.052592	0.75421	0.082243	0.040252	0	0.126024	0	0.019876	0	0.872159	0.03977	0.043508	3.67591	0.031049	0.05719	0.031848	0.032362	0	0	0	0
XLOC_016398	0	0	0	0	0	0	0	0	0	0	1.37284	0	0	0	0	0	0	0	0	0	0	0	0	0	0	0	0	0	0	0	0	0	0	0	0	5.09526	0	0	0	0	0	0	0	0	0	0	0	0	0
XLOC_016399	0	0	0	1.15652	0	0	0	0	0	0	0	0	0.176371	0	0	0.687947	0	0	0	0	0	0	0	0	0	0	0	0	0	0	0	0	0	0	0	0.065993	0.439893	0	0.066025	0	0	22.0613	0	0	0.322355	0	0	0	0
XLOC_016467	0.902643	0.555541	5.72801	0	1.38222	0.873726	0	0.777713	0	0	0.435868	0.533169	0.584252	0	0	0	0.307806	0.817708	0.112399	1.59356	0.333944	0.160018	0.623129	1.28635	0.986163	0.517725	0.602117	0.827463	1.61968	0.144269	1.80916	0.17709	2.16628	0.415839	0.339286	0.568387	0.582882	0.95928	0.262458	1.33992	0.748724	0.2732	0.188709	0.630536	0.783086	0.377419	5.90031	0	0.449614
XLOC_016487	0.382364	0.627546	0	0	0	0	0	0	0	0	0.184636	0	0	0	0.687669	0	0	4.03066	0	0	0	0.04519	0	0	1.04436	0	0	0.671825	0.490073	0	0.153274	0	0	1.17434	1.12925	0	0.123456	0	0	0	0	0.202525	0.985903	0	0.060313	0.159877	0	0	0
XLOC_016521	3.15911	1.04417	3.34119	0	0.490766	0.191119	0	0.272187	0	0	0.254245	0.544252	0.272638	0	0.946925	0.531724	0.089773	1.17076	0.360598	0.398372	0.077917	0.248906	0.139798	1.72578	0.862854	0.603985	0.140488	0.522887	2.0245	0.210384	1.16082	0.671435	2.21132	0.997198	0.169636	0.178524	1.785	0.559555	0.484797	1.2282	2.35837	0.239039	0.733836	0.367796	0.91356	0.880605	0.132373	0	0
XLOC_016533	0	1.40555	0	0	0	2.07241	0	0	0	0	0	0	0	0	0	0	0	4.51385	2.13282	0	1.52081	0	0	1.95273	0	1.68412	0	0.523382	4.39058	0	1.37318	2.01621	4.11061	0.350698	1.10367	2.32301	15.4846	0	2.32412	1.45289	0	0	0.477444	0	0	0	0	0	0
XLOC_016540	0	0	0	0	0	0	0	0	0	0	0	0	0	0	0	0	0	0	0	0	0	0	0	0	0	0	0	17.0521	0	5.23516	0	0	0	0	0	0	0	0	0	0	0	0	0	0	0	16.4854	0	0	0
XLOC_016549	0	0	0	10.1815	0	0	0	0	0	0	0	0.332095	0.194087	0	0	0	0	0.123473	0.746775	0	0.110935	1.06315	0	0	0.614252	0	0	0.114534	0.384323	0	0	0	0	0.460468	0	0.217865	0	0	0.145313	0.476912	0	0	0	1.16368	0.591225	0	0	0	0
XLOC_016579	0	0.034449	0	0	0	4.25137	0	0	0	0	0	1.2646	0.097818	0	0	0	0	0.041486	0	0	1.30458	16.8486	0	0.035895	0.240783	0.082552	0	0.096207	0.064565	0.563601	0	0.049415	0	0.141822	0	0.024401	0.040662	2.40911	0.036618	0	0.08357	0.114351	0	0.01955	0.099324	0.052658	0.253297	0	0
XLOC_016631	0	0	0	0	0	0	0	0	0	0	0	0	0	0	0	0	0	0	5.57824	0	0	0	0	0	0	0	0	0	0	0	0	0	0	0	0	0	0	0	0	0	0	0	0	0	0	0	0	0	0
XLOC_016643	0	0	0	0	0.377284	0	0	0	0	0	0	0	0	0	0	0	0	0	0	0	0	0	0	0	0	0	0	0	0	0	0	2.22353	0	0	0	0	0	0	0	0	0	0	0	0	0	0	0	0	0
XLOC_016667	0	0.592321	0	1.63391	0.416489	0.349339	0	0	0	0	0.464725	0.035529	0	0	0	0.24298	0.082046	0.317035	0.089881	0.364085	0.60529	2.8151	0.255532	0.548607	0.131432	3.46972	0.032099	0.03676	13.1985	0.153821	0.096447	0.094407	1.44357	0.270948	0	0.023308	0.543789	0	0	0.051023	0.079829	0.182055	6.43849	1.34456	0.227709	0	2.90352	0	0
XLOC_016682	0	0.450366	0	14.4421	0.365393	0.664043	0.194985	0	0	1.63473	0.530024	0.729388	0.142092	0	1.97406	3.32545	0	1.71751	0.06834	0.553658	0.162433	0.259447	0.058288	0.156423	0.299799	0.269813	0	0	0.422049	1.05261	0	0	0.658562	0.393298	1.00198	0.106334	0.177199	0	0.106385	0.931069	1.09256	0.083054	0.229474	0.681551	0.605977	0.114737	2.48362	0	0
XLOC_016683	1.21844	0.694351	0	0.344765	0.51377	0.393134	0.072148	0.489906	0	0	0.588358	1.46939	0.788654	0.253267	0.730439	1.23048	0.346245	0.501721	0.328733	0.819456	2.40414	0.120001	0.129405	0.347278	0.610123	0.565738	0.487663	0.496424	0.780831	0.519314	0.48842	0.278886	1.46208	0.395004	0.261707	0.609857	0.983508	3.02141	0.452691	0.602899	0.875912	0.891219	0.283033	0.441328	0.640638	0.467006	0.918988	0	0
XLOC_016696	0	0	0	0	0	0	0	0	0	0	0	0	0	0	0	0	0	0	0	0	0	0	0	0	0	0	0	0	0	0	0	0	0	0	0	0	0	0	0	0	0	2.17049	0	0	0	0	0	0	0
XLOC_016708	0.521753	1.67695	3.31095	1.10725	1.14634	0.852251	0.092685	1.97797	0	3.10823	1.25972	0.308186	1.62102	0.976072	1.87671	0	0.622722	1.97657	0.357335	1.84224	1.04235	0.770791	0.221653	3.79209	1.49633	0.598518	0.974513	0.956593	1.27058	1.33427	1.67319	0.818902	8.13912	0.614269	0.868518	0.808722	3.8746	2.49521	0.960818	1.65967	1.12524	1.22386	1.09079	0.728934	0.617244	0.763555	0.655873	0	0.779668
XLOC_016784	0	0	0	0	0	0	0	0	0	0	0	0	0	0	0	0	0	0	0	0	0	0	0	0	0	0	0	0	0	0	0	0	0	0	0	0	0	0	0	0	0	0	0	4.88089	0	0	0	0	0
XLOC_016788	0	0.95265	0	0	0.463745	0.737434	0	0	0	0	0	0.514286	0.676271	0	0	0	0	1.14727	0.542093	1.31753	0.38654	0.308702	0.369883	0	0.713428	0.57073	0.116158	0.266052	1.7855	0.13916	0.698034	0.170818	3.13434	0.534815	0.187011	0.337389	2.24896	2.77592	0.253163	1.10783	0.866648	0.131762	0.12135	0.540626	0.137337	0.364052	0	0	0
XLOC_016812	0	0.334508	0	0	0	0.887787	0	0.210728	0	0.91064	0	0.180583	0	0	1.09967	0	0	0.100711	0	0.30842	0.271454	0	0	0	0.167006	0.100201	0.571021	0.18684	0	0.097728	0	0	1.46743	0.062597	0	0.059234	0	0	0.118525	0.388996	0	0.185065	0.085221	0.474581	0.289341	0.383493	0.922349	0	0
XLOC_016839	0	0	0	0	0	0	0	0	0	0	0	0	0	0	0	0	0	0	0	0	6.27427	0	0	0	0	0	0	0	0	0	0	0	4.84536	0	0	0	0	0	29.5479	0	0	0	0	0	0	0	0	0	0
XLOC_016840	0	0	0	0	0	0	0	0	0	0	0	0	0	0	0	0	0	0	0	0	0	0	0	0	0	0	0	0	0.56089	0	0	0	0	0	0	0	0	0	0	0	0	0	0	0	0	0	0	0	0
XLOC_016859	0.896352	0.612965	0	0	0.179033	0.162682	0	0.308917	0	0	0	0.132363	0.464143	0	0	0	0.305661	1.03347	0.725503	0.226064	0	0.105935	1.52317	0	0.122411	0.734451	0.538128	0.547797	0.459539	0.143264	0.538965	0.439638	0	0.183529	0.048132	13.9804	0.28941	1.90519	0.347505	0.570249	0.446103	0.33912	0.187394	0.55657	9.26084	0.374788	0.225353	0	0
XLOC_016905	0	0.634747	5.89022	0.393963	0.556185	0.786159	0.164888	0	0	0	0.896421	2.33013	0	0	0	0.937381	0	6.19182	0	0	0.82416	6.47228	5.47123	1.58734	0.633806	0	0.123834	0	0	0	0	0.091052	0.556907	0.237563	0.946999	1.66353	0.149847	0	0.26989	2.95256	0.769926	0.280936	0.388106	0.432261	0.512439	0.194053	0.233361	0	0
XLOC_016927	0	0	0	0	0	0	0	0	0	0	0	0	0	0	0	0	0	0	0	0	0	0	0	0	0	0	0	8.12669	0	0	0	0	0	0	0	0	0	0	0	0	0	0	0	0	0	0	0	0	0
XLOC_016944	0	0	0	0	0.115655	0	0	0	0	0	0	0	0	0	0	0	0	0	2.27127	0	0	0.034217	0	1.40282	0	0	0	0.221173	0	0.092548	0.116057	4.8281	0	0	0	0	0.186958	0	0.056122	0	0.192121	0	0.282465	0	0.045668	0.060528	0	0	0
XLOC_016971	0.165498	0.396112	0	0.070243	0.374632	0.180221	0	0.256666	0	0	0.079916	0.073317	0.085697	0	0	0	0	0.258962	0.164866	0.166958	0.146947	0.185814	0.052731	0.165095	0.31642	0.067803	0.364311	0.037928	0.275753	0.145484	0.265365	0.097407	0.397184	0.110129	0.195509	0.144295	0.026718	0.087941	0.096242	0.157932	0.219643	0.175318	0.138398	0.269751	0.143577	0.242197	0.083216	4.97338	0.082436
XLOC_017025	0	0.0413	0	0	0.040209	0	0	0	0	0	0	0	0	0	0	0	0	0	0	0	0	0	4.23334	0	0	0	0	0.046136	0	0	0	0	0.362352	0	0.064859	0	0	0	0	0	0	0	0	0	0	0	0	0	0
XLOC_017029	0	0	0	0	0	0	0	0	0	0	0	0	0	0	0	0	0	0	0	0	0	0	0	0	0	0	0	0	0	0	0	0	0	0	0	0	0	0	0	0	0	0	0	0	0	0	0	0	0
XLOC_017062	0	0.029958	0	0	0.204164	0.053005	0	0	0	0	0	0.032345	0.113421	0	0	0	0	0	0.081825	0.22097	0.032414	0.129435	0.023263	0	0.059826	0.035895	0.087667	7.39593	0.056148	0.035009	0	0	0.262838	0	0	0.148536	0.212166	0	0	0.0929	0.072675	0.033148	0.061057	0.034002	0.0691	0.137378	0	0	0
XLOC_017064	0	1.12749	0	4.56385	0	0.346943	0.127343	0.123527	0	0	0	0.423426	0.278396	0	1.93385	0	0.122225	1.35783	0.89264	0.54238	0.265207	0.04236	0.266468	0.102158	0.39159	0.058737	0.191273	0.438097	0.643148	0.744732	0.574711	0.140639	1.72039	0.110082	0	0.52084	0.231453	0.76183	0.138957	0.532061	0.118923	0.32545	0.299734	0.389474	0.508829	0.524535	0.720898	0	0.357069
XLOC_017072	0	0	0	0	0	0	0	0	0	0	0	0	0	0	0	0	0	0	0	0	0	0	0	0	0	0	0	0	0	0	0	0	0	0	0	0	3.8738	0	0	0	0	0	0	0	0	0	0	0	0
XLOC_017073	0	0	0	0	0	0	0	0	0	0	0	0	1.68691	0	0	0	0	0	0	0	0	0	0	0	0	0	0	0	0	0.049589	0	0.060871	0	0	0	0	0	5.27569	0	0	0	0	0	0	5.38336	1.55675	0	0	0
XLOC_017086	0	0	0	0	0	0.013526	0	0	0	0	0	0	0	0	0	0	0	0	0.640332	0.056388	0	5.06012	0	0	0	0	0	0	0	0	0	0	0	0	0	0	0	0	0.02167	0	0.037091	0	0	0	0	0	0	0	0
XLOC_017092	0	0	0	0	0	0	0	0	0	0	0.931272	1.42396	0.299594	0	0	0	0	0	0	0	0	0	0	0	0	0	0	0	0	0	0.309235	0	0	0	0.393527	0	0	0	0	0.777064	0	0	0	0	0	0	0	0	0
XLOC_017102	0	0	0	0	0	0	0	0	0	0	0	0	0	0	0	0	0	0	0	0	0	0	0	0	0	0	0	0.192327	0	0	0	0	0	0	0	0.609739	0	0	0.610031	0	0	0.190499	0.350893	0.195407	0	0	0	0	0
XLOC_017112	0	0	0	0	0	0	0	0	10.0517	0	0	0	0	0	0	0	0	0	0	0	0	0	0	0	0	0	0	0	0	0	0	0	0	0	0	0	0	0	0	0	0	0	0	0	0	0	0	0	0
XLOC_017148	0.284689	0.23362	0	0	0.094771	0.068892	0	0.098115	0	0	0.274941	0.06306	4.75417	0.177528	0.768006	0	0.04854	0.093782	0.017725	0.1436	0.126389	0.134584	0.015118	0.121713	0.116637	0.256595	0.01899	0.130489	0.072977	0.159257	0.05706	0.223413	0.683236	0.247734	0.061148	0.179267	0.137879	0.151276	0.206945	0.211302	0.047229	0.215415	0.27775	0.176772	0.112264	0.029759	0.501019	0	0
XLOC_017159	0	1.95215	0	1.45395	0.532166	0.552643	0	0.393531	0	0	0.551385	2.10773	0.886913	0.712053	1.02681	0	0	0.752308	0.426565	0.287985	1.09836	0.202427	0.303183	0.976364	0.935643	2.90043	0.152339	0.697843	0.731763	0.638767	2.5175	0.67207	0.685102	0.175349	0.429207	1.1615	2.94945	0	0.940714	1.81611	1.70488	0.345606	1.67106	1.41804	0.720455	0.83553	0	0	0
XLOC_017192	0	0	0	0	0	0	0	0	0	0	0	11.188	0	0	0	0	0	0	0	0	0	0	0	0	0	0	0	0	0	0	0	0	0	0	0	0	0	0	0	0	0	0	0	0	0	0	0	0	0
XLOC_017199	0	0	0	0	0	0	0	0	0	0	0	0	0	0	0	0	0	0	0	0	0	0	0	0	0	0	0	0	18.8289	0	0	0	0	0.518608	0	0	0	0	0	0	0	0	0	0	0	0	0	0	0
XLOC_017200	0	0	0	0	0	4.60144	0	0	0	0	0	0	0.837974	0	0	0	0	0.799646	0	0	3.35276	0	0	0	0	0	2.26695	0	0	0	0	1.11122	0	0	0	0.391933	0	0	4.62702	0	0	0	0	0	0	0	0	0	0
XLOC_017202	5.52322	0.881306	0	1.56283	0.490303	0.668285	0.327052	0	0	0	0.889016	1.22341	0.238333	0.574034	0	0.929638	1.88345	1.21297	0.91702	5.10761	0.817353	0.217587	0.097766	1.31185	2.51428	0.150854	0.491243	0.984511	2.35969	0.588518	1.47602	0.361201	4.41846	1.97905	0.197721	0.802599	3.56662	0	0.178441	1.56169	0.610853	0.69654	0.6415	0.714484	1.30682	0.962252	1.3886	0	1.83411
XLOC_017328	0	0.165738	0	0	0.201701	0.109968	0	0	0	0	0	0.044737	0	0	0	0	0	0.199597	0.037724	0.152813	0	0	0.096526	0.086347	0.330985	0.14894	0.040418	0.416581	0.077659	0	0.364324	0.178309	0	0.12406	0.097607	0.117395	0.293448	0.321962	0.088089	0.192735	0	0.183388	0.042224	0.188112	0.28672	0.063336	0	0	0
XLOC_017351	0	0	0	0	0.634181	0	0	0	0	0	0	0	0	0	0	0	0	0	0	0	0	0	0	0	0.650418	0	0	0	0	2.66426	0	0.467194	11.4301	0	0	0	0	0	0	0	0	0	0	0	0	0	0	0	0
XLOC_017352	0	0.050272	0	0.312017	0.097888	0.022237	0	0	0	0.273713	0	0	0	0	0	0	0	0.060542	0	0	0.407958	0	0	0.052382	0	0	0.049038	0.028079	0.094222	0.176245	0.221013	0.360565	0.220534	0.018815	0.059212	0.035608	24.2104	0	0.035625	0.116921	0	0	0.05123	0.028529	0.028989	0	0	0	0
XLOC_017358	0	0	0	0	0	0	0	0	0	0	0	0	0	0	0	0	0	0	0	0	0	0	0	0	0	0	0	0	0	0	0	0	0	0	0	5.638	0	0	0	0	0	0	0	0	0	0	0	0	0
XLOC_017370	0	0	0	1.0816	0.339326	0	0	0	0	0	0	0	0	0	0	0	0	0	0	0	0	0	0	0	4.87219	0	0	0	0	0	0	0	0	0	0	0	0	0	0	0	0	0.385645	0	0	0.200981	0	0	0	0
XLOC_017465	0	0	0	0	0	0	0	0	0	0	0	0	0	0	0	0	0	0	0	0	4.52195	0	0	0	0	0	0	0	0	0	0	0	0	0	0	0	0	0	0	0	0	0	0	0	0.074153	0	0	0	0
XLOC_017485	0	0	0	0	0.054665	0	0	0	4.7395	0.305708	0.198238	1.72776	0	0	0	0	0	0.03381	0	0.207078	0	0.291114	0	0.058505	0	0	1.97173	0.031362	2.84137	0	0.164566	0.080543	0	0	0	0	1.78944	0	0.03979	0.04353	6.26574	0.528084	0	0	0	0	0	0	0
XLOC_017504	0	0	0	0.101637	0	0	0	0	0	0	0	0	0	0	0	0	0	0	0	0	0	0	0	0	0.032703	0	0	0	0	0	0	0.02349	0	0	0	0	0	0	0	1.85352	0	0	0.033375	0	0	0	0	0	0
XLOC_017561	0	0	0	0	0.410697	0	0	1.06297	0	0	0	0.455456	0	0	0	0	0	0	0	0	0	0	0	0	0.842424	0	1.64594	0	0	0	0	0.605111	0	0.315758	0.331238	0	0	0	0	0	0	0.933518	0.429876	0	0	0	0	0	0
XLOC_017616	0	0	0	0	0	0	0	0	0	0	0.973736	0	0	0	0	0	0	0.083035	0.125551	0	0	0.059581	3.69437	0	0	0	0	0	0	0	0	0	0	0	0	0	0	0	0	0	0	0	0	0	0	0	0	0	0
XLOC_017617	0	1.14318	0	0	0.865657	1.46082	0	0.320072	0	0	0.896919	0.274286	1.92362	0	0	0	0.316698	1.52969	0.925172	6.08993	0.274873	1.09761	0.394542	1.05881	2.0293	0.760973	0.49561	0.993263	1.4284	1.92968	1.11685	0.364411	1.11443	0.855703	0.299218	0.359881	5.09763	0.986993	0.090013	1.37863	0.924424	0.702731	0.647202	0.720835	0.146493	0.582483	2.80189	0	1.85041
XLOC_017622	0	0	0	0	0	0	0	0	0	0	0.30519	0	0	0	0	0	0	0	0	0	6.12618	0	0	0	0	0	0	0	0	0	0	0	0	0	0	0	0	0	0	0	0	0	0	0	0.049846	0	0	0	0
XLOC_017675	0.736625	0.312317	0	0.06253	0.098087	0.267385	0.235539	2.61485	0	0	0	0.174042	0.66751	0	0.264959	0	0.100477	0.169861	2.1097	0.111468	0.218018	0.130587	0.148644	0.356919	0.080478	0.386288	0.009827	0.157563	0.207708	3.33189	0.177169	3.98871	2.56338	0.022624	0.450924	0.121314	0.023784	1.0177	0.114232	1.01537	3.56833	0.055738	0.102667	0.274434	1.63831	0.0308	0.111118	0	0.073384
XLOC_017717	0	0	0	0	0	0	0.226171	0	0	0	0	0	0.164819	0.793942	0	0	0	0	0	0	0	0	0	0.181442	0	0	0	0	0	0	0	0	0.763892	0	0.068367	0	0	0	0	0	0	0	0	0.09882	0	0	0	0	0
XLOC_017896	2.2171	1.66777	0	0	1.91894	1.20717	0	1.14615	0	0	1.07059	1.96438	2.29609	0	0	1.11951	0	0	1.65647	0	0.984292	1.31014	1.41282	1.57979	3.33059	1.27165	2.5142	2.20181	3.40998	3.01206	0.888744	2.60984	2.66045	0.79442	1.78579	1.18131	0	0	0.107443	3.52624	1.10342	2.01313	1.08153	1.20458	2.27316	0.463515	0	0	0
XLOC_017931	0	0	0	0	0	0	0	0	0	0	0	0	0	0	0	0	0	0	0	0	0	0	0	0	0	0.480615	0	0	6.76611	0	0	0	0	2.10173	0	0	0	0	0	0	0	0	0	0	0	0	0	0	0
XLOC_017956	0	0	0	0	0	0	0	0	0	0	0	0	0	0	0	0	0	0	0	0	0	0	0	0	0	0	6.17796	0	0	0	0	0	0	0	0	0	0	0	0	9.32907	0	0	0	0	0	0	0	0	0
XLOC_017957	0	0	0	0	0	0	0	0	0	0	3.47943	0	0	0	0	0	0	0	0	0	0	0	0	0	0	0	0	0	0	0	0	0	0	0	0	2.44316	0	0	0	0	0	0	0	0	0	0	0	0	0
XLOC_018021	0	0	0	0	0	0.279375	0	0	0	0	0	0	0	0	0	0	0	0	16.6761	0	0	0	0	0	0	0	0	0	0	0	0	0	0	0	0	0	0	0	0	0	0	0	0	0	0	0	0	0	0
XLOC_018022	0	0.180312	0	0.559564	0.438875	0.079758	0	0	7.61011	1.96348	0	0	0	0.411059	0	0	0	2.71436	0.24625	10.64	0.097549	0.467435	0	0.939404	0.720179	0.432098	0	0.805711	1.01385	0.105358	0.52848	0	0.791002	0.134969	0.070793	0.447014	2.76685	0	0.127779	0.419367	0.656137	0	0.734993	0.716287	0.207955	0	0.662908	0	0
XLOC_018028	0	2.16597	0	0	5.01173	0	0	4.60733	0	0	0.198629	0	0.05325	0	0	0	0	2.84559	4.50748	0	0.486979	0	0.06553	0.234481	0.056175	0.067409	0	0.125694	0.948987	0	0	0	0.246799	0.042111	0.684727	0	0.066406	0	2.29242	0.218076	0	0.093375	0.429982	0.287341	0.162209	0.773969	0	0	0
XLOC_018031	0.501408	0.445751	0	4.68194	0.400595	0.303341	0	0.172804	0	0.746758	0.484239	0.518297	0.129818	0	1.80353	1.5191	0.085491	1.73432	0.062437	0.126458	0.074201	0.266665	0.106505	0.571644	1.43798	0.28759	0	0.612862	1.15677	0.4007	0.602981	0.147557	0.300837	0.487653	0.242318	0.364307	1.69987	0	0.170091	0.850641	0.415908	0.607038	0.279536	0.58376	0.355906	0.366891	0.50424	0	0.499511
XLOC_018051	0	0.732808	0	1.13706	1.24854	0.162073	0	0.153881	0	0	0.862422	0	0.115602	3.34117	0	0	0	0.735429	0.667191	0	0.13215	0.105539	0	0.127261	1.21953	0.146341	0.238274	0.409312	0.801186	2.35501	0	0.087599	2.67893	0.045711	0.143855	0.34604	0.288328	0	0.346206	0.189372	0.148145	0.06757	0.311155	0.901044	1.05644	0.093347	1.57157	0	0
XLOC_018053	1.50197	0.890167	0	0.956236	0.649993	0.378608	0.088938	0.690182	2.88997	0.745639	0	0.462072	0.745336	0.156101	0.450208	0.505607	0.042682	0.824632	0.249372	1.01015	0.166702	0.488154	0.252571	1.42697	1.02559	0.451251	0.116889	0.344219	0.802112	0.900226	1.00346	0.171892	3.15406	0.397227	0.241956	0.715398	1.49526	1.59621	0.460985	1.08825	1.1628	0.265182	0.331451	0.602315	0.454087	0.366342	1.32165	0	0.124691
XLOC_018055	1.20179	0	0	7.14118	0	0	0	0	0	0	0	0	0	0	0	0	0	0	0	0	0	0	0	0	0	0	0	0	0	0	0	0	0	0	0	0	0	0.638601	0	0	0	0	0	0	0	0	0	0	0
XLOC_018065	1.1685	2.45533	1.3482	0.045087	0.099014	4.02299	0	0.03661	0	0.158206	0.205179	1.851	2.20023	0	0.095523	0.107277	0.054336	0.384926	2.24209	0.187537	3.74922	0.062772	1.93485	0.242214	0.43521	0.165376	0.021258	0.876416	1.30705	0.246185	0.319365	2.60509	0.637345	0.239251	0.176827	8.17091	2.36657	2.31429	0.118401	0.653278	0.052868	0.064303	0.066624	0.065959	0.142425	0.066625	0.507428	0	0
XLOC_018082	0	0	0	0	0	0	0	0	0	0	0	0.23874	0	0	0	0	0.275656	0	0	0	0	0	0	0	0	4.76896	0	0	0	0	0	0	0	0	0	0	0	0	0.078348	0	0	0	0	0	0	0	0.406464	0	0
XLOC_018084	14.3581	0	0	0	0	0	0	0	0	0	0	0	2.6553	0	0	0	0	0	0	0	2.42832	0	0	0	2.52107	0	0	0	0	0	0	0	0	0	0	0	0	0	1.29222	1.30492	4.08335	0	0	0	0	0.428822	0	0	0
XLOC_018108	0	0	0	0	0	6.81123	0	0	0	0	0	0	0	0	0	0.719617	0	0	0.266194	0	3.5853	0.084215	0.302718	0.203097	0	0	0	0	0	3.87228	0	0.838799	0	0	0	0	0	0	0	0	0	0	0	0	0	0.744864	0	0	0
XLOC_018131	0	0.070741	0	0.585418	0.068873	8.88675	0	0.950709	0	0	0	0.050919	0.044638	0	0.310075	0	0.176379	0.51116	10.391	0	0.79094	0.081505	6.26238	0.343983	0.094182	1.46921	0.069005	0.026342	6.62933	0.027556	12.4402	0.135301	0.206887	0.26476	0.018516	0.100215	0.111334	0.366458	0.334208	0	0.114409	0.104366	0	0.026764	0.108782	0	0	0	0
XLOC_018141	1.34273	0.367287	0	0	0.446983	1.05601	0.238524	0.462755	0	0	1.29675	0.099139	0.347641	0.418653	4.8297	0	0	0.884642	0.1672	0	0	0.555415	0.499119	0.382703	0.916855	0.880162	0.806112	0.307723	0.344193	0.751128	0.807365	0.658575	0.805614	0.343656	0.072101	0.585349	0.6503	0.713489	0.32535	0.854228	0.445506	0.203199	0.280714	0.104217	0.105898	0.701787	0	0	0
XLOC_018150	0.174772	0.63344	0	0.222538	0.11636	0.338346	0.031047	0.301165	0	0	0.168788	0.309701	0.158374	0.054493	0	0.08825	0.059598	1.05071	0.598484	0.176314	0.42675	0.340815	0.157776	0.523041	0.358019	0.128884	0.221509	0.146864	0.582411	0.94975	0.420353	0.154299	0.629163	0.331009	0.469239	0.253968	1.46717	0.092869	0.406543	11.2115	0.347928	0.370284	0.596793	0.406953	0.537573	0.274038	0.703036	5.25208	0
XLOC_018207	0	1.82362	0	0	0.665795	0.80665	0	1.43602	0	0	0	0.369178	0.431519	0	0	0	0	0.274521	0	0	0.246646	0.492446	0.177013	0.23752	0	0.136565	0.111179	0.509293	0.427238	0	0.668109	0.817473	0.99999	1.7916	0.178994	0	0	0	0.484619	0	1.10599	0.630566	0.348444	0.258724	0	1.04533	0	0	1.66039
XLOC_018224	0	0	0	0	0	0	0	0	10.5576	0	0	0	1.18385	0	0	0	0	0	10.5904	0	0.947319	0	0	0	19.2329	0	0	0	0	0	0.366583	0	0	0.093622	0	0	0	0	0	0	0	0	0	4.25876	5.19295	0	0	0	0
XLOC_018250	0	0	0	0	0	0	0	0	0	0	0	0	0	0	0	0	0	0	0	17.4219	0	0	0	0	0	0	0	0	0	0	0	0	0	0	0	0	0	0	0	0	0	0	0	0	0	0	0	0	0
XLOC_018278	0	0	0	0	0	0	0	0	0	0	0	0	0	0	0	0	0	0	0	0	0	19.3832	0	0.088365	0	0	0	0.568421	0	0	0	0	8.92869	0.03174	0	0.450519	0	0	0	0	0	0	0	0	0	0	0	0	0
XLOC_018287	0	1.04515	0	0.223684	0.140352	0.542016	0.09362	0.454074	6.08425	0	0	0.116736	0.272896	0.821599	0.47391	0	0	0.91145	0.065625	0.664581	0.272966	0.342569	0.111944	1.20168	0.791698	0.431826	0.210931	0.442862	0.607926	1.81101	1.16192	0.310186	2.21341	0.269768	0.933878	0.357385	0.340321	0.560084	0.842812	0.447042	0.524579	0.717796	0.367265	0.368144	0.290953	0.826348	0.397494	0	0
XLOC_018290	0	9.45487	0	0	0	0	0	0	0	0	0	0	0	0	0	0	0	7.59096	0.260857	0	0	0	0	0	0	0	0	0	0	0	0	0	0	0	0	0	0	0	0	0	0	0	0	0	0	0	0	0	0
XLOC_018295	0	0	0	0	0	0	0	0	0	0	0	0	0	0	0	0	0	0	0	0	0	0	0	0	0	0	0	0	0	0	0	9.38635	0	0	0	0	0	0	0	0.596809	0	0	0	0	0	0	0	0	0
XLOC_018330	0	0.851304	0	0.377408	0.444011	0.215178	0.078979	0.229839	0	0	0.644064	0.032827	0.23022	0	1.1994	0	0	0.51261	0.166088	0.224261	0.394764	0.078817	0.02361	0.570238	0.303586	0	0.35589	0.101892	0.626825	0.390832	0.267332	0.261678	1.06701	0.159307	0.023874	0.172284	0.645976	0	0.193912	0.329991	0.221272	0.100924	0.061966	0.17254	0.210388	0.046475	0.111778	13.3607	0
XLOC_018404	0	0.266103	0	0.33032	0	0.329579	0	0.134108	0	0	0	0.057462	0.201496	0	0	0	0	0.256373	0.09691	0.19628	0.172755	0.091978	0.123983	0	0.637701	0.191306	1.92083	17.9548	0.299246	0.248778	0.155985	0	5.6033	0.239023	4.97304	0.037697	0	0	0.264006	0.247559	0.12911	19.9631	0	1.87256	2.51656	0.081352	0	0	0
XLOC_018427	0	0	0	0	0	0	0.240358	3.70136	0	0	0.08167	0	0	0	0	9.13799	0.028837	0	0	0.298591	0	0	0	0	0	0.013858	0.022564	0.038761	0	0.013516	0.067798	0.033182	0	0	0.009082	0	0.191129	0.629103	0	0.430398	0.028058	0.025595	0.011786	0	0.013339	0	0.170086	0	0
XLOC_018433	0	0	0	0	0	0	0	0	0	0	0	8.13427	0	0	0	0	0	0	0	0	0	0	0	0	0	0	0	0	0	0	0	0	0	0	0	0	0	0	0	0	0	0	0	0	0	0	0	0	0
XLOC_018487	0	0	0	0.352472	0	0	0	0	0	0	0	0	6.07401	0	0	0	0	0	0.051705	0	0.276511	0	0	0	0	0	0	0	0	0	0	0	0	0	0	0.060338	0	0	0	0	0.551073	0	0.115744	0	0.392975	0.173617	0	0	0
XLOC_018497	0	0.358645	0	0	0.261879	0.713885	0	0	0	0	0	0.774454	1.01839	0	0	0	0	0.539892	0	0.330675	0	0.077478	0.069625	0.747397	0.537169	0.107431	0.524763	0	0.336094	0.104779	0	0.257232	0	0.268456	0.422426	0.190525	0	8.36041	0.381233	0.278043	1.52258	0.198418	0.274109	0.101765	1.03407	0.137055	0	0	0
XLOC_018517	0	1.92342	0	0	0.162837	0.66584	0	0	0	0	0	0.632041	0	0	0	0	0	1.51067	0.152278	0	0.18097	0.722638	0.064939	0.348548	0.835029	0.501006	0.081574	0.37368	0.783687	0.586365	0.245103	0.11996	0.733716	0.125194	0.393996	0.296172	0	0	0.237051	0.388996	0	0.462661	0.596544	0.759329	0.578683	0.255662	0	0	0
XLOC_018541	1.68688	0.692137	0	0	0.786167	1.02052	0	0	0	0	0	0.747298	0.218372	0	0	0	0	1.11138	0.105027	0	0.499264	0	0.089578	0.721189	0.691111	0.138219	0	0.77319	2.59447	1.07845	5.40959	0.165474	0	6.47606	0.362323	0.245126	0	0	0.081748	0.536586	1.11938	0.255281	0.235109	0.392786	0.399122	0.176332	0.848201	0	0
XLOC_018620	0.966857	0.727298	0	0	0.321859	0	0	0.166608	0	0	1.40063	0.071387	0.625815	0	0	0	0	0.159251	0.421384	3.41385	0	0.171402	0	0.688932	0.13204	0.316889	0.064495	0	0.371764	0.463598	0.193786	0.284532	1.74029	0.049491	0.259588	0.280995	0.468261	0	0.234274	0.512586	0.64159	0.073159	0.067378	0.225131	0.152508	0.505336	0.486158	0	0
XLOC_018625	0	0	0	0	0	0	0	0	0	0	0.560574	0	0	0	0	0	0	0	0	0	0	0	0	0	0	0	0	0	0	0	0	0	0	0	0	2.81157	0	0	0	0	0	0	0	0	0	0	0	0	0
XLOC_018646	0	0	0	0	0	0	0	0	0	0	0	0	0	0	0	0	0	0	0	0	0	0	0	0	0	0	0	0	0	0	0	0	0	0	0	0	0	0	0	0	0	0	0	0	0	0	0	0	0
XLOC_018663	0.385361	0.026353	0	0.490682	0.179597	0.116567	0.136912	2.12496	0	0	0.558248	0.113812	0.099773	0.120153	0	0	0	0.729936	0.23993	0.09719	0.22811	0.022772	0.020464	0.219671	0.105254	0.063151	0.179941	0.264949	0.098783	0.277165	0.231713	0.113406	0.693631	0.572047	0.041386	0.354655	0.186635	0	1.45665	0.245162	0	0	0.295404	0.149551	0	0.16113	0	0	0
XLOC_018664	0	0.039163	0	0	12.0488	0	0	0	0	0	0	0	0	0	0	0	0	0	0.071313	0	0	0	0.030412	0	0	0	0	0	0	0	0	0	0	0.263835	0	0	0	0	0	0	0	0	0	0.311152	0	0	0	0	0
XLOC_018670	0	0	0	0	0	0	0	9.01286	0	0	0	0	0	0	0	0	0	0	0	0	0	0	0	0	0	0	0	0	0	0	0	0	0	0	0	0	0	0	0	0	0	0	0	0	0	0	0	0	0
XLOC_018717	0.713029	0.511981	0	0.151317	0.332306	0.150978	0.063332	0.061434	0	2.12385	0.172153	0.184261	0.138456	0	1.28236	0.180019	0.607866	0.557853	0.088788	0.539488	0.237414	0.063202	0.037864	0.355647	0.389502	0.43818	0.42807	0.245116	0.319859	0.541326	0.428735	0.209834	0.641708	0.164243	0.114863	0.276301	1.1511	0.568326	0.190048	0.415819	14.9043	0.377668	0.298135	0.304383	0.281176	0.260869	0.98595	0	0.177583
XLOC_018796	4.104	1.77745	0	0	1.13849	1.03451	0.121507	0.117866	0	0	1.65145	0.505027	0.885462	0	0	1.38152	1.28286	0.394315	0.6388	1.38007	0.404886	0.970061	1.30761	1.07224	1.6814	0.952773	1.1863	0.365768	1.75336	0.218647	0.685467	0.872261	1.23117	0.910323	1.1386	0.331315	0.99381	0.363459	3.7788	1.59556	5.21974	0.983364	0.38133	0.690161	1.13286	1.001	0.171966	0	0
XLOC_018833	0	0	0	0	0	0	0	0.23807	0	0	0	0	0	0	0	0	0	0	0.43009	0	0	0	0	0.59066	0	0	0	0	0	0	0	4.60785	0	0.070719	0	0	0	0	0	0	0	0	0.096278	0	0	0	0	0	0
XLOC_018844	0.676389	0.277527	0	0	0.31523	0.3069	0	0.058277	0	0	0.326614	2.99645	0.306463	0.527233	0	0.683076	0	0.13926	0.147395	2.55883	0.200191	0.75942	1.11347	0.24098	0.277115	0.942172	0.744467	8.4999	0.433462	0.351349	0.406704	0.464453	0.202911	0.086557	0.01816	6.0775	4.1494	11.3216	0.180282	0.573748	0.22442	0.307081	0.070704	0.419989	1.33364	0.671688	0.255078	0	0
XLOC_018880	0	0	0	0	0	0	0	0	0	0	0	0	0	0	0	0	0	0	0	0	0	0	0	0	0	0	0	0	0	0	0	0	0	0	0	0	0	0	0	0	0	0	0	0	0	0	0	0	0
XLOC_018890	0	1.1153	0	1.73055	0.407191	0.370002	0	0.351298	0	0	0	0.150523	0	0	0	0	0.347596	0.671572	0.253858	0	0.30169	0.481876	0.216517	1.16211	0.835232	0.167043	0	0.622952	3.13551	0.977514	0	0.799927	2.44632	0.104354	0.10947	0.789984	0.658231	0	0.19759	0.864645	0.676408	0	0.284138	0.474696	0.643138	0.426207	0	0	0
XLOC_018892	0	0	0	0	0	0	0	0	0	0	0	0	0	0	0	0	0	0.109962	0	0	0	0	0	0	0	0	0	0	0	0	0	0	0	0	0	0	0	0	0	5.80459	0	0	0	0	0	0	0	0	0
XLOC_018910	0	0	0	0	0	0	0	0	0	0	0	0	0	0	0	0	0	0	0	0	0	0	0	0	0	0	0	0	0	0	0	0	0	0	0	0	0	0	0	0	0	0	0	0	0	0	0	0	0
XLOC_018925	0	0	0	0	0	0	0	0	0	0	1.92426	0	0	0	0	0	0	4.10227	2.35704	0.502515	0.147429	1.41289	0	0	0	0.16326	0	1.97875	0	0	0	0	0	0.305973	0	0.482559	0	0	0	0	0	0	0.416555	0	0	0	0	0	0
XLOC_018943	0	0	0	0	0	0	0	0	0	0	0	0	0	0	0	0	0	0	0	0	10.6826	0	0	0	0	0	0	8.32019	0	0	0	0	0	0	0	0.858808	0	0	0	0	0	0	0	0.589774	0	3.97148	0	0	0
XLOC_018948	0	0	0	0	0	0	0	0	0	0	0	0	0	0	0	0	0	0	0	0.644664	0	0.075523	0	7.64968	0	0	0	2.24558	0	0	0	0	0	0	0	0.061906	0	0	0.061936	0.135514	0	0	0	0	0	0	0	0	0
XLOC_018957	0	1.558	4.51801	0.90655	0.711023	0.344578	0.25295	0.736111	4.10972	0	0.343793	0.525676	0.460832	0	1.92067	0	0.121392	0.175902	1.37416	0.897807	0.684841	0.336574	0.264652	0.811696	1.26399	1.22508	0.712386	0.870223	1.36878	1.30862	0.285397	0.488882	0.854336	0.400883	0.382306	0.448319	2.06888	0.378319	0.448534	0.905889	0.708673	0.053872	0.496152	0.718379	1.29148	0.297692	0.357993	0	0.354636
XLOC_018979	0	0	0	0	0	0	0	0	0	0	1.18188	0	0	0	0	0	0	0	0	0	0	0	0	0	0	0	0	0	0	0	0	0	0	0	0	0	0	0	0	0	0	0	0	0	0	0	0	0	0
XLOC_019036	0	0.035013	0	0	0.011363	0.010325	0.030318	0.029409	0	0	0.247236	0.012601	0	0	0.767353	0	0.087298	0.084332	0.031878	0.043043	0	0.010085	1.151	0.170253	0.046615	0.083905	0.022769	0.260756	0.043749	0.463724	1.16303	0	0.204796	0.026208	0.018329	0.033067	0.055105	12.6964	0.008271	0.018096	0.028313	3.39635	0.011893	5.0602	0.067301	0.053521	0.085816	0	0.085011
XLOC_019044	3.99927	0.820464	0	1.69743	0.53253	0.967787	1.42088	0.68915	0	0	0	0	0	1.24694	7.19255	4.03881	4.09132	0.988079	0	0	0	0.236327	0	2.27974	0.546165	0.327692	1.0671	0	0	1.27841	0	0.392309	0	0.204714	0.64425	0	0.645633	2.1251	0	0	0.663462	0	0.557399	1.24163	0	0	1.00546	0	11.9524
XLOC_019063	1.79752	0.737536	0	0.762932	0.119676	0.108746	0	0.309747	0	0	0	0.398157	0	0	0	0.907646	0	0.444104	0.223832	0	0.399009	0.10622	0	13.0644	0	0.29457	0.239811	4.39416	0.230387	0.430947	0.360276	0	1.07848	0	0.096522	0.087068	0.290188	7.64123	0	0.762375	0.894604	0.136013	0.25053	0	14.3185	0	0	0	0
XLOC_019077	0	0.735637	0	0.684871	0.82364	0.260319	0.095548	0.092685	0	0	0	0.158853	0.139258	0	0.967338	2.44434	0.183416	0.221481	0.267907	2.98437	0.039798	0.190704	0.085687	0.153303	1.616	0.176287	0.107637	0.164357	0.758321	0.386854	0.646827	0.105525	1.29085	0.220258	0.404349	0.130266	0.868322	0.285809	0.364919	0.285155	1.69537	0.244192	0.41231	0.208736	0.169682	0.168673	0.405679	0	0
XLOC_019078	0.248987	0.136215	0	0.528394	0.165771	0.331389	0.04423	0.257431	0	0.18541	0.240461	0.183838	0.322322	0	0.671691	0.125724	0	0.287074	0.294542	0.376774	0.165808	0.161845	0.105775	0.248381	0.748068	0.081606	0.016609	0.171187	0.542511	0.318364	0.399233	0.17097	1.1951	0.229411	0.093589	0.229147	3.05488	0.793828	0.15686	0.369606	0.330447	0.20724	0.13881	0.154603	0.216008	0.156162	0.500785	0	0.248044
XLOC_019102	0	0.172686	0	0	0	0	0	0	0	0	0	0.093224	0	0	0	0	0	0	0	0	13.7333	0	0.067048	0	0	0	0	0	0	0	1.77145	0	0	0	0	0	0.203833	0	0	14.3248	12.7772	0	0	0	0	0.923879	0.317435	0	0
XLOC_019121	0	0	0	0	0	0	0	0	0	0	12.4572	0	0	0	0	0	0	0	0	1.30127	0	0	0	0	0	0	0	0	0	0	0	0	0	0	0	0	0	0	0	0	0	0	0.359557	0	0	0	6.48586	0	0
XLOC_019150	0	0	0	0	0	0	0	0	0	0	2.72712	0	0	0	0	0	0	0	0	0	0	0	0	0	0	0	0	0	0	0	0	0	0	2.6018	0	1.09423	0	0	0	0	1.87383	0.641005	0	0	0	0	0	0	0
XLOC_019152	0.221828	0.136526	0	0	0.088614	0.174461	0	0.07645	0	0.165186	0.321348	0.131028	0.028716	0	0	0	0	0.091343	0.11049	0.223785	0.328272	0.039325	0.035339	0.094838	0.181765	0.090881	0	0.08473	0.113726	0.106364	0.177843	0.02176	0.399279	7.75538	0	0.096704	0.286491	0	0.580501	0.047041	0.147201	0.03357	0.030917	0.034435	0.139961	0.11594	0.05577	0	0
XLOC_019187	1.21313	0.663675	0	0	0.565378	0.073392	0	0.209046	0	0	1.17159	0.089571	0	0	0	0	0	0.899166	0.453186	1.83575	0	0.286748	0	0.345766	0	0.099401	0.161846	0.185349	0.621945	0	0.243147	0.357007	0	0.434682	0.716561	0	0	3.22313	0.352738	1.02904	0.402507	0.275381	0.591782	0.376634	0.287032	0.760864	0.914986	0	0
XLOC_019221	0	1.62384	0	0.6719	0.579681	0.957706	0	0.681971	0	0	0.764419	0.467533	0.102465	0	1.42353	0	0	1.43409	0.640655	5.78916	0.585666	0.514503	0.504386	0.902397	0.324285	0.778268	0.316796	0.604665	1.42029	1.64462	0.634577	0.310578	0.474901	0.607744	1.06256	0.498415	0.255563	0	0.268506	1.00711	1.70703	0.119784	0.386115	1.10583	0.561832	0.579174	0.198998	0	0
XLOC_019249	0	0	0	0	0.94759	0	0	0	0	0	0.937183	0	0	0	0	0	0	0.053279	0.845866	0	0	0	0	0	0	0.265045	0	0	0.082918	0	0	0	0	2.02004	0	0	11.0707	0.687534	0	0	0	0	3.02061	0	0	0	0	0	0
XLOC_019251	0	0	0	0	0	0.605591	0	0	0	0	0	0	0	0	0	0	0	0	0	0	0	0	0	0	0	0	13.3547	0	0	0	0	4.90973	0	0	0	0	0	0	0	0.530695	0	0	0	0	0	1.04638	0	0	0
XLOC_019276	0	0	0	0	0	0	0	0	0	0	0	0	0	0	0	0	0	0	0	0	0	0	0.219966	0	0	0.048487	0	0	0	0	0	0	0	0	0.095326	0	0	0	0	0	0	0	0	0	0.04667	0	0	0	0
XLOC_019304	0	0.370361	0	0	0	0	0	0	0	0	0	0	0	0	3.24675	0	0	0.148674	0	0	0	0.320036	0	0	0	0	0	0.137911	0	0	0	0	0	0	0	0	0.291441	0	0	0	0.299489	0	0.125806	0	0.427138	0	5.90031	0	0
XLOC_019326	0	0	0	0	0	0	0	1.2937	0	0	0	0	0	0	0	0	0	0	0	0	0	0	0	0	0.341762	0	0	0.764702	0	0	0	0	0	1.28099	0	1.69705	24.2402	0	0.121276	0	0	0.946794	1.04638	0	0.19737	0	0	0	0
XLOC_019331	0.605358	0.227684	11.5245	0.513871	4.61478	0.164802	0	0.052157	0	0.901571	0	0.044696	0.117549	0.094373	2.44961	0	0.051608	5.73323	0.094226	0.610697	0.559898	0.071544	0.048219	0.258808	0.124007	0.099203	0	0.046245	0.426736	0.048377	0	0.237531	0.544807	0.061974	0.032506	7.00801	0.146591	0.804177	0.029336	0.128374	0.050213	0.068708	1.34995	0.211435	0.238717	0.126558	0.456582	0	0
XLOC_019337	0	0	0	0	0	0.332677	0	0	0	0	0	0.406015	0	0	4.94488	0	0	0.45287	0	0	0.813768	0	0	2.35098	0	0	0	0	0	0	0	1.07885	0	0.562963	0	20.2433	0	0	0	0.583067	0	1.24827	0	0.853621	0	0	0	0	0
XLOC_019350	0.911006	0.622987	0	0.773326	0.485226	2.20455	0	0.156984	0	1.35678	0.439906	0	0.589664	0	1.63841	0	0.310658	0.750258	1.24785	0	1.14593	0.592169	0	1.4281	0.9953	0.074646	0	0.556753	1.16763	1.01924	2.1911	0.17873	0.546589	0.373059	0.635941	0.750162	1.02949	0	0.353186	10.1425	1.51132	0.75826	0.126972	0.636378	0.431095	0.285687	0	0	0
XLOC_019368	0	0	0	0	0	0.598733	0	0	0	0	0.20778	0	0	0	0	0	0	0	0	0	0	0	0	0.367927	0	0	0	0	0	0	0	0	0	0	0	0	0	0	0.333641	0.09125	1.57045	0	1.34938	0.100193	0.373301	0	0	0	0
XLOC_019386	0	0	0	0	0.064002	0.174469	0	0.496949	0	0	0	0	0	0	13.8309	0	0	0	0.897773	0.242444	1.28032	0	0	2.05491	0	1.02397	0	0.220308	0	0	0	0	0	1.27937	0.154857	0	0.775948	6.12969	8.75806	0.101928	0.159475	5.16441	0.06699	4.40211	0	0	0	0	0
XLOC_019397	1.21342	0.331918	2.56673	2.40343	0.026929	0.562806	0	2.78795	0	0	0	0.92579	0.052361	0	0	0.204237	0	3.06457	0.100732	0.306032	0.089784	0	0	2.59387	0	0.066284	1.2681	0.834271	0.362889	0.064647	7.70151	1.34902	0.242678	1.20084	3.54023	0.078368	0.130595	0	0.960463	9.43516	0.805209	0.030605	0.591925	1.97781	0.0319	5.32733	0	0	0
XLOC_019399	7.01411	0	0	0	0.311325	0	0	22.1588	0	0	0	6.38722	0	0	0	0	4.38506	6.16156	2.3291	0	0	0	0	0	0	0	0	0	0.299664	0	0	0	9.81948	0	0	0	0	0	0	0	0	0	1.14053	0	0	1.22199	0	0	0
XLOC_019403	0	0.763818	11.8132	0	0.024788	0.292815	0	0.449099	6.44741	0	0.898916	2.69399	0.096395	0	0.334798	0	0	1.13449	0.231808	8.82658	0.440776	2.42011	0.415192	0.477527	0.101691	0.610134	0.099343	0.255979	0.668072	28.2064	0.149246	0.182612	0.223383	0.514566	0.139946	3.84127	5.58983	4.35244	0.090214	0.157909	0.123531	0.253547	0.207566	1.32929	0.117455	0.934049	0	0	0
XLOC_019404	0	0.023956	4.44605	0	0	0.042386	0	0	0	0	0	0.465573	0	0	0	0	0	0	0	0	1.21826	0	7.32945	0.998461	0	0	0	1.36483	0	0	0	0	0	0.430362	0	0.288463	0	0	0.033953	0	0.813617	0.132535	1.34269	0.190329	0	5.41959	0	0	0
XLOC_019409	0	0	0	0	0	0	0	0	0	0	0	0	0	0	0	0	0	0	0	0	0.147781	0	0	0	0	0	0.133228	0	0	0.15961	0	0	1.19832	0	0	0	0	0	0	0	0	0.151125	0	0	0.157519	0	0	0	0
XLOC_019423	0	1.78769	0	0	1.37406	2.16418	0	0.711271	0	0	1.99315	0.711112	0.534338	0	0	0	0	0.453242	0.171328	18.7382	0.101805	0.243913	0.803697	1.17646	0.751595	0.450947	0	0.315321	0.705383	0.329861	1.93037	0.404902	0	1.97199	0.147762	0.666447	0.888476	0	0.466736	2.1883	0	1.66573	1.62999	1.0679	0.759591	0	0	0	0
XLOC_019431	0	0.276799	0	0	0	0.61219	0	0	11.6823	0	0	0.298859	0.261994	0	0	0	0	0	0	0	0.149749	0	0	0.576835	0.552777	0	0	0.154607	0.259395	0.485207	0.405637	0	0	0.310788	0.108675	0.098031	0.326725	0	0	0	0.671495	0.153138	0.141037	0.471248	0.159617	0.211556	0	0	0
XLOC_019437	0	0	0	0	0	0	0	0	0	0	0	0	0	0	0	0	0	0	0	0	0	0	0	0	0	0	0	0	0	0	0	0	0	0	0	0	0	0	0	0	17.2586	0	0.249992	0	0	0	0	0	0
XLOC_019470	0	0	0	0	0	0	0	0	0	0	0	0	0	0	0	0	0	0	0	0	0	0	0	0	0	0	0	0	0	0	0	0	0	0	3.14465	0	0	0	0	0	0	0	0	0	0	0	0	0	0
XLOC_019479	0	0	0	0	0	0	0	0	0	0	0	0	0.402617	0	0	0	0	0	0	0	0	0	0	0	0	0	0	0.475182	0	0	0	0	0	0	0	0	0	0	1.1304	0	0	0	4.98496	0	0	0	0	0	0
XLOC_019539	0	0	0	0	0	0	0	0	0	0	0	0	0	0	0	0	0	0	0	0	0	0	0	0	0	0	0	0	0	0	0	0	0	0	0	0	0	0	0.21152	0	0	0	0	0	0.344238	0	0	0	0
XLOC_019550	0.795288	0.326312	0	0.337548	0.264745	0.336792	0	0.137043	0	0.592219	1.53611	0	0.926575	0	0	0	0	0.785951	0.396125	2.40691	0.117691	1.45686	0.295625	0.340009	0.217219	1.56394	3.12998	0.060754	0.611589	0.127111	0	0.234042	0	0.40709	0	0.19261	1.28389	0	0	0.337302	0.52774	0.120354	0.055422	0.802452	0.250891	0.332531	0	0	0
XLOC_019554	0	0	0	0	0	0	0	0	0	0	0	0	0	0	0	0	0	0	0	0	0	0.415935	0	0	0	0	0	0	0	0	0	0	0	0	0	0	0	0	0	13.807	0	0	0	0	0	0	0	0	0
XLOC_019591	0	0	0	0	0	0	0	0	0	0	0	0	0	0	0	0	0	0	0	0	0	0	0	0	0	0	0	0	0	0	0	0	0	0	0	0	0	0	0	0	0	0	0	0	0	0	0	0	0
XLOC_019598	0	0	1.66014	0	0	0.079134	0	0.180322	0	0	0	0.057948	3.52211	0	0	0	0	0	0	0	0	0	0.069462	0.074564	0	1.28615	0	1.97853	0.033531	0.18816	3.46068	0.718558	1.09874	2.98626	4.87459	4.73928	0.337871	0	0.532474	0	0	1.00956	0.401083	0.46702	0	0.16408	0	0	0
XLOC_019606	0	0	0	0	0	0	0	0	0	0	0	0	0	0	0	0	0	0	0	0	0	0	0	0	0	0	0	0	0.595167	0	0	0	0	0	0	0	0	0	0	3.93894	0	0	0	0	0	0	0	0	0
XLOC_019607	1.13029	0	0	0.719601	0	0.03419	0.301179	0	3.26221	0.84168	0.272896	0.041727	0	0.528623	1.52459	0.856097	0.67451	0.093085	0	0.997725	0	0	0.090032	0.161077	0.077179	0.046307	0	0	0	0.225817	0.113271	0.055438	0	0.057857	0	0	0.364942	1.50151	0.054775	0.059923	0.18751	0.085525	0.039384	0.043864	0	0	0.710419	16.9831	3.94104
XLOC_019650	0	1.84943	0	0	0.112537	1.02259	0	0.873806	0	0	0	0.374404	0.656441	0	0	0	0	0.417611	0.315718	0.852599	0.250137	0.099883	0	0.722647	0	0.276997	0	0.258251	1.29986	0.135079	3.38783	0.829045	10.1415	0.086522	1.54299	0.081874	7.64053	10.7781	0.327653	0.716895	0.560824	0.127899	0.706753	0.787161	0	0.353377	0	0	0.841947
XLOC_019690	0	0.770467	0	0	0.656353	1.02241	0	1.21341	0	2.09746	3.40028	0.415935	1.2762	0	0	0.71113	0	2.55164	1.1399	1.06557	1.14627	0.249666	0.074787	2.20772	0.961655	1.38475	0	0.215173	1.08303	0.337642	1.12909	0.552604	2.53494	0.144179	0.226872	0.477517	1.13679	0	0.887243	3.13589	0.700911	1.17221	0.883292	0.983785	0.888581	0.147216	0.708144	0	0
XLOC_019720	0	0	0	0	0	0	0	0	0	0	0	0	0	0	0	0	0	0	0	0	0	0	0	6.45035	0	0	0	0	0	0	0	0	0	0	0	0	0	0	0	0	0	0	0	0	0	0	0	0	0
XLOC_019765	0	0	0	0	0.423511	0	0	0	0	0	0	10.2387	0	0	0	0	0	0	8.07941	0	4.89499	0	0	9.79039	0	0	3.13999	0.097188	0.652238	0	0	0	0	0	0	13.8653	0	0	0	0	0	0	0	0	0	0.265974	0	0	0
XLOC_019820	0	0	0	0	0	0	0	0	0	0	5.45424	0	0	0	0	0	0	0	0	0	0	0	0	0	0	0	0	0	0	0	0	0	0	0	0	0	0	0	0	0	0	0	0	0	0	0	0	0	0
XLOC_019835	0	2.26372	0	7.02502	0.68873	0.125166	0	0.356516	0	3.0813	0.999043	0	1.07132	0	0	1.04469	0	0.51116	0.515256	0	2.60245	0.122258	0	2.65358	1.13018	0.339047	0	0	3.18208	0	1.24402	0.202952	1.24132	0.317712	2.11082	1.90408	0	0	1.00263	0.438743	0.343227	0.469647	2.7394	0.80291	0.652689	1.08134	21.3263	0	1.03055
XLOC_019888	0	0	0	0	0	0	0	0	0	0	0	0	0	1.8749	5.40735	15.1819	0	0	0	0	0	0	0	0	0	0	0	4.59371	0	0	0	0	0	0	0	0	0	0	0	0	0	0	0	0.466728	0	0	0	0	0
XLOC_019889	0	0	0	0	0	0	0	0	0	0	0	0	0	0	0	0	0	0	0	0	0	0	0	0	0	0	0	0	0	0	0	0	0	0	0	0	0	0	0	0	0	0	0	0	0	0	0	0	0
XLOC_019957	0.850303	0.116295	0	0	0	0.051441	0	0.146523	0	0	0	0	0	0	0	0	0	0.350133	0	0.214451	0.125832	0.150739	0.903072	0	0.116123	0.975408	0.226881	0.714526	0.217965	0.067952	0.170425	0.083411	1.5305	0.043525	0.319613	0.123561	0.274542	0.451828	0.041207	1.80318	0.282123	0.193019	0.177767	0.131994	0.067062	0.177767	0	0	0
XLOC_019964	0	0.05078	0	0	0	0.044923	0	0	0	0.276479	0.179284	0.027413	0.024032	0	0	0	0	0.152884	0.092466	0.04682	0.027472	0	1.65616	3.73024	0.025352	0.015211	0.012383	0.028363	0.07138	0.029671	0.037208	0.072842	0	0.047513	0.009968	0.035968	0	0	0	0	0	0.056187	0.051747	0.11527	0.248899	0.019405	0	0	0
XLOC_019986	1.0187	1.04496	0	3.89137	0.271295	0.431405	0	0.175542	0	0	0.983823	0.376078	0.395625	0	0	0	0	0.503372	0.253703	0.256923	0.226129	0.481582	0.054096	1.01623	0.556482	0.166941	0.135908	0.077822	1.04453	0.08141	0.816713	1.09923	0.611207	0.10429	0.054702	0.542783	0.65783	0	1.13545	2.48434	0.337998	0.924985	0.212973	0.632543	0.723089	0.106487	0	0	0
XLOC_019989	0	0	0	0	0	0	0	0	0	0	0	0	0	0	0	0	0	0	0	0	0	0	0	0	0	0	0	0	0	0	0	0	0	0	0	0	0	0	0	0	0	0	0	0	0	0	0	0	0
XLOC_019994	7.20559	0.9855	0	0	0	0	0	1.24166	0	0	0	14.0985	0.932788	0	0	0	0	2.07695	0.672943	1.81729	0	0.638693	0	12.8358	0.984038	1.47602	0.240328	1.65136	2.7706	0.575834	2.16631	0.706832	4.32323	0.737675	0.38692	0.174511	4.07138	1.91443	0.174595	1.91005	0.597688	0.272611	0	0.838903	1.13658	0.753211	0	0	0
XLOC_020007	0	0	0	0	0	0	0	0	0	0	0.490865	0	0	0	0	0	0	0	0	0	0	0	0	0	0	0	0	0	0	0	0	0	0	0	0	0	0	0	0	0	0	0	0.03542	0	0	0	8.05043	0	0
XLOC_020011	0.794343	1.1679	0	0.168574	0.687519	0.384448	0.070554	0.273761	2.29262	0	0	1.2903	0.668398	0	0	0	0	1.57003	0.76658	0.601012	0.617141	0.633686	0.506184	0.566008	1.95265	1.59463	0.344419	0.849548	1.52716	1.49178	0.636838	0.545448	0.953186	0.508258	0.725119	0.192381	0.192355	0.211046	0.519678	1.22127	0.658891	1.20211	0.525881	0.863153	0.689131	0.456687	0.099854	11.9354	0
XLOC_020017	0	0.048687	0	0	0.237008	0	0	0	0	0	0	0	0	0	0	0	0	0	0.088656	0	0	0.042072	0	0.608772	0.194461	0.058337	0	0	0.638765	0.056897	0.570795	0	0	0	0	3.41412	0	0	0.13801	0	0	0	0.049615	4.19975	0.112303	1.6373	0	0	0
XLOC_020018	0	0	0	0	0	0	0	0	0	0	0	0	0	0	0	0	0	0	0	0	0	0	0	0	0	0	0	0.789363	17.4471	0	0	0	0	0	0	0	0	0	0	0	0	2.31159	0	0	0.035432	11.4587	0	0	0
XLOC_020037	0	0	0	0	0	0	0	0	0	0	0	0	0	0	0	0	0	0	0	0	0	0	0	0	0	0	0	0	0	0	0	0	0	0	0	0	0	0	0	0	0	0	0	0	0	0	0	0	0
XLOC_020058	3.57965	0.489585	0	0	0.476654	0	0	1.23368	0	0	0	0	0	0	0	0	0	0	0.222873	0	0.264867	0.21153	0	0	0	0	0.477568	0	0.917602	0	0	0	0	0	0	0.17339	0	0	0.52042	0.75911	0	0.54172	0.748371	1.11135	0.28232	0	0	0	0
XLOC_020151	0	0.270896	0	0	0	0	0	0.819141	0	0	0.382572	0	0.205125	0	0	0	0	0	1.72647	0	0.762088	0	0	0	0	2.2721	0	0.726285	0.304635	0	0	0	0.950701	0.040555	0	1.15128	0	7.15687	0	0.084006	0.262869	0	0.717751	0	1.06224	0.496905	0	0	0
XLOC_020155	0	1.28788	0	0	0	0.670204	0	0.190898	0	0	0	0.245385	0.860464	0	0	0	0	0.273702	0	0.279397	0.57379	0.065464	0	1.10512	1.05903	0.726177	0.295592	0.423145	0.709941	0.177062	0.444077	0.108671	3.98803	0.396947	0.17846	0.321962	0	0	0.322116	0.469854	0.367564	0.335299	0.463207	0.60189	0.69897	0.347406	0.557036	0	0
XLOC_020196	0	0.787624	0	6.28518	0.109546	1.6922	0.292286	0.850585	0	1.22524	0.794515	0.850394	0.425998	0	0	0.830818	0	1.76156	2.56107	4.14971	0.121745	0.194458	0	0.703443	1.12351	1.07854	0.768292	0	1.26531	1.18341	0.32978	0.484208	0.987195	0.336891	2.12045	1.11577	0.531249	2.62291	1.03657	3.1403	0.54592	0.373499	0.343986	2.04331	1.68697	2.06392	1.241	0	0.819572
XLOC_020233	0	2.87688	0	4.69885	0.147416	1.33952	0	1.14463	0	0	1.06917	0.653927	0.286632	0	0	0	0	1.45878	0.137857	0	0.327663	0.261681	0.235157	0.31554	0.90714	0.725696	0	1.35317	0.567576	0.530835	0	0.651597	0	0.680029	0.118895	1.50149	0.7149	1.17655	0.214602	0.234771	0.734642	0.167539	1.8516	0.687419	1.04776	0	0	0	0
XLOC_020248	0	0	0	0	0	0	0	0	0	0	0	0	0	0	0	0	0	0	0	0	0	0	0	0	0	0	0	0	0	0	0	0	0	0	0	0	0	0	0	0	0	0	0	0	0	0	0	0	0
XLOC_020280	0	0	0	0	0	0	0	0	0	0	0	0	0	0	0	0	0	0	0	0	0	0	0	0	0	0	0	0	0	0	0	0	0	0	0	0	0	0	0	0	0	0	0	0	0	0	0	0	0
XLOC_020286	0	0	0	0	0	0	0	3.13901	0	0.521729	0	0	0	0	0	0	0	0	0	0	0	0	0	0.599076	0	0	0	0	0	17.3011	13.9022	0	0	0	0	0	0	0	0	0	0	6.04361	0	0.924457	0	0	0	0	0
XLOC_020294	0.450228	0.277097	2.85706	1.33765	0.749386	0.408566	0	2.40507	0	0.670533	1.95665	0.797815	0.757686	0	0.40486	0.227339	0.076765	7.26738	1.6819	0.11355	0.899462	0.372471	0.239084	0.128324	0.553372	0.110672	0.090099	0.17197	0.692465	0.539699	0.72191	0.044165	0	0.253508	0.459344	3.07494	1.59904	0	0.109093	0.28643	1.26974	1.05608	0.094126	0.803732	0.177543	1.50602	0	0	0
XLOC_020306	0	0	0	0	0	0.648293	0	0	0	0	0	0.791209	0	0	0	0	0	0	0.133438	0	0	0.253294	0	0	0.292688	0	0.142964	0	0.274692	0	0	0	0	0.219411	0.230168	0	0	0	0	0	0	0	0	0	0	0	0	0	0
XLOC_020310	0	1.13673	0	0.953409	0.29911	0.543584	0	0.232248	7.77986	2.00727	0.650815	0.431221	0.290791	0	0	0.226851	0.0766	0.924969	0.335658	1.9262	0.166209	0.37167	0.143142	0.896334	0.797597	0.80985	0.569398	0.720723	0.86372	0.502636	0.450224	0.220351	0.808645	0.252963	1.51981	0.391701	4.27912	0.238724	0.326574	0.905078	0.521712	0.373934	0.250463	0.418437	0.248026	0.845313	0.790644	0	0
XLOC_020314	0	1.41763	0	0	15.2373	0	0	0	0	0	0	0	0	0	0	0	0	0.20487	0	0	0	0	0.044034	0	0.113242	0	0	0	0	0.066267	0.166199	0	0	0	0.979584	0.120496	0.669332	0	0.040185	0	0	0	0	0	0	0	0	0	0
XLOC_020325	0	0	0	0	0	0	0	0	0	0	0	0.364742	0.1279	0.308051	0	0	0	0.081367	0.123028	0	0.073104	0.116767	0.052466	0.563198	0	0	0	0.377379	0	0.157912	0	0.096918	1.77835	0.404588	0	0	1.595	0	0	0.419036	0.65562	22.7266	0	0.153369	0.077922	0	0	0	0
XLOC_020333	0	0.974301	0	0	0.474285	0	0	0	0	0	0	0	0.307396	0	0	0	5.26331	0.195557	0	1.19776	0.5271	0.280638	0	0	0.972856	0.194567	0.158398	0	0.91304	0.379527	0	0.232933	2.8494	0.243098	1.02006	0.230038	0.766689	0	0.230148	0.755336	0.393931	0.539027	0.82739	0.737218	0.374555	0.744652	0	0	0
XLOC_020339	0.551533	1.1692	0	0.23409	0.550802	0.066733	0	0	3.18364	0	0.266324	1.0995	0.285591	0	0	0	0	0.136264	0.206035	0.834596	0.081618	0.260731	0.205016	1.10038	0.677886	0.271148	0.147162	0.126399	1.69655	0.044076	0.110543	0.757437	1.65455	0.282317	0.059232	0.16029	1.51365	0.293069	0.213823	0.350879	0.091497	0.250396	0.38435	0.256847	0.739471	0.403568	0	0	0.274723
XLOC_020340	0	1.18552	0	0	0	0.449483	0	0	0	0	1.19589	0	0	0	0	1.25053	0	0	0	0	0.183249	0	0	0	0	0	0	3.02709	0	0	0	0.242941	2.97182	0.126771	0.132986	0.959684	0	0	0	0	0	0	0	0	0.58597	0	0	0	0
XLOC_020342	0	0.045491	0	0	8.01635	11.1879	0	0	0	0	0	0	0.947264	0	0	0	0	0.054784	5.13575	0	0.049221	0.039309	0.176625	0	4.17893	0	0.088748	0.050818	0.085261	0.106322	0	0	0	0	3.07196	0.35444	0.214783	0	0.193423	0.070534	0.110357	0.704689	0.092715	0.154895	7.71228	0	0	0	0
XLOC_020346	1.00948	0.552261	0	1.71383	0.470466	0.610711	0.179325	0	0	0.751718	0.974912	0.372671	0.261361	0.314748	10.8931	3.05837	0	0.665084	0.817067	1.78217	3.80938	0.119305	0.160819	0.719302	0.689302	1.158	0.134677	0.23135	0.905689	0.242017	0.202329	0.099025	1.21134	0.775094	0.271031	0.195588	0.977806	1.07282	0.097841	0.428146	0.502404	0.305535	0.281392	0.94022	0.557309	0.527612	1.26897	0	0
XLOC_020371	0	0	0	0	0	0	0	0	0	0	0	0	0	0	0	0	0	0	0	0	0	0	0	0	0	0.393042	0	0	3.38144	0	0	0	0	0	0	0	0	0	0	0	0	0	0	1.11693	0	0	0	0	0
XLOC_020423	0	0	0	0	0	0	0	0	0	0	2.53845	0	0	0	0	0	0	0	0	0	0	0	0	0	0	0	0	0	0	0	0	0	0	0	0	0	0	0	0	0	0	0	0	0	0	0	0	0	0
XLOC_020424	0	1.34844	0	0.929917	0.29174	0	0	2.26525	0	0	1.05797	0.323535	1.13451	0.683123	0	1.10631	0	1.44348	0.545645	4.97312	0.162114	0.258937	0.349038	1.56116	1.49605	0.538565	0.14615	1.67372	0.842438	0.875449	2.19565	0.214922	1.31454	1.68225	0.823537	0.4245	0	0	0.74323	0.696929	1.45388	0.331564	0.763411	0.340106	2.41914	1.14512	1.65249	0	0
XLOC_020429	0	0.402528	0	4.99667	1.56759	0.356105	0	0	0	0	0	0	0.761996	0	0	0	0	0	0.73297	0	0	0.347833	0.312577	0	0.803862	0.964614	0	0	0	0	1.17978	0	0	0.301304	0	0.285117	0	0	0	1.24826	0.976504	0	0.820397	1.82747	1.39271	0	0	0	0
XLOC_020433	0	0.096798	0	0	0	0	0	6.0979	0	0	0	0	0	0	0	0	0	0	0	0	0	0	0	0	0	19.717	0.094422	3.24399	0	0	0	0	0	0	0	0	0	0	4.45875	0	0	2.35632	0	0	0.111637	0	0	0	0
XLOC_020455	0	0.539236	0	0	0	0.477046	0	0	0	0	0	0	0	0	0	0	0	0	0	0	0	0	0	0	0	0	0	0	0	0	0	0	0	0.403634	0.423422	0	0	0	0	0	0	0	0	0	0.621902	1.64854	0	0	0
XLOC_020487	4.6905	0	0	0	1.87372	0	0.166646	0	0	0	0.452989	0	0	0	0	0	0	0	0	0	0	0	0	1.47057	0	0	0	0	0	0	18.9903	0	7.87983	0	3.32465	2.90813	0	0	0.636459	0	0	0	0	1.09217	0	0	0	0	0
XLOC_020496	0	0.688145	0	0	0.66997	0	0	1.73402	0	0	0	0	0.651337	0	0	0	0	0	0.469895	0	0.093072	0	0	0.896286	0.171781	1.2368	0	0	2.41829	0.100522	0.252112	0.12339	3.01878	0.128774	0.067544	0	0	0	0.121914	1.06698	0.626021	0.095178	0.262972	0.19526	0.396819	0.394458	0.316241	0	0
XLOC_020510	0	0.213388	0.900075	0.692309	0.066103	1.54026	0.062991	0.061103	0	0.05281	0.171226	0.267048	0.13771	0.088448	0.573952	0.214859	0.036275	0.140172	0.061817	1.00162	0.062969	1.15665	0.05649	0.181919	0.271182	0.493929	0	0.119189	0.481749	4.33561	0.099499	0.048697	0.2553	4.22915	2.08305	2.65881	0.103041	0	0.013747	0.631647	1.14122	6.11208	1.63091	4.92646	1.26407	0.956309	0.374426	2.13118	0
XLOC_020555	1.47938	0.758748	0	0	1.87139	5.23569	0	3.44148	0	0	0	0.764602	2.39388	0	0	0	0	0.304585	0.506593	0.373106	0.547313	2.05437	1.37479	0.105413	0.505082	2.24251	0.740125	2.03424	0.948053	9.33972	0.148255	0	0	0.189315	0.595789	1.89893	7.88129	0	1.3263	0.627442	0.613556	7.61189	0.206188	0.574116	1.86681	0.154642	0	0	0
XLOC_020600	0	0	0	0	0.789353	0	0	0	0	0	0	0.43769	0.7674	0	0	0	0	0	0.369084	0	0	0.7006	0.314794	0	2.42869	0	0.395433	1.81142	0	0.947472	0	1.16301	0	0.303441	0.636635	1.4357	0	0	0	1.25711	0	0.897104	0	0.460108	0.467529	1.23933	0	0	0
XLOC_020638	0	0.409926	0	0	0	0	0	0	0	0	0	0	0	0	0	0	0	0	0	0	0	0	0	0	0	0	0	0	0	0	0	0	0	0	0	0	0	0	0	0	0	0	0	0	0	0	0	0	0
XLOC_020646	0	0	0	0	0	0.531454	0.115595	0	0	0.242282	0	0	0	0	0	0	0	0	0.020257	0	0	0.038453	0	0	0.044433	0	0	0	0	0	0	0	0	0.049963	0	0	0	0	0.015767	5.72672	0	0	0.022674	0	0.02566	0	0.163598	0	0
XLOC_020663	0	0	0	5.94991	0	0	0	0	0	0	0	0.25876	0	0	0	0	0	0	0.1091	0	0	0.103548	0	0	0	0	0	0	0	0	0	0	0	0	0	0.169755	0	0	0	0	0	0	0	0	0	0	0	0	0
XLOC_020669	0	0.874325	0	5.42659	0.425617	0.193372	0	0	0	2.3802	0	0.472002	0	0	0	0	0	0	0.199009	0	0	0	0	0	1.30954	0	0.852865	0	0	0.255437	0	0	1.91776	1.47253	0	1.2386	3.09607	0	0	0.338915	0	1.20929	0.222747	0	0	0	1.6072	0	0
XLOC_020711	0	0.023866	0	0.059251	0.004647	0.190022	0.037198	0.036083	0	0	0.202228	0.025768	0.009036	0	0.125532	0	0.011901	0.028742	0.069533	0.052811	0.092963	0.024748	0.007413	0.268571	0.057193	0.028596	0.004656	0.042657	0.617284	0.044624	1.28706	0.082164	0.376906	1.33983	0.052473	0.101428	0.056341	0	0.111624	0.051807	0.486336	0.882008	0.097283	0.010835	0.297267	0.029185	0.017548	0	0.034768
XLOC_020734	0	0	0	0	0	0.112039	0	0.035458	0	0	0.198726	0.334248	0	1.41148	0.74015	0	0.035085	0.355874	0.486843	0.363278	0	0.109436	0.010927	0.762439	0	0	0.027453	0	0	0	0	0.201853	0	0.021066	0.011049	2.31238	0.697608	0	0.708008	0	1.2972	0.01557	0.01434	0.047914	0.032458	0	9.10511	0	0
XLOC_020776	0	0.526811	0	0	0.256449	0.466054	0	0.663744	0	0	0	0.853193	0.997266	0	0	0	0	0	3.5973	0	0.855019	2.95899	0.613631	2.19569	3.68221	0.631222	2.05552	0	2.46843	1.23128	1.54404	2.64492	4.62207	0.394333	0.206833	0.559723	0	0	0.186664	0.408415	1.27801	1.45728	1.87898	1.49482	0.911359	1.61055	0	0	0
XLOC_020791	0	0	0	0	0	0	0	0	0	0	0	0	0	0	0	0	0	0	0	0	0.542512	5.84909	0	0	0	0	0	0	0	0	0	2.51732	0	0.562963	0	11.1871	0	0	0	0	0	0.554788	0	0	0	1.53285	0	0	0
XLOC_020827	2.92766	0.60062	0	13.6686	0.779676	0.531351	0	1.51347	0	0	1.41371	0.432325	0	0	0	0	0	0	0	0	1.51637	0.173003	0	0	1.59928	0	0.781171	0	0.375237	9.1246	0	0.287189	0	0.299721	0.471623	0.709048	0.472635	0	0.851265	0.620849	0.485687	1.32916	0.204022	0	0	0.306033	0	0	0
XLOC_020893	0	0.540724	0	0	0	0	0	0	0	0	0.318182	0.486514	0	0	0	0	0	0	0	0.166185	0	3.07607	0	0.84513	0	0.053991	0	0	0	25.1706	0	0.064637	0	0	0	0	0	0	0.159661	0	0	0.548446	0	0	3.274	0.964301	0	0	0
XLOC_020897	0	0	0	0	0	0	0	0	0	0	0	0	0	0	0	0	0	0	0	0	0	0	0	0	0	0	0	0	0	0	0	0	0	0	0	0	0	0	0	0	0	0	0	0	0	0	0	0	0
XLOC_020939	0	0	0	0	0	0	0	0	0	0	0	0	0	0	2.67481	0	0	0	0	0	0	0	0	0	0	0	0	0	0	0	0.596186	0	0	0	0	0	0	0	0	0	0	0	0	0	0	0	0	0	0
XLOC_020954	0	0	0	0	0	0	0	0.379282	0	0	0	0	0	0	0	0	0	0	0	0	0	0	0	0	0	1.17227	0	0	0	0	0	0	0	0	0	0	0	0	0	0	0	0	0	0	7.11728	0	0	0	0
XLOC_020963	0	0	0	0	0	0	0	0	0	0	0	0	0	0	0	0	0	0	0	0	0	0	0	0	0	0	0	0	0	0	0	0	0	9.07252	8.00319	0	0	0	0	0	0	0	0	0	0	0	0	0	0
XLOC_020973	0.426236	0.437218	0	1.62818	0.056756	0.025786	0.075717	0.073448	0	0	0	0.597946	0.055178	0	0	0	0.072674	0.386128	0.106152	0	0.094615	0.100749	0.022634	0	0.174628	0.06985	0.426487	0	0.109261	0.170313	0.34172	0	0.511469	0.130908	5.5846	0.165167	0	0.45298	0.041312	0.045194	0	0.032252	0.08911	0.033083	0.201698	1.11388	0	0	0
XLOC_020977	0	0	0	0	0	0	0	0	0	0	0	0	0	0	0	0	0	0	0	0	0	0.311623	0	0	0	0	0	0	0	0	0	0	0	0	0.283172	0.255436	0	0	0	0	0	0	0	0	0	0	0	0	0
XLOC_021003	0	0	0	0	0	0	0	0	0	0	0	0	0	0	0	0	0	0	0	0	0	0	0	0	0	0	0	0	0	0	0	0	0	0	0	0	0.078911	0	0	0	0	0	0	0	0	0	0	0	0
XLOC_021008	21.1339	0	0	0	0.562826	0.255711	0	0.728356	0	0	0	0.156041	0	0	0	0	0	0.174048	0.263165	1.59903	0.31275	0.249771	0.112227	0	0.577236	0	0.140976	0	0.270872	0	3.38869	0	0	0.43272	0.113484	0.511841	0	0	0.204835	0.672259	4.20724	0	0.441832	0	0.166679	0.220917	0	0	0
XLOC_021010	0	0	0	0	0.21383	9.71506	0	0	0	0	0	0	0	0	0	0	0.273803	0	0	0	0	0	0	0	0	11.9738	0.10712	0.122676	0	0.769992	0	0	0	0	0.25869	0	0	0	0	0	0	0.486039	0	0	0	0	0	0	0
XLOC_021145	0.618688	0.719247	0	0.78778	0.617869	0.074858	0	0.63967	0	0	0.597503	0.502485	0.160183	0	1.11269	0	0.105488	1.1719	0.154081	1.09225	1.64802	0.365598	0.197125	0.969859	0.422459	0.456246	0.165081	0.567159	1.74453	0.939407	0.496012	0.06069	2.22722	0.570047	0.465106	0.299679	1.99759	1.31502	0.419752	0.721604	0.205276	0.421327	0.08623	0.09604	0.585536	0.064672	1.39991	0	0
XLOC_021189	0	0	0	0	0	0	0	0	0	0	0	0	0	0	0	0	0	0	0	0	0	0	0	0	0	0	0	0.130378	0	0	0	0	0	0	0	0	0	0	0	0	0	0	10.7041	0	0	0	0.21454	0	0
XLOC_021229	0	2.08185	0	0	0.178841	1.62507	0	0.154293	0	0	0.864732	2.57832	0	0	0	0	0	0.14748	0.724726	0	0.066252	1.00531	0	0.382806	0.12228	0.733664	0	0.068401	0.459047	0.357776	0	0	0	0.274998	0.576961	0.130112	0	0.475787	2.0394	0.09494	0.445625	0.609762	0.249591	0.20849	0.564942	0.187193	1.57578	0	0
XLOC_021235	0.836685	0.45773	0	1.06536	0.334231	0.354322	0	0.288353	0	0	0	0.061776	0.433247	0	1.50475	0	0.570628	0.206715	0.104186	1.2661	0	0.197767	0	1.78853	0.914101	0.411337	0.111624	0.575249	0.428949	1.40414	0.670784	0.246224	0	0.042828	0.179711	0.770017	0.135072	4.00132	0.202733	0.709719	0	0.506473	0.291533	0.19482	0.263951	0.08746	2.94493	0	0
XLOC_021248	0	0	0	0	0	0	0	0	0	0	0	0	0	0	0	0	0	0	0	0	0	0	0	0	0	0	0	0	0	0	0	0	0	0	0	0	0	0	0	0	0	0	0	0	15.906	0	0	0	0
XLOC_021252	0.620525	0.169737	3.93774	0	0	0	0	0	0	0	0	0	0	0	0	0	0	3.62834	0	0	0	0.293347	0	0	0	0.050845	0.206964	0	0	0	4.47737	0.060871	1.86153	0	0.199923	0	0	0	0.030071	0.065795	0	0	0.129729	0.385302	0	4.34592	0	0	0
XLOC_021266	0	0.524395	0	0	0.510545	0.579895	0	0	0	0	0	0	0	0	0	0	0	0.157881	0.11936	0.483498	0	0.113285	0	0.273203	0.785425	0	0.127881	0	4.17709	1.07242	0	0.376113	0	0	0	0.092859	0.309489	1.01869	0.185808	0.203271	0.318036	0	0	0.595185	0.453589	0.400791	0	0	0
XLOC_021273	0	0	0	0	0	0	0	0	0	0	0	0	0	0	0	4.70519	0	0	0	0	0	0	0	0	0	0	0	0	0.477726	0	0	1.91956	0	0	0	0	0	0	0	0	0	0	0	0	0	0	0	0	0
XLOC_021279	0	0	0	0	0	0	0	0	0	0	0	0	0	0	0	1.08637	0	0	0	0	0	0	0	0.613212	0	0	0	0	0	0	0	0	0	0	0	0	0	0	0.104263	0	0	0	0	0	0	8.54609	0	0	0
XLOC_021321	0	0	0	0	0	0	0	0	0	0	0	0	0	0	0	0	0	0	0	0	0	0	0	0	0	0	0	0	0	0	0	0	0	0	0	0	9.80897	0	0.025604	0	0	0	0	0	0	0	0	0	0
XLOC_021404	0	0	0	0	0	0	0	0	0	0	2.579	0	0	0	0	0	0	0	0	0	0	0	0	0	0	0	0	0	0	0	0	0	0	0	0	0	0	0	0	0	0	0	0	0	0	0	0	0	0
XLOC_021443	0	0	0	0	0	0	0.544886	0	0	0	0	0	0	0	0	0	0	0	0	0	0	0	0	0	0	0	0	0	0	0	0	0	0	0	0	0.148575	0	0	0	0	0	0	0	0	0	0	0	0	0
XLOC_021481	1.58305	0.811918	0	0	0.368888	0.574624	0.421822	1.22755	0	0	0.38221	0.409091	0.307396	0.246791	0	0.399674	0	2.34669	0.295687	2.79476	0.468533	0.280638	0.084064	1.0152	1.08095	0.843123	0.211197	0.241866	0.608693	1.51811	0.951865	0.6988	2.3745	0.486195	0.510031	0.268377	4.34457	0	0.460296	0.923189	0.787862	1.13795	0.551593	0.737218	0.374555	0.330957	0	0	0.394264
XLOC_021490	0	2.46922	0	0	3.08622	0.029519	0.173358	0.084082	0	0	0	0.396297	0.694826	0.304275	0	0	0.083196	0.200923	0	0.123062	7.8707	0.461341	2.38383	0.069537	0	0	0.553329	0	0.312697	0.038994	0	1.24449	0.292758	0.07493	0	0.827223	0.078772	0.51856	0	0	0.080948	0	0	0	0	0.051006	0.24535	0	0.243049
XLOC_021522	0.497233	0.102009	0	0.422086	0.13242	0.045122	0	0.085683	0	0.185135	0	0.110139	0	0	0	0.502148	0.466287	0.204748	0.015479	0.313511	0.055187	0.132222	0.039607	0.03543	0.169763	0.142598	0.016584	1.86126	0.38238	0.139077	0.697619	0.024388	0.596663	0.025452	0.0267	0.132467	0.280952	0	0.060241	0.210889	0.041244	0.244556	0.034651	0.154373	0.117647	0.025988	0	0	0
XLOC_021536	0	0.293993	2.09857	0.140361	0.132105	0.3001	0	0.113972	0	0	0.159689	0.024417	0.085621	0	2.08164	0	0	0.299584	0.205899	0.417023	0.171286	0.175878	0.070245	0.424153	0.18065	0.162582	0.04412	0.151579	0.466243	0.13214	0.331411	0.162201	0.992077	0.101567	0	0.256295	1.22792	0	0.080131	0.105194	0.384034	0.075069	0.414824	0.102671	0.312981	0.207413	0.665137	0	0.164725
XLOC_021564	0	0	0	0	0	0	0	0	0	0	0	0	0.239388	0	0	0.466876	0	0	0	0	0	0	0	0	0	0	0	0	5.3328	0	0	0	0	0	0	0	0	0	0	0	0	0	0	0	0	0	0	0	0
XLOC_021572	0	0.960656	4.05206	1.4906	1.12659	1.25548	0	0.770227	0	0.475495	0.308337	0.495035	0.206653	0	0	0	0.108873	0.92027	0.437319	0	0.448847	0.754657	0.101725	0.500489	1.22084	0.523205	0.127783	0.243898	0.613808	0.969548	0.575918	0.344507	0.191557	0.898848	0.480029	0.309295	1.08238	0	0.912856	0.473937	0.529655	0.603952	0.400484	0.619511	0.503603	0.233616	0.40134	9.59437	0.159031
XLOC_021607	0	0	0	0	0	0	0	0	0	0	0	0	0	0	0	0	0	0	0.497886	0	0	0	0	0	0.468035	0	0	0	0	0	0	0	0	0	0	0.018445	1.53687	0	0	5.73344	1.20028	0	0	0	0	0	0	0	0
XLOC_021608	0	0	0	0	3.82356	0	0	0	0	0	0	0	0	0	0	0	0	0	0	0	0	0	0	0	0	0	0	0	0	0	0	0	2.99624	0	0	0	0	0	0	0	0	0	0	0	1.77235	0	0	0	0
XLOC_021631	2.17103	0.29693	0	6.45024	0.578175	1.44477	0	1.49644	0	0	2.09669	0.320594	0	0	1.95226	1.09625	0.370167	1.60916	0.675856	0.547546	3.85536	0.513167	0.691729	0.618786	0.592979	0.17789	0.289642	0.331702	0.55652	0.867491	0.870276	0.212968	3.90775	0.222261	2.21499	1.15676	0.350486	0	0.315632	2.99257	1.0805	0.821374	0.605176	0.505521	1.19857	0.453883	0	0	0
XLOC_021660	0.11521	0.070907	0	0.244496	0.122728	0.00697	0	0.079411	0.665033	0.085792	0	0.102077	0.029829	0.035922	0.207201	0	0	0.360548	0.043039	0.029057	0.051148	0.061272	0.036708	0.098511	0.110136	0.236001	0.007685	0.026404	0.16243	0.064449	0.046183	0.011302	0.069124	0.017692	0.111356	0.061386	0.130194	0	0.044666	0.073295	0.057339	0.06974	0.048172	0.071537	0.063605	0.036129	0.086895	3.46217	0.114774
XLOC_021728	0	0	0	0	0.446983	0.473853	0	6.36288	0	0	0	0.330465	27.8113	0	0	0	0	0.09215	0	0	0.165586	0.79345	0	0	0	0.091683	0	1.28218	1.0039	0	0	0	13.4269	0	0.060084	0.054199	0.180639	0	0	0.118643	11.1376	0.084666	2.49524	6.33988	1.94147	0	0	0	0
XLOC_021810	0	0.205423	0	0.424994	0.733325	0.090866	0	0.345091	0	0	0.241757	0.036966	0.064812	0.156101	0.450208	0	0.426817	2.14404	0.311716	0.252537	0.037045	0.088755	0.079759	0.142697	0.615355	0.246137	0.066794	0.229479	0	0.08002	0.802771	0.24556	0	0.410041	0.107536	0.897278	5.65775	1.33018	0.50951	0.159256	0.332228	0.719779	0.03489	0.738322	0.118458	0.837353	0.377613	0	0
XLOC_021834	0	0.229278	0	0	0.803601	0	0	0	0	0	0	0	0	0	0	0	0	2.31939	0.125249	0	0.74424	0.118874	0	0.191121	0	0	0	0	0.085945	0	0	0	0	0	0	0.064961	0	0	0	0	0	0.355171	0	0	0	0	0	0	0
XLOC_021845	0	0	0	0	0	0	0	0	0	0	4.13962	0	0	0	0	0	0	0	0	0	0	0	0	0	0	0	0	0	0	0	0	0	0	0	0	0	0	0	0	0	0	0	0	0	0	0	0	0	0
XLOC_021859	0	0	0	0	0	0	0	0	3.34592	0	0	0	0	0	0	0	0	0	0	0	0	0	0	0	0	0	0	0	0	0	0.116178	0	0	0	0	0	0	0	0	0	0	0	0	0.04499	0	0	0	0	0
XLOC_021866	0	0	0	0	0	0	0	0	0	0	0	0	0	0	0	0	0	0	0	0	0.350404	0	0	2.69952	0	0	0	0	0	0	0	0	0	0	0	0	0	0	2.98345	0.502131	0	0.358333	0	6.61616	0	0	0	0	0
XLOC_021882	0.773933	0.291088	0	1.80667	0.231872	0.117053	0.137483	0.266727	8.93483	0	0.747432	0.342857	0.100188	0.241307	2.08784	0.781584	0.263915	0.701109	0.337302	1.9519	0.085898	0.137201	0.123294	0.386025	0.422772	0.253658	0.335569	0.059123	0.247986	0.123698	0.853153	0.227757	0	0.297119	0.103895	0.281157	1.12448	1.85061	0.150022	0.369276	0.320981	0.204963	0.404502	0.270313	0.366231	0.121351	0.778303	11.6287	0.385502
XLOC_021902	0	0	0	0	0	0	0	0	0	0	0	0	0	0	0	0	0	0	0	0	0	0	0	0	0	0	0	0	0	0	0	0	0	0	0	0	0	0	0	0	0	0	0	4.30905	0	0	0	0	0
XLOC_021976	0.781897	0.267348	0	0	0.20823	0.47303	0	1.21262	0	0	0.755123	0	0.404877	0	0.703108	0	0	0.579537	0.097364	0.394397	0.636399	0.369634	0.332168	0.557139	1.70849	0.320335	0.052157	0.53758	7.61636	1.31219	0.31343	0.1534	2.34563	0.120071	0.041986	0.189367	0.378683	0.415479	0.113675	0.829057	0.648567	0.295818	0.544885	0.303439	0.185	0.081733	0.786312	0	0
XLOC_021979	0	0.1384	0	0	0	0.122438	0	0	0	3.01415	0	0	0	0	0	1.02193	0	0.833368	1.00806	0	0	0.119594	0	1.15367	0.552777	0.165829	0.405008	0	1.03758	0	0.811275	0	3.64282	0.103596	0	0.196061	0.980174	1.07542	0.098078	0.858365	0	0.306275	0.141037	0.157083	0	0.423111	0	0	0
XLOC_021985	0	0.114204	0	0	0.055594	0	0	0	0	0	0	0	0.216191	0	0	0	0.142372	0.412604	0	0.631784	0	0.296058	0	0.118997	0.114034	0.205257	0	0	0	0	0	0	1.00199	0.427424	0.044838	0.485355	0.134802	0	0	0.442688	3.74018	0	0	0	0	0	0	0	0
XLOC_022002	0	0.548288	0	0	0	0	0	0	0	0	0	0	0.518961	0	0	0	0	0.33015	0.249597	2.02211	0	0.236893	0	0.571302	0.547474	0	0.53483	0	0	1.92221	0.803493	0	0	0	0	0.970903	0	4.2604	0.194274	0.425065	0.665053	1.21335	0.279368	0.311152	0.316171	0	0	0	0
XLOC_022016	0	0	0	0	0.052599	0.047795	0	0	0	0.588301	0	0.058331	0.102272	0	0	0	0	0	0	0	0	0	0	0	0	0	0	0	0	0	0	0	0	0	0	0	0	0	0	0	16.3828	0.119557	0	0	0	0	0	0	0
XLOC_022039	6.58148	0	0	0	0.438184	0.398164	0	0	0	0	0	0	5.11197	0	5.91828	0	0	2.71009	0	1.65988	0.486979	1.16675	0.698992	0.937924	0	1.07854	0	0.502776	0	0.525959	1.31912	0	3.94878	1.01067	0.353407	0.318793	0	10.4917	3.18945	0	3.27552	0.497999	0	1.53248	14.5339	1.37594	0	0	0
XLOC_022053	0	0	0	0	0	0	0	0	0	0	0	0	0	0	0	0	0	0	0	0	0	0	0	0	0	0	0	0	0	0	0	4.81023	0	0	0	0	0	0	0	0	0	0	0	0	0	0	0	0	0
XLOC_022081	0	0	0	0	0	0	0	0	0	0	0	0	0	0	0	0	0	0	0	0	0	0	0	0	0	0	0	0	0	0	0	0	0	0	0	0	0	0	0	0	0	0	0	0	0	0	0	0	0
XLOC_022093	0	0.344035	0	0	0.0957	0.391317	0	0	4.14859	0	0	0.159194	0.093038	0	0.646279	0	0	0.118377	0	0	0.106357	0.212349	0.22899	0.204843	0.3926	0.176666	0.143825	0.219613	0.184231	0.057435	0.144048	0.423005	0.862416	0.147155	0.270146	0.487372	1.62435	0	0.174145	0.15241	0.238459	0.163145	1.00169	0.111565	0.170047	0	0.361379	21.5976	1.43196
XLOC_022119	0	0	0	0	0	0	0	0	0	0	0	0	0	0	0	0	0	0	0	0	0	0	0	0	0	0	0	0	0	0	0	0	0	0	0	0	0	0	0	0	0	0	0	0	0	0	0	0	0
XLOC_022166	0	0	0	0	0.229798	3.06255	0	0	0	0	0	0	0	0	0	0	0	9.09604	0	0	0	2.78745	0	0	0	0	0	0	0	0	0	0	0	1.29563	0	0	0	0	0	0	0.381731	0	0	0	0	0	0	0	0
XLOC_022204	0	0	0	0	0	0	0	0	0	0	2.49916	0	0	0	0	0	0	0	0	0.652647	0	0	0	0.368781	0	0	0	0	0	0	0	0	0	0	0	0	0.417763	0	0	0	0	0	0	0	0.204092	0	0	0	0
XLOC_022220	0	0	0	0	0	0	0	0	0	0	0	0	0	0	0	0	0	0	0	0	0	0	4.38095	0	0	0	0	0	0	0	0	0	0	0	0	0	0	0	0	0	0	0	0	0	0	0	0	0	0
XLOC_022246	0	0	0	0	0	0	0	0	0	0	0	0	0	0	0	0	0	0	0	0	0	0	0	0	0	0	0.175334	0	0	0	0	0	0	0	0	0	0	0	0	0	2.6163	0	0	0	0	0	0	0	0
XLOC_022247	0	0	0	0	0	0	0	0	0	0	0	0	0	0	0	0	0	0	0	0	0	0	0	0	0	0	0	0	0	0	0	0	0	0	0	0	0	0	0	0	29.8977	0	0	0	0	0	0	0	0
XLOC_022250	0	0	0	0	0	0.131002	0	0	0	3.22499	0	0	0	0	0	0	0	0	0	0	0	0	0	0	0.295721	0.177429	0	0	0.277539	1.21134	0	0	0	0	0	0	0	0	0	0.229601	0.359232	0	0	0	0.512344	0	0	0	0
XLOC_022251	2.28686	0.156386	0	0	0	0	0	0	0	0	0	0	2.07229	0	0	0	0	0	4.55625	0	3.72263	0	0	0	0	0	0	0	0	0	0	0	0	0	0.122798	7.64317	0	0	0	0	0	0	0	0	0	0	0	0	0
XLOC_022255	0	0.440957	0	0.684211	0.214655	0.487627	0.572734	0	0	1.20043	0	0.238049	0	1.00525	2.89922	1.62799	1.09943	1.59312	0.501841	0.813134	0.119279	0.28578	0.085605	0.229733	0.880605	0.264176	0.215067	0.369446	0.206615	0.257654	1.29241	0.474402	0	0.165034	0.346251	0.156168	4.16393	4.283	0.46873	0.512784	1.60459	0.365935	0.786379	0.500483	0.381417	0.16851	0.405288	0	0.802975
XLOC_022258	0	0.348531	0	0.721064	0	0.102778	0	0	0	0	0	0	0.439851	0	0	0	0	0	0.105774	0.856931	1.00563	0	0	0.242106	0	0	0	0.389345	0.653232	0	0.340504	0	0	0.260885	0.729801	0.16458	0	4.51369	1.89358	0.360269	0	0.257097	0.118391	0.26372	0.133987	0	0	0	0.846225
XLOC_022259	0.333938	0.114181	0	1.55909	0.511361	0.202025	0	0.172632	0	0	1.29001	0.394498	1.03751	0	0	1.18034	0	1.32007	0.332663	1.26331	0.988356	0.098666	0.070932	0.047589	0.319233	0.328346	0	0.102042	0.470807	1.97481	0.267724	0.065515	0	0.444432	0.161384	0.808763	2.21032	7.45272	0.178013	0.106224	0.221596	1.38974	0.767955	0.75165	1.29052	0.209443	5.28923	10.0352	0
XLOC_022263	0	0	0	0	0	0	0	0	0	0	0	0	0	0	0	0	0	0	0	0	0	0	0	0.646493	0	0	0	0	0	0	0	0	0	3.83151	0	0	0	0	0	0	0	0	0	0	0	0	0	0	0
XLOC_022270	0	0.999283	0	1.24043	0.389157	0.530422	0	0	0	0	0	0.431569	0	0	2.62805	0	2.49151	0	0.363922	1.47416	0	0.1727	0.155196	0	0	1.19734	0.974757	0.446522	1.12374	1.16778	0	0	0	0.448796	0.784663	0.566247	5.1899	0	0.424889	0.309882	0	0	0	0.453672	0.46099	0.305498	0	0	0
XLOC_022274	0	0	0	0	0	0	0	0	0	0	0	0	0	0	0	0	0	0	0	0	0	0	0	0	0	0	0	0	0	0	0	0	0	0	0	7.16578	0	0	0	0	0	0	0	0	0	0	0	0	0
XLOC_022280	0	0	0	0	0	0	0	0	0	0	0	0	0	0	0	0	0	0	0	0	0	0	0	0	0	0	0	0	0	0	0	0	0	0	0	0	0	0	0	0	0	0	0	0	0	0	7.58244	0	0
XLOC_022304	1.2719	6.52335	2.69041	2.69919	12.4763	0.615574	0	0	0	0	0.409448	0.281729	15.093	0	0	0	0.433723	1.43154	0.211173	0.320779	0.501923	2.32994	0.067541	1.51048	3.12656	0.660037	0.169686	0.161939	3.15168	0.304931	0.6798	0.707012	1.27186	0.390633	0.682974	0.30804	0.136888	0.450567	0.719103	1.57338	0.562673	0.737841	0.443177	0.65813	0.635309	3.27952	0	0	0
XLOC_022318	0.666147	0.592203	0	1.83779	0.088702	1.26946	0	4.82117	0	0.744079	0.321668	2.33627	0.431175	0	0	0	0	0.329163	0.269588	1.42805	0.147869	0.37396	5.64221	0.237331	0.545838	0.491244	0.177744	0.279888	0.128069	6.5213	0.734334	0.294056	0.599516	0.647873	0.375588	9.74455	1.72066	1.41589	0.258257	0.211898	0.442044	1.0333	2.04258	0.103407	0.157613	0.835601	0.58617	0	0
XLOC_022335	0	0.268038	0	0	0.217465	0.592812	0	0.112569	0	0	0	0.578798	1.35307	0	0.587434	0	0	0.322796	0.040673	0	0.048336	0.347425	0.485661	0	0.178427	0.214107	0.348612	0	0.41864	0.261027	0.261865	0	0	0	0.035078	1.7087	0.949149	0	1.20299	0.207799	0.65024	2.81752	0.182097	0.811256	1.18499	0.614578	3.12051	0	0
XLOC_022345	0	0.702513	0	0	0	6.38442	0	0	0	0	0	0	0	0	0	0	0	0	0	0	0	0	0	0	0	0	0.124595	0	2.39397	0	0	0	0	0	0	0	1.65845	0.496253	5.88356	0	0	0	0	0	0	0	0	0	0
XLOC_022357	0	0	0	0	0	0	0	0	0	0	0	0	0	0	0	0	0	0	0	0	0	0	0	0	0	0	0	0	0	0	0	0	0	0	0	0	0	11.1735	0	0	0	0.049722	0.045793	0	0	0	0	0	0
XLOC_022405	0	0.55697	0	0.864223	0.27113	1.97094	0	0.350871	0	0	0	0.150339	0	0.634863	0	1.02815	0	1.34151	0.126774	0.513533	0.150661	0	0.108127	0	0	0.500518	0.135825	0	0.521949	0	1.22432	0	0	0.521135	0	0.197255	0	1.08197	0.296025	0.215898	0	1.07849	0	0.790197	0	0.212844	0	0	0
XLOC_022407	0	0	0	0	0	0	0	0	0	0	0.427783	0	0	0	0	0	0	0	0	0	0	0	0	0	0	0	0	0	0	0	0	0	0	0	0	0	0	0	0	0	0	0	0	0	0	0	0	0	0
XLOC_022422	0	0	0	0	0.181564	0	0	0	0	0	0	0	0	0	0	0	0	0.112294	0	0	0	0	0	0	0.186213	0	0	0	0	0.108967	10.1118	1.47132	0	0	0	0	0	0	0	0	0	0	0	0	0	0	0	0	0
XLOC_022423	0	0	0	0	0	0	0	0	0	0	0	0	0	0	0	0	0	0	0	0	4.18335	0	0	0	0	0	0	0	0	0	0	0	0	0	0	0	1.69024	0	0	0	0	0	0	0	0	0	0	0	0
XLOC_022426	0	0	0	0	0	0	0	0	0	0	0	0	0	0	0	0	0	0	0	0	0	0	0	0	0	0	0	0	0	0	0	0	0	0	0	0	0	0	0	0	0	0	0	0	0	0	0	0	0
XLOC_022431	0	0	0	0	0	0	0	0	0	0	0	0	0	0	0	0	0	0	0	0	0	0	0	0	0	0	0	0	0	0	0	0	0	0	0	0	0	0	0	0	0	0	0	0	0	0	0	0	0
XLOC_022433	1.97834	0	0	0	0	0	0	6.13629	0	0	0.955298	0	0	0	0	0	0	0	0	0	11.8569	0.116905	2.62639	0	0.540348	0	0	3.77826	1.01425	0.158099	0	0	7.12182	0	20.9276	0	0.319378	0	0	0	0.656396	0	0	0	12.4822	13.2351	0	0	0
XLOC_022438	0	0	0	0	0	0	0	0	0	0	0	0	0	0	0	0	0	0	0	0	0	0	0	0	0	0	0	0	0	0	0	8.29804	0	0	0	0	0	0	0	0	0	0	0	0	0	0	0	0	0
XLOC_022453	13.1204	1.00279	0	0	0.205538	0	0	6.78269	0	0	0	0	2.09813	0	0	0	0	0	0	0	0	2.59959	4.9591	0.43995	1.8972	2.02364	1.44152	0.294795	0	0	0.309378	2.95264	9.26122	1.14568	0	2.16826	0	0	0.037402	4.17353	1.79251	0.291994	1.39839	0.239613	0.973912	0	0	0	0
XLOC_022461	0	0.105466	0	1.26553	0.047918	0	0.073058	0	0	0	0.049648	0.045548	0.865148	0	0.092456	0.103833	0.035061	0.279426	0.051212	0.337101	0.585789	1.81055	0.223854	0.014652	0.098289	0.303285	0.027434	0.062835	0.158135	0.41083	0	0.030257	0	0.147363	0.016563	1.02592	0.049795	0.054634	0.373695	0.163527	0.187625	0.995813	0.01433	0	0.478428	0	0.051699	0	0.051214
XLOC_022467	0	0	0	0	0	0	0	0	0	0	0	0	0	0	0	0	0	0	15.2762	0	0	0	0	0	0	6.0312	0	0	3.98331	0	0	0	0	0	0	0	0	0	0	0	0	0	0	0	0	0	0	0	0
XLOC_022468	0.14395	0.039376	0	0.183293	0.2396	0.008709	0	0.272859	0.830933	0.107194	0.069511	2.91221	0.03727	0	0	0	0.098176	0	0.044813	0.036305	0.010651	0.025519	0.015288	0.041029	0.098294	0.035385	0.134433	0.010997	0.0369	14.4603	0.086556	0.042362	0	0.007368	0.023189	0.041836	0.185912	0	0.055808	0.076316	0.023881	0.032677	0.010032	0.033519	0.022706	0	0.108572	0	0
XLOC_022470	0	0	0	0	0	0	0	0	0	0	0.182465	0	0	12.7242	0	0	0	0	0	0	0	0	0	0	0	0	0	0	0	0	0	0	0	0	0	0	0	0	0	0	0.062687	0	0	0	0	0	0	0	0
XLOC_022474	0	1.04639	0	0	0.764065	1.15714	0	1.31837	0	0	0	0	2.47605	0	0	0	0	0	0.952694	0	0.566099	0.226052	0.203139	0	0	0.626888	0	0.876695	0.980595	0	0	0	4.59034	0.783253	0.821652	0.555881	0.617562	0	0.556147	0.405612	0	0	0	1.18765	0.905103	0.399874	0.961748	0	1.90546
XLOC_022490	2.61611	0	0	0	0	0.633075	0	0	0	0	0	0.193159	0	0	0	0	0	1.07725	0.162882	0	0.580717	0.154592	0.138923	0.372821	0	0	0	0	0	0	0	0	0	0	2.95004	0.380156	0	0	0.633897	0	1.73601	0.197952	0.182311	0	0.206328	1.36733	0	0	0
XLOC_022652	1.18099	0.403808	0	0	0.2752	0.28579	0.524484	0.101754	3.40856	1.31916	0.285138	0.087198	0.076442	0	0.530994	0	1.6109	0.632194	0.257355	0.744631	0.131077	0.348939	0.094071	0.252454	0.322567	0.193536	0.03939	0.315767	1.3623	0.424706	0.236705	0.173774	1.41715	0.151131	0.190248	0.085807	2.95518	0.313774	0.286161	0.813946	0.097961	0.312766	0.329202	0.091664	0.838283	0.185177	0	0	0
XLOC_022655	0	0.15331	0	1.26871	0.099507	0.04521	0	0.128773	0	0	0	0.055176	0.386959	0	0	0	0	0.123087	0.093055	0.188471	0	0.132478	0.079367	0.106497	0.510275	0.061232	0	0.057088	0	0.11944	0	0.146612	0	0.153009	0.040128	0	1.20641	0	0.47079	0.316946	0	0.056545	0.052077	0.174006	0.117875	0.078116	0	0	1.1167
XLOC_022672	0.564	0.096422	0	1.3166	3.94277	0.068241	0	0.826097	0	0.209994	0	0.16657	0.036506	0.087926	0	0	0	0.11612	0.140461	0.213365	0.041732	0.033328	0.254575	0.964505	0	0.046213	2.21971	0	0.253006	0	0.056521	0.663907	0	0.02887	0	0.24587	0.273152	0	0.013666	0.179405	0.233913	0.10669	0.373386	0.065663	0.200167	0.029478	0.638083	0	0
XLOC_022707	0	0	0	0	0	0	0	0	0	0	0	0	0	0	0	0	0	0	0	0	0	0	0	0	0	0	0	0	0	0	0	0	0	0	0	0	0	0	0	0	0	0	0	0	0	0	3.57632	0	0
XLOC_022712	0	0	0	0	0	0	0	0	0	0	0	0	0	0	0	0	0	0	0	0	0	0	0	0	0	0	0	0	0	0	0	0	0	0	0	0	0	0	0	0	0	0	0	0	0	0	0	0	0
XLOC_022715	0	1.79042	0	0	0.087156	0	0	0	0	0	0	0.773241	0	0	0	0	0	9.91845	0.815049	0.330157	0.193724	0.618854	0	0	1.78776	1.39442	0.087324	0	0.167784	0	0	0	0	0	0.421764	0.063409	0	0	0.063439	0	0	0.099054	1.91576	0.101606	0	0	0	0	0
XLOC_022739	0	0	0	0	0	0	0	0	19.2992	0	0	0	0	0	0	0	0	0	0	0	0	0	0	0	0	0	0	0	0	0	0	0	0	0	0	0	1.0795	0	0	0	0	0	0	0	0	0	0	0	0
XLOC_022740	0.228624	0.32832	0	0.873323	0.730627	0.11065	0.121839	0.748527	1.3197	0.51074	1.10398	0.438887	0.266365	0.285133	1.02793	0	0.272867	0.075313	0.412797	0.46128	4.78734	2.13457	0	0.944851	0.437111	0	0.091503	0.943118	0.410235	0.01827	0.137468	0.044854	0	0.058514	1.3013	0.365443	0.110725	0.85039	0	2.49685	2.50323	8.5285	0.015932	1.10018	0.721243	0	0	6.87036	0.113879
XLOC_022749	0	0	0	0.472703	0.593198	0.067378	0	0	0	0	0	0	0	0	0	0	0	0	0	0	0.082407	0	0	0.158716	0.152097	0	0	0	0	0	0	0	0	0	0	0	0	0	0	0	0	0	0	0	0	0	0	0	0
XLOC_022757	0.278477	0.257087	0	2.12752	0.111243	0.235861	0.049469	0.119967	0.803733	0.414741	0.067235	0.071964	0.162224	0.043414	0.125208	0	0.094962	0.52748	0.034677	0.351166	0.092723	0.222154	0.007394	0.257956	0.03803	0.091271	0.027864	0.148915	0.678151	1.03483	0.11163	0.081952	0.584785	0.114037	0.052337	0.411409	0.179826	0	0.364372	0.3248	0.138594	0.22125	0.067922	0.064843	0.087852	1.07706	0.245043	0	0
XLOC_022781	0.606786	6.18272	0	1.54525	0.929173	0.256964	0.215581	0.313682	0	0	0.293004	0.716827	3.69188	0	1.09128	0	0.103459	2.04884	0.340013	0.459104	1.07754	0.430278	1.19222	0.60531	0.414332	0.149156	0.121429	1.57604	0.544399	0.533404	0.729705	0.595227	1.09218	0.49696	0.325828	0.587828	0.293874	0.644859	0.264649	1.15809	0.905969	2.02019	0.676567	0.423867	0.334992	0.253713	0	0	0
XLOC_022784	0	0	0	0	0	0	0	0	0	0	0	0	0	0	0	0	0	0	0	0	0	0	0	0	0	0	0	0	0	4.98076	0.171122	0	0	0	0	2.8535	0	0	0	0	0	0	0	0	0	0	0	0	0
XLOC_022794	0	0.146938	0	0	0	0	0	0	0	0	0.345856	0	0	0	0	0	0	0	0	0	0	0	0	0.408282	0	0	0	0	0.275399	0	0	0	0.42973	0	0	0	0	0	0	0	0	0	0	0.166774	0	0	0	0	0
XLOC_022808	1.86782	0	0	0	0	0	0	0	0	0	0	0	0	0	0	0	0	2.30736	0	0	0	0	0	0	0	0	0	0.285375	0	0	0	0	0	0	0	0	0	0	0	0	0	0	0	0	0	0	0	0	0
XLOC_022823	0	0	0	0	0	0	0	0	0	0	0	0	0	0	0	0	0	0	0	0	0	0	0	0	0	0	0	0	0	0	3.87349	0	0	0	0	0	0	0	0	0	0	1.82791	0	0	0	0	0	0	0
XLOC_022825	0	0	0	0	0	3.71845	0	0	0	0	0	0	0	0	0	0	0	0	0	0	0	0	0	0	0	0	0	0.075327	0	0	0	0	0	0.134597	0	0.047762	0	0	0	0	0	0	0	0	0	0	0	0	0
XLOC_022827	0.176619	0.072468	0	0.074963	0.223421	0.245756	0	0	0	0.131521	0	0.078243	0	0	0	0	0	0.014545	0	0	0.718764	0.093931	0	0.02517	0	0	0.047126	0.715095	0.113185	0	0.318596	0.762319	0.317905	10.0352	0	0.145435	0	0	0.059914	0.018727	0	0.414289	0.098465	0.027417	0.027859	2.58471	0	0	0
XLOC_022856	2.78616	0	0	0	0	0	0	0	0	0	0	0	0	0	0	0	0	0	0	0	0	0	0	0	0	0.684876	0	0	0	0	0	0	0	0	0	0	0	0	0	0	0	0	0	0	0	0	0	0	0
XLOC_022857	0.476165	0.70823	2.26624	0.151576	0.301172	2.23974	0.021147	0.717957	0	0.17729	0.22993	0.158208	1.4948	0	0	0	0	1.99014	0.333524	0.150114	1.34765	0.330618	0.436179	1.52681	1.49564	4.37954	0.762313	0.236441	0.335663	0.085619	4.15152	3.80682	3.35687	0.109682	0.089491	0.438223	0.730274	0.126511	0.138453	0.845681	0.296227	0.270224	0.530924	0.295664	0.366153	0.199097	0.149642	0	0.177886
XLOC_022865	0	0	0	0.119543	2.17522	1.4881	0	0.032356	0.541931	0	0.136004	0	0.401068	0	0	0.047406	0.032015	0.502567	0	2.50987	0.006947	0.011096	0.254261	0.642209	0.294891	0.053848	0	0.03586	2.92403	0.015005	0	0	0.056329	0.019223	0.030248	0.004548	0.954852	0.099775	0.018199	1.94115	0.077875	1.2787	0.457978	0.014574	0.31839	1.1384	0.023603	0	0.046764
XLOC_022932	0	0.065362	6.06534	0	0.031818	0.289119	0	0.164703	0	0	0.461536	0.070571	0.185598	0	0	0.241313	0	0.039357	0.029755	0.120529	0.035361	0.084721	0.076134	0	0	0.078316	0.095636	0.036508	0.245009	0.458297	0	0.04688	0.286732	0.024463	0.461915	0.069445	0	0	0.162117	0.152017	0.158563	0	0.066607	0	0.075382	0	0	0	0
XLOC_022935	0	0	0	0	0	0	0	0	0	0	0	0	0	0	0	0	0	0	0	0	0	0	0	0	0	0	0	0	0	0	0	0	0	0	0	0	0	0	0.099037	0	0	0	0	0	0	0	0	0	0
XLOC_022943	0	0.11524	0	0	0.224393	0.101949	0	0	0	0	0	0	0	0	0	0.850919	0	0.277565	0.209842	0.42501	0	0.099581	0.089488	0.480308	0.690414	0.690399	0	0	0.215988	0.269342	0	0	0	0.172521	0.271468	0.163253	0.272051	0	0.326662	0.714727	2.23651	0.127512	0.352308	0.39239	0.265813	0.176154	0.423673	0	0
XLOC_022973	3.5899	0.163662	0	0	0.15934	0.217181	0	0	0	0	0	0.795174	0	0	0	0.604231	0	0.098549	0	0.301797	0.265625	0	0	0	0.326839	0	0.079823	0	0.613486	0.86066	0.23984	0.117384	1.43592	0.245012	0.064256	0.173887	0	0	0	0.253761	0.198516	0.18109	0.166781	0.371511	0.283128	0.375258	0	0	0
XLOC_023015	4.00694	1.80848	0	1.02041	0.960392	1.11509	0	0.552377	0	0	0.386974	0.82838	0.933682	0.999468	0.720635	0	0	0.659982	0.548849	1.21269	0.415076	0.094712	1.61713	1.48467	4.59658	0.32832	0.106915	0.673421	1.74613	1.02469	0.642486	0.235837	3.84656	0.902468	1.334	0.31054	2.71686	0.851672	0.776722	3.22895	3.05778	1.09149	0.726009	1.36841	1.5801	0.251311	3.02217	24.0825	0
XLOC_023016	0	0	0	0	0	0	0	0	0	0	0	0	0	0	0	0	0	0	0	0	0	0	0	0	0	0	0	0	0	0	0	0	0	0	0	0	0	0	0	0	0	0	0	0	0	0.102011	0	0	0
XLOC_023047	0.240014	0.295438	0	0.611222	0.031959	0.029041	0.085273	0.206794	1.38545	0.357457	0	0.159491	0	0.074835	1.72663	0.36358	0.122769	0.15813	0.059774	0.242131	0.106555	0.028366	0.089218	0.068409	0.131111	0.078665	0.01601	0.165017	0.12305	0.326072	0.240529	0.117721	0.576017	0.196572	0.077329	0.069754	0.193736	0.637684	0.034894	0.25449	0.119452	0.054483	0.033452	0.093145	0.151435	0.050178	0.54308	7.21265	0.239106
XLOC_023055	0	0	0	0	0	0	0	0	0	0	0	0	0	0	0	0	0	0	0	0	0	0	0	0	0	0	0	0	0	0	0	0	0	0	0	0	0	0	0	0	0	0	0	0	0	0	0	17.035	0
XLOC_023061	0	0	0	0	0	0.661768	0	0	0	0	0	0	0	0.401249	0	0	0	0	7.97239	0	0	0	24.4311	0	0	0	3.00456	0	1.23707	0	0	0	0	0	0	0	0	0	0	0	0	0	0	1.99769	0.050748	0	0	0	0
XLOC_023093	0.708046	0.74243	1.49771	11.5199	0.062854	2.45588	0	0.854067	0	0	0	0.487929	0	0	0	0	0	4.89813	4.33491	0	0.31434	1.29705	1.76717	0.168172	0.128927	0.40611	0	0.883461	0.121	4.86618	0.189217	0.509342	0	0.120811	0.126734	0.285802	0	0	1.94438	0.225225	0.978848	0.964358	0	2.16159	0.539807	1.1102	0.118674	0	0
XLOC_023116	0	0	0	7.75439	0	0	0	0	0	0	0	0	0	0	0	0	0	0	0	0	0	0	8.24657	0	0	0	0	0	0	0	0	0	0	0	0	0	0	0	0	0	0	0	0	0	0	0	0	0	0
XLOC_023117	0	0.048093	0	0	0	0.212734	0	0.121188	0	0	0	0	0.45521	0	0	0	0	0	0	0.177371	0	0	0	0	0.096044	0	0.797521	0.214901	1.26194	2.02329	0	0.275953	0	0.431992	0	0.034065	0	0	0.136327	0	0	0	0	4.36686	0.554662	0	0	0	0
XLOC_023149	0	0.373588	0	0	0.181861	0.099151	0	0.094139	3.15347	0	0.2638	0.161345	0.141442	0.170334	0.982512	0	0	0.584883	0.102041	0.964468	0.080845	0	0.145052	0	0.298427	0.089526	0.145768	0.166935	0.07002	0.087316	0.547478	0.16077	0	0.083892	0.088005	0.105847	0.440972	0	0.132373	0.057926	0.362519	0.041337	0.266495	0.084804	0.21543	0.114212	0	0	0
XLOC_023159	0	0	0	0	0	0	0	0	0	0	7.2397	0	0	0	0	0	0	0	0	0	0	0	0	0	0	0	0	0	0	0	0	0	0	0	0	0	0	0	0	0	0	0	0	0	0	0	0	0	0
XLOC_023175	1.70581	4.31609	0	0.362003	0.340711	0.567587	0	0.587887	0	0.635125	0	0.377843	0.883293	0.79779	0.766961	0.861338	0	0.983374	0.584133	1.07554	0.126217	1.51201	0.045292	0.364642	0.815346	0.209656	0.455152	0.977336	1.20248	0.81792	0.854736	1.00399	1.02346	0.218292	0.320591	2.52009	0.826147	0	0.371994	0.271305	0.565974	0.129073	0.653807	0.595792	0.403602	0.445778	0.21443	0	0
XLOC_023203	1.09488	0.062394	0	3.02058	0.036448	0.066238	0	6.8235	0	0	0.088116	0.390725	0	0	0	0	0.031113	0.015028	0.07953	0	3.25401	0.021566	0.038761	0.078015	0.174444	0.22428	0.012172	0.0697	0.070165	0.61248	3.73057	0.035801	3.94145	0	0.048993	0.132584	0.029459	19.8778	0.114961	0.096743	0.211908	0	0.076299	0.04249	0.057567	0.495947	0.091755	0	0
XLOC_023209	0	0	3.16005	0	0	0	0	0.128715	0	0	0	1.69131	0	0.155264	0	0	0	0.553642	0	0	0	0	0	0	0	0.020401	0	0	0.574424	0	1.1977	0	5.97551	0.458822	0	0	0.160783	0	0.012066	0	0.123917	0	0	0.077301	0.392741	0.078081	0	0	0
XLOC_023240	0	1.05741	10.9026	0	1.25826	0.415761	0	0.296058	0	0	0.829627	0.253707	0.444824	0	0	1.73507	0	2.54687	0	1.29993	0	0.101526	0.182471	0.244844	0.234632	0.563104	0	0.262498	1.10103	1.37301	1.37742	0.168536	2.06164	0.703559	0.184513	0.499322	1.66418	0	0.416301	0.910855	0.285023	0.130002	0.359187	0.266702	0.677509	0	1.29584	0	0.855792
XLOC_023251	0	0	0	0	0	0	0	0	0	0	0	0	0	0	0	0	0	0	0	0	0	0	0	0	0	0	0	0	0	0	0	0	0	0	0	3.72681	0	0	0	0	0	0	0	0	0	0	0	0	0
XLOC_023254	0	0.271324	0	0.561335	0.352211	0.160022	0.234939	1.1395	0	0	0	0.097649	0	0	0	0	0	0.54459	0.164686	0.333552	0.195716	0.312609	0.351155	0.753901	0.541844	0.433466	0.088222	0	0.678038	0.845529	0.530153	0.648675	0	0.33849	0.213051	0.128122	2.13508	4.91935	0.128184	0.280462	0.219404	0.100072	0.092165	0.102651	0.208613	0.829486	0.332503	0	0
XLOC_023403	0	0.941909	4.60029	0	0.241324	0.394711	0	0.624598	0	0	0	0	0.563071	0	0	0	0.123603	0.358211	0.315947	0.914159	0.536395	0.128514	0.038496	0.20662	0.396005	0.534595	0.145072	0.166139	0.929142	0.695196	0.435893	0.071112	0	0.111323	0.622831	0.386256	1.40438	0.38521	0.281048	0.153731	0.240527	0.219413	0.45467	0.056266	0.228696	0.227335	0.182257	0	0
XLOC_023429	1.07505	0.294066	0	4.10659	0.14315	0.260151	0	0	0	0	0.519117	0.396877	0.278337	0	0	0	0	0.531212	0.334668	1.08453	0.079545	0.317635	0	0.459613	1.32133	0	0.286848	0.492753	0.826727	0.171824	0.21547	0.105457	1.93503	0.385204	0.173181	0.104146	0	2.285	0.260489	0.227977	0.178346	0.32538	0.374587	0.083441	0.25436	0.674257	1.62167	0	0
XLOC_023451	0	1.59761	0	0	2.07389	0.31408	0	0	0	0	0	0.191659	0.336035	0	0	0	0.442591	0.641331	0	1.96402	1.15242	0.306784	0	2.95941	2.12699	0.425389	0.173156	0	1.33081	0.414887	0	0.509271	0	0.797239	1.1151	0	0.83812	0	0.880566	1.65142	0.430632	0	0.72358	5.43984	0.614177	0.81403	0	0	0
XLOC_023460	0	0	0	0	0	0	0	0	0	0	0	0	0	0	0	0	0	0	0	0	0	0	0	0	0	0	0	0	0	0	0	0	0	0	0	0	0	0	0	0	11.4664	0	0	0	0	0	0	0	0
XLOC_023465	0	0	0	0	0	0	0	0	0	0	0	0	0	0	0	0	0	0	0	0	0	0.229732	0	0	0	0	0	0	0	0.621365	0	0	0	0	0	0.18831	3.13808	0	0	0	0	0	0	0	0.306612	0.406384	0	0	0
XLOC_023467	0.443656	0.151696	0	0	0.059076	0	0	0	0	0	0	0.065514	0.229731	0	9.5748	0.224021	0	0.255761	0.055245	0	1.11612	3.19844	0.047119	0.442577	0.181765	0.290818	0	0.406704	1.5353	0.07091	0	2.17602	0.266186	0.068129	0.095292	0	0.071623	0	1.548	0.752664	0.662406	0	0.092752	3.54678	0.139961	0.556513	2.34235	0	0.220989
XLOC_023490	0	0.699549	0	0	0.056756	0.051573	0	0	0	0	0.41164	0.062942	0.110355	0	0	0	0	0.210616	0.053076	0.214998	0	0.050375	15.5272	0.485941	0.349256	0.349248	0	18.8855	0.218521	0.613127	0.51258	0	10.2294	0.043636	0	11.1075	0	0	0	0.361555	0	0	0.059407	0.529323	0.067233	0	0.214321	0	0
XLOC_023497	1.01747	0.278315	0	0.431848	1.21934	0.984869	0.180744	0	5.87317	0	1.96525	0.075124	0.263429	0	0.914939	0	0.173481	0.167587	0.506789	0	0.150569	0.300623	0.05403	0.289997	0.833707	0.166738	1.15381	0.388634	0.521631	0.975729	0.611789	0.499042	0.610463	0.312491	0.10927	0.64069	0	2.70327	0.19723	0.215767	0.168793	0.153976	0.283619	0.236915	0.722209	0.638144	1.27901	0	0
XLOC_023500	2.07664	0	0	0	0	0.251264	0	0	0	0	0	0.153328	0.537657	0	0	1.04859	0	0.171022	0.258588	0.523739	0.307311	0.490855	0	1.18376	0.567197	1.02093	0.415573	0.15864	0.798485	0.165955	0.832438	0.611125	0	0	0.11151	0.301764	0	1.10347	0.201272	0	0	0.157132	0.144716	0.644722	0.327561	0.217075	4.69882	0	0
XLOC_023510	0	0	0	0	0	0	0	0	0	0	0	0	0	0	0	0	0	0	0	0	0	0	0	0	0	0	0	0	0	0	0	0	0	0	0	0	0	0	0	19.1498	0	0	0	0	0	0	0	0	0
XLOC_023522	0	0.139753	4.32285	1.73478	0	0.329694	0	0	0	0	0	0.100594	0.617297	0	0	0	0.116149	0.056101	0.296892	0.171805	0	0.241527	0.289395	0	0	0.055817	0.499851	0.104079	0.087311	0.054439	0.27307	0.066824	0.408716	0.627655	0.182896	0.131986	1.75957	0	0.330123	0.36115	0.565051	0	0	0.211492	0.161178	0.213625	0.171265	20.4711	0
XLOC_023534	0	0	0	0	0	0	0	0	0	0	2.17288	0	0	0	0	0	0	0	0	0	0	0	0	0	0	0	0	0	0	0	0	0	0	0	0	0	0	0	0	0	0	0	0	0	0	0.235188	0	0	0
XLOC_023546	0	0.080904	0	0	0.078768	0	0	0.203867	0	0	0	0	0.153154	0.737753	5.31933	0	0	0	0	0.596759	0	0.139822	0	0	0	0	0	0	0	0	0	0	0	0.060559	0	0	0.572982	0	0	0	0	0	0	0	0	0	0.594881	0	0
XLOC_023562	0	1.17309	0	0	0	0.05189	0	0	0	0	0	0	0	0	0	0	0	0	0	0.216321	0	0	0	0	0	0.913636	0	0	0	0	0	0	0	0	0	6.89665	0.276936	0.455769	0	0.090945	0	0	0	0	0	0	0	0	0
XLOC_023593	0	0	0	0	0	0	0	0	0	0	0	0	0	0	0	0	0	0	0	0	0	0	0	0	0	0	0	0	1.45206	0	0	0	0	0	0	0	0	0	0	0	0	0	0	6.05762	0	0	0	0	0
XLOC_023597	0	0	0	0	0	0	0	0	0	0	0	0	0	0	0	0	0	0	0	0	0	0	0	0	0	0	0	0	0	0	0	0	0	0	0	0	0	0	0	0	0	0	0	0	0	0	0	0	0
XLOC_023619	0	0.310015	0	0	0	0.137131	0	1.95298	0	0	0	0	0.146716	0	0	0	0	3.08013	1.55241	0	0.587016	0.066973	0.240737	1.93816	0	0.371458	0	0	1.01683	9.32891	0	0	0	0.174041	1.64316	0.713663	0.548897	0	0.054923	0.600855	0	2.05817	0.473884	0.439832	0.625697	0.710827	0	0	0
XLOC_023646	0	0.050074	0	0.310787	0.146253	0.132896	0.130076	0.126178	0	0	0.353582	0.054064	0.189581	0.228306	2.63381	0	0	0.060303	0.04559	3.32413	0.10836	0.129809	0.038884	0	0.299996	0.119996	0.390757	0.111875	0.750802	0.234067	0.587046	0.143658	0	0.112445	0	0.070936	0.354632	0	0.354849	0.3882	0	0.443247	0.204111	0.227333	0	0.076542	0	0	0
XLOC_023664	0	4.76835	0	0	0	0	0	0	0	0	0	0	0	0	0	0	0	0	0	0	0	0	0	0	0	0	0	0.136583	0	0	0	0	0	0	0.480029	0	0	0	0	0	0	0.676426	0	0	0	4.11165	0	0	0
XLOC_023674	0	0	0	0	0	0	0	0	0	0	4.3871	0	0	0	0	0	0	0	0	0	0	0	0	0	0	0	0	0	0	0	0	0	0	0	0	0	0	0	0	0	0	0	0	0	0	0	0	0	0
XLOC_023706	0	0	0	0	0	0	0	0	0	0	0	0	0	0	0	0	0	3.45196	0	0	0	0	0	0	0	0	0	0	0	0	0	0	0	0	0	0	0	0	0	0	0	0	0	0	0	0	0	0	0
XLOC_023712	0	0	0	0	0	0	0	0	0	0	0	0	0	0	0	0	0	0	0	0	4.43874	0	0	0	0	0	0	0	0	0	0	0	0	0	0	0	0	0	0	0	0	0	0	0	0	0	0	0	0
XLOC_023721	0	0	0	0	0	0	0	0	0	0	0	0	0	0	0	0	0	0	0	0	0	0	0	0	0	0	0	0	0	0	0	0	0	0	0	0	1.57361	0	0	0	0	0	0	0	0	0	0	0	0
XLOC_023786	0.539779	0.036913	0	2.06191	0.071875	0.065311	0	0.093014	0	1.60781	0.521296	3.02892	0	0.168299	0.485387	0.272558	0	0.044453	0.033607	0.81681	1.47776	0.127587	3.0957	0.076924	0.221146	0	0	0	0.069183	1.16468	0	0.05295	0	0.02763	0.057969	5.203	0	0.286824	0.026158	2.06041	0.447735	0.204216	0.112848	0.083791	0.170285	0.112848	0.135707	0	0
XLOC_023790	0	3.34589	0	0.384567	0.844544	0.931856	0	1.40519	0	0	0.437521	1.20418	1.05564	0.282505	0.814766	0.457513	0	0.671572	0.789781	0.45703	0.469295	0.267709	0.240574	3.48633	2.22729	2.37572	0.483522	1.38434	4.6452	7.24084	0.908012	1.24433	3.26176	1.06673	0.29192	2.1944	2.48665	0	1.97591	8.8386	3.90814	0.685592	1.76797	1.40651	2.35817	0.852415	0.227796	0	0
XLOC_023800	1.86469	2.07213	0	2.57218	0.744889	1.32551	0.414059	0.963965	0	0	0.225105	0.894909	1.14661	0.436048	2.09599	0.235391	0.158967	4.45343	0.725612	3.64471	1.17277	1.46001	0.792165	1.72729	1.2096	1.2987	0.528641	1.60255	2.74846	1.41566	2.24243	0.868856	1.39848	0.882907	0.67587	0.835475	1.50516	0.495423	1.0392	3.7566	2.47476	0.740749	1.98167	1.41112	1.43388	1.02333	2.93003	0	0
XLOC_023819	1.13605	0.271908	0	0.24109	0.264727	0.41237	0	0.195763	0	0	0	0.796855	0.220598	0	0	0	0.193699	5.37965	0.176829	0.286517	0.168118	0.134264	0.030164	0.242847	0.465437	0.279256	0.113672	0.173571	0.43682	0.317756	0.227697	0.167161	0	0.116304	0.061003	0.742874	3.02612	0.301833	0.220216	0.421599	0.376931	0.644708	0.197921	0.132263	0.223995	0.059377	2.71335	0	0
XLOC_023872	0.572695	0.509124	3.63422	0	0.648194	0.519701	0	0.296058	0	0	0	0.676553	0.667236	0	0	0	0.097646	0.943284	0.96273	0	0.466125	0.507629	2.31129	0.816145	1.56421	1.92394	0.382022	0.787493	1.10103	0.411902	0.229569	0.224714	2.40525	0.791504	0.338274	0.05548	0.184909	0	0.860355	0.607236	0.190015	0.866678	0.638555	0.755654	0.225836	0.419053	0.143982	0	0
XLOC_023876	0	0	0	0	0	0	0	0	0	0	0	0	0	0	0	0	0	0	0	0	0	0	0	0	0	0	0	0	0	0	0	0	0	0	0	0	0	0	0	0	0	0	0	0	0	0	0	0	0
XLOC_023906	0.636594	0.174133	12.1191	0	0.550984	0.115537	0	0.109697	0	0	0	0	0.082409	0	0	0	0	0	0.198176	0	0.141309	0.376179	0	0.272162	0.086937	0.678095	0.042465	0	0.407959	0.101747	0.127592	0.124893	0	0	0	0.154176	0.10277	0	0.3085	0.202497	0.105608	0.048169	0.044363	0.04941	0.251034	0.199633	0.160047	0	0
XLOC_023917	2.38473	0.489235	0	0	0.317543	0.865624	0	0.410934	0	0	0	2.28898	0	0	0	0	0	1.17837	0	0	0.176452	0	0.126636	0	1.62837	0.781598	0.477227	0.546527	1.52825	1.71518	0.955938	0.701791	0	0.366207	0.128053	1.38613	0.384985	1.26718	1.3868	1.51714	0.395617	0.541334	3.82228	0.185093	0	2.99136	0	0	0
XLOC_023929	0	0.0944	0	0	2.75719	0	0	0	0	0	0	0	0.357402	0	0	0	0	0	0.085947	0	0.102141	1.95775	2.05253	0	0	0.565546	0	0	0	0	0	0	1.65647	0	0	0	0	0	0	0	0	0	0.096199	0	0	0	0	0	0
XLOC_023932	0	0	0	0	0.131559	0	0	0	0	0	0	0	0	0	0	0	0	0	0	0	2.33934	0	0	0.281599	0	0.647637	0	0	0	0	3.16838	0	0	0	0	1.14856	0	0	2.48973	0	0	0	0	0	0	0	0	0	0
XLOC_023933	0	0	0	0	0.701463	0	0	0.605178	0	0	0	1.03722	0.454636	0	0	0	0	0	9.83967	0	0	0	0	0	0.95923	0	0	0.804865	0	0	0	0	0	0	0.754332	0.170112	0	0	0	0.744758	0	0.531477	0	1.36292	0	0	0	0	0
XLOC_023936	0	0	0	0	0.094682	0	0	0	0	0	0.686709	0	0	0	0	0	0	0.058559	0	0	0	0.126054	0	0	0	0	0	0	0	0	0	0	0	0	0	0	0	0	0	0	0.117961	0.026902	0.024776	0	0.112159	0	0	0	0
XLOC_023943	0	0	0	0	0	0	0	12.504	0	0	0	13.9502	0	0	0	0	0	0	0	0	0	0	0	0	0	0	0	0	0	0	0	0	0	0	0	0.397903	0	0	0	0	0	0	0	1.16892	0	0	0	0	0
XLOC_023949	0	0	0	0	0	0	0	0	0	0	0	0	0	0	0	0	0	0	0	0	0	0	0	0	0	0	0	0	0	0	0	0	0	0	0	0.890796	0	0	0	0	0	0	0	0	0	0	0	0	0
XLOC_023950	0	0	0	0	0	0	0	0	0	0	0	0	0	0	0	0	0	0	0	0	0	0	0	0	0	0	0	0	0	0	0	0	0	0	0	0	0	0	0	0	0	0	0	0	0	0	0	0	0
XLOC_023951	0	0.337648	0	0	0	0	0	0.081031	0	0	0.113534	0.01736	0.182622	0	0	0	0	0.05809	0.278137	0	0.017397	0.027788	0	0	0	0	0	0.053884	0.271215	0	0.141374	0	0	0.012035	0.063126	0.011389	0	0	0.011394	0.02493	0	0.017791	0.049155	0.054747	0.33378	0	0	0	0
XLOC_024014	0	0	0	0	0	0	0	0	0	0	0	0	0	0	0	0	0	0	0	0	0.106448	0	0	0	0	0	0	0	0	0	0	0	0	0	0	0	0	0	0	0.07627	0.119332	0	0	0.055831	4.02791	0.075191	0	0	0
XLOC_024023	0.173089	0.130203	0	0.073465	0.046096	0.010472	0.061496	0.059653	0	0.257785	0.250744	0.153359	0.067221	0	0.466943	0	0.059024	0.27084	0.043107	0.087308	0.051229	0.071598	0.045958	0.098668	0.165467	0.085095	0.092369	0.026445	0.133108	0.041497	0.034692	3.4298	0.103851	0.0443	0.074355	0.033536	0.111772	0.3679	0.016776	0.055059	0.172289	0.078583	3.59453	0.080607	0.081907	0.018093	0.043517	10.403	0
XLOC_024029	0	0.378161	0	0.469419	0.184087	0	0	0	0	0	0.267028	0	0.21476	0	0.497269	0	1.60287	0.136625	0	0.139467	0	0.032678	0	2.67943	0.07552	0	0	0.042245	0	0.75127	0	0.216983	0.331786	0.028306	0.742354	0.080357	0.089274	0	0.133993	0.058635	0	0.041843	0.23122	0	0	0.057805	0	0	0
XLOC_024088	0.408328	0.642236	0	0.346618	1.06025	0.17292	0.072536	0.140725	0	0	0.197173	0.211041	0.158579	0	0	0	0	0.739812	0.25423	0.41193	0.66469	1.03755	0.108417	2.79315	1.78444	0.334575	1.30742	1.02938	0.471016	1.20737	0.818408	0.200275	1.22495	0.606141	0.942823	0.474685	0.197759	4.77344	0.534276	0.389661	0.745139	0.432556	0.199188	0.412006	0.386448	0.298782	13.0376	0	0.203392
XLOC_024111	0	0	0	0	20.997	0	0	0	0	0	0	0	0	0	0	0	0	0	0	0	0	12.3806	0	0	0	5.60189	0	0	0	0	0	2.81241	0	0	4.14485	0	0	0	0	0	0	0	0	0	0	0	0	0	0
XLOC_024118	0	0	0	0	0	0.148653	0	0.141139	0	0	0	0	1.16633	0	0	0	0	0	8.05729	0	0.181812	0	0	0	0.111855	0.268447	29.3395	0	0	0	0	0.803455	0	0.041926	0	0.277713	0	0	0.039692	0	1.08702	0	0	0	0	1.11303	0	0	0
XLOC_024134	0	0.154067	0	0.956236	0	0.817793	0	0.388227	0	0	0.543953	0.249519	0.145827	0	0	0	0	1.48434	0.140272	6.81849	0.416755	0.066566	0.358916	0.321068	0.615355	0.184603	0	0	0.14438	0.270068	0.225779	0	0.675869	0.345972	0.060489	0	0.181856	0	0.382133	0	0.186878	0.170474	0.078502	0.087433	0.444216	0	0	0	0
XLOC_024158	0	0.099407	0	4.31886	0.677471	0.879424	0	0.250491	0	0	0	0.965963	0.18818	0	1.30717	0	0	0.957721	0.271518	3.66618	1.50582	0.429498	0.231579	0.621477	0.397038	0.238218	0.290901	0.111048	0.931566	0.116168	0.291353	0	1.74433	0.148818	0.156114	0.211235	0.938694	0	0.352226	0.61653	0.241154	0.549964	0.202603	0.225653	0.343939	0.151952	1.09639	0	0
XLOC_024167	0	1.51307	2.50727	0	0	4.37426	0	1.36169	0	0	0	0	0.102296	0.123191	0.355293	0	0	0	0	0.199296	0	1.51761	0	0.450452	0	0.356116	0	0	0.101281	0	0	0.19379	6.16349	0.141572	0.403107	0.478453	0	0	0.038295	4.52452	0.131093	0.029896	0.082602	0.398666	0.218129	2.84978	0.099334	0	0
XLOC_024170	0	0.080392	0	0	0	0.03556	0	0	0	0	0.851505	0.0434	0	0	0	0	0	0.580896	0	0.444737	2.87051	0	0	0.670134	0.160546	0.048163	0.078419	0	0.075338	0	0	0	0.352669	0	0	0.056943	0.094893	0	0.056971	0.062325	0.097513	0.044477	0.081924	0	0.370867	0.061443	0	0	0
XLOC_024172	0	0	0	0	0	0	0	0	0	0	0	0	0	0	0	0	0	0	0	0	0	0	0	0	0	0	0	0	0	0	2.33489	0	0	0	0	0.282137	0	0	0.846816	0.617604	0	0	0	0	0	0	0	0	0
XLOC_024182	0	0	1.41274	0	0	0	0	1.72632	0	0	0	0.279436	4.20767	0	0	0	0	0	0	0	0.082363	5.98575	0	5.80591	0	0	0.01485	3.07826	0	0	0	8.21127	0	0	14.8713	0	0.03594	0.236594	0.010789	0	0	0	0.046543	0	0.017558	0	0	0	0
XLOC_024299	0	0	0	0	0	0	0	0	0	0	0	8.33977	0	0	0	0	0	0	0	0	0	0	0	0	0	0	0	0	0	0	0	0	0	0	0	0	0	0	0	0	0	0	0	0	0	0	0	0	0
XLOC_024300	2.1996	0.300837	0	0.466794	0.366114	0.133071	0	0.568549	0	0.818977	0.53107	0.243609	0.142373	0	0	0	0	0.090574	0.068475	0.832125	0.081377	0.324949	2.2777	0.313464	0.450586	0	0.073363	0.336066	0.704803	0.263671	3.74734	0	0	0.225185	0.177169	0.26636	0.355098	0.584404	0.426379	0.69968	0.182452	0.748964	0.30657	0.170724	0	0.114964	0	0	0
XLOC_024307	0	6.14874	0	0	0	0	0	0	0	0	0	0	0	0	0	0	0	0	0	0	0	0	0	0	0	0	0	0	0	0	0	0	0	0	0	19.3694	0	0	0	0	0	0	0	0	0	0	0	0	0
XLOC_024314	0	0.146562	0	0	0	0	0	0	0	0	1.03491	0	0	0	0	0	0	0	0	0	0	0	0	0	0	0	0	0	0	0	0	0	0	0	0	0	0	0	0	0	0	0	1.19484	0	0	0	0	0	0
XLOC_024333	0	0	0	0	0	0	0	0	0	0	0	0	0	0	0	0	0	0	0	0	0	0	0.118521	0	0	0	0	0	0	0	0.447338	0	0	0	0	0	0	0	0	0.236652	0	0	0.155536	0	0	0	0	0	0
XLOC_024337	2.0214	0	0	0	2.1533	0	0.359084	0	0	0	0	0	0	0.630257	0	0	0	1.33178	0.125855	0	0	0.238899	0	0.288069	0.828163	0.828145	0	0.15442	0.777243	5.81544	0	0.198289	0	0	0	0	0	0	0.097959	0.214332	0.670683	0.61181	0.563465	0.156893	0.318847	0	0	0	0
XLOC_024345	3.06733	0.419516	0	2.60377	0.612654	0.185567	0	0	0	18.273	0	0.226475	0	0	0	1.54883	0	0.50522	0.381952	0.773597	0	0	0.977306	0	1.67557	0.502661	0	0	3.1451	0.490252	1.22957	0.30089	0	0.785049	0	0.148575	0	1.6299	0	0.975701	0	0.464189	0.42751	0.476148	0.725743	0	0	0	0
XLOC_024371	0	0	0	0	0	0.215178	0	0	0	0	0	0	0.46044	0	0	0	0	0.29292	0	0.897043	0	0	0	0.506878	0	0	0	0	0	0.284242	0	0	0	0	0.19099	0	0	0	0	0	0	0	0.49573	0	0	0	0	0	0
XLOC_024396	0	0	0	0	0	0.130495	0	0	12.4511	0	0	0	0	0	0	0	0	0	0	0	0	0	0	0	0	0.353484	0	0	0	0	0	0	0	0	0	0	0	0	0.209063	0	0	0	0	0	0	0	0	0	0
XLOC_024407	0	0	0	0	0.564014	0.170834	0	0.486596	0	0	0	0	0	0	0	0	0	1.16277	0	0	0.835762	0.166866	0	0.40242	0.771273	0.231377	0	0	0.361926	0.225665	0.565974	0.277002	6.77696	0	0	0.683896	0	0	0.410534	0	0.468458	0.213668	0.196785	0	0.222708	0	0	0	0
XLOC_024409	0	0.69144	0	0	2.9171	0	0	1.74233	0	0	1.62747	1.49309	0	0	3.03073	0	0	0.55513	0.629527	0.850021	0	2.58911	0.178976	1.92123	0.920552	1.3808	0	0	3.02383	2.15473	2.02655	0.66123	2.02216	1.72521	0.542937	0.163253	0.544102	0	0.653323	2.85891	0	0.76507	1.40923	0.78478	2.39232	0.352309	0.847346	0	0
XLOC_024438	0.69625	0.618965	0	0.591026	0.556262	0.252729	0	0.719862	0	0	0.336204	0.565479	0.360528	0	5.00873	0.351567	0	0.516056	0.346795	0	0.257586	0.53486	0.184865	0.496111	0.950841	0.798689	0.23222	0.265942	2.40942	2.61512	1.11639	0.204896	3.75965	0.784068	1.08421	3.33876	2.92242	0	0.641079	1.03354	0.577525	0.210732	0.63076	0.918682	0.384383	0.21834	0.175045	0	0.346808
XLOC_024444	0	0	0	0.227851	0	0	0	0	0	0	0	5.98514	0	0	0	0	0.183063	0.309475	0	0	0	0	0	0	0	0.087974	0	0.04101	0	0.128703	0	0	0	0	1.90254	0	0	3.99361	0.026015	0	0.089058	0	0	0	0.635083	0	0	0	0
XLOC_024446	0	0	0	0	0	0	0	0	0	0	0	0	0	0	0.492705	0	0	0	0	0	0	0	0	0	0	0	0	0	0	0	0	0	0	0	0	0	0	0	0	0	0	0	0	0	0	3.66558	0	0	0
XLOC_024510	0.482243	0.296801	0	3.17256	0.898995	0	0	0	0	0	0.349298	0	0.124856	0.22554	0.216824	0.608763	0.082224	0.933305	0	0.243248	0.017841	0.014248	0	0.068724	0	0	1.06156	0.01842	0.247235	0.674423	0	0	0	0	0.129476	0.011679	0.8953	0.128125	0	0.025566	0.040001	0.164204	0	0	0.304268	0.579711	0.424345	0	0.360314
XLOC_024521	0	1.06255	0	4.26725	1.03449	2.70943	0	0.629994	0	0	0	0.404905	0.591599	0	0	1.84606	0	0.827991	0.62597	0.230514	0.879172	0.918173	0.048536	1.17228	2.12195	0.449344	0.426782	0.27929	0.937168	4.23643	1.46553	0.53795	0.548382	1.12285	0.196316	1.94796	13.7224	0.485672	0.398638	0.872209	1.21302	1.1757	1.33757	1.20599	1.29753	0.095541	0.919155	27.4664	0
XLOC_024523	0	0	0	0.649452	0	0	0	0.043946	0	0	0.123147	0.01883	0	0	3.89857	0	0	0	0	0	0	0	0	0	0	0	0	0	0	0	0	0	0	0	0.013694	0.012353	0.123512	0	0	0	0.042308	0	0	0	0	0.213266	0	0	0
XLOC_024566	0	0	0	0	0	6.18242	0	0	0	0	0	4.68052	0	0	0	0	0	0	0	0	0.889585	0	0.580398	0	0	7.88088	0	1.87863	2.59157	0	0	0	0	0	0	0	0	0	0.026483	0	0	0	0	0	0	0	0	0	0
XLOC_024621	0	0	0	0	0	0.101184	0	0	0	0	0	0	0	0	0	0	0	0	0	0	0	0	0	0	0	0	0	0	0	0	0	0	0	0	0	0	0	0	0	0	0	0	0	0	0	0	0	0	0
XLOC_024623	0	0.690743	0	1.07179	1.17687	0	0	0.435143	0	0	0	0	0	0	0	0	0.861114	0	0	0.636873	0.373694	0.149221	0	1.43947	0.689719	0.620733	0.168447	0	0.970967	1.81623	0.506128	0	0	0.775562	0.135597	0.244632	6.93031	4.0255	0	0.535505	0	0	1.93574	0.195997	0.398318	1.31983	0.63487	0	0
XLOC_024663	0	0.125486	3.88155	0	0	0.037005	0	0	0	0	0	0	0	0	0	0	0	0.050374	0	0	0	0.036145	0	0	0.083533	0	0	0.046727	0.078397	0	0	0	0	0	0	0.059256	0	0	0.296422	0	0	0	0	0.047475	0.144724	0	0	0	0
XLOC_024696	0	0.090837	0	0	0.044219	0	0	0	0	0	0.32071	0.049038	0	0	0	0	0.113241	0.054697	0.082703	0	0.147429	0	0	2.65019	0.090702	0	0.044304	0	0.085125	0	0.133117	0	0.398486	0.033997	0.035664	0.032171	0.107221	0.705835	0	0	0	0	0.046284	0	0.104762	0.138852	0.166978	0	0
XLOC_024706	0	0	0	0	0	0.047885	0.140607	0.136394	0	0	0	0	6.04545	1.23395	2.84705	0	0	0	0	0	2.75263	5.84663	0.084064	0	0	0	0	3.38612	3.04347	0	0	0	0.949801	0	0	3.60393	0	0	0.460296	0	0.262621	0	0	0.245739	6.11773	0.496435	0	0	0
XLOC_024707	0	1.00918	10.4054	0	2.40174	1.04159	0	0.282555	0	0	0.395894	0.605339	0.742937	0	0	0	0.698942	0.810234	1.17405	0	2.00189	1.30808	3.35235	3.62198	1.23162	0.403066	0	0	3.46767	0.655191	2.13621	3.86037	1.96761	9.06483	0.30817	0.754533	0.264713	0.435652	3.25797	2.69486	0.95208	1.24072	1.82829	0.254537	0.84059	1.54262	0.82449	0	0
XLOC_024775	0	0	0	0	0	0	0	0	0	0	0	0	0	0	0	0	0	0	0	0	0	0	0	0	0	0	0	0	0	0	0	0	0	0	0	0	0	0	0	0	0	0	0	0	0	0	0	0	0
XLOC_024801	0	0	0	0	0	0	0	0	0	0	0	0	0	0	3.67541	0	0	0	0	0	0	0	0	0	0	0	0	0	0	0	0	0	0	0	0	0	0	0	0	0	0	0	0	0	0	0	0	0	0
XLOC_024847	1.26261	0.6044	8.01229	0	0.420313	0.45831	0	1.08786	0	0	0	0.279672	0.326898	0	1.13538	0	0.215278	0	0.078612	1.59218	0.373694	0.298443	0.268193	1.43947	0	0.103456	0	0.289362	0.485484	0.201803	0.506128	0	0.757545	0.06463	0	0.122316	1.83449	0.670917	0.24475	0.133876	0.209462	0.7643	0.175977	0.097999	0.398318	0.131983	0.317435	0	1.25783
XLOC_024890	0	1.48465	0	9.72656	0.963626	0.36484	0	0	0	0	0.873622	0.667904	0.156138	0.376062	0	0.609027	0.205648	1.4403	0.488118	0.152096	0.8032	0.463275	0.064049	1.46102	1.40009	0.395311	0.120684	0.460697	1.46859	2.3615	1.20872	0.591577	0.361829	0.463043	0.097149	0.408956	1.16829	0.320452	0.584503	0.575494	0.900413	0.638847	1.05065	0.702112	0.761	0.126079	0	0	0
XLOC_024941	0	0	0	0	0	0	0	0	0	0	0	0	0	0	0	0	0	0	0	0	0	0	0	2.14624	0	0	0	0	0	0	0	0	0	0	0	0	0	0	0	0	4.37228	0	0	0	0	0	0	0	0
XLOC_024963	0	0	0	0	0	0	0	0	0	0	3.19062	0	0	0	0	0	0	0	0	0	0	0	0	0	0	0	0	0	0	0	0	0	0	0	0	0	0	0	0	0	0	0	0	0	0	0	0	0	0
XLOC_024970	3.53611	0.181361	0	0.750425	0	14.2796	0	1.52335	0	0	0	2.02342	4.11985	0	0	0	0	0.509628	0.055041	0	5.75619	2.35077	0.140833	1.25982	0	0.072435	0	2.22859	0.453221	0	5.13836	0	0.530402	0	7.54771	0.04282	0	0	0	0.187469	0	0.066891	0.061606	4.32272	0.069721	0	0	0	0
XLOC_024979	0	0	0	0	0	0	0	0	0	0	1.73597	0	0	0	0	0	0	0	0	0	0	0	0	0	0	0	0	0	0	0	0	0	0	0	0	0	0	0	0	0	0	0	0	0	0	0	0	0	0
XLOC_024998	0	0	0	0	0	0	0	0	0	0	0	0	0	0	0	0	0	0	0	0	0	0	0	1.10806	0	0.637094	0	0	0	0	0	0	0	0	0	1.12986	0	0	0	0	3.86968	0	0	0	0	0	0	0	0
XLOC_025016	0	0	0	0	0	0	0	0	0	0	0	0	0	0	0	0	0	0	0	0.526355	0	0	0	0	0	0	0	0	0	0	0	0	0	0	0	0	0	0	0	3.09804	0.692453	0	5.09036	0	0	0	0	0	0
XLOC_025027	2.06001	1.12698	0	1.74868	0.548608	0	0	1.24242	0	0	0	1.97729	0.933363	0	0	0	0	1.95099	0	0	0.914549	0.243462	0.218785	0.587142	0.42199	2.61628	0.480952	1.41632	1.84821	1.317	0.825771	0.101038	0.617985	0.263618	2.71011	0.049891	2.49422	1.64195	2.94499	0.655276	0.51262	2.57192	1.57913	3.35768	0.893577	3.12237	13.9836	0	0
XLOC_025028	0	0.226148	5.24643	0	0.110088	0.15005	0	0.142465	0	0	0	0.305214	0.428104	0	0	0	0.422891	0.408523	0.257373	0	0.18352	0.390839	0	0.589102	2.03232	0	0.220598	0	0.95368	0	0.497116	0	1.98415	0.084639	0.177578	0.5206	0.133469	0	0.200327	0.438309	0.27431	0.312788	0.345687	0.128339	0.260818	0.259266	0	0	0
XLOC_025032	0	0	0	0	0.177794	0	0	0	0	0.994285	0	0.098585	0.172849	0	2.40135	0.67421	0.455317	0	0.498795	0	0	0.236704	0	0	0.364691	0.109405	0	0.306003	0.684537	0.426816	0	0	0	0	0.071698	0	0.215555	2.1285	0.129412	0.141575	0.664522	0	0	0.103634	0.105306	0	0.33569	0	0
XLOC_025049	0	0.697061	0	0	0.452434	0.102778	0	0	0	0	0	0.125436	17.3741	0	0	0.857837	0	1.39911	1.26929	1.2854	0.502816	1.30508	0	3.38949	1.85607	0.55681	0	0.908472	1.52421	4.3445	1.02151	0.166652	3.0579	0.869617	0.638576	0.16458	2.46836	0	0.493976	1.44108	0.281837	0	0.828735	0.923021	0.669935	2.30862	0	0	0
XLOC_025089	0.474374	0.194639	0	0.604024	0.063166	0.086096	0	0.572206	0	0	0	0.07005	0.122819	0	0	0	0	0.273469	0.088605	0	0.0351	0.224256	0.025191	0.135206	0	0.349823	0.094931	0	0.182401	0	0.095078	0.186135	0.569234	0.048564	0.050945	0.137866	0.153164	0	0.068966	0.251493	0	0.143577	0.066116	0.110457	0.149652	0.148761	0.238527	0	0
XLOC_025112	0	0	0	0	0	0	0	0	8.2405	0	0	0	0	0	0	0	0	0.235136	0	0	0	0	0	0	0	0	0	0	0	0	0	0	0	0	0	0	0	0	0	0	0	0.10802	0	0	0	0	0	0	0
XLOC_025134	0	0	0	0	0	0	0	0	0	0	0	0	0	0	0	0	0	0	0	13.5711	0	0	0	0	0	0	0	0	0	0	0	0	0	0	0	0	0	0	0	0	0	0	0	0	0	0	0	0	0
XLOC_025140	0	0	0	0	0	0	0	0	0	0	0	0	0	0	0	0	0	0	0	0	0	0	0	0	0	1.17724	0	0	0	0	0	0	0	0	0	0	0	0	0	0	0	0	0	0	0	0	0	0	0
XLOC_025189	0	0.078354	0	0	0	0	0	0	3.30693	0	0.276637	0	0	0	0	0	0	0	0	0	0	0	0.030422	0	0	0.046941	0.038215	0	0	0	0	0	0	0	0	0	0	0	0	0	0	0	0	0	0	0	0	0	0
XLOC_025220	0	0	0	0	0.196641	0	0	0	0	0	0	0.218072	0	0	0	0	0	0.486475	0	0	0.437077	0	0.156841	0.420906	0	0.726017	0	0.225628	0.378551	0.236031	0	0	0	0.151184	0	0	2.38405	9.41654	0	0.313167	0	0	0.205824	0	0.232939	0	0	0	0
XLOC_025223	0	0	0	0	0	0	0	0	0	0	0	0	0	0	0	0.843268	0	0	0.207956	1.68476	0.247138	0	0.26605	0.237995	0	0	0	0	0	0	0	0	0	0	0	0	0	0	0	0	0	0	0	0	0	0	0	0	0
XLOC_025228	1.74317	0.834438	0	1.47972	0.232114	0.527288	0	0.600761	0	0	0.841738	1.80188	1.57961	0.543506	1.56751	0	0.297214	4.16319	0.976784	0.879271	0.902867	0.927071	0.092567	1.49051	0.476114	0.428494	1.51164	2.13064	0.670261	2.36819	1.04814	0.170996	0	0.446144	0.748826	1.01322	3.09554	3.70508	0.168951	0.554491	0.289184	0.791397	0.728862	0.135298	0.96236	0.728864	0.438252	0	3.47314
XLOC_025243	0	0.20635	0	0	0	0.91276	0	0	0	0	0	0.891182	0.781252	0	0	0	0	0	0.56362	0	0.223272	0	0	0	0.412088	0.247248	0	0.46103	0.386751	0.241144	0.604795	0	1.81045	0	0	0	0	0	0	0.31995	0	0.456649	0.210282	0.234206	0	0	0	0	0
XLOC_025244	0	0	0	0.1066	0	0	0	0	0	0	0	0	0.065026	0	0	0	0	0	0	0	0.018584	0	0	0	0.034299	0	0.067015	0	0	0	0.553729	0	0.452069	0.064281	0.539456	0	0	0	0	0.053261	0	0	0	0	0	0.026254	1.38916	0	0
XLOC_025249	0.643455	2.90415	8.1665	5.189	2.87029	2.91957	0	1.44143	3.71425	0.479155	2.7964	2.18542	1.99914	0.200625	2.89308	0.649816	0.109711	1.53676	1.04162	1.94739	2.23771	0.494303	1.02508	0.825287	1.23024	1.73987	0.429223	1.32719	1.97931	2.26255	5.28765	0.189359	0	1.64685	1.41662	3.89595	0.831023	0.341914	2.65051	0.409359	2.88215	3.55423	1.30038	0.799078	2.6389	1.47975	0.323544	0	0
XLOC_025255	0	0	0	3.78616	0.237564	0	0	0	0	0	0	10.6699	0.230957	1.11254	6.41726	2.7026	0.608385	0.440787	0.22216	0	0	9.38295	0.094741	0	0	0.29237	0.357029	0.272583	0.228666	0.285152	0	0.350022	0	0	0.095801	0.086418	0.28802	2.84406	0	0.18917	0	0	0.124329	0	0	0	0	0	0.888672
XLOC_025262	0	0.025336	0	0	0.27134	0	0	0	0	0	0.178907	0.054711	0.047962	0	0	0	0	0.091537	0	0	0.027414	0.021894	0.019675	0	0	0.121432	0	0	0	0.029608	0	0	0.222294	0	0.03979	8.45267	0	0	0.017955	0.039285	0.061464	0.056069	0.103277	0.028757	0.087662	0	0	0	0
XLOC_025281	0	0	0	0	0	0	0	0	0	0	0	0	0	0	0	0	0	0	0	1.27761	0	0	0	0	0	0	0	0	0	0	0	0	0	0	0	0	0	0	0	16.1138	0	0	0	0	0	0	0	0	0
XLOC_025285	0	0	0	0.574826	0	0.081934	0	0.155585	0	0	0.217993	0.066664	0.058441	0	0	0	0	2.89993	0	0.227713	0.033403	0	0.455487	0.064335	0	2.14544	0	0	0.347167	1.29878	0.090482	0.044284	0	0.069325	0.145448	0.021867	0	0	0.043755	0.239336	0.074893	0.034159	0	0.140157	0	0.849422	0	0	0
XLOC_025334	0	0.438	0	0	0.426432	0	0	0	0	0	0	0	0	0	0	0	0	0	0	0	0	0	0	0	0.43735	0.524809	0	0	0.41046	0	0.641871	0	3.84287	0	0	0	0	0	0	0.339564	0	0	0	0	0	0.334761	0	0	0
XLOC_025340	0	0	0	0	0	1.15581	0	0	0	0	0	0	0	0	0	0	0	0	0.594753	0	0	0	0	0	0.652277	0	0.955819	0	0	4.96205	0	0	0	0.488973	0	0.462705	0	0	0	0	0	0	0.332847	0	0	0	0	0	0
XLOC_025346	0	0.670094	0	2.4954	0.521917	0.237125	0	0.337708	0	2.91874	0.946339	0	1.0148	0	10.5738	0	0.334148	0.322796	0.122019	0	0.290018	0.231617	0.10407	0.279288	0.53528	0.16058	0.130729	0.149713	0.753552	0.783081	0	0	1.17584	0.300951	0.21047	0.854349	0.316383	2.08275	0	0.415597	0	0.14829	0.136573	0	0.618257	0.409719	2.95628	0	0
XLOC_025348	0	0	0	0	0	0	0	0	0	0	0	0	0	0	0	0	0	0	0	2.36417	0	0	0	0	0	0	0	0	0	0	0	0	0	0	0	0	0	0	0	0	0	0	0	0	0	0	0	0	0
XLOC_025360	0	1.12077	0	13.9123	0	1.48726	2.9114	0	0	0	0	0	0	0	0	0	1.3972	0	0.510205	2.06672	0	0.968476	0	3.50342	0	0.671447	0	0	1.05029	17.6815	0	0.803849	0	0.419462	1.76011	0	1.32292	0	1.98559	0	0	0.620057	0	1.27206	0	0.856593	0	0	0
XLOC_025375	0	1.60165	0	2.48521	3.50854	0.354234	0	0	0	2.18011	0	0.648487	0.378996	0	5.2653	0	0	6.02769	0	1.47674	0.866499	0.346006	0.310935	3.75498	5.19765	0.719659	0.390585	1.11826	6.00378	0.701892	0.586789	0.287189	7.0262	0.899163	2.20091	0.709048	1.4179	1.55568	0.851265	3.72509	0.971374	1.32916	1.42815	2.0451	0.692697	0.306033	0	0	0
XLOC_025391	0	0.062401	0	0	0	0.331224	0	0.157241	0	0	0	0	0	0	0	0	0	0	0.113626	0	0	0.053922	0.048456	0	0.249232	0.074768	0	0	0	0	0	0	0	0.046709	0	0	5.00859	0	0	0.096753	0	0.069046	0	0.070824	0.143934	0	0	0	0
XLOC_025419	1.5493	0.317844	0	0	0	0	0	0	0	0	0	0	0	0	0	0	0	0	1.15754	0	0	0	0	0	0	0.126946	0	0	0	0	0	0	5.57733	0.079305	0	0	0	0	0	0	0	0	0	0	0.12219	0	0	0	0
XLOC_025422	0	0.161182	0	0	0.156925	0.035648	0.104675	0	0	0	0.284535	0.043507	0	0	0	0	0	0.242637	0	0.148611	0	0	0	0.083973	0.080471	0.144845	0	0	0.151047	0.04709	0.118102	0	0.353539	0.150811	0	0.085626	3.23431	0	0	0.374873	0.195507	0.044586	0.041063	0.045735	0	0	0.148144	0	0
XLOC_025437	0	0.47304	0	0.978658	0.767578	0.697474	0	6.35729	0	0	1.11342	0.170246	0.596984	0	0	0	0	0.569679	0.143561	12.2122	0.341221	0.681273	0.122444	0.657194	0.314892	0.755725	0	0	1.47766	0.921335	0	0.226186	2.76687	0.118028	0.742887	0.223375	1.11672	0	0.670445	0	0.765041	0.348942	0.32137	0.357932	0.909264	0	0.579702	0	0
XLOC_025438	0	0.109868	5.09768	0	0	0.048599	0	0	0	0	0	0.059312	0.103992	0	0	0	0	0.264627	0.050015	0.4052	0.178317	0.142409	0	0.11448	0.658232	0.131644	0	0.184102	0.514801	0.320984	0.322015	0.394006	0.481975	0.164479	0.129407	0.466929	0.25937	0	0	0.596235	0.133266	0.243136	0.223924	0.1247	0.063356	0.167943	0.201962	0	0
XLOC_025448	4.35662	0.212803	0	0	2.19614	0.451826	0	1.6087	0	0	0	0.045953	0.725116	0	0	0	0	0.153767	0.968744	0	1.15127	4.30298	1.94994	5.49904	4.16476	0.968923	0.041516	0.332813	0.079769	0.049737	0.623709	0.67157	0	0	7.11841	0.693368	0	0	8.23392	1.71577	1.85848	0.094186	1.47464	0.338143	0.196341	0.715635	0	0	0
XLOC_025459	0	0	0	0	0	0	0	0	0	0	0	0	0	0	0	0	0	0	0	0	0	0	0	2.042	1.95683	0	0	0	0	0	0	0	0	0	0	0	0	0	0	0	0	0.361405	0	0	0	0	0	0	0
XLOC_025472	0.246454	3.10106	0.781975	0.052302	0.139472	0.805134	0	2.46318	0	0	0.238015	1.1009	0.159521	0.038421	0	0	0	0.416082	0.099739	0	1.46797	1.33256	3.19987	1.26439	4.08935	0.080776	1.20012	0.197686	1.76892	0.669642	2.71681	2.12748	0.443605	0.876771	0.258061	1.8205	4.89379	0	0.919642	0.810087	2.2896	0.801878	0.592529	2.99365	0.174936	1.86776	0.030981	3.70309	0.06138
XLOC_025473	0	0	0	3.34032	0.751788	0	0	0	0	0	0	0.17685	0.022148	0	0.307695	0.259168	0	0.04227	0	0	1.05071	0.01011	0	0.048763	0	0.014019	0	1.20242	0	1.77742	0	0	1.53974	0	0	0.480652	8.53457	0.181822	0	0	0	0	0	0	0.013493	0.17884	11.4416	0	0.08522
XLOC_025474	0	0	0	0.580746	0.250519	0	0	0	1.97455	0	0.165178	0	1.59416	0	0	0	0.058324	0.056342	0.021298	0.086272	0	2.52672	0	1.55994	0	0	2.21336	0.418106	1.00839	0.027337	0.205682	0	0	0	0	0.695903	0.110446	0.363533	0.049731	0	0.680976	0.025883	0	0	0.16187	0	0	0	0
XLOC_025491	0	0.067009	0	0.415901	0.06524	0.059281	0	0.337708	0	0.729686	0	0.07235	0	0	0	0	0	0.242097	0.061009	1.4828	0.072505	0.231617	0.052035	0	0.40146	0	0.065365	0	0.251184	0.783081	0.589197	0.096123	0.587919	0	0.105235	0.284783	0.158191	0	0.284919	0.519497	0	0	0.136573	0.076055	0.077282	0	0	0	0
XLOC_025514	0	0	3.02532	0	0.126963	0	0	0	0	0	0	0	0	0	0	0	0	0.706717	0	0	0.017638	0.239461	0	0	0	0.11719	0	0	0	0	0	0	0	0	0	0.023092	0	0.126664	0.300344	0	0	1.80367	0	0	0	0	0.059929	0	0
XLOC_025527	0	0	0	0	0	0	0	0	0	0	0	0	0	0	0	0	0	0	0	0	0.335211	0	0	0.107603	0	0	0	0	0	0	0	0	0	0	0	0	0	0	0	0	0	0	0.105236	0.058604	0	0	0	0	0
XLOC_025533	0	0	0	0	0	23.1408	0	0	0	0	0.325757	0	0	0	0	0	0	0	0	0	0	0	0	3.46101	0	0	0	0	0	0	0	0	0.404758	0	14.5262	0	0	0	0	0.07153	0	0	0	0	0.212822	0	0	0	0
XLOC_025561	0	0.543724	0	2.53101	0.661705	1.3228	0	1.02758	0	0	0	0.293528	1.02928	0	0	0	1.35566	2.12811	0.12376	1.50396	0.735391	0.587304	0.105555	1.41637	1.35729	0.814359	1.45854	0	0.254768	0.635403	2.39041	1.16993	4.77046	0.915735	0.106737	0.86654	2.24628	0	0.385313	1.47535	1.97855	0	0.969649	0.154281	0.470309	0.623347	1.99897	0	0
XLOC_025589	0	0.217749	0	0	0.476995	0.240795	0	1.78326	0	0	0	0.352653	0.309153	0	0	0	0	0.065558	0.446065	0	0.058901	0.188161	0.380451	0.113444	0.217426	0.065226	0	0.182436	0.510143	0.063616	0	0.078088	0.477614	0.36673	0.897655	0.115676	0.128512	0.422997	0.115732	0.084406	3.30152	0.180702	0	0.432501	0.125565	0.249636	3.20216	0	0
XLOC_025603	0	0.535308	5.5194	0	1.27397	0.157857	0	1.3489	0	0	0	1.22016	0.337784	0	1.56425	0	0	0.286519	1.0289	0	1.35148	0.462571	0.831371	0.867653	1.18781	0.641403	1.04434	0.797327	0.222955	2.57178	1.04596	2.04768	0.521847	0.400694	0.280225	0.589816	0	0	0.885148	2.39779	0.577164	0.131625	0.969793	0	0.342985	1.0001	0	0	0
XLOC_025611	0.609663	0	0	0	0	0	0	0	3.51919	0.453992	0	0	0	0	0	0	0	0.050209	0	0	0	0	0	0.086883	0	0	0	0	0	0	0	0	0	0	0	0	0	0.323958	0	0	0	0	0	0	0	0.063729	0	0	0
XLOC_025628	0	8.97538	0	0	0	0	0	0	0	0	0	3.06021	0	0	0	0	0	0	0	0	0.894472	0	1.83413	5.29133	0	0.283006	0	1.31927	0	0	3.28826	2.96461	0	0	4.35845	0	0	0	0.502141	0	15.3275	0.522693	0	0	0.068101	0	0	0	0
XLOC_025641	0	9.85607	11.4684	0	0	0.054667	0	0.233566	0	0	0.654508	0.066718	0	0	0	0	0	0.111626	0.05626	0.227897	0.03343	0.053397	0.119962	0.064387	0.185106	0.074041	0	0	0.289541	0.036106	0.090556	0	0	0.046254	2.06218	0.590886	0	0	0	0	0	0.034187	0.157428	0.070135	0.2138	0	0	0	0
XLOC_025656	0	0	0	0	0	0	0	0	0	0	0	0	0	0	0	0	0	0	0	0	0	0	0	0	0	0	0	0	0	0	0	0	0	0	0	0	0	0	0	0	0	0	0	0	0	0	0	0	0
XLOC_025661	0.596608	2.85591	0	0.253222	0.357491	0.180467	0	0.514034	0	0	0.28809	0.792904	0.77233	0	1.07298	0	0	0.933538	0.222873	3.15982	0.529733	0.881376	0.38018	0.765201	0.977717	0.342193	0	0.091153	0.994069	1.52569	0.239155	0.40967	0.357955	0.335929	0.032036	0.866952	0.96315	3.80425	0.433684	0.569333	1.28667	0.27086	0.249457	0.416757	0.564639	0.686008	0.449983	0	0
XLOC_025668	0	0	0	0	0	0	0	0	0	0	1.00652	0	0.269834	0	0	0	0	0.772476	0.064889	0	0.231346	0	0	2.82196	0	0	0.278085	0	0	0	0	0	0	0	0	0	4.87928	0.553799	0.101013	0.110506	0	0	0	0	0	0	0	0	0
XLOC_025674	0	0	0	0	0	0	0	0	0	0	3.36345	0	0	0	0	0	0	0	0	0	0	0	0	0	0	0	0	0	0	0	0	0	0	0	0	0	0	0	0	0	0	0	0	0	0	0	0	0	0
XLOC_025680	0	1.77927	0	0	2.59842	0	0	3.36262	0	0	0	1.4408	0	0	0	3.28448	2.21812	1.60707	0	3.28101	0.481295	0	0	4.63488	9.77146	0.532977	0.433899	0	2.50109	14.0351	1.30372	3.19037	0	0.998876	2.09569	2.83564	8.40076	3.4564	0.630444	2.06909	1.07909	0	0.906587	0	0.513009	0.679942	3.27069	0	0
XLOC_025682	0	0.057766	0	0	0	0.102207	0	0	0	0	0.407896	0	0	0	0	0	0	0	0	0	0	0	0	0	0	0	0	0	0.108267	0	0.169306	0	0	0	0	0	0	0	0	0	0	0	0	0	0.133242	0.0883	0	0	0
XLOC_025696	0	0.755073	0	1.87458	0.147026	0.133598	0	0.761069	0	0	0	0.16305	0	0	0	0	0	0.727463	0.274985	0.556949	0	0.391484	0.58634	0.314706	1.20632	0	0	0.337398	0.566077	0	0.442611	0	5.29981	0.113039	0	0	0	0	0	0.234151	0	0.334192	0	0.171401	0.174165	0	0	0	0
XLOC_025697	0	0.251802	0	0	0	0	0	0	0	0	0	0	0	0	0	0	0	0	0	0	0.272451	0	0	0	1.00571	0	0	0.562578	0	0	0	0	0	0	0	0	1.78331	0	0.713763	0.390424	0.610853	9.47294	2.8226	2.28635	0	0	0	0	0
XLOC_025705	0	0	0	0	0	0	0	0	0	0	0	0	0	0	0	0	0	0	0	0	0	0	0	0	0	0	0	0	0	0	0	0	0	0	0	0	0	0	0	0	0	0	0	0	0	0	0	0	0
XLOC_025736	0	0	0	0	0	0	0	0	0	0	0	0	0	0	0	0	0	0	0	0	0	0	0	0	0	0	0	0	0	0	0	0	0	0	0	0	0	0	0	0	0	0	0	0	0	0	0	0	0
XLOC_025769	0	0.078033	0	0	0.18993	0	0	0	3.29339	0	0	0.084252	0	0	1.02611	0	0.097279	0.422884	0.071046	0.143894	0.253296	0.101145	0.030298	0.243924	0.311668	0.046749	0.190294	0	0	0.27357	0.571769	0	0.342317	0.087615	0.061273	0.13818	0.092107	0.303172	0.055298	0.302478	0.094651	0.043171	0.198799	0	0.269986	0.11928	0.143442	0	0.284193
XLOC_025780	0	0	0	0	0	0	0	0	0	0	0	0	0	0	0	0	0	0	0	0	5.3648	0	0	0	0	0	0	0	0	0	0	0	0	0	0	0	0	0	0	0	0	0	0	0	0	0	0	0	0
XLOC_025792	0	2.89587	0	2.56765	1.07405	2.68389	1.07465	0.347485	0	0	0.973736	0.893332	0.522091	0	0	0	0.343822	4.15176	1.25551	3.05146	0.895243	1.07245	0	1.72424	2.20311	0.660917	0.134514	1.54047	2.58456	1.45035	0.808339	1.58249	3.62964	0.928991	1.73251	1.07444	4.55759	0	0.879504	3.84866	1.67266	2.89908	1.54579	0.626057	1.74943	0.63237	1.52093	0	0
XLOC_025804	0	0	14.0693	0	0	0.268259	0	0	0	0	0	0	0.574023	0	0	0	0	0	0	0	0	0.131014	0.353204	0	0	0	0	0	0	0	0	0.434974	0	0.567443	0	0.107392	0	0	0	0	0	0	0	0.172083	0	0	0	0	0
XLOC_025846	0	0	0	0	0	1.01134	0	0	0	0	0	0	0	0	0	0	0	0	0	0	0	0	0	0	0	0	0	0	0	0	0	0	0	0	0	0	0	0	0	0	1.18854	0	0	0	0	0	0	0	0
XLOC_025880	0	0	5.24073	0	0.010997	1.30901	0	0	0	0	0	0	0	0	0	0	0.084486	0	0	0	0	0	0	0	0	0	0	0	0.02117	0.0132	0	2.20354	0.0991	0	0.008869	3.33622	0.026665	0	0.072039	0	0.027401	0	0	0	0.364748	0.241718	0	0	0
XLOC_025900	0	0	0	0	0	0	0	0	0	0	0.46419	0	0	0	0	0	0	0	0	0	0.071129	0	0	0	0	0	0	0	0	0	0	0	0	0	0	0	0	0	0	0	0	0.218214	0	0	0	0	0	0	0
XLOC_025921	0	0	0	0	0	0.044849	0	0	0	0	0.178986	0	0	0	0.333314	0	0	0	0	0	0	0.021903	0	1.69034	0	0.182229	0	0.056632	0	0	0	0	0.444785	11.2702	0	0.323175	0	0	0.017963	0	0	0	0	0.057539	0.029234	0	0.186379	0	0
XLOC_025923	0	0.197782	0	1.22755	0	0	0	0	0	0	0	0	0	0	0	0	0	0	0	0	0	0	0	8.24335	0	0	0	1.32566	0	21.7263	0	0	0	0.296091	0	0.980646	0.466911	0	0	0	0	0	0	0	0.228103	0	0	0	0
XLOC_025924	0	0.019034	0	0	0.185313	0.084194	0	0.143888	0	0	0	0.143856	0	0	0	0.140545	0	0.550139	0.051989	0	0	0.148029	0	0.198329	0.114034	0.068419	0	0.063789	0.035674	0.311407	0.223148	0	0	0.014247	0	0	0	0.295802	0.080931	0.059025	0.230875	0.021061	0.135777	0.172828	0	0.11638	0	0	0
XLOC_025938	0	0.135528	0	0	0.065974	0.059949	0	0	0	0	0	0	0	0	0	0	0	0.081608	0.061696	0	0.073321	0.058556	0.105242	0	0.405981	0	0	0	0	0.07919	0.397222	0	8.91811	0	0.05321	0.047998	0.159973	0	0.048021	0	0.164391	0.07498	0.207166	0.076912	0	0.103583	0	0	0
XLOC_025939	0	0	0	0	4.61183	0	0	0	0	0	0	0	0	0	4.15261	0	0	0	0	0	0	0	0	0	0	0	0	0	0	0	0	0	0	0	0	0	0	0	0	0	0	0	0	0	0	0	0	0	0
XLOC_025945	0	1.37519	0	0	0.777407	0	0	0	0	0	0.156621	0	0	0	0	0	0	0	0	0	2.13594	0	8.09523	0	0	0	6.38263	0	0.748289	0	0	0	0	0.747122	0	8.65663	0	0	0	0	0.376657	0	0	0	0.025581	0	0	0	0
XLOC_025957	0	0	0	0	0	0	0	0	0	0	0	0	0	0	0	0	0	0.674864	0	0	0	0	0	0	0	0	0	0	0	0	0	0	0	0	0	0	0	0	0	1.95499	0	0	0	0	0	0	0	0	0
XLOC_025978	0	0	0	0	0	0	0	0	0	0	1.27726	0	0	0	0	0	0	0	0	0	0	0	0	0	0	0	0	0	0	0.211382	0	0	0	0	0	0	0	0	0.064092	1.68277	0	0	0	0	0	0	0.332503	0	0
XLOC_026000	0.817455	0.391309	5.18742	0.346957	0.489823	0.346179	0	0.281726	0	0	0.789464	0.120713	0.211645	0	0	0.412768	0	0.673214	0.865228	0	0.302427	0.241527	0.217046	0.116495	0.33491	0.535844	0.054529	0.24979	0.628636	0.195981	0	0.160377	0.49046	0.376593	0.131685	0.27717	0.527872	0	0.514991	0.346704	0	0.309271	0.341799	0.190343	0.451297	0.25635	0	0	0
XLOC_026020	0	0	0	0	0	0	0	0	0	0	0	0	0	0	0	0	0	0	0	0	0	0	0	0	0	0	0	0	0	0	0	0	0	0	0	0	0	0	0	0	0	0	0	0	0	0	0	0	0
XLOC_026021	0	0	0	0	0.38247	2.43277	0	0	0	0	0	0	0	0	0	0	0	6.15031	1.07301	0	0	0	0	0	0.784525	0	0	0	1.47258	2.75451	1.1514	0	0	0.294056	0	0	0	0	0	0	0	0	0	0	0	0	0	0	0
XLOC_026045	0	0.593552	0	0	0	0	0	0	0	0	0	0.032043	0	0	0	0	0.369975	0.03574	0	0	0.289002	0	0.023046	1.23693	0	0.071119	0	0.033153	0	0.034682	0	0	0	0	0.023304	0.231232	0	0	0.35753	0.046016	0.143991	0.032838	0	0	0	0.09073	0.109108	0	0
XLOC_026052	0	1.55083	0	1.37505	1.00658	1.37197	0	0.372177	0	0	0	0.318937	0.559191	0.673414	2.91326	1.09058	0.368254	0.444678	0.268945	0.544716	0.639239	0.319072	0.344077	1.53897	2.21218	1.50425	0.144073	0.164994	1.52252	0.949308	2.59734	0.423734	1.29585	0.663336	0.521892	0.31385	2.09205	3.443	0.418667	1.48855	1.07491	0.245139	0.677305	0.502908	0.766531	1.4675	0.271501	0	0.53791
XLOC_026081	0	0	0	0	0	0	0	0	0	0	1.87727	0	0	0	0	0	0	0	0	0	0	18.3785	0	0	0	0	0	0	0	0	0	0	0	0	0	0	0	0	0	0	0	0	0	0	0	0	0	0	0
XLOC_026086	0	0.305936	0	0	0	0.270652	0	5.13942	0	0	1.44019	0	0	0	0	0	0	0	0	0.376102	0.551707	0.088122	0	1.06259	0.203655	0	0.099476	0.113921	0.764532	0	0	0.438854	0	0.229002	0	1.58913	0	0.792412	1.08402	0.790599	1.23696	0.789867	0.103922	0.578726	0.352837	0.311766	9.37297	0	0
XLOC_026096	0	0	0	0	0	0.021731	0	0	0	0	0.173448	0	0	0	0	0	0	0.177489	0	0	7.84043	0.021226	0	0	0.098108	8.3586	0	0.02744	0.046038	0.05741	0.071993	0	0	0	0	1.2875	0.057988	0.190867	0.052221	0.076172	0	0	0	0	0.056658	0	0	0	0
XLOC_026163	0	27.5888	0	2.83811	1.81788	0	0	0	0	0	0	0	0	0	0	0	0	0	0	0	0	0	0	0	0.608792	0	0	0	0	0	0	0	0	0	0	0	0	0	0	0	0	0	0	0	0.043948	0	0	0	0
XLOC_026210	0	0	0	0	0	0	0	0	0	0	0	0	0.271527	0	0	0	0	0	0	0	0	0	0	0	0	0	1.67898	0	0	0	0	0.205753	0	0	0.225258	0	0	0	0	0	0	0	0	0	0	0	0	0	0
XLOC_026211	0	0.186186	8.63866	0	0.090634	0	0	0	0	0	0	0	0	0	0	0	0	0	0	0	1.30945	0	0	0	0	0	7.21923	0	0	0	0	0	0	0	0	0	0	0	0	0	0	0	0	0	0	0	1.88238	0	0
XLOC_026214	1.60586	0.768709	0	0	0.534576	0.485753	0	1.29136	0	0.398605	1.03391	0.395225	0.623651	0	0	0.270289	0.091268	1.23433	0.466585	0.540007	0.277249	0.316313	0.540079	1.14425	0.731018	0.657902	0.10712	0.204459	1.50936	0.47055	0.96558	0.210035	0.642325	0.2466	0.229947	0.362993	1.38264	0.284436	0.285345	0.567571	0.888016	0.162013	0.261119	0.24928	0.886554	0.503588	5.78681	0	0
XLOC_026224	0	0.158555	4.90443	0.656058	0.771836	0.187025	0	0	0	0	0.373198	0.114127	0.100049	0.481944	0	0.39025	0	0.636488	0.048119	0.779677	0.629043	0.776393	0.041041	0.22028	0.211093	0.569938	0.051554	0.177122	0.198114	0.494105	0	0.075814	0	0.751658	0.498006	0.86102	0.873381	0.410677	0.262175	0.573632	0.128214	0.409358	0.592446	0.47989	2.49911	0.242365	0.388612	0	0
XLOC_026230	0	0	0	0	0	0	0	0	0	0	0	0	0	0	0	0	0	0	0	0	0	0	0	0	0	0	0	0	0	0	0	0	0	0	0	0	0	0	0	14.5366	0	0	0	0	0	0	0	0	0
XLOC_026232	1.27319	0.304732	0	1.35096	0.508601	0.038512	0.113086	0.109697	0	0.474046	0.614796	0.047003	0.247228	0	1.14489	0.642887	0.325623	0.262133	0.15854	1.60552	0.235515	0.564268	0	0.181442	0.173874	0.312967	0.042465	0.048631	0.89751	0.101747	0.382776	0.312234	1.52778	0.358444	0.034183	0.370023	0	0.338269	0.15425	0.539992	0.211217	0.096338	0.177451	0.09882	0.351448	0.399265	1.12033	0	0.951278
XLOC_026285	1.30806	0.447254	0	0	0.435441	0.791344	0.232365	0.225403	7.55056	0.974057	0	0	1.01599	0.815685	0	0	1.33816	3.33947	0.651529	0	0.193572	0.927555	0.41677	1.49128	0.357272	0.107179	0	1.09918	2.01183	4.80853	0.786517	0.769883	0.784812	0.200869	0.140478	0.633594	1.47819	0	0.253559	1.38695	1.95301	0.79181	0.729242	1.31984	0.82531	0.683666	0.657721	0	0.651553
XLOC_026313	0	0	0	0	0	0	0	0	0	0	0	0	0	0	2.08205	0	0.394776	0	0	0	0	0	0	0	0	0	0	0	0	0	0	0	0	1.18518	0.124329	0	10.466	0	0	0	0	0	0	0	0.182608	0	0	0	0
XLOC_026316	0.589248	0.241772	3.73926	0.250098	0.117693	0	0	0.507693	0	0.438789	0.284535	0.043507	0.07628	0	0	0	0.100468	0.048527	0.036687	0	0	0.03482	0.031291	0.083973	0.402356	0.048282	0	0	0.377617	0.188359	0	0	0	0	0.31641	0	0	0.31311	0.085667	0.124958	0.293261	0.044586	0.164253	0.09147	0.046473	0	0	0	0
XLOC_026318	0	1.11778	0	0	0	0	0	0	0	0	0	0	0	0	1.33622	0	0	0	0	0	0.439796	0	0	0	0.405861	0.85229	0	0	15.6172	0	0	0	0	0	0	0.215929	0	0	0	0	0.493026	0	0	1.96067	14.1805	0	0	0	0.740165
XLOC_026319	0	0	0	0	0	0	0	0	0	0	0	0	0	0	0	0	0	0	0	0	0	0	0	0	0	0	0	0	0	0	0	0	0	0	0	0	0	0	0	0	0	0	0	0	0	0	0	0	0
XLOC_026322	0	0	0	0	0	0	0	0	0	0	0	0	0	0	0	0	0	0	0	0	0	0	0	0	0	0	0	0	0.403503	0	0	0	0	0	0	0	0	0	0	0.333808	0	0	0	0	0	0	0	0	0
XLOC_026334	0	0	0	0	0	0	0	0	0	0	4.55417	0	0	0	0	0	0	0	0	0	0	0	0	0	0	0	0	0	0	0	0	0	0	0	0	0	0	0	0	0	0	0	0	0	0	0.246467	0	0	0
XLOC_026335	1.26261	0.172686	0	0	0.33625	0.15277	0	0.217572	0	0	0	0.186448	0.163449	0	0	0	0	0	0.157223	0	0.186847	0.447664	0.469338	0.359868	0.344859	0.103456	0.252671	0.192908	0.323656	0	1.01225	0.247712	0	0.258521	0.338994	0	0	0	0.367124	0	0.209462	0.286612	0.175977	0.195997	0.199159	0	0	0	0.628916
XLOC_026336	2.43451	10.0444	0	0	0	0	0	0.139837	0	0	0.783715	0	8.7193	0	0	0	0	0	0	0	12.1891	0	0	0.693882	0	3.98957	0	0	0	0	0	0.398022	6.32955	0	0.697208	0	0	0	21.2755	2.66739	0	0	0	1.38568	0	3.39311	0	0	0
XLOC_026355	0	0	0	0	9.75501	0	0	0.16945	0	0	7.12259	0.29042	0	0	0	0	0	0	0.061225	0	0	0.871629	0.731063	0	0	0.483442	1.50869	0	0.504141	0.157169	2.16801	0.096462	1.17999	0.050335	0.211213	0.285788	3.65124	0	0.238271	0.52133	0.163134	1.19051	0.068527	0	0.387774	0.102791	3.70839	0	0
XLOC_026386	0	0.024873	0	0.154379	0.532762	0.176038	0	10.9685	0	0	0	13.0518	1.97761	0	0	0.367324	0	0.029955	0.837908	0	0	0	0.11589	0	0	0.059606	4.44011	0	0.372951	0	0	0.677919	0.218231	0.446843	0.019531	0.035236	0	0	0	1.7355	0	0	0	0.084693	0.286865	0.532296	0.091446	0	0
XLOC_026391	0	0	0	0	0	0	0	0	0	0	0	0	0	0	0	0	0	0	0	0	0	0	0	0	0	0	0	0	0	0	0	0	0	0	0	0	0	0	0	0	0	0	0	0	0	0	0	0	0
XLOC_026427	0	0	0	0	0	0	0	0	0	4.76952	0	0	0	0	0	0	0	0	0.398781	0	0	0.378485	0	1.82554	0	0	0.42725	0	0	0	0	0	0	0	2.06358	0.310243	0	0	0	0.679128	0	0	0	0	0	0	0	0	0
XLOC_026440	0	0	0	0	0	0	0	0	0	0	0	0	0	0	0	0	0	0	0	0	0	0	0	0	0	0	0	0	0	0	0	0	0	0	0	0	0	0	0	0	3.80888	0	0	0	17.1289	0	0	0	0
XLOC_026443	0	0	0	0	0	0	0	29.9587	0	0	0	0	0	0	0	0	0	0	0	0	0	0	0	0	0	0	0	0	0	0	0	0	0	0	0	0	0	0	0	28.5272	0.130507	0	0	0	0	0	0	0	0
XLOC_026466	0	1.07039	0	0	0	4.16656	0	0	0	0	3.02332	0.693419	0.810512	0	0	0	0	0	0.584729	0	0.463269	0	0	2.67677	0	0.256508	0	0.239148	0	0	0.627446	0.307088	0	0	0	0	0	0	0.151708	0	0.519339	0.236876	0.436316	0	0.246898	1.30895	1.5741	0	0
XLOC_026490	0	0	0	0	0	0	0	0	0	0	0	0	0	0	0	0	0	0	0	0	0	0	0	0	0	0	0	0	0	0	0	0	0	0	0	0	0	0	0	0	0	0	0	0	0	0	0	0	0
XLOC_026511	2.21417	0	0	0	0	0	0	0	0	0	0	0.490445	0	0	0	0	0	0	0	0	0	7.32707	0	1.41993	1.05833	0.725696	0	0	0	0	0	0	0	0	0.178342	2.41311	0	0	0	4.9302	2.57125	0	0	0	0.26194	0	0	0	0
XLOC_026512	0.416052	0.085354	0	0.176587	0.2493	2.08912	0	0.143387	2.4016	0.309817	0.602708	0.184314	0.269297	0	0.374127	0	0.141876	0.548222	0.103616	0.419721	0.030785	0.024586	0.044187	0.592914	0.170456	0.03409	0.249778	0.127133	0.31995	0.199493	0.333555	0.040813	0.249624	0.383342	0.089363	5.66289	1.34333	0	0.100811	0.264687	0.207064	0.283331	0.434905	0.258338	0.164066	0.086981	0	0	0
XLOC_026517	0	0	0	0	0	0	0	0	0	0	0	0	0	0	0	0	0	0	0	0	0	0	0	0	0	0	0	0	0	0	0	0	0	0	0	0	0	0	0	0	0	0	0	0	0	0	0	0	0
XLOC_026524	1.03639	0.354365	0	1.31964	0.414007	0.376195	0	0.714358	0	0	0	0.306085	0.402492	0	0	0	0	0.170703	0.645268	8.62563	0.15337	0.244971	0.055035	0.886173	0.990749	0.254758	0.069133	0	0	0.082823	0.623168	0.101665	0	0.318303	0.055651	0.0502	1.17118	0	0.301347	0.21978	0.343865	0.392101	0.361117	0.804404	0.081738	0	0.521121	0	0
XLOC_026559	0	0	0	0	0	0	0	0	0	0	0	0	0	0	0	0	0	0	0	0	0	11.1982	0	0	0	0	0	0	0	0	0	0	0	0	0	0	0	0	0	0	0	0	0	0	0	0	0	0	0
XLOC_026578	0.848576	1.21862	5.38491	3.60166	0.790956	1.33476	0	0	0	0	0.40976	0.438579	0.659107	0.26458	0	0.428483	0.578738	3.49422	0.898168	3.21023	1.82086	0.100289	1.12655	0.604652	1.04298	1.04296	0.056605	0.12965	2.17523	2.57693	9.01421	0.249724	5.09132	0.738424	0.683494	0.287722	2.19188	3.15637	0.411229	1.61956	0.563101	0.513672	1.24184	0.658631	0.669255	1.06444	1.49339	0	0
XLOC_026596	2.99587	1.84384	0	0	0.997301	0.181243	0	1.03249	0	0	0	0.221198	1.16348	0	2.69399	0	0	1.23362	0	0	0	0.354067	0	0.853881	1.2274	0.736425	0.199843	0.686587	0.383979	2.15473	0.60046	0	1.79747	0.306704	0.32174	0.145113	0.483646	0	0.435549	3.17656	0	0.226688	0.208775	0.697582	0.945113	0.626326	0.753197	0	0
XLOC_026597	0	0.300837	0	0	0.585783	0.931495	0	0	0	0	0	0.162406	0.284746	0	5.93386	0	0	0.181148	0.13695	0	0.651014	0	0.817636	0.626928	0	0.18023	0	0.504099	1.40961	1.23047	0.440864	0.21577	1.31972	0.45037	0.118113	0.106544	0	1.16881	0.426379	0	1.09471	0.166436	0.459854	0.170724	0.520434	0.459855	0	0	0
XLOC_026631	0	0.522796	0	4.32638	11.7067	0.154167	0	0	0	0	2.46106	0	0.989665	0	0	0	0	1.46907	0.475984	0	0.565668	0.451759	2.02985	0	0.348013	0.626411	0	0	0.653232	0	6.12908	0.499955	0	0.260885	0.136838	0.123435	5.34812	0	0.123494	0	0	0.578468	1.06552	0.19779	0.200981	0.799139	0.640676	0	0
XLOC_026771	0	0.416459	0	0	3.85187	0.368429	0	0	0	0	0	0.449649	1.18255	0	0	0	0	0	0.947922	0	2.02775	2.69903	0.970185	0	0	0.249499	1.62495	1.16307	0.780547	3.6501	0.610303	0	0	1.87039	1.47157	0.737462	0.491575	3.23604	2.06588	14.5289	1.0103	1.61283	0.636593	0.709018	0.960607	2.86467	0.765544	0	1.51673
XLOC_026781	0	0	0	0	0	0	0	0	0	0	0	0	0	0	0	0	0	0	15.889	0	0	0	0	0	0	0	0	0	0	0	0	0	0	0	0	0	0	0	0	0	0	0	0	0	0	0	0	0	0
XLOC_026783	0	0.11828	0	0	0.403048	0.209278	0	0	0	0	0	0.09578	0.055977	0	0	0	0	0.356111	0.080767	0	0	0.229969	0.022962	0.123245	0.177157	0.177154	0.028844	0.033033	0.221687	0.069112	0.086667	0.084835	0	0	0.139315	0	1.32634	0	0	0.412641	0.57388	0.163595	0.120534	0.201371	0.068207	0.135601	0	12.9943	0
XLOC_026786	1.01933	0.348531	0	0	0.13573	0.277501	0	0.439123	2.94196	0	0	0	0.395866	0	0	0	0	1.17525	0.158661	0.257079	0.150845	0.060235	0.027065	0.290528	0.139205	0.083521	0.13599	0.077869	0.326616	1.0997	0.510757	2.04981	0.30579	13.6443	0.301043	0.197496	0.493673	0.270821	0.19759	0.216161	0	0.038565	0.426207	0.079116	0.482353	0.426207	0.384406	0	0
XLOC_026809	0	0.359189	0	0	0.373016	1.16514	0	0.241361	0	0.260755	0.169088	0.025854	0.135991	0.109179	0	0	0	0.057676	1.30811	0.264941	0.077729	0.144845	0.055785	0.149706	0.382567	1.26244	0.023358	0.160501	0.628329	0.307819	0.070184	0.103049	0.420188	0.143394	0.075212	0.203536	0.11306	0	4.64963	0	0.232365	0.158976	0.195218	0.353321	0.248552	0.073207	0.176072	0	0.174421
XLOC_026818	0	0	0	0	0.115455	0.209821	0	0	0	0	0	0	0	0	0	0	0.591346	0	0	0	0	0	7.0907	2.71842	0	0	0	0	9.77951	0	0	12.2478	0	0	0	4.70384	0	0	0	0	0	0	0	0	0	0	0	0	0
XLOC_026839	0	0	0	0	0.449115	0	0	0	0	0	0.296121	0	0	0	0	0	0	0	0	0	0	0.108714	0	0	0	0	0	0	0	0	0	0	0.367935	0	0	0.326745	0	0	0	0	0	0	0	0	0	0	0	0	0
XLOC_026842	0	1.25624	0	0	0.203844	0.55568	0	0	0	0	0	1.80848	0.792699	0.95462	0	0	0	0.504294	2.28751	0.77218	0.67963	0.904621	0.650344	3.92691	0	0.25087	0.204235	0.233892	0.784835	0.244677	1.22731	0.600678	1.83698	0.940334	0.164406	0.148303	0.988552	0	0.148374	0.324638	1.52378	0.23167	0.426727	0.475276	0.241471	0.960138	0	0	0
XLOC_026843	0	0.24611	0	0	0	0	0	0.620161	0	0	0.86892	0.132862	0	0	0	0	0	1.18555	0.224073	0	0.133146	0.106334	0	0	1.72021	0	0	0.137465	0.230635	0	0	0.353036	0	0.18422	0	0.087162	0	6.69328	0	0.190799	0	0.408477	0.1254	0.139667	0.425759	0.1881	0	0	0
XLOC_026861	1.23967	0.042387	0	0	0	0	0	0	3.57791	0	0	0	5.37607	0	0	0	0	0	0	0.156326	0.045863	1.0622	10.4999	0	0.084648	0	0	0.236754	0	0	0	0	0.743782	0.063456	0	5.10399	0	0	4.32545	0	0.411312	0	0	0	6.89281	0	0	0	0
XLOC_026866	0	0	0	0	0	0	0	0	0	0	0	0	3.84568	0	0	0	0	0	0	0	0	0	0	0	0	0	0	0	0	0	0	0	0	0	0	0	0	0	0	0	0	0	0	0	0	0	0	0	0
XLOC_026869	0	0	0	0	0	0	0	0	0	0	0	0	0	0	0	0	0	0	0	0	0	0	0	0	0	0	0	0	0	0	0	0	0	0	0	21.9351	0	1.27996	2.10118	0	0	0	5.87518	0	0	0	0	0	0
XLOC_026872	0	2.02691	0	7.54816	2.96007	0.537946	0	1.02151	0	0	1.43125	0.87538	0.7674	0	0	0	0	0	0	0	0	0	0.314794	0	0.404782	1.70005	0	0.226428	0.379894	0.236868	0	0	1.77835	0.455161	1.9099	0.717849	1.4355	0	0	0.314277	1.96686	0	0.206554	0.460108	0.233765	0.309832	6.70665	0	0
XLOC_026884	0	0	0	0	5.87188	0	0	0	0	0	0	0	0	0	0	0	0	0	0	0	0	0	0	0	0	0	0	0	0	0	0	0	0	0	0	0	0	0	0	0	0	0	0	0	0.158085	0	0	0	0
XLOC_026906	0.993874	0.135931	0	0	0.132341	0.180381	0.353107	0	0	0	0	0.440292	0.257321	0	0	0	0	0	10.8908	0	0.073539	0	0	0	0.135729	0.081436	0.066297	0	0	0.079425	0.398402	0	1.19262	0.050874	0.213473	0	0.160449	0	0.048164	0.105382	0	0.075203	0	0.231422	0	0.103891	0	0	0
XLOC_026924	0	0.201264	0	0	1.17569	0.534157	0	0	0	0	0	0	1.14299	1.83529	0	0	0	0.242381	0.183243	0	0	0.52175	0	2.93597	1.20579	0	0	0.224833	0	0	0	1.15482	0	0	0	0	0	0	0.427881	0	0.488252	0.445393	0.205099	0	0.232118	0.30765	0	0	0
XLOC_026980	0	0.682903	0	0	1.0106	0.16916	0	0.206498	0	0	0	0.088479	0.05171	0	0	0	0	0.328966	0.074611	1.00743	0.088669	0.023604	0	1.02466	0.709166	0.13092	0.133228	0	0.614366	0.063844	0.080061	0.039184	0	0.081788	0.193044	0.212833	0.193458	0	0.232293	0.127063	0.265068	0.090675	0.111347	0.062007	0.157519	0.125265	5.02131	0	0
XLOC_026993	0	1.6184	0	0	0.286483	4.4905	0	1.8537	0	0	2.0778	0.238279	1.94961	0	0	0	0	0.265777	0.736744	0.542613	5.96973	0.127136	0.11425	0.306606	0.734546	1.67473	0	1.06832	0.689382	1.03161	3.23414	0.105525	0	0.055065	0.115528	0.521064	0.868322	0	1.30328	0.912496	0.892301	1.38376	0.599724	0.918439	3.13913	1.79918	0.540906	0	0
XLOC_027010	0	0	0	0	0.363721	0.330502	0	0	0	0	0	0	0	0	0	0	0	0	0	0	0.404225	0	5.51198	0	0	0	0	0.834674	0.700196	0	1.09496	0	0	0	0	0	0	0	0	0	0	0.413371	0.380707	0	0	0.571062	0	0	0
XLOC_027021	0	0	0	0	0.123665	1.06752	0	0.320072	0	0	0	0.754286	1.80339	0	0	0	0.316698	0.076485	0.057823	0	3.84822	0.164641	0.049318	2.38233	2.0293	0.076097	0	0.070947	0.238067	1.1875	0.74457	0.091103	8.91547	9.07996	0.04987	11.8761	4.9477	0	0.13502	0	1.38664	0.281093	0.06472	1.44167	0	0	0	0	0.462603
XLOC_027023	0.536144	0.219983	3.40227	0	1.03517	0.162177	0	0.184775	0	0	0	0.237515	0.347028	0	0	0	0	0.044154	0.734381	0.811309	0.277694	0.095046	0	0	0	0.219652	0.071528	0.040957	0.549737	0	0.429835	0.210372	0.321677	0.631212	0.230316	0.389545	0.086554	0	0.207857	0.397937	0.355776	0.162273	0.112088	0.083227	0.084569	0.112088	7.4136	0	0
XLOC_027026	0	0	0	0	0	0	0	0	0	0	0	0	0	0	0	0	0	0	0	0	0	0	0	0	0	0	0	0	0	0	0	0	0	0	0	0	0	0	0	0	0	0	0	0	0	0	0	0	0
XLOC_027035	0	0.541792	0	3.36269	0.527482	0	0	0	0	0	0	0	0	0	0	0	0	0	0	0	0	0	0	0	0	0	0	0	1.01545	0	0	0	4.75351	0	0	0	0	0	0	0	0	0	0	0.61493	0	0	0	0	0
XLOC_027061	0	0	0	0	0	0	0	0	0	0	0	0	0	0	0	0	0	0	0	0	0	0	0	0	0	0	0	0	0	0	0	0	0	0	0	0	0	0	0	0	0	0	0	0	0	0	0	0	0
XLOC_027063	3.0175	0.619051	19.1485	0	1.6072	0.730208	0.536034	0.519972	0	0	0	2.22795	0	0	2.71344	0	0	1.98805	0	0	0.446544	1.06987	0.801191	1.72009	0.824176	1.23624	0.201285	0.230515	2.70726	2.89372	1.20959	0.592004	5.43135	0.463377	0.97219	0.146161	1.94855	0	0.731156	1.9197	1.00118	0.684973	1.05141	0.936825	0.237984	0.630849	0	0	0
XLOC_027066	20.6893	0	0	0	0	0	0	0	0	0	0	0	0	0	0	0	0	0	0	0	0	0	0	0	0	5.08571	0	0	0	0	0	0	0	1.48266	0	0	0	0	0	0	0	0	0.576715	0	0	0	0	0	0
XLOC_027080	0	0.145752	0	0	0.709512	0.042981	0	0	0	0	0	0.104912	0.091971	0	0	0	0	0.292546	25.5671	0.53754	0.052568	0.083965	0	0	0.097024	0.058213	0.142174	0.108547	0	0	0.142395	0	0	0	0.038149	0.103238	0	0	0	0.225991	0.353583	0	0.04951	0.22057	0.28016	0.074265	0	0	0
XLOC_027116	0	0	0	0.676384	0	0	0	0.274609	0	0	0	0	0	0	0	0	0	0	0	0	0	0	0	0	0	0	0	0	2.85952	0	0	0	0	0	0	0.154382	15.1788	0	0	0.337945	0	0	0	0	0	0	0	0	0
XLOC_027123	0	0	0	0	0	0	0	0	0	0	0	0	0	0	0	0	0	0	0	0	0	0	0	0	0	0	0	0	0	0	0	0	0	0	0	0.538029	0	0	0	3.53327	0	2.94167	0	0	0	0	0	0	0
XLOC_027157	0	0.087634	4.06603	0.543907	0	0.11629	0.113822	0.110412	0	0.95427	0	0.141926	0	0.199779	2.3047	0.647076	0.109248	0.052768	0.079787	1.45439	0.09482	0.037863	0	0.182624	0.175007	0.210004	0.042741	0	0.164247	0.256024	0.128423	0.251415	0.384435	0	0.034406	0.093108	0.517199	1.36189	0	0.203816	0	0	0.044652	0	0.101068	0	0.48327	0	2.23411
XLOC_027161	0	0.46096	0	0.715249	0.560982	0	0	3.77504	0	0	0	0.746544	0.218152	0	0	0	0	0.277565	0.314764	2.12505	0.12469	0.199162	0.357951	0.480308	0.690414	0.27616	0.112411	0	0.647964	0.134671	0.675517	0	2.02216	0.172521	0.180979	0.081626	0.272051	0	0.571658	0.536045	0.279564	0.255023	0.234872	0.261593	0.797439	0.704617	0	0	0
XLOC_027206	0	0.727368	0	0.752414	0.236053	0.857975	0	1.22191	0	0	0.85602	1.43978	2.52436	0	0	0	0.302257	1.16795	0.331119	1.34128	0.918186	6.59961	0.094138	0	0.968385	0.435764	0	0	3.63538	0.708343	1.06593	0.521692	0	0.453713	0.095191	0.77281	1.14475	6.59391	1.89	0.751866	2.05863	1.20724	0.864767	1.10075	1.1185	0.926538	3.5655	0	5.2981
XLOC_027211	3.46107	3.07688	0	0	0.921729	2.09387	0	3.57844	0	0	0	0.766638	0	0	0	0	2.95061	1.42518	1.07745	1.7458	0.256093	2.04523	2.75689	2.95941	0.945329	2.83592	2.30874	1.322	2.66162	1.10637	1.3874	0.339514	0	0.354329	1.30095	1.00588	1.67624	0	0.503181	2.93586	0.574177	1.04755	2.17074	0.537268	2.45671	2.17075	0	0	0
XLOC_027212	4.18447	2.00307	0	1.77604	0.975083	1.77206	1.115	0.721063	0	0	0	0.617916	1.89593	0.652344	1.88141	0	0	1.03384	1.56318	6.33207	1.39329	0.618176	1.22214	1.78898	2.28583	1.5429	1.25608	0.639325	4.0224	1.50481	1.67738	0	2.51061	1.39226	0.786431	0.91209	1.0133	1.11176	1.82505	1.5529	1.38837	1.2665	0.583211	1.62391	1.81511	1.53093	1.05202	0	0
XLOC_027225	0	0	0	0	0	0	0	0	0	0	0	0	0	0	0	0	0	0	0	0	0	0	0	0	0	0	0	0	0	0	0	0	0	0	0	0	0	0	0	0	0	0	0	0	0	0	0	0	0
XLOC_027242	0	0	0	0	0	0	0	0	0	0	0	0	0	0	0	0	0	0	0	0	0	0	0	0	0	0	0	0	0	0	0	0	0	0	0	0	0	0	0	0	0	0	0	0	0	0	0	0	0
XLOC_027249	0	1.08924	4.81319	0.643854	0.35349	0.825956	0.269476	0.261402	0	0	0.732511	0.728027	0.294565	0.945958	0	0	0	0.249859	0.330568	3.25198	0.336732	0.358565	0.443054	0.97282	1.13941	0.248594	0.202381	0.115885	10.2075	0.121228	1.67224	0.148807	5.00585	0.349425	0.896026	0.551089	2.69385	0	1.02919	1.76931	3.27156	0.172176	0.211427	0.412093	0.53838	0.87214	0	22.7932	0
XLOC_027258	2.10012	0.143616	0	0	0.279645	0.50821	0	0.723781	0	1.56387	0	0.620244	1.08747	0.654802	0	1.06044	0	0.864776	0.392268	0	0.466179	0.99281	1.11522	0.897862	0.860415	0.688317	0.560363	0.962602	0.269171	2.01397	0.420925	0.824046	2.52007	0.322501	1.12771	0.406901	0	0	0.712418	1.78143	0.348401	0.476727	0.731762	0.652012	0.331265	0	0	0	0
XLOC_027259	0	0	0	0	0	0	0	0	0	0	0	0	0	0	0	0	0	0	0	0	0	0	0	0	0	0	0	0	0	0	0	0	0	0	0	0	0	0	0	0	0	0	20.04	0	0	0	0	0	0
XLOC_027291	0	0	0	0	0	0	0	0	0	0	0	0	0	0	0	0	0	0	0	0	0	0	0	0	0	0	0	0	0	0	0	0	0	0	0	0	0	0	0	0	0	0	0	0	0	0	0	0	0
XLOC_027302	0.198162	0.365883	0	0.168214	0.448573	0.311697	0	0.136588	0	0	0.191377	0.058525	0.076958	0.308928	0.178194	0	0.135149	0.261114	0.641566	0.449798	0.073312	0.948501	0.273598	0.2824	0.135311	0.097422	0.09253	0.151381	0.253983	0.237542	0.31774	0.15551	1.18894	0.192726	0.319223	0.268759	0.223936	0	0.3073	0.210114	0.23012	0.119954	3.2176	0.215328	0.156286	0.579998	0.099641	0	0.098706
XLOC_027303	0	0.058296	0	0	0.056756	0	0.151434	0	0	0	0	0.314708	0	0	0	0	0	0.070205	0.053076	0	0	0.050375	0	2.67268	0	1.60654	0	0	0.327782	0	0	0	0	0	0	0.041292	0	0	0.24787	0	0	0	0.237627	0.066165	0	0.08911	0	0	0
XLOC_027306	0.234344	0.488778	0	0.24866	0.61629	2.14077	0.062444	0.100955	1.35272	1.65782	0.05658	0.103816	1.04662	0	0.632191	0.118331	0.179804	0.299141	0.12402	0.088654	0.346794	7.22172	0.099555	2.7719	0.352038	0.144013	0.117241	1.38742	1.2615	0.290278	0.422725	0.448267	0.913918	0.131951	0.094377	0.170267	0.208076	0.249048	0.153314	0.323022	0.447083	0.257115	0.228633	0.218266	0.101652	0.220468	1.11942	0	0.058364
XLOC_027309	0	0.264625	0	0	0	0	0	0	0	0	0	0	0	0	0	0	0	0	0	0	0	0	0.205491	0	0	0	0	0	0	0.309244	0	0	0	0	0	18.7438	0	0	0	13.1298	0	0	0	0	0	0	0	0	0
XLOC_027315	2.03865	1.95177	0	0.865277	0.27146	0.123334	0	0.351298	11.7678	0	0	0.451568	1.05564	0	0	0	0	0.167893	0.761574	0.514159	0	0.361407	0	0	0.278411	0	0.543962	0	0.261293	0.488757	1.63442	0.199982	1.22316	0.313062	0.656821	0.098748	0.658231	0	0.296386	0.648484	1.01461	0.462774	0.426207	0.474696	0.643138	0.426207	1.53762	0	0
XLOC_027328	0	0.958307	0	11.6478	0.1555	1.34233	0	0.402466	0	0	0.563903	2.06936	0.075587	0	0	0	0	0.28852	0	1.03083	0	0.483054	0	0.166422	0	1.33961	0	0	8.756	0	0.11703	18.0424	0.350328	0	0.031354	0.084848	0.094263	0	0.481036	0	0.48433	0	0.813807	0.634476	0.138152	0.854499	0	0	0
XLOC_027339	0	0.604857	0	0	0.785177	0	0	0	0	10.9775	0	0.217687	1.14501	0	0	0	0	0	0	3.7179	0	0	0	0.840327	2.81848	0.483157	1.37669	0.675689	1.13365	0.471229	0.590928	0	0	0.150918	0.158317	0	0	0	0.285757	0.312614	1.95645	0	0.410922	1.14418	0.465056	0.308192	0	0	0
XLOC_027345	2.19287	1.19966	0	0	1.36264	0.39799	0	0.755745	0	0.544313	0	0.485727	1.04087	0.68372	0.6573	1.10727	0.24926	2.10692	0.910204	2.21221	1.29804	0.518328	0.116448	0.937514	0.698766	0.239572	0.487591	0.502557	1.3116	2.33657	0.586019	1.72088	5.7013	1.04765	0.785007	6.40847	0.590019	0.77682	1.06269	9.30051	1.21263	0.110618	0.662201	0.73754	0.922384	0.611264	0.367542	0	0
XLOC_027348	0	0	0	0	0	0	0	0	0	0	0	0	0	0	0	0	0	0	0	4.33532	0	0	0	0	0	0	0	0	0	0	0	0	0	0	0	0	0	0	0	0	0	0	0	0	0	0	0	0	0
XLOC_027358	0	0.011942	0	0	0	0.010564	0	0	0	0	0	0.012893	0	0	0	0	0	0.115051	0	0.088083	0	0.020638	0	0	0.071544	0.014308	0.011649	0	0.022382	0	0	0	0	0	0	0	0.169147	0	0.025388	0.018516	0	0.013213	0.048677	0.013554	0	0.036508	0	5.24769	0
XLOC_027360	0	0	0	0	0.053976	0.147139	0.288034	0.139702	0	0	0	0.059859	0	0.252775	1.45805	0	0	0.267066	0	0	0.239947	0.191629	0.129154	0.115535	0.332149	0.132857	0	0.061933	0.415635	0.064788	0.649964	0	0.486416	0	0.043533	0	2.09408	0	0	0.171923	0.134494	0.184032	0	0	0.255758	1.77965	0	0	0
XLOC_027433	0	0	0	0	0	0	0	0.146822	0	0	0.411431	0	0	0	0	0	0.145275	0	0.053049	0	0	0	0	0.121423	4.53801	0	0	0	0.109205	0.06809	0	0	0	0	0.045752	0.041271	0	0	0	0	0	0.064471	0.059376	0	0.134397	0	0	0	0
XLOC_027466	0	0	0	0	0	0	0	0	0	0	0	0.801485	0	0	0	0	0	0	0	0	0	0	0	0	0	0	0	0	0	0	0	0	0	0	0	0	0	0	0	0	0	0	0	0	0	0	0	0	0
XLOC_027467	0	0	0	0	0	0	0	0	0	0	0.440987	0	0	0	0	0	0	0	0	0	0	0	0	0	0	0	0	0	0	0	0	0	0	8.39108	0	14.1775	0	0	0	0.53258	0	0	0	0	0	0	0	0	0
XLOC_027504	3.19636	0.218581	0	0	0	0	0	0	0	0	0	0	0	0	0	0	0	0	0	0	0	0	0	1.82205	0	1.30951	0	0	0	0	0	0	0	0	0	0	0	0	0	1.01674	0	0	0	0	0	0	0	0	0
XLOC_027515	0	0	0	0	0	0	0	0	0	0	0	0	0	0	0	0	0	0	0	0	0	0	0	0	0	0	0	0	0	0	0	0	0	0	0	0	0	19.8758	0	0	0	0	0	0	0	0	0	0	0
XLOC_027516	0	0	0	0	0	0	0	0	0	0	0	0	0.174241	0	0	0	0	0	0	0	0	0	0	0	0	0	0	0	0	0	0	0	0	0	0	0	0	0	0	0	0	0	0	0	0	0	0	0	0
XLOC_027529	0	0.97875	0	1.21494	0.76232	0.173174	0	0	0	0	0	0.422701	0.741119	0	0	0	0	0.23574	0.534667	0	0	0.169152	0	0	0.390919	0.234546	0.572836	0.437347	0.366884	0	0.573727	0	1.71745	0.586098	0.614832	0.138653	7.39382	7.60525	0	2.1246	0.474875	0.866381	0.997401	0.666526	0.225759	0.897663	0	0	0
XLOC_027531	0	0.03187	0	0.197805	13.5594	0	0	0	0	0	0.450085	0	0.060331	0	0	0	0	0.921142	0.029016	0	0	15.2845	0.024748	6.50873	0.127291	0	0.155439	0	4.30073	0.037244	0.186817	0	9.22739	0.095423	0	0.022574	0.752368	0.495285	0.022585	0.197661	0.077315	0	0	0	0.036756	0.048716	0.82018	0	0
XLOC_027548	0	0.119019	0	0.369353	0.115876	0	0	0	0	0	0.420212	0.257009	0	0	5.47772	0	0	0.143334	0.108362	0.219474	0	0.154271	0	0	0.356528	0.071304	0	0.199435	0.111536	0	0	0	6.26542	0.133634	0	0.042152	1.82632	0	0	0.369083	0	0.329234	0.121287	0.135086	0.274531	0.363863	0.437568	0	0
XLOC_027575	0	1.46187	0	10.8879	0.284652	1.55192	0	2.94695	0	0	2.06452	2.20972	0.55347	0	0	0	0	2.11262	0.266194	2.15657	1.8981	0.252646	0.681115	2.43716	0	1.05096	0.285197	0	0.54798	2.73337	2.57077	0.838799	7.69557	1.53195	0	0.828372	4.83151	0	0.414384	1.81332	0.709277	0.647016	1.19178	1.65921	0.337195	0.893837	1.07489	0	0
XLOC_027599	0.302569	0	0	0	0	0	0	0	0	0	0.292209	0	0	0	0	0	0.051589	0	0	0	5.91039	0	0.016067	0	0	0	0	0	0	0	0	0	0	0	0	0	0	0	0	0	0	0	0	0	0	0	0	0	0.150712
XLOC_027648	0	0	0	0	0	0	0	0	0	0	0	0	0	0	0	0	0	0	0	0	0.606337	0	0	0	0	0	0	0	0	0	0	0	0	0	0	0	0	0	0	4.34442	0	0	0	0	0	0	0	0	0
XLOC_027662	3.61839	1.97953	0	6.14309	1.44544	1.31343	0	0.623517	0	0	0	3.20594	0.936826	0	0	0	2.46778	1.19197	0.675856	0	0.535466	0.427639	0	1.54697	1.48245	0.296483	0.241368	0.276418	0.463766	1.73498	1.45046	0.354946	4.34195	2.03739	0.777191	0.701068	4.08901	0	1.75351	1.91831	7.20331	0.547583	0.75647	0.56169	0.856125	0	1.81941	0	0
XLOC_027698	0	0	0	0	0	0	0	4.43177	0	0	0	0	0	0	0	1.62329	0	0	0	0	0	0	0	0	0.439032	0	0	0	0	0	0.644339	0	0	0	0	0	0	0	0	0	0	0.243253	0	4.74088	5.57798	11.4256	0	0	0
XLOC_027699	0	0	0	0	0.359608	0	0	0.465371	0	0	0	0	0	0	0	0	0	0	0.168145	0	0	0.159587	0.143412	0	0.368816	0	0.540447	0.206309	0	0	0	0	0	0	0.145017	0	0	0	0.130876	0.286353	0	0.204348	0.188201	0	0	0.282302	0	0	0
XLOC_027713	0	0	0	0	0	0	0	0	0	0	0	0.089118	0	0	0	0	0	0	0	0	0	0.071325	0	0	0	13.5492	0	0	0	0	0	0	0	0	0	0	0	3.8482	0	0	0	0	0	0	0	0	0	0	0
XLOC_027714	0	0	6.17478	0	0	0	0	0	0	0	0	0	0	0	0	0	0	0	0	0	0	0	0	0	0	0	0	0	0	0	0.585081	0	0	0	0	0	0	0	8.39357	0	0	0	0	0	0	0	0	0	0
XLOC_027736	0	0	0	0	0	0	5.93926	0	0	0	0	0	0	0	0	21.1028	0	0	0	0	0	0	0	0	0	0	0	0	0	0	0	0	0	0	0	0	1.34937	0	0	0	0	0	0	0	0	0	0	0	0
XLOC_027747	0.447636	0.35203	0	0.094996	0.163916	0.162486	0	0.038568	0	0	0.216154	0.082627	0.057948	0	0.201264	0	0.038162	0.258055	0.181157	0.508032	0.19873	0.06613	0.035656	0.223273	0.030566	0.073357	0.10451	0.068392	0.344239	0.304069	0.493456	0.021955	0.268574	0.06874	0.07211	0.227666	0.036133	0.356792	0.075925	0.332244	0.148522	0.186291	0.109181	0.121603	0.070608	0.140376	0.112541	0	0
XLOC_027790	0.351344	0.432477	0	0.149123	0.187135	2.2956	0.436894	0.060543	0	0	0.339314	0.389119	0.090965	0	0	0	0.11981	0.202544	0.153126	1.24055	0.129984	0.062285	0.037315	0.15021	0.431835	0.259095	0.093747	0.10736	0.180126	0.084233	0.422518	0.137861	0.210801	0.161861	0.113197	2.2294	0.964243	0.186695	0.085133	0.447042	0	0.21268	0.17139	0.16362	0.498777	0.220359	0.088332	0	0
XLOC_027792	0	0	0	0.544533	0	0	0	0	0	0	0	0.28418	0	0	0	0	0	0	16.9343	0	0	0	0	0	0.700835	0	0	0	0.328872	0	0	1.38437	0	0	0	7.58154	0	0	0	2.85671	1.7027	0	0.715251	0	2.93435	0	0	0	0
XLOC_027793	0	0.852211	11.2974	6.04496	0	0.215407	0	0.306778	10.2765	0	0	0.262894	0.230465	0	0	0	0	0	0	0.448999	0.131728	0	0	0.507418	0.243128	1.31286	0	0	0	0.142272	0	0.174638	1.06815	0	0.382388	0	0	0	0.086275	0.566301	1.47672	0.134709	0.124064	0.414538	0	0	0.895173	0	0
XLOC_027795	0	0.302429	0	0	0.147221	0.133775	0	0	0	0	0	0	0.286252	0	0	0	0	0	1.51442	0	0	0	0	0	0	0.362368	0	0.168922	0	0	0	0.433823	0	0.905506	0	0	0	0	0.107159	0	0.366835	0	0.154096	0	0.871979	0.231144	0	0	0
XLOC_027804	0	0	0	0	0	0	0	0	0	0	0	0	0	0	0	0	0	0	0	0	0	0	0	0	0	0	0	0	0	0	0	0	0	0	0	0	0	0	0.294857	0	0	0	0	0	8.51763	0	1.5297	0	0
XLOC_027829	0	0	0	0	0	0	0	0	0	0	0	0	0	0	0	0	0	0	0	0	0	0	0	0	0	0	0	0	0	0	0	0	0	0	0	0	0	0	0	0	0	0	0	0	0	0	0	0	0
XLOC_027856	0	0	0	0	0	0	0	0	0	0	0	0	0	0	0	0	0	0	0	0	0	0	0	0	0	0	0	0	0	0	0	0	0	0	0	0	0	0	0	0	0	0	0	9.95244	0	0	0	0	0
XLOC_027902	0	0.047161	0	0	0.413238	0.041722	0	0	0	0	0	0	0.178553	0.215026	0	0	0.117586	0.113591	1.88927	0	0.102057	0	0	0.294842	0.282546	0	0	0	0	0.110226	0.138225	0.135301	0	0.141205	0.222192	13.1949	1.33601	0.366458	0.100262	0.073124	0	0.052183	0	0.374692	0	0.07209	0.346769	0	0
XLOC_027917	0	0	0	0	0	0	0	0	0	0	0	0	0	0	0	0	0	0	0	0	3.19597	0	0	0	0	0	0	0	0	0	0	0	0	0	0	0	0	0	0	0	0	0	0	0	0	0	0	0	0
XLOC_027918	0	0.538329	7.13641	0	0	0	0	0	0	0	1.62912	0	1.96535	0	0	0	0	0	0	0.141813	0	0	0	0	0	0	0	0	0	0	0	0	0	0	0	0	0	0	0	0.059621	0	0	0.156739	0	0	0	0	0	0
XLOC_027926	0	0.211211	0	0	0.205633	0.420417	0	0	4.4571	0	0	0.171033	0.399828	0	0	0.38989	0	0.50872	0.144224	0.194739	0.285665	0.091256	0.082006	0.110038	0.316347	0.695948	0.515068	0.294931	0.494827	0.185118	0.464281	0.378719	0.92655	0.434769	0.041462	0.299209	0.124653	0.410297	0.336771	0.736846	0.256191	0.233703	0.269045	0.179793	0.365386	0.322855	0	0	0
XLOC_027929	1.52946	1.88264	0	1.29831	0.712801	0.925286	0.815085	1.84488	0	4.5557	0.738542	0.451706	0	0.953747	5.50135	3.08915	3.91165	0.755749	0.095226	3.85737	0.792177	0.903793	0.487312	1.7437	0.835487	0.250641	0.714168	0.350517	0.980147	0.244453	0.919642	0.300064	0.917649	0.391447	0	0.444501	1.97529	0	0.889428	0.973023	1.26865	0.231458	0.319752	0.237421	0.24125	0.47963	1.92261	0	4.57101
XLOC_027939	0	0	0	0	0	0	0	0	0	0	15.828	0	0	0	0	0	0	0	0	0	0	0	0	0	0	0	0	0	0	0	0	0	0	0	0	0	0	0	0	0	0	0	0	0	0	0	0	0	0
XLOC_027942	0	0	0	0	0.582716	0	0	0	0	3.25876	0	0	0	0	0	0	0	1.44159	0.544931	0	0.323803	0	0	1.24729	0	1.07572	0	0	1.68267	0	0.877111	0	0	0	0	1.05986	0	0	0	0.464011	0	0	0	0.339661	0.345139	0.914896	0	0	0
XLOC_027948	0	0	0	0	0	0	0	0	0	0	0	0	0	0	0	0	0	0	0	0	0	0	0	0	0	0	0	0	0	0	0	0	0	0	0	0	0	0	0	4.13819	0	0	0	0	0	0	0	0	0
XLOC_027960	0	0	0	0	0	0	0	0	0	0	0	0	0	0	0	0	0	0	0	0	0	0	0	0	0	0	0	0	0	0	0	0	0	0	0	0	0	0	0	0	0	0	0	0	0	0	0	0	0
XLOC_027966	0	0.121189	1.12459	0	0.011799	0.032164	0	0.183228	0	0	0	0.013085	0.045883	0	0.15936	0	0	0.087569	0	0.402257	0.065564	0.010472	0.047054	0.05051	0.024202	0.087125	0	0	0.158997	0.014162	0.03552	0.121689	0	0.045357	0.057097	0.343362	0	0	1.51152	0	0.0294	0	0.01235	0.068775	0.055907	0.055575	0	0	0
XLOC_027994	0	0.566608	0	0.242532	0.494577	0.743249	0.253771	0.738501	0	1.27655	0.137964	0.379716	0.628767	0.356331	2.56921	0.721339	0.194858	0.517654	0.213465	1.08087	0.169124	0.185717	0.28827	0.529316	0.429203	0.678906	0.476466	0.109131	0.695769	0.479485	0.629913	0.336322	1.71422	0.131624	0.214787	0.304463	1.33761	3.34002	0.443067	0.454415	0.663576	0.324282	0.497763	0.554394	0.630937	0.238927	0.287324	8.5859	0.28463
XLOC_028015	1.13798	0.466922	0	1.449	0.681885	0.963834	0	7.45164	0	0	0.549508	0.084022	0.589263	0	0	0	0	0.468592	0.141704	0	0	0.739708	0.06043	0.48652	2.02033	0	0.07591	0.086933	0.437563	1.27319	0.684254	0.558152	2.04831	0	0.305533	0.055121	0.734852	0	0.165443	0.361986	0.188786	0.172215	0.793032	0.353302	0.628253	0.47582	0.858306	0	2.26735
XLOC_028020	0	13.7854	0	0	0	0	0	0	0	0	0	0	0	0	0	0	0	0	0	0	0	0	0	0	0	0	0	0	0	2.35753	0	0.241155	0	0	0	0	0	0	0	0	0	0.186017	0	0	0	0	0	0	0
XLOC_028026	0	0	0	0	0	0	0	0	0	0	0	0	0	0	0	0	0	0	0.382029	0	0	5.7208	9.2863	0	0	0	0	0	0	0.735527	0	0	0.204525	0	0.164741	3.88025	0	0	0	0	0	0	0	0	0	0.035633	0	0	0
XLOC_028061	0	0	0	0	21.8008	0	0	0	0	0	0	0	0	0	0	0	0	0	0	0	0	0	0.070398	0	0	0	0	0	0	0	0	0	0	0	0	0	0	0	0	0	0	0	0	0	0	0	0	0	0
XLOC_028078	0	0.961448	0	0.351019	6.6258	0.416943	0	0.142512	0	0.410569	0	5.35319	0.606681	0.085954	0	0	0.047003	0.022703	1.88803	0	1.16268	1.10774	0.644124	0.235718	5.91072	0.293647	0.165503	3.9592	2.89732	0	0.110507	1.29804	1.81941	8.17039	0.088818	0.013353	0	0.732432	0.641257	0.292303	0.777468	0	0	0.06419	0.782711	0.432252	0	0	0
XLOC_028092	0	0	0	1.0343	0	0	0	0.419919	0	0	1.17672	0	0	0	0	0	0	0	0.151723	0	0.18031	0.144001	0.25881	0	1.33118	0.798689	0	0.744637	0.312332	0.194743	0.48842	0.717136	0	2.12055	0	2.47878	0.393403	0	0	0	0	0.921951	1.01892	0.18914	0.576574	0	0	0	0
XLOC_028112	0	0	0	0	0	0	0	0	0	0	0	0	0	0	0	0	0	0	0	0	0	0	0	0	0	0	0	0	0	0	0	0	0	0	0	0	0	0	0	0	0	0	0	0	0	0	0	0	0
XLOC_028121	0	0	0	0	0	0	0	0	0	0	0	0	0	0	0	0	0	0	0	0	0	0	0	0	0	0	0	0	0	0	0	0	0	0	0	26.618	0	0	0	0	0	0	0	0	0	0	0	0	0
XLOC_028126	0	2.47442	0	3.07154	0	1.31343	0	0	0	0	0	0	0.936826	0	0	3.65416	0	3.57591	0	0	0	0.427639	0	1.03131	0	0.592966	0.482737	0	2.7826	1.15665	0	0	0	0	0.777191	0	0	0	0.350702	0	0	0	0.504314	0	2.283	0	0	0	0
XLOC_028127	0	0	0	0	0	0	0	0	0	0	0	0	0	0	0	0	0	0	0	0	0	0	0	0	0	0	0	0	0	0	0	0	0	0	0	0	0	0	0	0	0	0	0	0	0	0	0	0	0
XLOC_028142	0	0	0	0	0	0	0	0	0	0	0	0	0	0	0	0	0	10.4122	0	0	0.519717	0	0	0	0	0	0	0	0	0	0	0	0	0	0	0	0	0	0	0	0	0	0	0	0	0	0	0	0
XLOC_028143	0	0	0	0	0	0	0	0	0	0	0	0	0	0	0	0	0	0	0	0	0.106908	0	0	0	0.197318	0.828717	0	0	0	0	0	0	0	0	0	0.069986	0	0	0	0	0	0	0	0	0	0	0	0	0
XLOC_028158	1.44861	1.98125	0	0	1.44669	1.05165	0	0.249623	0	0	0	1.4974	1.50022	0	0	0	0	4.1755	1.80384	0.365347	1.07186	0.599213	1.30773	1.65153	2.17614	2.01783	1.35283	0.553315	2.59934	0.463063	4.35515	1.13681	2.60743	1.55717	1.1668	1.05251	1.1693	0	0.982816	1.22879	1.68223	0.876892	0.504751	1.12435	2.62773	1.05998	0	0	0
XLOC_028164	0	0	0	0	0	0	0	0	0	0	0	0	5.68611	0	0	0	0	0	0	0	0	0	0	0	0	0	0	0	0	0	0	0	0	0	0	0	0	0	0.125212	0	0	0	0.180056	0	0	0	0	0	0
XLOC_028176	0	0.11677	0	0	0	0	0	0	0	0	0	0	0	0	0	0	0	0	0.318943	0	0	0	0.090676	0	0	0	0	0	0	0	0	0	0	0	0	0	0	0	0	0	0	0	4.9978	0	0	0	0	0	0
XLOC_028203	0	0	0	0	0.151221	0	0	0	0	0	0	0	0	0	0	0	0	1.68349	0	0	0	1.74484	0	0	0	0	0.909067	0	0	0.181513	0	0	0	0	0	0	0	0	0	0	0	0	0	0	12.3603	0	0	0	0
XLOC_028238	0.5358	0	0	0	0.035673	0.064829	0.285541	0.184657	0	0.797977	0	0	0	0	1.92724	2.16439	0.091355	0.132377	0	0	0	0.094985	0.056905	0	0.073172	0	0	6.63085	0.068673	0.042818	0.10739	0.367915	2.89324	5.70469	0	13.9627	0.086498	0.284709	0.025965	5.62435	0	0	0	8.85796	0	0	0.269413	0	0
XLOC_028253	4.9517	0.270896	4.18968	0	0.021978	0.019971	0	0	0	0	0	0.073121	0	0	0	0	0	0.027186	0	0	0.024426	0	1.38487	0.611577	0	0.270488	0	0	0.634657	0.923336	0.727808	0.161913	0	1.84186	0.106357	0.83148	0	0	0.063991	0.105007	15.8269	0.199829	2.82959	0.153733	0.026035	0.724654	0.414972	0	0
XLOC_028257	0	0	0	0	0	0	0	0	0	0	0	0	0	0	0	0	0	0	0	0	0	0	0	0	0	0	0	0	0	0	0	0	0	0	0	0	0	0	0	28.3047	0	0	0	0	0	0	0	0	0
XLOC_028292	0	0.944777	0	0	0.306608	0.835816	0	0.793567	0	5.71554	0	0.340024	0	0	0	0.775125	0	2.27558	1.14691	1.93577	0.567919	0.544268	0.978203	2.40639	1.25783	0.754684	0.307196	0.938147	1.77074	0.245351	1.23069	1.807	0.921019	1.0215	1.64859	0.669201	3.22164	0	0.520739	0.651064	1.27331	1.62616	0.962781	0.834024	1.21068	0.962783	0	0	0.764633
XLOC_028293	0	0	0	0	0	0	0	0	0	0	0	0	0	0	0	0	0	0	0	9.23234	0	0	0	0	0	0	0	0	0	0	0	0	0	0	0	0	0	0	0	0	0	0	0	0	0	0	0	0	0
XLOC_028308	0	0.662073	0	0	0.214862	0	0	0	0	0	0	0.11914	1.04443	0	0	0	0	0.79733	0.40186	10.9879	1.19395	0	0	0	0	0.793292	0	0	0	0.515805	0	0	1.93627	0.082597	0.346585	2.81374	0	0	0.078197	0.513279	0	0	0.899586	0.500966	0.636309	0.506018	0	0	0
XLOC_028319	0	0	0	0	21.6499	0	0	0	0	0	0	0	0	0	0	0	0	0	0	0	0	0	0	0	0	0	0	0	0	0	0	0.449274	0	0	0	0	0	0	0	0	0	1.03966	0	0	0	0	0	0	0
XLOC_028331	3.56059	1.0957	0	0.75562	1.30382	0.969333	0	0.920335	0	0	0.859667	0.131447	0.921861	0.555083	0	0	0	0	0	1.347	0	0.210404	0.094539	0.253709	1.45877	0.291747	0	0.272003	1.82543	3.5568	0.713645	1.22247	1.06815	0.091129	0.382388	0.344934	0.862219	4.73	0.17255	0.566301	0	0	0	0.690896	0.561633	0.372194	0	0	0
XLOC_028336	0	0.037866	0	0	0	0	0	0	0	0	0	0.040884	0	0	0	0	0	0	0	0	0.040971	0	0	0	0	0	0	0	0	0	0	0	0	0.028344	0	0.053642	0.089392	0	0	0	0	0	0.077176	0	0	0	0	16.64	0
XLOC_028359	0	0.028339	0	0	0	0	0	0	0	0	0	0	0.295051	0	0	0.941621	0	0	0.012901	0	0	0	0	0	0	0	0	0	0	0	0	0.060976	0.124317	0	0	0.96349	10.1019	0	0.200823	0	0.240616	0.031356	0.129954	0	0.081708	0	0.052093	0	0
XLOC_028365	0	0.08443	0	8.90839	0	0	0	0	0	0	0	0	0	0	0	0	0	0	5.84211	0	0	0	0	0	0.168609	0	0	0	0	0	0	0	0	0	0	0	0	0	0	0	0	0	0	0	0	0.129058	0	0	0
XLOC_028409	1.40834	0.674159	0	1.1955	0.18753	0.170402	0	0	0	0	0	0	0	0	0	0	0	0.115983	0.263054	0	0	0	0	0.401403	0	0.115396	0	0.215173	0.180506	0.900378	0.282272	0	0	0.216269	0.151248	0.272867	0	0	0.136499	1.79194	0	0	0	0.437238	0.111073	0	0	0	0
XLOC_028418	0	0	0	0	0	0	0	0	0	0	0	0	0	0	0	0	0	6.88362	0	0	0	0	0	0	0	0	0	0	0	0	0	0	0	0	0	0	0	0	0	0	0	0	0	0	0	0	0	0	0
XLOC_028439	0	0	0	0	0	0	0	0	0	0	0	0	0	0	0	0	0	0	0	0	7.63937	0	0	0	0	0	0	0	0	0	0	0	0	0	0	0	0.354632	0	0	0	0	0	0	0	0	0	0	0	0
XLOC_028445	0	0	0	0	0.879832	1.59895	0	0	0	0	0	0	0.855363	0	0	0	4.50638	0	0	0	0	0.390453	0	0	0	0	0	0	1.69376	0	0	0	0	0	0	0	0	0	0.960618	0	0	0	0.46046	0	0	0	3.3224	0	0
XLOC_028452	0.445944	0.376113	0	0.126183	0.108864	0.134893	0.026406	0.153689	0	0.885538	0.358895	0.065852	0.134701	0	1.06935	0.075059	0	0.19587	0.138825	0.112469	0.109988	0.122976	0.221022	0.148286	0.223303	0.158339	0.118989	0.136267	0.36199	0.118792	0.238347	0.189561	0.356745	0.152179	0.047892	2.73607	3.02367	0.078988	0.064833	0.267943	0.271261	0.14622	0.165743	0.115375	0.128959	0.124307	0.149487	0	0.074043
XLOC_028477	0	0	0	0	0	0	0	0	0	0	0	0	0	0	0	0	0	0	0	0	0	0	0	0	0	0	0	0	0	0	0	0	0	0	0	0	0	0	0	2.56887	0	0	0	0	0	18.994	0	0	0
XLOC_028489	0	0	0	0	0	0	0	0.301323	0	0	0	0.129109	0	0	0	0	0	0.288017	0	0	0	0	0.092858	0.498395	0.238804	0.143279	5.36565	0.267166	0.672364	0	0	0	0	0	0	0	0	0.929177	0.084741	0	0	0	0	0.407166	0	0.182788	0	0	0
XLOC_028492	0	0.050763	0	0	0	0	0	0.127915	0	0	0	0	0.096095	0	0	0	0	0.305667	0	0	0	0	0	0	0	0	0	0	0	0	0	0.728176	0	0	0	0	0	0	0.10792	0.078709	0	0.280843	0	0	0.058545	0.387977	0	0	0
XLOC_028527	0	0	0	0	0	0	0	0	0	0	0	0	0	0	0	0	0	0	0	0	0	0	0	0	0	0	5.20173	0	0	0	0	0	0	0	0	0	0	0	0	0	0	0	0	0	0	0	0	0	0
XLOC_028532	0	2.28636	0	5.67622	1.55818	0.80907	6.53318	0.576129	0	0	0	0.493715	0	0	0	5.06467	0	0.550689	0	2.52966	0	0	0.177544	1.4294	1.36978	0.547901	0	0	4.2852	0.267187	2.01034	0	0	0.855703	0	0	0	7.10635	0	1.06351	1.10931	1.5179	1.63095	0.778502	0.527373	0.34949	1.68114	0	0
XLOC_028537	0	0	0	0	0	9.50998	0	0	0	0	0	0	0	0	0	0	0	0	0	0	0	0	0	0	0	0	0	0	0	0	0	0	0	0	0	0	0	0	0	0	1.97834	0	0	0	0	0	0	0	0
XLOC_028561	0	0	0	0	0	0	0	0	0	0	0	0	0	0	0	0	0	0	0	0	0	0	0	0	0	0	0	0	0	0	0	0	0	0	0	0	0	0	0	0	0	0	0	0	0	0	0	0	0
XLOC_028678	0	0.176145	0	0	0	0.15583	0	0	0	0	0	0.950914	0	0	0	0	0	0	0	0.649631	0.571769	0	0.136783	0	0.351767	0	0.171822	0	0.330139	0	0	0.505347	0	0	0	0	0	0	0	0	0	0	0.538504	0.199923	0.203148	0	0	0	0
XLOC_028689	0	0	0	0	0	0	0	0	0	0	0.223547	0	0	0	0	0	0	3.81258	0	0	0	0	0	0	0	1.32765	0	0	0	0	0	0	1.11104	0	0.024859	0	0	0	0	0	0.153601	0.630532	0	0	0	0	0.11639	0	0
XLOC_028715	0	0.857385	0	0	0.278247	0.252834	0	0	0	3.11211	0	0.308572	0.811525	0	0	0	0	1.54881	0.390307	3.68909	0	0.370442	0	0	0	0	0	0.319263	0.53565	0.500976	0	0.204981	0	0.213926	0	0	0	0	0.20253	1.10783	0	0.158115	1.16496	0.324376	0.329608	0	0	0	0
XLOC_028817	0	0.260603	0	1.61746	0.084574	1.53699	0	0.875577	0	0	1.84018	0.187582	0.493329	0	0	0	0	2.40613	0.158179	0.320373	1.50386	0.225193	0.944382	0.362056	1.90826	2.49803	0	0	0.651246	0.507574	1.52761	0.124609	0.76215	0.390138	0	4.24556	0.205072	0	1.47742	1.07752	0.42147	0.288355	2.83274	1.28173	0.901664	0.79671	0	0	0
XLOC_028819	0.564127	0.919431	3.57985	8.57977	0.00626	0.005688	0.050106	0.469847	0	0.140028	0.227004	0	1.50925	0.087945	0.253641	0	0.016031	0.007743	0	0.023713	8.73084	0.511146	0.004993	4.26086	0.02568	0.053927	0	0.05746	1.78349	0.015027	0.018845	0.009223	2.5385	0.418708	0.010097	2.99665	2.58035	0	4.32854	0	0.34315	0.021343	0	0.116761	0.014831	1.44474	0.260018	0	0
XLOC_028913	0.543641	0.185883	0	0	0	0.032889	0.096573	0	0	0	0	2.93018	1.82978	0	0	0	0	0	2.80936	0	0.120676	0.06425	0.028869	5.65561	2.45002	0.08909	0.036264	0	0.557425	0.08689	0.217923	0.053328	0	0.055656	0	6.79386	0.614349	0	0.079036	0	0.090188	0.370219	0.037885	0	0	1.42069	0	0	0
XLOC_028914	0.149299	0.163355	0	0	0.06958	0.009032	0	0.180089	0	0	0	4.25502	0.889052	0	0	0	0.025456	0.024591	0	0	0.11047	0.017645	0.047569	0.021276	0	0	0.039836	0	0.191355	0.011931	0.119695	0.014645	0	0	0	0.007232	0.048205	1.03133	0.007235	0	0.049536	0	0.010404	0.034764	0.011775	0.046819	0.037535	0	0
XLOC_028920	0	0	0	0	0	0	0	0	0	0	0	0	0.512003	0	0	0	0	0	0	0	0	0	0	0	0.180045	0	0	0	0	0.105358	0	0	0.791002	0.067485	0	0	0.212835	0	0	0	0	0	0.275623	0	0	0	0	0	0
XLOC_028921	0	0.574462	0	5.34819	0.838935	0.762315	0.746138	0	0	0	0	0.930367	0	0	0	0	0	0.34591	1.83058	1.05932	0.310786	0.744607	0.223045	0	0	0.344159	0.280181	0.641735	4.30673	0	0	1.23607	0	0.430002	0	0.610352	0	0	1.22129	5.78965	2.78721	0.635636	0.585409	0	0.993794	0	2.11198	0	0
XLOC_028929	0	0	0	0	0	0	0	0	0	0	0	0	0	0	0	0	0	0	0	0	0	0	0	0	0	0	0	0	0.444523	0	0	0	0	0	0.186235	0	0	0	0	0	0	0	0	0	0	0	0	0	0
XLOC_028935	0	0	0	0	0	0.162594	0	0	0	0	0	0	0	0	0	0	0	0	0	0	0	0	0	0	0	0	0	0	0	0	0	0	0	0	0	0	0	0	0	0	0	0	0	0	0	0	0	0	0
XLOC_028938	0.806414	0.386023	5.11736	0.684541	0.375828	0.585434	0	0.13896	0	0	0	0.178623	0.521965	0.251434	0	0	0	0.066412	0.150625	0.813527	0.119337	0.190612	0.171292	0.804452	0.330386	0.132152	0.107585	0.30802	0	0.451112	0.808144	0.870157	0	0.247671	0.129907	0.703097	0.520742	0.428506	0.078159	0.427526	0.401342	0.366112	0.224788	0.312953	0.445202	0.168591	0	0	0
XLOC_028943	0	0	24.429	0	0	0	0	4.80937	0	0	0	5.89786	0	0	0	0	0	4.04219	0	0	0	0	0.153319	0	0	0	0	0	0	0	0	4.24832	0	0	0	0.046617	0	0	0	0	0	0	0	0.074698	0	0	0	0	0.479381
XLOC_028950	0	0	0	0	0	0	0	0	0	0	0	0	0	0	0	0	0	0	0	0	0	0	0	0	0	0	0	0	6.41978	0	0	0	0	0	0	0	0	0	0	0	0	0	0	0	0	0	0	0	0
XLOC_028958	0	0	0	0	0.145679	0	0	0	0	0	0	0.161556	0	0	0	0	0	0	0	2.20738	0	0.129299	0	0	0	0	0	0	0	0	0	0	0	0	0	0	0	0	0	0	0	0	0	0	0	0	0	0	0
XLOC_028971	0	0	0	0	0	0	0	0	13.04	0	0	0	0	0	0	0	0	0	0	0	0	0	0	0	0	0	0	0	0	0	0	0	0	0	0	0	0	0	0	0	0	0	0	0	0	0	0	0	0
XLOC_028975	0	0.531712	0	4.12516	0	0.352792	0	0	0	0	0	0.717608	0	0	0	0	0	0.960505	0	0	1.15063	0.114866	0	0	0.265461	0	0.129665	0.742472	0	0.310683	0	0.762722	0	1.49251	0.104378	0	0	0	0.1884	0.618322	0	0	0.541844	0.301745	0	0	0.488702	0	0
XLOC_028989	0	4.49285	0	0	0	1.10408	0	0	0	0	0	0	0	0	0	0	0	0	0	0	0	0	0	0	0	0	0	0	1.87127	0	0	0	0	0	0	0	0	0	0	0	0	0	0	0	0	0	0	0	0
XLOC_028994	0	0	0	0	0	0	0	0	0	0	0	0	0	0	0	0	0	0	0	0	0	0	0	3.93123	0	0	0	0	0	0	0	0	9.93059	0	0	0	0	0	0	0	0	0	0	0	0	0	0	0	0
XLOC_029011	4.36177	0	0	0	0	0	0	0	0	0	0	0	0	0	0	0	0	0	0	0	0	0	0	0	0	0	0	0	0	0	0	0	0	0	0	2.29646	0	0	0	0	1.41574	0	0.251098	0	0	0	0	0	0
XLOC_029028	0	0.220266	0	0	0	0	0.572183	0.555038	0	0	0	0	0	0	0	0	0	0.265265	0	0	0	0.190336	0	0	0	0	0	0.24606	0.412833	0	0	0	0	0	0	0	0.51999	1.71155	0	0	0	0	0	0	0.254033	0.673391	0	0	0
XLOC_029083	0	0	0	0	0	0	0	0	0	0	0	0	0	0	0	0	0	0	0	0	0	0	0	0	0	0	0	0	0	0	0	0	0	0	0	0	0	0	0	0	0	0	0	0	0	0	0	0	0
XLOC_029102	0	0.356748	3.67832	0.246022	0.308734	0.210403	0	0.399535	3.34592	0	0.279898	0.042798	0.225111	0.180729	0	0.585375	0	0.238683	0.108268	0	0.171557	0.102758	0.400151	0.413025	0.07916	0.284969	0	0.088561	0.297171	0.185289	1.16178	0.170581	0.695555	0.178024	0.093376	0.140384	0.093576	0.308007	0.02809	0.184382	0.288482	0.175439	0.040394	0.179959	0.182862	0.181774	1.89448	0	0.288726
XLOC_029121	0	0	0	0	0.647714	0	0	0	0	0	0	0	0	0	0	0	0	1.60239	0	0	0.479894	0	0	0	0	0	0.108159	0	0	4.92391	8.12455	0	0	0	5.92052	0	0	0	0	0	0	0.122688	0	0	0	0	0	0	0
XLOC_029162	4.77627	1.76376	0	0.202722	0.063599	0.260058	0.169693	0.329217	0	0	0	0.317388	0.556475	0	0	0	0	0.904704	0.148688	0.36138	9.86008	0.536259	0.101454	0.748731	1.04364	0.391358	0.063721	0.145949	0.612172	0.839731	0.574382	0.234264	2.29255	1.8581	0.307767	0.994815	0.616856	0.253798	1.01844	0.86094	0.396182	0.578247	0.232993	0.444858	3.16424	0.149781	1.9213	0	0
XLOC_029164	0.78631	0.645257	0	0.333738	0.366459	0.04757	0.139681	0	0	0	0	0.290284	0.203581	0	0	0	0.134068	0.518052	0.14687	4.36285	0.349086	21.3274	0.167022	1.34468	0.751683	0.322143	0.472065	0.600683	2.72108	0.125676	4.72798	0	0	0.160998	0.168891	12.6449	0.50776	0.835648	0.152422	1.41735	0.130446	0.297487	11.4524	0.915454	0.496118	0.164389	2.96531	0	0
XLOC_029204	0	0.076638	0	0	0.099485	0.180798	0	0.064372	0	0	0.360772	0.055164	0.096718	0	0	0	0	0.092294	0.348878	0.094215	0.138204	0.04415	0.456258	0.212945	0.25508	0	0.049838	0	0.239397	0	0	0.073289	0	0.019122	0	0.054284	0.241229	0.198501	0.10862	0.158438	0.061973	0.197864	0.104131	0.057989	0.147311	0	0.563509	11.2259	0
XLOC_029215	0	0	0	0	0	0	0	0	0	0	0.289225	0	0	0	0	0	0	0	0	0	0	0	0	0	0	0	0	0	0	0	0	0	0	0	0	0	0	0	0	0	0	0	0	0	0	0	0	17.9993	0
XLOC_029224	0	1.75874	0	0	0	0	0	0.886353	0	0	0	0	0	0	0	0	0	0	3.84302	0	0.57089	0	0	0	10.1855	0	0	0	0	0	0	0	0	0.131647	27.0678	0	0	0	0	0	10.6664	0	0	0	0	0	0	0	0
XLOC_029252	0	0.038297	0	7.60632	0.037286	0.033881	0	0	0	0	0	0	0.507487	0	0	0	0	0	0.069737	0	0	0	0	0.07981	0.152963	0.045888	0	0.085565	0.143558	0.402795	0.448987	0.054936	3.02409	0.200667	0.390939	0.054253	0	0	0	0.118762	0.185814	0.042376	0.156109	0	0.132506	0	0	0	0
XLOC_029304	0	1.1383	0	0	0	0.14386	0	0	0	0	0	0.351148	0	0	0	0	0	0.391671	0.148054	0.59973	0	0.281037	0	0.33888	5.84544	0.194844	0	0	0	0.380067	0	0	0	0	0.255378	0	0	0	0	0.252137	0	1.43945	0	0.184567	0.375088	0	0	0	0
XLOC_029381	0	0	8.59666	0	0.090193	0	0	0	0	0	0	0	0	0	0	0	0	0	0	0	0.200474	0	0.071938	0	0	0.111001	0.180733	0	0.173631	0	0	0.265778	0	0.277376	0.072744	0	0	0	0	0.14364	0.224738	0	0	0	0	0	0	0	0
XLOC_029401	0	0	0	0	0	0	0	0	0	0	0	0	0	0	0	0	0	0	0	0	0	0	0	0	0	0	0	0	0	0	0	0	0	0	3.00722	0	0	0	0	0	0	0	0	0	0	0	0	0	0
XLOC_029431	0	0	0	0	0	0	0	0	0	0	0	0	0	0	0	0	0	0	21.5696	0	0	0	0	0	0	0	0	0	0	0	0	0	0	0	0	11.7198	0	0	0	0	0	0	0	0	0	0	0	0	0
XLOC_029450	0	0	0	0	0	0	0	0	0	0	0	0	0	0	0	0	0	0	0	0	0	0	0	0	0	0	0	0	0	0	0	0	0	0	0.232553	0	0	0	0	0	0	0	0	0	0	0	0	0	0
XLOC_029488	1.05536	0.360852	0	3.13553	0.070264	1.59618	0.187477	0.545577	0	0	2.54806	0.623377	0.273241	0.329055	0	0.532899	0	0.347657	0.197125	0.798504	0.937066	0.124728	0.3923	1.0528	0.720634	0.605319	0.633592	0.241866	1.21739	0.506036	0.846102	0.103526	0.633201	0.108043	0.283351	0.511195	1.363	1.12158	0.716016	1.11902	0	0	0.367729	0.655305	0.832344	0.110319	0.265331	0	0
XLOC_029525	0	6.36478	0	0	0.040238	22.3767	0	0	0	0	0	0	0	0	0	0	0	0	14.8258	0	0	0	4.62153	0	2.72371	0	0.080631	0	5.96458	0.241492	0	6.40289	0	4.45486	0	0	0	0	0.029289	0.064083	0	0	0.042117	0	0	0	0	0	0
XLOC_029534	0	0.142497	0	0	0.10405	0	0	0	0	0	0.251551	0	0.202312	0	0	0.789135	0.088822	0	0	1.31384	0.038546	0.215485	0.110654	0.296956	0.142285	0	0	0.119388	0.267074	0	0	0.102203	0.625111	0.079997	0	0.050466	0.084099	3.32176	0.050491	0.27618	0.259265	0	0.036303	0.080867	0	0.272273	0.392911	0	0
XLOC_029595	0	0	0	0	0	0	0.396876	0	0	0	0	0	0	0.348294	0.502253	0.282028	0	0	0	0	0	0.033005	0.02966	0	3.9664	0	0	0	0	0.892707	0	0	0	0	0	0	0	0.29679	0	0.059222	0	0	0	0	0	0	0	0	0
XLOC_029596	0	0	0	0	0	0	0	0	0	0	0	0	0	0	0	0	0	0	0	0	0	0	0	0	0	0	0	0	0	0	0	0	0	0	0	0	0	0	0	0	0	0	0	19.9616	0	0	0	0	0
XLOC_029656	0	0	0	0	0	0	0	0	0	0	0	0	0	0	0	0	0	0	0	5.17313	0	0	0	0	0	0	0	0	0	0	0	0	0	0	0	0	0	0	0	0	0	0	0	0	0	0	0	0	0
XLOC_029670	0	0.261	0	0	0.254107	0	0	0	0	0	0	0.187867	0	0	0	0	0	0.419094	0	0.32086	0.094135	0.150357	0	0.54391	0.521226	0.104243	0.084865	0	4.72872	0	0	0	0.76331	0.065122	0	0.246494	0.205384	0	0	0.26979	0.633167	0	0.088658	0.098745	0	0	0	0	0
XLOC_029683	0	0	0	0	9.58015	0	0	0	0	0	0	0	0	0	0	0	0	0	0	0	0	0	0	0	0.577967	0	0	0	0	0	0	0	0	0	0	0	0	0	0	0	0	0	0	0	0	0	0	0	0
XLOC_029692	0	0	0	0	0	0	0	0	0	0	0	0	0	0	0	0	0	0	0	0	0	0	0	0	0	0	0	0	3.92737	0	0	0	0	0	0	0	0	0	0	0	0	0	0.059316	6.21005	0	0	0	0	0
XLOC_029747	0	0	0	0	0	0	0	0	0	0	0	0	0	0	0	0	0	0	0	0	0	0	0	0	0	0	0	0	0	0	0	0	0	0	0	0	0	0	0	0	0	0	0	0.587106	0	0	0	0	0
XLOC_029754	0	0.794979	0	0	0.696585	0.070329	0	0.200323	0	0	0.561354	0.171667	0.300983	0.362464	1.04537	0	0	0.382955	0.07238	1.75915	0.688138	1.51131	1.48159	0.994017	0.7938	0.47627	0.155093	0.177615	2.23498	5.94575	1.63101	1.36844	2.78996	0.17852	0.124848	0.281548	0.375347	0	0.33802	0.862841	0.192856	0.263891	0.162026	0.721838	0.916852	0.486078	0.29227	0	0
XLOC_029762	0	0	0	0	0	0	0	0	0	0	0	0	0	0	0	0	0	0	0	0	0	0	0	0	0	0	0	0	0	0	0	0	0	0	0	0	0	7.89594	0.180027	0	0	0	0	0	0	0	0	0	0
XLOC_029774	0	0	4.84175	0	0	0	0	0	0	0	0.368429	0	6.91395	0	0	0	0	0	0	0	0	0	0	0	0	0	0	0.058286	2.83594	0	0	0	0	0	0	0	0	0	0	0	0	0.115465	0.05317	0	0.180525	0	0	0	0
XLOC_029775	0	0	0	0	0	0	0	0	0	0	0	0	0	0	0	0	0	0	0	0	0	0	0	0	0	0	0	0	8.82031	0	0	0	0	2.78874	0	0	0	0	0	0	0	0	0	0	0	0	0	0	0
XLOC_029792	0	0.265239	0	0	0.553358	0.201128	0	0.190961	0	0.41261	0.802678	0.122733	0.071729	0	0.498258	0	0	0.045632	0.310486	0.838469	0.122996	0.360169	0.264815	0	0.15134	0.181604	0.147845	0	0.213053	0.442803	1.11056	0.163061	0.664892	1.2196	0.08926	0.697814	0.178903	0.294429	0.483334	0	0.367686	0.209631	1.1584	0.258038	0.524401	0.579201	0.139305	0	0
XLOC_029812	0	0	0	0	0.864192	0	0	0	0	0	0	0.756612	0	0	0	0	0	0	0	0	0	0	0	0.194714	0	0	0	0	0	0	0	0	0	0	0	0	0	0	0	0	0	0	0	0	0	0	0	20.5297	0
XLOC_029815	0	0	0	0	0	0	0	0	0	0	1.74724	0	0	0	0	0	0	0	0	0	0	0	0	0	0	0	0	0	0	0	0	0	0	0	0	0	0	0	0	0	0	0	0	0	0	0	0	0	0
XLOC_029824	1.4288	0.048854	0	1.21287	0.047564	0.04322	0.126907	0.492418	4.12377	0.531985	0	0.105495	0	0.222745	0	0.360731	0.730843	0.176503	0.088959	0.720701	0.10572	0.042216	0.037937	0.101809	0	2.5756	0.047655	0	0.091564	0.171274	0	0.210237	0.857256	4.05911	0	0.069208	0.691986	3.41651	0.034621	0.151498	0	0	0.049785	0	0.056343	0	0.538825	0	5.69357
XLOC_029837	0	0	0	0	0	0	0	0	0	0	1.03491	0	0	0	0	0	0	0	0	0	0.10572	0	0	0	0	0	0	0	0.274692	0	0	0	0	0	0	0	0	0	0	0	0.355548	0	0	0	0	0	0	21.4684	0
XLOC_029847	0	0	0	1.09882	0.073871	0.044749	0.262799	0.127462	0	0	0	0.081922	0	0	0.332576	0	0	0.030458	0	0	0	0	0	0.052706	0.050508	0.060608	0	0	0	0.14778	0	0	0	0.037863	0	0.017914	0.238827	0	0.089615	0	0	0.05597	0.128868	0.028706	0.175013	0	0.092983	0	0
XLOC_029858	0	0	0	0	0	0	0	0	0	0	0	0	0	0	0	0	0	1.24309	0	0	0.139608	0	0	0	0	0	0	0	0	0	0	0	0	20.6682	0	0	0	0	0	0	0	0	0	0	0	0	0.474361	0	0
XLOC_029862	1.207	0	0	0	0	0	0	0	0	0	0	0	0.416668	0	0	0	0	0.033134	0	0.304412	0	0	0	0	0.054945	0.032966	0	0.061471	0.051567	0.096457	7.09626	0.078934	0	0	3.19742	0.058464	0.194855	1.06895	0.097487	0	0.133491	0	0	0.031228	0.031731	0.084113	2.93339	0	0
XLOC_029869	0	0	0	0	0.737078	0.893013	0	0.635904	0	0	0	0.817408	0.477719	0	3.31842	0	0	0.911737	0.229761	0	0	0	0	2.6295	0	0.604747	0	0.84573	0.47298	0.589817	0.739639	0	0	0.566691	0	0.178749	0	0	0.178835	0.782571	0.612201	0	0	0	0.291045	0.385751	6.49445	0	0
XLOC_029945	0	0	0	0	0	0	0	0	0	0	0	0	0	0	0	0	0	0	12.863	0	0	0	0	0	0	0	0	0	0	0	0	8.56319	0	0	0	0	0	0	0	0	0	0	0	0	0	0	0	0	0
XLOC_029946	0	0	0	0	0	0	0	0	0	0	0	0	0	0	0	0	0	0	0.726575	0	0	0	0	0	0	0	0	0	0	0	0	0	0	0	0	0	0	0	0	0	0	0	0	0	0	0	0	0	0
XLOC_029950	0	2.09583	0	2.36509	1.11299	1.34845	0	0	0	0	0	1.23429	2.52475	0	0	0	0.475048	8.03089	0.867348	5.62147	2.2677	1.31713	0.295906	0.794109	2.66346	0.228292	0.743414	0.212842	2.1426	4.67577	2.79214	1.09323	8.35825	0.998321	0.748046	2.15929	0.899582	2.96098	0.945141	1.77252	2.31106	2.10819	1.55329	1.08125	1.31843	0.582483	2.10142	0	0
XLOC_029958	0	0	0	0	0.033353	0	0	0	0	0	0.241902	0.036988	0	0	0	0	0	0	0	0	0	0	0	0	0	0	0	0	0	0	0	0	0	0	0	0	0	0	0	0	0	0	0	0	0	0	0	15.0543	0
XLOC_029985	0	0.891021	0	0	0.39037	0.39413	0	0.785835	0	0	0	0.288609	0.337345	0	0	0	0	0.85844	0.730114	5.25781	0.43384	0.46197	0.415146	0.649894	0.62279	0.373666	0.434576	0.049768	0.333999	0.572692	0.914028	0.319535	1.17263	0.333478	0.174913	0.473344	0.736213	0.692357	0.347285	0.828927	0.864621	0.098591	0.1816	0.202261	0.308285	0.272401	0	0	0
XLOC_030002	0	1.58555	0	0	0	1.96376	0	2.39721	0	0	1.11959	0.171191	2.10104	0	0	1.17075	0	1.90946	1.58793	1.16952	0.514672	1.09608	1.84685	0.99126	0.949918	1.32986	0	1.41698	1.18868	1.6676	0.929421	3.63906	0	0.237366	0.124501	0.561535	12.3521	0	0.674164	1.22921	0.384643	1.75439	1.61576	0.539877	0.914308	0.727094	1.16584	0	0
XLOC_030020	0	0	0	0	0	0	0	0	0	0	0	0	0	0	0	0	0	0	0	0	0	0	0	7.96955	0	0	0	0	0	0	0	0	0	0	0	0	0	0	0	0	0	0	18.5114	0	0	0	0	0	0
XLOC_030028	0	0	0	0	0	10.6667	0	0	0	0	0	0	11.6977	0	0	0	0	0	0	0	0	6.3816	0	0.314084	0	0.090293	0	7.57644	0	0	0.220868	6.91829	0	0	2.60361	0	0	0	0	0	0	0	0	0	0	0	0	0	0
XLOC_030034	0	1.30521	0	0.279341	0.306729	0.358348	0	0	0	0	0	0.24297	1.44839	0	0.591828	0	0.112216	12.358	0.122931	2.65581	0	2.06125	3.98425	1.12551	0.449403	1.07854	0	0.402221	2.53063	0.946726	0.791472	7.55365	0.789756	0.101067	0.388748	0.41443	0.424999	0	0.446523	0.628059	0.218368	0.0996	0.183459	0.255414	0.830509	0.206392	0.165466	0	0
XLOC_030048	0	0	0	0	0.021922	0	0	0	0	0	0	0.072934	0	0	0	0	0	0.027117	0	0	0	0	4.38877	0	0	0	0	0	0	0	0	0	0	0	0	0	0.053156	0	0	0	0	0	0	0	0	0	0	0	0
XLOC_030083	0	0	0	0	0	0	0	0	0	0	0	0	0	0	0	0	0	0	0	0	0	0	0	0	0	0	0	0	0	0	0	0	0	0.180528	0	0	0	0	0	0	0	0	0	0	0	0	0	0	0
XLOC_030085	0	0	0	0	0	0	0	0	0	0	0	0	0	0	0	0	0	0	0	0	0	0	0	0	0	0	0	0	0	0	0	0.630712	0	0	0	0	0	0	0	0	0	0	0	0	0	0	0	0	0
XLOC_030088	0	0.764158	0	0	0.595181	0.676028	0.397009	0.385113	0	0	1.07918	0.165012	0	2.09047	0	0	0	0.368108	0.139147	0	0.165365	0.26413	0.237358	0.955479	1.22084	0.915609	0	0.170729	2.29155	0.893005	1.79175	0.438463	6.70448	0.457595	0.120007	0.433012	0	0	0.64983	1.42181	0	0.338213	0.467232	0.693852	0.352522	0	0	0	1.11322
XLOC_030090	0.680658	0.884382	0	0.288895	0.090634	0.082356	0	0	0	0	0	0.402048	0.352454	0	0.61207	13.404	0	0.224222	0.042379	0	0.050363	0.723991	0.036145	0	0.743638	0.390401	0.045404	0.155992	0.436197	0.271974	0.136424	0.267077	0	0.139365	0.036549	0.098909	1.75814	1.80842	0.065971	0.866054	0.338755	0.103006	0.047433	0.31698	0.375775	0.07115	1.02675	0	0.339041
XLOC_030104	0	0	0	0	0	0	0	0	0	0	0	0	0	0	0	0	0	0	0	0	0.37662	0	0	0	0	0	0	0	0	0	0	0	0	0	0	0	0	0	0	0	0	0	0	0	0	0	0	0	0
XLOC_030105	0	0	0	0	0	0	0	0	0	0	0	0	0	0	0	0	0	0	0	0	0	0	0	0	0	0	0	0.374502	0	0	0	0	0	0	0	0	0	0	0	0	0	0	0	0	0	0	0	0	0
XLOC_030113	0	0	0	0	0	0	0	0	0	0	0	0	0	0	0	0	0	0	0	0	0	0	0	0	0	0	0	0	0	0	0	0	0	0	0	5.01991	0	0	0	0	0	0	0	0	0	0	0	0	0
XLOC_030121	0	0	0	0	0.258834	0.235195	0	0	0	0	0	0.574087	0	0	0	0	0	0.320168	0	0	0	0	0	2.21612	0	0	0	0	0	0	0	0	0	0	2.08757	0.18831	3.76569	0	0	0	0	1.17667	0	0	0	0	0	0	3.87296
XLOC_030168	0	0.580295	0	0	0	0	0	0	0	0	0	0	0.411942	0	0	0	0	0	0.462292	0	0	0.062681	0	0	0.434575	0	0	0	0.271904	0	0	0.72836	0	0	0.227831	0	0	0	3.49545	1.01223	0	0.321045	1.47838	0	0	0	0	0	0
XLOC_030173	0	0.814163	0	0	0	0	0	0	0	0	0	0	0	0	0	0	0	0	0	0	2.43551	1.73815	1.00412	0	1.1477	0	0	0.695504	0.089761	4.81317	2.24587	5.97684	0	6.95461	5.18963	0	0	0	0	0.074257	3.60165	0	0	0	0.055234	9.15087	0	0	0
XLOC_030228	0	0	0	0	0	0	0	0	0	0	0	0	0	0	0	0	0	0	0	0	3.36325	0	0	0	0.689719	0	0	0	1.94193	0	0	1.48627	0	0	0	0	0	0	8.56623	0.535505	10.0542	0	0	0	0.398318	0	0	0	0
XLOC_030284	0	0	0	0	0	0	0	0	0	0	0	0	0	0	0	0	0	0	0	0	0	0	0	0	0	0	0	0	0	1.50204	0	3.47058	0	0	0	0	0	0	0	0	0	0	0	0	0	0	4.16948	0	0
XLOC_030285	0	0.059994	0	0.372357	10.4261	19.1334	0.077923	0.075588	0	0	0	0.712524	0.056785	0	0	0.221493	0	0.252875	0.027311	0.11063	0	0.051842	0.046587	0	5.27161	0.035942	0	0.134039	0.056221	1.50735	2.11004	2.71085	0.263183	0.134721	0.023554	0.488687	0	0	0	0.093021	0.14554	0.232338	0	0.068093	0.034595	0.045853	0	0	0
XLOC_030286	0	0	0	0	0	0.295713	0	0	0	0	0	0	0	0	0	0	0	0	0	0	0.361675	0	0	1.39317	2.0026	0.400512	0	0	0	0	0.979697	0	5.86544	0.500411	0	0	0	0	0	0.518282	0	0.369859	0.340633	0.379387	0.385507	0	0	0	0
XLOC_030289	0	0.121763	3.22833	0.53981	0.491124	15.127	0	0.262993	0	0	0	0.18781	2.83186	0	0	0	0	0	0.11086	0	0.414066	0.090187	0	0.289997	0	0	2.5282	2.68158	0	0	0	0	0.152616	1.66662	0	0.061605	0	0	0.345152	2.778	0	0.076988	0.407702	1.69789	0.541657	0	0.255803	0	0
XLOC_030305	0.814667	0.389974	0	0.345773	0.271196	0.197142	0	0.140382	0	0	0.393385	0.06015	0.316384	6.60419	0	0	0	0	0.152166	0.205463	0.060279	0.096281	0	0	1.0013	0.400512	0.108686	0.062235	0.20883	0	0.489849	0.15983	1.95515	0	0.087491	0.197303	0	0	0	0.08638	0.270299	0.123286	0.056772	0.252925	0.192753	0.170317	1.2289	0	0
XLOC_030443	0	0	0	2.21727	0	0	0	0	0	0	0	0	0	0	0	0	0	1.29068	0	2.63506	0	0.617404	0	1.48896	0.713428	0	0.696951	0	0	0	0	0	0	0	0.561034	0	1.68672	0	0	0	0	0	0.364051	0	0	0.546078	1.31339	0	0
XLOC_030491	0	0.976034	0	0	0.712692	0.971402	0	0.307433	10.2984	1.32854	0	0.395182	1.38574	0	0	2.7026	0	0.440787	0.777559	0.449958	0.264019	0.210853	1.61059	2.28825	1.94917	1.46185	0.11901	0.136292	1.14333	0.285152	0.357584	0	1.07043	0.365295	0.287403	0.345671	6.04842	0	1.4698	1.32419	0.295974	0.134996	1.11896	1.24627	1.54779	0.372988	0	0	0
XLOC_030507	0	0.302589	5.61582	0	0.117839	0.160615	0.157206	0	0	0	0	0.588067	0.114562	0	2.38736	0	0.150889	1.89491	0.220396	0	0.065481	0.104589	0.140982	1.00893	0.241712	0.435072	0.059032	0.676047	1.3611	0.565775	3.54745	0.260432	5.30963	0	10.502	0.085731	1.7144	0.470245	0.428862	0.375336	16.4429	0.133924	0.246684	0.206062	2.44284	0.092507	0.44498	26.594	0
XLOC_030583	0.640251	0.437832	0	0.54349	0.298388	0.30987	0	0.220655	0	0	0.618328	0.236363	0.331531	0.199626	1.72721	0	0	0.105456	0.119588	1.13032	0.284242	0.075668	0.237994	0.364968	0.524619	0.524608	0	0.04891	0.656484	0.409325	0.25665	0.125611	1.15242	0.163865	0.378177	0.12405	1.55041	1.02064	0.434381	0.339434	0.42486	0.33912	0.267705	0.695712	0.252477	0.267706	1.4487	19.2402	0.318914
XLOC_030600	0	0.025718	2.38656	0	0.025039	0	0	0	0	0	0	2.33251	0.438169	0	0	0	0	0	0	0	0	0	0	0.589552	0.616324	1.26344	0	0	0.96405	0	0	0	0	0	0.020195	0.473635	2.125	0	0.018225	0	2.43324	3.21565	0.078625	0.379472	0.355932	1.29732	0	0	0
XLOC_030610	0	0.848057	0	1.05271	0.99079	0.15005	0	0	0	0	0	0	0.642157	0	2.23033	0	0	0	0.154424	0.625534	1.65168	0.146565	0	2.47423	0.338719	0.203227	0.496345	1.70526	1.27157	0.59463	0	0	0	0	0.133183	0.360415	1.20122	19.7691	0	1.31493	0	0.187673	0	0.385016	0	0.518531	0.623566	0	2.47088
XLOC_030611	0	0	0	0	0	0	0	7.85011	0	0	0	0	0	0	0	0	0	0	0	0	0	0	0	0	0	0	0	0	0	0	0	0	0	0	0	0	0	0	0	0	0	0	0	0	0	0	0	0	0
XLOC_030649	0	0	0	0	0	0	0	0	0	0	0.346598	0	0	0	0	0	0	0	0	0	0	0	0	0	0	0	0	0	0	0	0	0	0	0	0	0	0	0	0	0	0	0	0	0	0	0	0	0	0
XLOC_030664	0	0	0	0	0	0	0	0	0	0	0	0	0	0	0	0	0	0	0	0	0	0	0	0	0	0	0	0	0	0	0	0	0	0	0	0	0	0	0	0	0	0	0	0	0	0	0	0	0
XLOC_030674	0	0	0	0	0	0	0	0	0	0	0	0	0	0	0	0	0	0	0	0	0.255564	0	0	2.46108	0	0	0	0	0	0	0	0	0	0	0	1.1711	0	0	0	0	13.1788	0	0.962781	0	0	0	0	0	0
XLOC_030749	0	0	0	0	0	0	0	0	0	0	0	0	0	0	0	0	0	0	0	0	0	0	0	0	0	0	0	0	0	0	0	0	0	0	0	0	0	0	0	0	0	0.092804	0	0	0	0	0	0	0
XLOC_030792	0	0	0	0	0	0	0	0	0	0	0	0	0	0	0	0	0	0	0	0	0	0	0	0	0	0	0	0	0	0	0	0	0	0	0	0	0	0	0	0	4.52985	0	0	0	0	0	0	0	0
XLOC_030831	0.417611	0.057116	0	0	0	0	0	0.071962	0	0	0	0.061668	0.054061	0	0	0.421739	0	0.034392	0.026001	0	0.0618	0	0	0.119027	0.171094	0.034218	0.027857	0	0	0.40048	0	0.081931	1.00224	0	0.044849	0.161825	0.134836	0	0.040476	0.13284	0.06928	0.031599	0.029102	0	0.032936	0.087307	0	12.5496	0
XLOC_030853	0	0	0	0	0	0	0	0	0	0	0.36759	1.12412	0	0	0	0	0	0	0	8.44756	0	0	0	0	0	7.29786	0	0.058154	0	0	0	0	2.74041	1.09106	0	0.036873	0	0	0	8.95947	0.126287	0	0	0	0	0	0	0	0
XLOC_030865	0	0	0	0	0	0	0	0	0	0	0	0	0	0	0	0	0	0	4.43304	0.15348	0	0	0	0	0	0	0	0	0	0	0	0	0	0	0	0.029477	0	0	0	0	0	0	0	0	0	0	0	0	0
XLOC_030868	0	0	0	0	0	0	0	0	0	0	0	0	0	0	0	0	0	0	0	0	0.574424	0	0	0	0	0	0	0	0	0	0	0	0	0	0	0	0	0	0	0	4.72229	0	0	0	0	0	0	0	0
XLOC_030879	0	0	0	0	0	0	0	0	0	0	0	0	0	0	0	0	0	0	0	0	0	0	0	0	0	0	0	0	0	0	0	0	0	0	0	0	0	0	0	0	0	0	0	0	0	0	0	0	0
XLOC_030892	0	5.24978	0	0	0.039519	0.03591	0	0	1.1421	0	0.191082	0.087652	0.051227	0	0	0	0	0.016295	0.073913	0.049901	0.01464	0.058459	0.010507	0.028197	0.054041	0.340452	0	3.31015	0.101437	0.015812	0.079313	1.9797	0	0.030384	0	0.469605	0.127766	0	0	0.062937	0.032824	0.014971	0.013788	0	0.015605	0.26887	15.5698	0	0
XLOC_030894	0	25.8326	0	0	0.227605	0.517044	0	0.294545	0	0	0	0	0	0	1.53706	0.863099	0	0	0.106423	0	0.126475	0	0	0.243592	3.03462	17.6471	0.114021	0.130578	3.2862	0	0	0	0	0	1.8357	0	0.827836	0	0	0.543719	7.37271	0.258674	0.119117	4.11274	0.269618	0	0	0	0
XLOC_030901	0	0.672459	0	0	0	0	0	1.6945	0	0	0	0.363025	0	0	0	0	0	0.404919	0	0	0	0.290543	0	0.700685	0	0	1.96786	0.751207	0	1.96461	0.98546	0	0	0	0.264016	0.238157	0	0	0	0	0	0.372034	0	0.381619	0.775549	0.513956	0	0	0
XLOC_030920	0	0	0	0	0	0	0	0	0	0	0	1.73233	0	0	0	0	0	0	0	0	0	0	0	0	0	0	0	0	0	0	0	0	0	0	0	0	0	0	0	0	0	0	0	0	0	0	0	0	0
XLOC_030926	0	1.38447	0	0	0.962792	0.87486	0	0	0	0	0	0.213544	0	0	0	0	0	0	0.540217	0	0.214001	0	0	0.824335	2.36986	2.36981	0	0.220943	1.85346	1.84905	0.579682	0	0	0.444137	0.931822	0.280184	0.933822	0	0.140159	1.22666	0.479805	0.437687	1.00775	0.673445	0.91241	0.604654	0.727134	0	0
XLOC_030932	2.46563	0.843053	0	0	0.984945	0.29833	1.314	0.849748	0	0	2.3812	0	3.51103	0	0	0	0	0.60917	0.460539	1.24369	0	1.457	0	0	0.673442	0.606085	0	0	0.948053	0	0	0.241866	1.47934	0.25242	0.794385	0.11943	1.19413	0	0	0.784302	0.818075	0.186566	0.343647	0.191372	1.36121	0.257736	0	0	0
XLOC_030937	0	1.05524	0	0	0	0	0	0	0	0	0	0	0	0	0	0	0	0	0	0	0	0.303953	0	0	0	0	0.343114	4.32233	0	0	0	0	0	0	0	0	0	0	0	0	0	0	0	0	0	0	0	0	0
XLOC_030941	0	0	0	0	1.2807	0	0	0	0	0	0	0	0	0	0	0	0	0	0	0	0	0	0	0	0	0	0	0	0.117403	0	0	0	0	7.64272	0	0	0	0	0	0	0	0	0	0	0	0	0	0	0
XLOC_030977	0	0	0	0	0	0	0	0	0	0	0	0	0	0	0	0	0	0	0	0	0	0	0	0	0	0	0	0	0	0	0	0	0	0	0	0	8.52877	0	0.091436	0	0.626021	0	0	0	1.63688	0	0	0	0
XLOC_031004	0	0.197868	0	0	0.04816	0	0.256999	0	0	0	0	0	0	0.45108	0	0.730516	0	0	0	0	8.40319	0.085491	0.268889	0.103086	0.098787	0.355626	0	0	0	0	0.579933	0	0	0.185137	0.582641	0.140153	0	3.45939	0.07011	0.153399	0.240006	0	0	0.056145	0	0.151229	0	0	0
XLOC_031021	0	0.176067	0	0.312223	0.085709	0.233642	0	0.253522	0	0.82168	0.266412	0.203678	0.142843	0	0.661494	0.278585	0.5017	0.939019	0.137402	0.324672	0.040823	0.097807	0.039064	0.157249	0.226036	0.195894	0.159478	0.084294	0.424277	0.367419	0.405459	0.108241	0.5517	0.160033	0.049376	0.08908	0.237513	0.879499	2.17458	0.701989	0.244072	0.013915	0.051264	0.128466	0.087025	0.173015	0.277415	0	0.183209
XLOC_031024	0	0	0	0	0	0	0	0	0	0	0	0	0	0	0	0	0	0	0	0	0	0	0	0	0	0	0	0	0	0	0	0	0	6.8987	0	0	0	0	0	0	0	0.098056	0	0	0	0	0	0	0
XLOC_031039	0	5.7159	0	0	0.397496	0	0	0	0	0	0	0	0	0	0	6.02937	0	0	0	1.50575	0	0	4.4386	0	0	0.489197	0	0	0	0	0	0	0	0.305608	0	0	0	3.17248	1.15732	0	0.990455	0	0.416059	0	0	0	0	0	0
XLOC_031040	0	0	0	0	0	0	0	0	0	0	0	0	0	0	0	0	0	0	0	0	0	0	0	0	0	0	0	0	0	0	0	0	0	0	0	0	0	0	0	0	0	0	0	0	0	0	0	0	0
XLOC_032161	0	0.067101	0	0	0.043553	0.039575	0	0.33817	0	0	0.473817	0.048299	0	0	0	0	0.055768	0.107746	0.122186	0	0	0.019328	0	0.046612	0.089335	0.1608	0.043636	0.049973	0.041921	0.235246	0.065556	0.064169	0	0	0.105379	0.174272	0	0	0.063402	0	0.162783	0	0.091173	0	0.103184	0.03419	3.9471	0	0
XLOC_032179	0	5.22117	0	0	0	0	0	3.45015	0	0	0	0	0	0	0	0	0	0	0	0	0.651846	0.141977	0.184292	0	0.036457	0	0	0.040787	0.136864	0	0.053506	0	3.20342	0.122985	0	0	0	0	0	4.2459	0	0.0202	0	0	0	0.167434	0	0	0
XLOC_032194	0.621679	1.48796	0	0.263863	1.07615	1.20353	0.331308	0.321381	0	0.46294	0	0.872125	0.321914	0	1.11807	0.313913	0.423992	1.58715	0.658011	2.03828	0.459995	0.073473	0.264104	0.708762	0.594302	0.305634	0.124409	0.474917	1.03584	0.298089	0.996821	0.121967	1.49199	0.859204	0.701032	0.602256	1.50544	0	1.11471	0.856928	0.721938	1.03489	0.953113	0.579027	0.83352	0.649851	0.62519	0	0
XLOC_032203	0	0	0	0.131006	0.59595	0.018673	0	0.159563	0	0	0.29809	0	0.039957	0	0	0	0	0.508391	0	0.622763	0	0.018239	0	0.219934	0.54798	0.480526	0	0.070738	0.158242	0	0.123728	0.363335	0.18519	0.284392	0.016574	0	0.099658	0	0.059832	1.63638	0	0.350328	0.172077	0.143741	0.024343	0.064529	0	0	0
XLOC_032247	0	0.301154	0	4.11212	0.2932	0.159853	0	0	5.0841	0.655872	0.425304	0.130062	0.228037	0	0	0.889474	0	2.10353	0.109675	1.3328	0.13034	0.46842	0.046771	0.125518	0.481131	0.144336	0.058752	0	0.451549	0.070386	0	0.086399	0	0	0	0.127987	0.284378	0.936031	0.042683	0.186778	0.146116	0.066645	0.245514	0.546893	0.416786	0.184136	0.664305	0	0
XLOC_032267	0	0	0	0	0	0	0	0	0	0	0	0	0	0	0	0	0	0.126074	0.762504	0.38609	1.35926	0	0	0	0	0	0	0	2.94313	0	2.1478	0	0	2.97772	0	20.1692	0.247138	0	0	1.62319	0	0	0	0	0	0	0	0	0
XLOC_032268	0	0.431479	0	0	0	0.742227	0	0	2.02341	0	0.169265	0	0	0	0	0	0.059767	0.433023	11.4361	0	0	0	0	0	0	0	0	0	2.78552	0	0.070257	0	0	15.754	0	2.39405	0.056589	0	0	0	0.407065	0	0	0	0	0.146567	0	0	0.174604
XLOC_032310	0	0	0	0	0	0	0	0	0	0	0	21.6308	0	0	0	0	0	0	0	0	0.033349	0	0	0	0	0	0	0	0	0	0	0	0	0	0	0	0	0	0	0	0	0	0	0	0	0	0	0	0
XLOC_032313	0	0	0	0	0	0	0	0	0	0	1.00152	0	0	0	0	0	0	0	0	0	0	0	0.110139	0	0	0	0	0	0	0	0	0	0	0	0	0	0	0	0	0	0	0	0	0	0	0	0	0	0
XLOC_032323	0	0.350992	3.25707	0.217847	0.170861	0.093154	0	0	0	0	0	0.151586	0	0	0	0	0	0.126809	0.159782	0.51779	0.15191	0.333629	0.572371	0.14629	0.490659	0.336445	0.102713	0.352885	1.44726	28.8762	0.102873	0.050349	0.307949	0.157637	0.110243	0.198891	0.994318	0	1.41777	0.870751	0.510888	0.155347	0.35768	0.239024	3.036	0.107304	0.12904	15.424	0
XLOC_032344	0	0.214079	19.8657	0	1.87582	0.757556	0	1.07889	0	0	1.51166	0	0	0	2.81506	0	0	0	0.779639	0	0	0	0	1.33839	0.855044	0	0	2.39148	0.401236	0	0	0.921265	0	0	0.840501	1.21308	0	0	1.21366	0	2.5967	0	0.436316	0	0.98759	0	0	0	0
XLOC_032398	0	0	0	0	16.8904	0	0	0	0	0	0	0	0	0	0	0	0	5.27817	0	0	0	0	0	1.14169	0	0	0	0	0.342268	0	1.6057	0.523914	0	0.136694	0	0	0	0	0	0	0	4.84952	0	0	0	0	0	0	0
XLOC_032399	0	0	0	0	0	0	0	0	0	0	0	0	0	0	0	0	0	0	0	0	1.32056	0	0	0	0	0	0	0	0	0	0	0	0	0	0	0.288161	0	0	0	0	0	0	15.3394	0	0	0	0	0	0
XLOC_032408	0.127942	0.008749	0	0	0	0	0	0	0	0	0.185342	0.009447	0	0	0	0.064604	0	0	0	0	0.274536	0.00756	0	0	0	0	0	0	0.032797	0	0	0	0.076763	0.013098	0	0.012395	0	0	0	0	0	0	0.062412	0.019861	0	0	0	0	0
XLOC_032530	0	0	0	0	0	0.114621	5.38504	0	0	0	0	0	0	1.18146	0	0.318894	0.10768	0	0	0	0	0	0	0	0	0.413979	0	0	0	0	0	0	0	0	0	0	0	0	0	0	0	0	4.40107	0	0	0	0.476332	0	0
XLOC_032531	0	0.02764	0	0	0	0	1.00519	0.069648	0	0	0	0	0	0	0	0.408178	0	0	3.07011	0	0	0	0	0	0	0	0	0	0	0	0	0	0	0	0.021703	0	0	0	0	0	0	0	0	0	0	0	0	0	0
XLOC_032534	1.34814	0.322672	0	0	3.5454	0.122339	0.059872	1.91656	0	0.75293	0	0.547466	0.349043	0.21017	0	0.340367	0	0	0.020984	0	0.099752	0.199162	4.81445	0.192123	0.828497	0.055232	0.067447	0.154482	0.950347	0	0.067552	0.198369	1.41551	1.34566	0.018098	1.94271	0	0	1.33931	1.78682	0.279564	0.025502	1.00995	0.078478	0.82402	0.105693	0	0	0
XLOC_032536	0	0.057073	0	0	0	0	0	0	0	0	0	0	4.21361	0	0	0	0	0	0	0	0	0	0.531834	0	0	0	0	0	0	0	0	0	0	0	0	0	0	0	0	0	0	2.08399	0	0	0	0	0	0	0
XLOC_032537	0	0	0	0	0	0	0	0	0	0	0	0	0	0	0	0	0	0	0	0	0	0	0	0	0	0	0	0	0	0	0	0	0	0	0	0	0	0	0	0	0	0	0	0	0	0	0	0	0
XLOC_032546	1.14814	0.261717	2.42863	0.162437	0.152883	0.62514	0	0.659489	0	0	0.369609	0.11303	0.049544	0.95462	0	0	0	0.409739	0.14297	0.193045	0.028318	1.94494	0.101616	0.436324	0.627189	0.815328	0.025529	0.146183	0.490522	0.030585	0.690363	0.78839	0.918489	1.46927	0.041101	0.092689	0.123569	0.813456	4.54395	0.081159	0.761888	0.260628	0.080011	0.059409	0.060368	0.320046	0.384875	0	0
XLOC_032550	0	0.063722	0	0	0.062039	0.056373	0	0	0	0	0	0.344004	0	0	2.51379	0	0	0.153481	11.4873	0.235011	0.068948	0	0	0.132794	0.127256	0	0	0	0	0	0	0	0	0.095396	0.050037	2.88868	0	0	0	0.098803	0.154586	0.352541	0	0.072325	0.073491	0.194811	0	0	0
XLOC_032552	0	1.29723	0	0	0.473612	1.14762	0	1.63441	0	0	0	0	0	0	0	0	0	0.19528	0	0	0	0.14012	1.13326	0	0.323825	0.194291	0	0	1.21566	1.32646	0.475257	1.62822	0	0.485506	0	1.0337	2.2968	0	0.114911	1.00569	1.18012	0.717683	0.165243	0.368086	0	0.247865	0	0	0
XLOC_032614	0.38931	0	0	0	0.181437	0	0	1.81131	0	0	0	3.70803	0.453577	0	0	0	0	1.09009	0.024239	0	0	0	0.206735	1.22057	0	0	0	3.95547	0.598771	0	0	0	0	0	0	0	0	0	0.037733	0	0	0	0	0.060433	0.368449	1.99406	0	0	0
XLOC_032621	0	0	0	0	0	0	0	0	0	0	0	0	0	0	0	0	0	0	0	0	17.7009	0	0	0	0	0	0	0	0	0	0	0	0	0	0	0	0	0	0	0	0	0	0.200856	0	0	0	0	0	0
XLOC_032624	0	0.099493	0	0.617517	0.242164	0.088019	0	0.752127	4.19914	0	0.351274	0.214845	0.282515	0	0	0.734649	0	1.55765	0.090585	0.366937	0.161479	0.257923	0.11589	0.10367	3.37776	0.119212	0.097051	0.222289	0.932376	0	0	0	0.436462	0.335132	0.781249	0.916147	0.822072	0	0.21152	0.154267	0.120682	0.110088	0.202779	0.395236	0.516357	0.076042	0.182891	0	0
XLOC_032654	0	0	0	0	0	0	0	0	0	0	0.664384	0	0	0	0	0	0	0	0	0	0	0	0	0	7.14015	0	0	0	0	0	0	0	0	0	0	0	0	0	0	0	0	0	0	0	0	0	0	0	0
XLOC_032680	0	0	0	0	0	0	0	0	0	0	0	0	0	0	0	0	0	0	0	0	0	0.39913	4.12476	0	0	0	0	0	0	0	0	0	2.02624	0	0	0	0	0	0	0	0	0	5.64831	0	0	2.47114	0	0	0
XLOC_032708	0	0	0	0	0	0	0	0	0	0	0	0	0	0	0	0	0	0	0	0	0	0	0	0	0	0	0	0	0	0	0	0	0	0	0	0	0	0	0	0	0	0	0	0	0	0	0	0	0
XLOC_032730	1.99249	0.54502	0	0	1.72453	0.361623	0.353949	0	0	0	0	3.53074	0.257934	0	0	0	0	0.164091	0.248109	0	0.147429	0.588704	0.105807	1.41974	0.272106	0.65304	0	0	2.043	0.318459	0	0.195453	1.19546	0.305973	0.213982	0	0.964987	1.05875	0.193116	0.845065	0.330545	0	0.971961	0.618595	0.314287	0.624833	1.00187	0	0
XLOC_032808	0	0	0	0	0	0.170259	0	0	0	7.33494	0	0.207792	0	3.50992	0	0	0.239923	0.579429	0	0	0.312355	0.083152	0.074724	0	0	0.230598	0	0	0	0	0	0	0	0	0.07556	0	0	0	0	1.34282	0	0	0	0	0	0.147092	0	0	0
XLOC_032809	3.68215	0.629505	0	3.12567	0.490303	0.891046	0.327052	0.317252	10.6273	4.11292	0	0.407804	0	0	1.65556	0	1.25563	0.909729	1.03165	0.928657	0.681127	0.652762	0.195533	1.04948	2.76571	0.301707	0	0.421933	1.17985	0.735647	0.369005	0.903002	0	1.03665	0.593164	0.535066	0.594437	0	0.267661	0.780847	0.305427	0.417924	0.3849	0.142897	0.435606	0	0.462868	0	0
XLOC_032821	0	0.654493	0	0	10.4077	0	0	0	0	0	0	0.078517	0	0	0	0	0	12.6988	0	0	0	0.12568	0	0	3.34022	0	0	0	3.68004	0	0.21314	0	0	0	0.685233	0	0	0	15.1511	0	21.3464	11.5066	0	0	0	0	0	0	0
XLOC_032846	0	0.075234	1.74536	0.233474	0.091559	0.066557	0	0	0	0	0.796868	0.08123	0.106815	0	0	0	0	0.158556	0.171244	0.138733	0.061053	0.308803	0.219082	0.156784	0.338051	0.338043	0	0.063033	0.387769	0.153859	0	0.08094	0.330039	0.084472	0.354454	0.039967	0.71043	0	0.399862	7.02827	0.22814	0.104057	0.057501	0.192128	0.065076	0.172503	0.276593	0	0
XLOC_032849	0	0.546323	0	0	0	0.724973	0	0.344163	0	0	0.964429	0	0.517101	0	0	0	0	1.31587	0	0	0.738905	0.236044	0	0	0.545512	0.3273	0.266457	0.152575	0	1.91532	0	0.39184	0	0.306704	0	1.64462	5.15889	0	0.290366	0.423542	0	0.90675	0	0.310037	0.157519	0.208775	0.502131	0	0
XLOC_032852	0	0	0	0	0	0.052894	0	0	0	0	0	0	0	0	0	0	0.298147	0	0	0	0.064693	0	0	0	0	0	0	0	0	0	0	0	0	0	0	0.04235	0.282296	0	0	0	0	0	0	0	0	0	0	0	0
XLOC_032868	1.58831	0	0	0	0	1.39329	0	0	0	0	0	0.234544	0	0	0	0	0	0	12.8557	0	0	0	0	0	0	0	0	0.303338	0	0	2.38758	0	0	0.040651	0	0	0	0	0.269399	0.168411	0.658735	0	0	0	0.250534	0	0	0	0
XLOC_032870	0	0.45649	0	0.40475	0.126981	0.115384	0	0.328653	0	0.710123	0	0	0.617247	0.297332	0	1.44457	0.487784	0.314141	2.67181	0	0	0.281759	0.30384	0	5.73021	0	0.063612	0	0	0.152417	0.382266	0.374182	1.71647	1.75729	1.38258	0.184765	0.15395	0	0	0.808909	0.158202	0	0.265822	0.222048	0.22563	3.98734	0	0	0
XLOC_032871	0	0	0	0	0	0.206959	0	14.3443	0	0	0.550632	0.042097	0	0	0.512703	0	0	0.046955	0	0	0	2.56058	0.090831	0.893779	0.155728	0	0	0.043556	1.68076	3.55399	0	0	0.684168	0.29185	0.091847	3.3969	0.368178	0.302965	0	0.060454	0.094586	0	0	0	0.044967	0.059599	0	0	0
XLOC_032894	0	0	0	0	0	0	0	4.03144	0	0	0	0	0	0	0	0	0	0	0	0	0	0	0	0	0	0	0	0	0	0	0	0	0	0	0	0	0	0	0	0	0	0	0	0	0	0	0	0	0
XLOC_032905	0	0	0	0	0	0	0	0	0	0	0.591375	0	0	0	0	0	0	0	0	0	0.181235	0	0	0	0	0	0	0	0	0	0	0	0	0	0	0	0	0	0	0	0	0	0	0	0	0	0	0	0
XLOC_032906	0.312	0.234695	3.95979	0.926967	0.145407	0.169878	0	0.322581	1.80097	0.464668	0	0.207327	0.201947	0.097279	0.561121	0.315084	0.053197	0.642368	3.12751	0	0.207771	0.424047	0.066272	0.177852	0.085217	0.127823	0.208123	0.095338	7.47791	11.6439	0.062534	0.061211	0.561584	0.159706	0.100521	0.090676	0.35258	0.828941	0.090719	0.297736	2.58797	0.047216	0.43485	2.78486	0.098427	0.097842	0.156881	9.37591	0.15541
XLOC_032913	0	0	0	0	0	0	0	0	0	0	1.4338	0	0	0	0	0	0	0	0	0	0	0	0	0	0	0	0	15.4244	0	0	0	0	0	0	0	0	0	0	0	0	0	0	0	0	0	0	0	0	0
XLOC_032930	0	0	0	0	0	0	0	0	0	0	0	0	0	0	0	0	0	0	0	0	0	0	0	0	0	0	0	0	0	0	0	0	0	0	0	9.4798	1.31646	0	0	0	0	0	0	0	0	0	0	0	0
XLOC_032949	0	0	0	0	0	0	0	0	0	0	0	0	0	0	0	0	0	0	0	0	0	0	0	0	0	0	0	0	0	0	0	0	0	0	0	0	0	0	0	0	0	0	0	2.00387	0	0	0	0	0
XLOC_032999	0	0	0	0	0	0	0	0	0	0	0	0	0	0	0	0	0	0	0	0	0	0	0	0	4.81893	0	0	0	0	0	0	0	0	0	0	0	0	0	0	0	0	0	0	0	0	0	0	0	0
XLOC_033025	0	0	0	0	0	0	0	0	0	0	0	0	0	0	0	0	0	0	0	0	0	0	0.107083	0	0	0	0	0	0	0	0	0	0	0	0	0	0.325542	0	0	0	0	0	0.562106	0	0	0	0	0	0
XLOC_033042	0.5358	0.91601	0	0.227412	0.321054	0.064829	0	0	0	0	0.258727	0.079121	0.138722	0.167059	0	0.270548	0.091355	1.5444	0	2.5675	0.039645	0.094985	0.142263	0.381783	1.3171	0.219511	0.035741	0.040931	0.824077	0	0.10739	0.262797	0.964413	0.082279	0	0.129765	0.51899	0.569419	0.129827	0.568116	0.266661	0.202711	0.746772	0.166347	0.591604	0.168024	0.269413	0	0
XLOC_033045	0	0	0	0	0	0	0	0	0	0	0	0	0	0	0	0	0	0	0	0	0	0	0	0	0	0	0	0	0	0	0.91296	0	0	0	0	2.42699	0	0	4.19409	0	0	0	0	0	0	0	0	0	0
XLOC_033067	0	0	0	0	0.461361	0.184459	0	0	0	0	0.133846	0.388848	0	0	0	0	0	0	0	0	0	5.19229	0	0	0	0	0	0	0	1.24046	0.333334	5.73717	6.31962	0	0	0	8.4126	0	3.49248	2.17488	0	0	1.13966	0.064542	0	0	0	0	0
XLOC_033068	0	0.276799	3.66941	0	0.885462	0.629681	0.20544	0.298926	0	0.861186	0.279221	0.085388	0	0	0	0.291979	0	0.190484	0.288016	1.75002	0.213927	0.170848	0.399182	0.412025	0.631745	0.14214	0.115717	0.088347	0.51879	0.231051	0.347689	0.340336	1.04081	0.147994	0.03105	0.168053	0.653449	0	0.39231	0.674429	0.383711	0.175014	0.523851	0.538569	0.228024	0.483556	1.01764	0	0
XLOC_033082	0	0	0	26.3844	0	0	0	0	0	0	0.202821	3.8145	0	0	0	0	0	0	0.496873	0	0	0.744607	0	1.13729	0	0	0	0	0.053834	0	0	0	0.252008	0	1.53368	0	0	1.11595	0	0	0	0.063564	0.146352	0.032601	0	0	0	0	0
XLOC_033096	0	0	0	0	0	0	0	0	0	0	0	0	0.489331	0	0	0	0	0	0	0	0	0	0	3.09743	3.48446	0	0	0	0.968955	0	0	0	0	0	0	0	0	0	0	0	0	0	0	0.146693	0	0	0	0	0
XLOC_033129	0	4.85027	0	0.070832	0.133332	0.040385	0.207521	0.172546	0	0.124273	0.322343	0.012322	0.648119	0	0	0	0.028454	0.082463	0	0.042089	4.61826	1.74552	6.54911	3.40095	0.068373	0.273485	0	0.050995	0.106948	0.04001	0.133795	1.39151	0.300386	0.042713	0.017923	0.064669	0.026942	0	0.03235	0.088476	0.1938	0	0.046519	0.116577	0.06581	0.052335	0	5.01509	0
XLOC_033155	0	0.28088	0	0	0	0	0	0	0	0	0	0	0	0	0	0	0	0	0	0	0	0	0	0	0	0	0	0	0	0	0	2.41747	0	0	0	0	0	0	0	0	0	0	0	0	0	0	0	0	0
XLOC_033158	0	0.79967	0	0.647378	0	0	0	0	0	0	0	0	0	0	0	0	0	0	0	10.8993	0	0	0	0	0.694333	0	0	1.59243	0	0	0	0	0	0	0	0	0	0	0	0	0.253036	0	0	0	0	0	0	0	0
XLOC_033159	0	1.35882	10.9646	0.733361	0.230075	0.313593	0	0	0	0	0	0.446512	0.782867	0	0	0	0	0.284594	0.215156	0.871546	0	0.051051	0	0.615588	0.471931	0.070788	0	0.131995	0.664372	0.345203	0.346312	0.084747	0	0.574891	0.092781	0.041847	0.27894	0	0.209334	0.641223	0	0.326852	0.12041	1.81047	0.408816	0.180615	0.651603	0	0
XLOC_033166	0	0	0	0	0.266265	0.241947	0	0	0	0	0	0	0	0	0	0	0	0	0.249	0	0	0	0	0	0	0	0	0.305515	0	0.319602	0	0.392309	0	0	0	0	0	0	0.193809	0	0.663462	0	0	0	0.315415	0	3.01639	0	0
XLOC_033198	0	0.0962	0	0	0.06244	0	0	0	0	0	0	0	0	0	0	0	0.079952	0.038618	0	0	0.138786	0	0	0	0	0.076844	0	0.035822	0.240404	0.074947	0.093985	0	0	0	0	0.022713	0	0.249171	0.068173	0.04972	0	0.070963	0	0	0.332844	0.147051	0	0	0
XLOC_033202	0	0.26194	0	0	0.109295	0.066209	0	0.094293	0	0	0	0.080804	0.637532	0	0	0	0	0	0.068139	0	0.080977	0.129342	0.058116	0	0.224187	0.134509	0.219009	0.083604	2.59497	0.262377	0.21935	0	0	0.05602	0.117533	0.05301	0.088339	1.16307	0.185625	0.05802	0.272334	0.041405	0.038133	0.127414	0.086313	0.0572	1.5133	0	0
XLOC_033209	0	0	0	0	0	0	0	0	0	0	0	0	0.257015	0	0	0	0	0	0	0	0.146903	0	0	0	0	0.162678	0.132437	0	0	0	0	0.194757	0	0	0	0.577007	0	1.05498	0	0.210513	0	0	0	0	0	0	0	0	0
XLOC_033227	0	0.300521	0	0	0.058517	0.638068	0	0.151454	0	0	0	0.064894	0.113779	0	0	0	0	0.144766	0.109445	0	0.260132	0.207749	0.093346	0.125254	0.48012	0.288065	0	0	0.788549	5.26788	0	0	0	0	0.047195	0.212864	0.14189	1.40109	0.042593	0	0.291616	0.399027	0.183748	0	0.485228	0.091874	0.220969	0	0
XLOC_033234	0	0.699498	0	0	0.924247	0.751431	0	1.51083	0	0	0.352809	0.863137	0.5675	0	0	0	0	0.120343	0.864316	0.18427	0.432492	0.561276	0.659582	1.04123	0.4989	0.718401	0.584854	0.837228	0.561871	1.28455	2.19661	0.931734	0	0.523595	0.666964	0.990932	0	0	8.10829	1.08459	1.09089	0.497563	0.865577	0.453672	0.633862	0.99287	0.18369	0	0
XLOC_033241	3.36809	2.38003	0	0	3.13939	2.6489	0	1.93462	0	0	0	2.40392	3.19741	0	0	0.566898	0.191423	0.462298	1.81741	0	2.32599	1.59223	1.84817	3.03991	2.91312	1.65585	1.94716	2.83027	2.44622	3.58881	1.35013	3.08367	5.3888	1.66658	1.92914	1.35953	1.81245	1.19314	2.01306	2.26178	2.23501	1.86892	1.87771	1.82992	2.74489	1.29093	1.69355	0	0
XLOC_033246	0.651987	0	0	0	0	0	0	0.11235	0	0	0.629662	0	0	0	0	0	0	0.161083	0	0	2.02617	0.038528	0.034622	0	0	0	0	0	0.083565	0	0	0	0	0	0	0	0.105255	0	0.031596	13.0658	0	0	0	0	0.051421	0	0	0	0
XLOC_033285	0	0	10.1515	0	0	0	0	0	0	0	0	0	0	0	0	0	0	0	0.0996	0	0	0	0	0	0	0	0	0	0.615101	0	0	0	0	0	0	0	0.77476	0	0	0	0	0	0	0	0	0	0	0	0
XLOC_033314	2.12459	1.23495	0	0.150292	0.023575	1.19964	0	3.05089	0	0	0.341973	0	1.2835	0	1.59208	0.715197	0	0.058323	0.088186	0.089305	0.366808	3.11775	0.639323	2.97728	0.43522	2.40816	0.188964	0.919715	1.58846	1.35829	2.9808	0.65997	0.212453	2.17506	0.019014	0.171517	2.9154	0	2.95151	1.50182	0.35246	0.830595	0.345467	0.054967	0.781955	1.07342	0	0	0
XLOC_033332	0	0.386517	0	0	0	0.020114	0	0	0	0	0.321093	0.245483	0	0	0	0	0.056688	0.027381	0	0	0	0	0	0	0	0	0	0.025399	0	0	0	0	0	0	0	0	0	0	0	1.1986	0	0	0.02317	0	0	0	0.083589	0	0
XLOC_033333	0	3.15447	0	0	0.184269	0	0	0	0	0	0.890979	0.136235	0	0	0	0	0	3.72293	0.287201	0.232677	0.068263	1.14485	0.391929	0.26295	0.125992	0.755933	2.76934	0	0	0	0	0.0905	0	0	0	0.178749	0	0	0.223543	0	0	0.139615	0.514333	0	0	0.482188	0	0	0
XLOC_033355	0	0	0	0	0	0	0	0	0	0	0	0	0	0	0	0	0	0	0	0	0	0	0	0	0	0	0	0	0	0	0	0	0	0	0	0	0	0	0	0	0	0	0	0	0	0	0	0	0
XLOC_033369	0.203196	0.125059	1.28945	0	0.027057	0.135222	0	0	0	0	0.294358	1.89036	0.131522	0	0	0	0	0.870179	0.050605	0.051247	0.345804	0.036022	0.593467	0.086872	0.693743	0	0.216871	0.015523	0.078131	0.048715	0	0.07973	0.487658	0.041605	0.043644	0.088581	0	0	0.108318	0.215452	0.505641	0.061501	0.056641	0.078856	1.10577	0.084962	0.25543	0	0
XLOC_033407	0	0.604218	11.2138	0	0	0.427627	0.313914	0.304508	0	1.3159	0	0.391423	0.45752	1.65293	3.17811	0	0	1.45531	0.440092	0	0	0.208847	0.375357	1.00733	0.723986	1.30315	0.235755	0.80997	0.452981	0.141219	1.41673	0	0	2.35183	0.09489	0.256786	0.28528	0	1.19891	0	2.05211	0.534848	0.123146	0.548627	0.139369	0.18472	0.444275	0	0.880217
XLOC_033410	0	0.476325	0	0.246363	0.077291	0.035116	0	0.100022	0	0	0	0	0	0	0	0	0	1.14727	0	0.146392	0.300642	0	0.030824	0.08272	0.158539	0.237804	0	0.133026	0.297583	0.185547	0.116339	0.284696	0.696521	0	0.062337	0.112463	0.468532	1.85061	0.253163	0.246184	0.192588	0.087841	0.12135	0.40547	0.091558	0.060675	0.729659	0	0
XLOC_033415	0	0	0	0	0	0	0	0	0	0	0	0	0	0	0	0	0	0	0	0	0	0	0	0	0	0	0	0	0	0	0	0	0	0	0	0	0	5.62211	0	0	0	0	0	0	0	0	0	0	0
XLOC_033420	0.479821	0	3.04486	0	0	0	0	0	0	0.357303	0	0	2.36035	0	0	0	0	0	2.30031	0	0.071006	0	0.127399	4.03437	0.524218	0	0.032007	1.79608	4.79687	0	0	4.89508	0.287885	0.049122	0.979073	0.185932	0	0	4.4645	8.69981	0	0	0.969689	0	0	1.70532	0	0	0.478005
XLOC_033440	0	0	0	0	0	0	0	0	0	0	0	0.528602	0	0	0	0	0	0	0	0	0	0	0	0	0.977717	0	0	0	0	0	0	0	0	0.549702	0	0	0.57789	0	0	0	0	0	0	0	0	0	0	0	0
XLOC_033443	0.336934	0.161287	0	0.071503	0.134595	0.519785	0	0.05806	0	0	0.406745	0.111948	0.174469	0.052527	0.302982	0.170132	0	0.152615	0.104889	0.679811	0.112187	0.149327	0.152083	0.336114	0.644191	0.124234	0.089902	0.167305	0.367069	0.013463	0.270125	0.231361	0	0.206962	0.108554	0.220324	0.244772	0.179037	0.489844	0.285804	0.251531	0.050989	0.258281	0.169984	0.186013	0.140881	0.042355	5.06259	0
XLOC_033479	0	0	0	0	0	0	0	0	0	0	0	0.276127	0	0	0	0	0	0.923975	0	0	0	0.220995	0	0	0	0	0	0	0	0.597734	0.749567	0.366857	0	0.382865	0	0.181148	5.43372	0	0.36247	0	0	0	0	0	0	0	0	0	0
XLOC_033482	0	0	0	0	0	0	0	0	0	0	0	0	3.70197	0	0	0	0	0	0	0	0	0	0	0.69863	0	0.60253	0	0	0.104721	0	0	0	0	0	0	0	0	0	0	0	0	0	0	0	0	0	0	0	0
XLOC_033490	0	0.188955	0	0	0	5.34922	0	0	0	0	0	0	7.69049	0	0	0	0	0	10.2935	0	5.3498	1.2246	0	11.0913	0.251567	0	17.971	0	0	0.110408	0	1.21972	0	0	25.1986	0.892268	0	0	4.2403	0	0	7.45708	0.545576	0	11.8405	0	0	0	0
XLOC_033496	0	0.526349	0	14.1563	0.268425	0.088694	0.065109	0.189475	0	0.272932	0.176985	0.189432	0.142342	0	0	0	0	1.11683	0.296659	0.092438	0.298316	0.043317	2.43291	0.679023	0.600649	0.150159	0.342287	0.223995	0.375812	0.234323	0.293845	0.934798	0.439811	3.69598	0.039362	0.426082	1.06506	0.194759	0.230905	0.660664	2.31055	1.71947	2.8096	1.42239	0.289067	0.26819	0.552884	0	0
XLOC_033497	0	0	0	0	0	0	0	0	0	0	0	0.332021	0	0	0	0	0	0	0	0	0	0	0	0	0.767642	0	0	0	0	0	0	0	0	0	0	2.39598	0	1.19475	0	0	0.186501	0	3.68213	0	0	0	0	0	0
XLOC_033533	0.334205	0.342817	0	0	0.044502	0.080875	0	0	0	0	0.161381	0	0.259584	0	0	0	0.056983	0.522946	0.062424	0.674307	0	0.059247	0	0.142882	0.273847	2.46457	0.156055	0.153185	1.41355	0.053416	0.066984	0	0	0.034214	0.053838	1.26268	0.107907	0.355175	0.048588	0.035436	0.055443	3.33804	0.25619	0.051879	0.026358	0.034935	0.084023	0	0.332941
XLOC_033546	0	0.076161	0	0	0	0	0	3.26256	0	0	0	0.411155	0	0	0	0	0	0	2.21893	0	4.86201	0.78975	0.236567	0.317432	0.152097	1.00381	0.148584	0.17016	0.57098	0	1.56255	0.437002	0	0.171027	0.119608	9.76427	4.85451	0	0.107944	0.118089	0	0	0.155225	0.086443	0.087837	0.232838	0	0	0
XLOC_033556	0	0	0	4.53309	0.010305	0	0	0	0	0	0.074743	0.011429	0	0	0	0	0	0	0	0	0.206155	0	0	0	0	0	0	0.094596	0.416617	0	0.062047	0	0.092869	0	0.033246	0	0	0	0.547582	0	0	0.023424	0	0.012014	0	0.113261	0.038915	0	0
XLOC_033560	0	0	0	0	0	0	0	0	0	0	0	0	0	0	0	0	0	0	0	0	0.790874	0	0	0	0	0	0	0	0	0	0	0	0	0	0	0	0	0	0	0	0	0	14.5993	0	25.2896	0	1.07489	0	0
XLOC_033581	0	0	0	0	0	0	0	2.00393	0	0	0	0	0.752719	0	0	0	0	0.71829	0	0	0	1.88979	0	1.65727	0.397038	0	0	2.88725	1.86313	4.64673	0	0	3.48866	0	3.27839	0	0	0	1.97247	0	0	0	0.607808	0	0.229293	0	0	0	0
XLOC_033624	0	0	4.40452	0	0	0	0	0	0	0	0	0	0	0	0	0	0	0.028581	0	0	0.9501	0	0	0	0	0	0	0	0	0	0	0	0	0	0	0	0	0	0	0	0	22.4518	0	0	0	0	0	0	0
XLOC_033631	0	0.012494	0	0.077544	0.96094	0	0	0.031482	0	0	0.088222	0.215832	0	0	0	0	0.031151	0	0	0	0.040555	0.032388	0.009702	0.624873	0.124752	0.02994	0.134058	0.069784	0.070249	0.175205	0.183091	0.215062	0.328849	0.04676	1.40289	2.02655	1.15029	2.42703	0.097392	0.038744	0.60618	0.552969	0.34376	0.155984	0.043227	0.057293	3.95021	0	0
XLOC_033750	0	0	0	0	0	0	0	0	0	0	0	0	0	0	0	0	0	0	0	0	0	0	0	0	0	0	0	0	0	0	0	0	0	0	0	0	0	0	0	0	0	0	0	0	0	0	0	0	0
XLOC_033763	0	1.79166	0	0	0	0.264172	0.258566	0	0	0	0	0	0	0	0	0.367484	0	2.45736	0.679681	0.550645	5.76192	0.043006	0	0.311144	0	4.83021	0	0.611562	0	0	1.7504	0	0	0	3.67347	1.72734	0	13.9219	13.261	0.463001	3.5013	0	0	3.16326	0	3.95592	0	0	0
XLOC_033768	0	0	0	0	0	0	0	0	0	0	0.760459	0.988359	0	0	0	0	0	0	0	0	4.25321	0	0	0	0	0	0	0.060153	0	0	0	0	0	0	0	0	0	0	0	0	0	0	0	0	0.062102	0	0	0	0
XLOC_033805	0	0	0	0	0	0	0	0	0	0	0	0	0	0	0	0	0	0	0	0	0	0	0	0	0	0	0	0	0	0	0	0	0	0	0	0	0	0	0	0	0	0	0	0	0	0	0	0	0
XLOC_033818	0	0	0	0	0.364914	0	0	0	0	0	0	0	0	0	0	0	0	0	0	0	0	0.647768	0	0	0	0	0	0	0	0.438012	0	0	0	0	0	0	0	0	0	0	0	0	0	0	0	0	0	0	0
XLOC_033827	0	0	0	0	0	10.6297	0	0	0	0	0	0	0	0	0	0	0	0	0	0	0	0	0	0	0	0	0	0	0	0	0	0	0	0	0	0	0	0	0	0	0	0	0	0	0	0	0	0	0
XLOC_033831	0	0.382015	0	4.14928	0.154969	0.506936	0	0	0	0	0.899167	0	0.180791	0.145147	0.837229	1.17532	0	0.038338	0.115936	0.704445	0.103336	0.220071	0.123603	0.729758	0.508598	0.19072	0.062106	0.213375	0.656324	0.186012	0.559827	1.64396	0	0.119146	0.199979	0.315685	1.42791	0.247367	0.293277	0.444241	0.463371	0.140899	0.162206	0.18066	0.367149	0.340634	0.117038	0	0
XLOC_033864	0	0.336229	0	0	0	0	0	0.423625	0	0	0	0	0	0	0	0	0	0	0	0	0.181901	0.145271	0	0	0	0	0.327977	0.187802	0	0	0	0	0	0.125839	0	0.119078	0.396874	0	0.476542	4.43131	0	0	0.171318	0.381619	0	0	0	0	0
XLOC_033883	0	0	0	0	0	0	0	0	0	0	0	0	0.085672	0	0	0	0	0	7.95241	0	0	0	0	0	0	0.596487	0	0	0	0	0	0	0	0	0.355366	0	0.106839	0	0	0	0	0	0	0.051366	0	0	0	0	0
XLOC_033961	0	0.867887	0	0.215465	0.067597	0.399253	0	0.612345	0	0	0.245134	0.224893	0.197152	0	0	0.51267	0.086556	0.668921	0.537319	0.256065	0.300499	6.32965	0.458282	0.072345	0.762607	0.665534	0.169317	0.310246	5.0751	0.243414	0.203496	0.24899	0.609165	26.7911	0.272595	0.295074	0.573678	0	0.221412	1.61481	0.421086	0.192061	0.318393	0.354617	11.5308	0	20.8036	0	0
XLOC_033990	0	0	0	0	0	0	0	0	0	0	0	0	0	0	0	0	0	0	0	0	0	0	0	9.44215	0	0.417607	0	0	0	0	0	0	0	0	0	0	0	0	0	0	0	0	0	0	0	0	0	0	0
XLOC_033992	0	0.13216	0	0	0	0	0	0	0	10.0739	2.79963	0	0	0	3.47571	0	0	0.159159	0	0	0	0	0	0	0	0	0	0	0	0	0	0	0	0	0	0	0.311994	0	0	0	0	0	0	0	0	0	0	0	0
XLOC_034020	0	0	0	0	0	0	0	0	0	0	0	0	0.804785	0	0	0	0	0.511983	0	0	0	0	0	0	0	0	0	0	0	0	6.97775	0	0	0	0.033382	0	0	0	0	0	0	0	0	0	0	8.83798	0.312595	0	0
XLOC_034074	0	0	0	0.172508	0.02706	0.024589	0	0	0	0	0.588787	0	0	0	0	0	0	0	0.809778	0	0.090221	0	2.02883	0	0.055506	0.166515	0	0.931475	0.15628	0.162404	0.081463	0.637919	0	0.020805	0.04365	0	0	0	0.433325	0.043096	0	0.061508	0	0.063093	0.032055	0.042486	0	0	0.202452
XLOC_034078	0	0.960656	0	0.745301	0.11691	0.106233	1.87161	0	0	0	0	0.259304	0.227318	0	0	0	0.5988	0	0.10933	0.442868	0	0	0.093248	0.250244	0	0.143881	0.117135	0.134144	0.450126	0.280659	0.7039	0	1.05356	0.089885	0.471457	0.42528	0.566963	0	0.170193	0.186189	0.29131	0.398608	0.24474	0.136292	0	0.183556	0.441475	0	0
XLOC_034081	0	0	0	0	0	0	0	0	0	0	0	0	27.9895	0	0	0	0	0	0	0	0	0.155812	0	0	2.52063	0	0	0	0	0	0	0	0	0	0	0	0	0	0	0	0	0.199514	0	2.86515	1.45568	0	0	0	0
XLOC_034083	0.679275	4.9239	0	0.864925	0.226125	0.616419	0	0.468208	0	0	0	0.150462	0.263803	0	0	0	0	1.00695	0.67668	0.685267	0.251306	0.24084	0.108214	0.968032	0.742127	0.890533	0.181247	0.155675	1.39299	1.68281	1.36146	0.466435	1.22266	0.104312	0.255327	0.855468	0.548303	0	0.131673	1.00834	1.46496	0.822376	0.47337	0.158168	0.642877	0.99408	0.170778	0	0
XLOC_034134	0	0.292748	0	0	0.142508	0.194239	0	0.368841	0	0	0.516791	0.632157	0	0	0.962384	0	0	0.088139	0.066634	0.269917	0.316755	0.063242	0	0	0.43847	0.350769	0	0.081757	0.548681	0	0.214505	0.209968	1.92636	0.109565	0.057468	0.362877	0	0	0.051864	0.680867	0	0.161961	0.298326	0	0.168813	0	1.88347	0	0
XLOC_034137	3.69435	0.252637	0	0	1.59877	0.33525	0	1.59152	0	0	3.56785	0.681926	0.717371	0	1.66104	0.93272	0.629897	0.304248	1.03507	1.86347	0.136677	0.327463	0.882815	1.3162	1.00905	1.51354	0	0.141111	2.60427	1.32855	0.370228	0.181199	2.21655	0.378211	0.495942	0.26842	2.68384	0	0.805645	1.76273	1.22576	0	0.901077	0.143371	1.01978	0.193088	0.464402	0	0.920094
XLOC_034172	0	0.304037	0	0	0	0	0	0	0	0	0	0.328268	0	0	0	0	0	0	0	0	0	0	0	6.96957	0	0	0	0	0	0	0	0	0	0	0	0	0	0	0	0	0	0	0	0	0	0	0	0	0
XLOC_034218	0	0.267098	0	0	0	0	0	0	0	0	0	0	0	0	0	0	0	2.89498	0.243182	0	0	0	0	0	0	0	0	0	0	0	0	0	0	0	0	0	0	0	0	0	1.29592	0	0.816564	0	0	0	0	0	0
XLOC_034270	0	0.734692	0	0.911988	0	3.2498	0	0	0	0	0	3.80757	0	0	0	0	0	0	0	0	0	0	1.14103	0.612423	0.880322	1.58455	0	0.328291	0	3.94942	0.861328	0	0	0	0	1.56118	0	0	0	0	0	0	1.34764	0	0.508393	0	0.54021	0	0
XLOC_034305	0	0	0	0	0.266265	0.483894	0	0.68915	0	0	0	0	0	0	0	0	0	0	0	3.02591	0	0	0	0	0	0.327692	0	0.61103	1.02517	0	0	0	0	0.409428	0	0	0	0	0	0	0	0	0	0	0.946244	0	0	0	0
XLOC_034354	1.71808	2.11483	0	0	0	0	0	0	0	0	0	0	1.55688	0	0	0	0	0	0	0	0	0.507629	0	2.20359	0	0	0	0	0	0	0.688708	0.168536	2.06164	0.087945	4.33605	0	0	0	0.832601	0	0.570046	0	2.8735	0.266702	1.08401	0.359188	0	0	0
XLOC_034373	0	0.355854	0	0.828241	0.346455	0.393517	0.577749	0	0	0	0.314096	0.192107	0	0	2.33968	0.328448	0	0.642828	0.161995	0.328101	0.192518	0.115313	0.172708	0.278093	0.355326	0.213191	0.13017	0.198763	0.583588	0.311892	0.260744	0	0.780537	0.066592	0.244497	0.157536	0.840077	0	0.126089	0.551758	0.215819	0.393748	0.407964	0.252433	0.153903	0.203983	0.490604	19.5471	0
XLOC_034395	0	1.29539	0	2.00999	1.26118	0.572996	0	0.816047	0	3.52647	0	0.349656	0	0	0	0	0	1.17002	0	1.19436	0	0	0.251479	0.67488	1.9402	0	0	0	0.606969	0	1.89834	0.464547	0	0	0	0.229386	1.52903	0	0.229496	1.00426	0	0.358333	0	0.367565	0.373494	0.495028	0	0	0
XLOC_034396	0	0	0	0	0	0	0	0	0	0	0	0	0	0	0	0	0	0	0	0	0	0	0	0	0	0	0	0	0	0	0	0	0	0	0	0	0	0	0	0	0	0	0	0	0	0	0	0	0
XLOC_034409	0	0	0	0	0	0	0	0	0	0	0	0	0	0	0	0	0	0	0.068565	0	0	0	0	0	0	0	0.3673	0.084127	0	0	0	0	0	0.05637	0.118268	0.320053	0	0	0	0.116767	0	0	0	0	0	0	0	0	0
XLOC_034436	0	0	0	0	0	0	0	0	0	0	0	0	0	0	0	0	0	0	0	0	3.48922	0	0	0	0	0	0	0	1.511	0	0	0	0	0	0	0	0	0	0	0	6.6496	0	0	0	0	3.697	0	0	0
XLOC_034439	0	17.1763	0	0	2.88002	0	0	0	0	0	0	0	0	0	0	0	0	0	0	0	0	0	0	0	0	0	0	0	0	0	0	0	0	0	0	0	0	0	0	0	0	0	0	0	0	0	0	0	0
XLOC_034464	0	0	0	0	0.246782	1.79395	0	0	0	0	1.78986	1.36839	0	0	0	0	0	0	0.23078	0	0.274263	0	0.196834	0	0	0.607429	1.23628	0	0.475078	0.592433	0	0.727207	0	1.32814	0.398073	4.309	0	0	1.25739	0	0	0.280469	0.258307	0.575389	0	0.774923	0	0	0
XLOC_034558	0	0.056314	0	0	0	0	0	0	0	0	0	0.030401	1.75897	0	0	0	0	0	0	0	0	0	0	0	0	0	0	0	0	0	0	0	0	0	0	0.817711	0	0	0	0	0	0	0	0	0	0	0	0	0
XLOC_034575	0	0	0	0	0	0	0	0	0	0.806769	0	0	0	0	0	0	0	0	0	0	0	0.064021	0	0	0	0	0	0	0	14.4589	0	0	0	0	0	0	0	0	0	0	0	0	0	0	0	0	0	0	0
XLOC_034579	0	1.19259	0	0	0	0	0	0	0	0	2.40604	0	0	0	0	0	0	0	0	0	0	1.4722	0	1.06512	2.0414	0	0	0.380641	0	0	0	3.17706	0	0.127527	0	1.32743	0	0	0	0	0	0	0	0	0	0	0	0	0
XLOC_034595	0	0	0	0	0	0	0	0	0	0	0	0	0	0	0	0	0	0	0	0	0	0	0	0	0	0	0	0	0	0	0	0	0	0	0	0	0.497007	0	0	0	0	0	0	0	0	0	0	0	0
XLOC_034607	0	0	0	0	0	0	0	0	0	0	0.750909	0	0	0	0	0	0	0	0	0	0	0	0	0	0	0	0	0	0	0	0	0	0	0	0	0	0	0	0	0	0	0	0	0	0	0	0	0	0
XLOC_034617	0	0	0	0	0	0	0	0	0	0	0	0	0	0	0	0	0	0	0	0	0	0	0	0	0	0	0	0	0	0	0	0	0	0	0	0	0.08183	0	0	0	0	0	0	0	0	0	0	0	0
XLOC_034636	0	0	0	0	0	0	0	0	0	0	0	0	0	0	0	0	0	0.2441	0	0	0	0	0.157397	0	0	0	0.098858	0	0	0	0	0	0	0	0	0	0	0	0	0	0.491715	0	0	0	0	0	1.11778	0	0
XLOC_034658	0.591332	1.33445	0	0	0.629919	0.536614	0.525226	1.01898	0	0	0.285542	0.436606	1.0717	0	2.12698	0	0.604942	1.21748	0.220902	2.8336	1.13761	0.594035	0.125606	1.4326	1.61512	0.436072	0.039445	0.496907	1.13686	2.41007	1.1852	0.348041	2.48353	0.635648	0.666811	0.6015	0.859169	3.14218	0.515818	1.44209	1.17719	0.402697	0.782962	0.826143	0.699558	0.618129	2.52735	0	0
XLOC_034660	0	0	0	0	0	0	0	0	0	0	0	0	0	0	0	0	0	0	0.061045	0	0	0.057938	0	0	0	0	0	0	0.125666	0	0	0	0.588264	0	0.052648	17.9044	0	0.520993	0.095029	0.10396	0	0	0	0	0	0.20498	0	0	0
XLOC_034668	0.558535	5.30912	0	0.948248	1.3759	6.72423	0	0.288738	0	2.07959	0	0.494869	0.723043	0	1.00451	0	0	0.689972	0.521626	1.12692	0.165309	0.132021	1.30503	0.23879	0.381385	0.411886	0.48435	0.341344	2.57713	0.490989	0.67168	0.821843	1.00534	0.171541	1.64955	0.297597	0.090169	0	0.216538	1.00678	0.370635	0.253575	4.82645	0.216756	0.264303	0.233538	0.421267	16.7845	0
XLOC_034696	0	0	0	0	0	0	0	22.1899	0	0	0	0	0	0	0	0	0	0	0	0	0	0	0	0	0	0	0	0	0	0	0.469267	0.229671	0	0	0	0	0	0	2.04232	0.744758	0	0	1.46844	0	0	0	0	0	0
XLOC_034697	0	0	0	0	5.13687	0	0	0	0	0	0	0	0	0	0	0	0	0	0	0	0	0	0	0	0	1.68585	0	0	0	0	0	0	0	0	0	0	0	0	0	0	0	0	0	0.798464	0	0	0	0	0
XLOC_034699	0	0.392104	0	0	0.114525	0	0	0	0	0	0	0.190509	0	0	0	0	0	0	0	0	0	0	0	0.163425	0	0.046982	0	0	0	0.160376	0	0	0.34402	0	0	0.013887	0	0	0.111147	1.85429	0.095122	0	0.019979	1.02358	0	0.209778	0	0	0
XLOC_034701	0	0.221118	0	0	0	0.489041	0	0.835778	0	0	0	0.23874	0.627873	0	0	0.816355	0	1.33145	1.10725	3.66972	0	0.859827	0	0	0.44158	0.397413	0	0	0	0.775204	0.648078	0.317186	0	0.082757	1.12858	1.56621	0	2.57725	0.078348	0.171424	0	0.366997	0.450663	0.627419	0.127508	0.506997	1.21939	0	0
XLOC_034748	0	0	0	0	0	0	0	0	0	0	0	0	0	0	0	0	0	0	0	0	9.00238	0	0	0	0.33231	0	0.162318	0	0	0	0	0	0	0	0	15.5582	0	0	0	0	0	0	0	0	0	0	0	0	0
XLOC_034796	0	0	0	0	0.050845	0	0	0	0	0	0	0	0	0	0	0	0	0	0.095095	0	0.028253	0	0	0	0	0	0.611305	0	0.244701	0	0	0	0	0	0	0	0.18493	0	0.018504	0	0	3.38043	0	0	0	0	0	0	0
XLOC_034812	0.388676	0.505009	0	0	0.232897	0.094056	0.069045	0.334881	2.24358	0.289431	0.750734	0.114791	0.301893	0	0.699021	0.196259	0	3.68108	0.145197	1.27434	0.258832	0.413421	0.04128	0.22156	0.10616	0.191084	0.155562	0.118768	0.448347	0.31061	0.077902	0.228763	0.699598	0.298432	0.166967	0.075307	0.376482	0	0.169521	0.906661	0.193439	0.323508	0.270859	0.36201	0.214579	0.081258	0	0	0.193603
XLOC_034816	0.870902	0.452627	0	0.332677	0.400084	0.273975	0.015471	0.225109	0	0	0.126162	0.340803	0.631351	0.027154	0.469886	0.087951	0.059396	0.968261	0.384986	0.461256	0.219096	0.277904	0.166491	0.881194	0.749294	0.442431	0.09876	0.332652	0.591601	1.00917	0.384019	0.299009	1.09731	0.320972	0.28059	0.506215	1.06853	0.69416	0.35452	0.711041	0.462333	0.342671	0.364146	0.398816	0.357169	0.409665	0.109477	5.23429	0.520564
XLOC_034831	0	0	0	0	0	0	0	0	0	0	0	0	0	0	0	0	0	0	0	0	0	0	0	0	0	0	0	0	0	0	0	0	0	0	0	0	0	0	0	0	0	0	0	0	0	0	0	0	0
XLOC_034862	0.96185	0.394654	0	2.04122	0.960576	0.581897	0	1.65745	0	5.73001	1.39337	0.142035	0.373545	0	0	0	0.983988	0.237639	0.239544	0.242584	0.07117	0.170514	0	0.822438	0.131356	0.630495	0.064161	0	0.369839	0.384331	0	0.283058	0.577094	0.09847	0	0.27954	0.155279	0	0.559347	1.12185	0.319134	0.07278	0.201087	0.14931	0.379296	0.100544	0.24182	0	1.43732
XLOC_034888	0	0	0	0	0.499098	0	0	0	0	0	0	0.553492	0.970434	0	0	0	0	3.08682	4.66735	0	1.66403	0	0	0	1.02375	0	0	1.14534	2.88242	0	1.50249	0	0	0	0	2.17865	0	0	0	0	0	0	0	0	0	1.56722	0	0	0
XLOC_034890	0	0	0	0	0	0	0	0	0	0	0	0	0	0	0	0	0	0	0	0	0	0	0	0	0.868049	0	0	0	0	0	0	0	0	0	0	0	0	0	0	0	0	14.9097	0	0	0	0	0	0	0
XLOC_034910	3.33007	1.36635	0	0	0.886843	0	0	0	0	0	0	4.91748	0.862178	0	0	1.6815	0	1.09699	0.414669	0	0	0.196782	0	0.949134	2.27387	0	0.222136	0.254393	1.70725	0.266123	0	0.326664	5.99396	0.170459	0.357631	0.483904	0	0	0	1.41237	1.65733	0	0	1.03387	0.525272	0.348098	0.837219	0	0
XLOC_034920	0	0.645865	0	0	0.628807	0.761836	0	0	0	0	1.5202	0.697337	0.815092	0	0	0	0.536777	0	0.392022	0	0.465886	0.37207	1.00307	1.34595	0.859875	0.773871	0.630012	0.961998	0	0	0	2.77941	0	0	2.0286	0	0	0	0.610261	1.33523	0.522274	0.714642	0.658172	0	0.248292	0.658173	0.791495	0	0
XLOC_034938	0	0.09264	0	0	0	0	0	0.11672	0	0	0	0.050012	0	0	0	0	0	0	0	0	0.050119	0	0	0	0	0.111001	0	0	0	0	0	0	0	0	0	0.032809	0	0	0.032825	0	0.112369	0	0.141608	0	0	0	0	0	0
XLOC_034942	0	0.222842	0	0	0.216957	0.197142	0	3.93071	0	0	0	0	0	0	0	0	0	0	0	0	0	0	0.173045	1.39317	0.445023	0.267008	0.869491	0.995752	0	1.04167	0	0	1.95515	0.500411	0	0.789214	0	0	0	0	0	0.246572	0.681266	0	0	0	0	0	0
XLOC_034945	0	0	0	0	0	0	0	0	0	0	0	0	0	0	0	0	0	0	0	0	0	0	0	0	4.82552	0	0	0	0	0	0	0	0	0	0	0	0	0	0	0	0	0	0	0	0	0	0	0	0
XLOC_034956	0.663371	0.136093	0	0.844675	0.441662	0.080265	0.117842	0	0	0	0	0.244898	0.60113	0	1.19305	0.66993	0	0.546319	0.206512	4.01534	0.147253	0.0392	0.035227	0.567221	0.45297	0.217421	0.044251	0.253383	1.02029	0.424106	0.531836	0	3.98012	0.305608	0.106864	0.867571	1.82058	0.704995	0.160738	0.140676	0.110051	0.903512	0.092457	0.56637	0.156956	0.20803	0.166779	0	0.330431
XLOC_034984	0	0.644772	0	0.800369	0.376646	0.228164	0	0.487419	0	0	0.455289	0.348079	0.366171	0	0	0	0	0.388247	0.587038	0.713384	0.209294	0.167148	0.050069	0.537468	0.772578	0.231768	0.062895	0.216083	0.60423	0.602791	0.188977	0.369961	1.69711	0.289578	0.101258	0.137011	0	3.00607	0.228461	0.699812	0	0.356716	0.262823	0.292725	0.371808	0.492795	0.237047	0	0
XLOC_034989	0.93027	0.254464	0	0.39484	0.123872	0.112558	0.165255	0	0	0	0	0.068686	0	0	9.20183	0	0.317227	0.459674	0.05792	0	0.275332	0.329832	0.0494	0.132572	0.254087	0.076224	0.186164	0.142132	0.119232	0.29737	0.186453	0.18251	0.558147	0.190474	0	0.180241	2.70325	0	0.090164	0.394552	0.462984	0.211171	0.194485	0.216612	1.02716	0.097243	0.233881	0	0
XLOC_035051	0	0.035536	0	0	0	0	0	0	0	0	0	0.019184	0	0	0	0	0	0.021398	0	0	0.019225	3.85373	0.055189	0	0	0	0	0	0.033301	0	0	0	0	0.0133	0.041855	0.012585	0	0	0	0.082648	2.02586	0	0	0.080665	0.040983	0	1.1758	0	0
XLOC_035056	0	0	0	0	0	0	0	0	0	0	0	0	0	0	0	0	0	0	0	0	0	0	0	0	0	0	0	0	0	0	0	0	0	0	0	0	0	0	0	0	0	0	0	0	0	0	0	0	0
XLOC_035121	0.297085	0.893903	0	1.26093	0.474706	0.413378	0.052775	0.7679	0	0	0.71728	0.438701	0.653797	0.092629	3.20578	0	0.050654	0.53826	0.628893	0.974042	0.725406	0.667108	0.52061	0.804411	0.811434	0.998042	0.158539	0.567377	0.418849	0.641021	0.654989	0.378853	1.9607	0.517041	0.287148	0.849018	2.06231	0.315725	1.18056	1.26001	0.788562	0.449588	0.60039	0.530346	0.749775	0.714259	0.448143	0	0
XLOC_035157	2.16541	0.888482	0	0.919076	1.58586	0.524009	0	4.47769	0	0	2.09126	0.799408	1.68192	0	1.94721	2.18682	3.69208	1.60499	0.404463	6.55353	0.801119	0.895715	0	0	2.66149	0.354858	0.288892	0	2.49785	2.76878	2.17006	0.637248	1.29921	0.886739	0	1.25865	7.69073	2.30128	0	0.688804	2.15539	0.983096	0.603609	0.336141	0.853907	0.226354	1.63323	0	0
XLOC_035197	0.889042	0.385046	0	0.251561	0.197303	0.125498	0	0.051066	0	1.10339	0	0	0.613811	0	0	0	0	0.244057	1.54988	0	1.6007	0.210143	0.015737	0.042232	0.040471	0.048564	0	0.045278	0.379826	0.307874	0.71276	3.34308	0	0.106186	0	0.143544	0.095683	0.157471	0.014361	0.87982	1.03242	0.201813	0.061955	0.506029	0.373957	0	0.074505	0	0
XLOC_035219	0	0	0	1.14532	0	0.081625	0	0	0	0	0	0	0	0	0	0	0	0	10.8786	0.170141	0	0	0	0	0	0	0	0	0.086465	0	0	0	0	0	0.036225	0	0	0.358472	0.065385	0	0	0	0	0	0	0	0	0	0
XLOC_035227	0	0.097791	0	3.64171	0	0.086513	0	5.91408	0	0	0	0.21117	0.370243	0	0	0	0	1.76654	0	0	0.529054	0.169007	0.151877	0.611376	0.976462	1.75759	0.095391	0.109243	0.36657	1.48564	1.71971	0.561112	0	0	0.614306	0.138534	0.461719	0	0.485102	0.606509	0.711704	0.108205	0	1.33191	0.338349	1.49483	0.359524	0	0
XLOC_035234	0	0	0	0	4.11	0	0	0	0	0	0	0	0	0	0	0	0	0	0	0	0	0.194554	0	5.86491	0	0.60698	0	0	0	0	0	0	0	0	0	0	0	0	0	0	0	0	0	0	0.064915	0	0	0	0
XLOC_035236	0	0.044603	0	0.830503	0.217126	0.059189	0	0.056197	0	0.242849	0.314954	0.048158	0.16887	0	0	0.164672	0.111209	0.107431	0.040609	27.6358	0.120652	0.134899	0.017318	0.139426	0.133611	0.053443	0.021754	0.07474	0.250792	0.208496	0	0.287918	0	0.033387	0.087559	0.04739	0.263241	0.173292	0.063217	0.034579	0.108204	0	0.06818	0.050624	0.051441	0.03409	0.245972	0	0.162443
XLOC_035273	0	0	0	0	0	6.946	0	0	0	0	0	0	0	0	0	0	0	0	0	0	0	0	0	0	0	0	0	0	0	6.60627	0	0	0	0	0	1.33472	0	0	0	0	0	0	0	0	0	0	0	0	0
XLOC_035304	0	0.761395	0	7.42607	0.52949	1.44339	0	2.74086	0	0	0	0.117439	0.205906	0	1.4303	0	0	0.916942	0.099031	0	0.117691	0.375964	0.253393	0.226672	0	0.130328	0	0.121508	0.611589	0.254222	0	0.156028	3.81728	0.081418	2.22065	0.770441	0.256779	0.845189	0.077081	0.168651	0.52774	1.5646	0.443374	0.740725	0.501782	0.498797	0	0	0
XLOC_035316	0	0	0	0	0	0	0	0	0	0	0	0	0	0	0	0	0	0	0	0	0	0	0	0	0	0	0	0	1.74195	0	0	0	0	0	0	0	0	0	0	0	0	0	0	0	0	0	0	0	0
XLOC_035358	0	0	0	0	0	0	0	0	0	0	0	0	0	0	0	0	0	0	0.009706	0	0.21915	0	3.6671	0.022215	0	0.523683	0	0.035725	0	0.04983	0	0.030583	0	0.47876	0	0	0	0.248497	0.861188	0	0	0	0.021726	0.217783	0.627006	0.505138	0	0	0
XLOC_035392	2.42099	2.23504	0	3.08266	0.483557	0.585858	0	0.625774	0	0	0	0.893763	0.783515	0.754848	1.08852	0	0.206393	0.797523	0.376835	2.74764	0.537405	2.14594	0	1.55257	3.63688	0.396742	0.565232	0.369892	3.56842	1.54779	1.94095	1.18744	2.17883	3.16009	0.325002	1.70038	1.75878	1.28645	1.64253	2.69536	1.2049	1.28232	0.50614	1.50326	2.00486	1.13882	0	0	0
XLOC_035452	0	0	0	0	0	0	0	0	0	0	0	0	0	0	0	0	0	0	0	0	0	3.61007	0	0	0	0	0	0	0	0	0	0	0	0	0	0	0	0	0	0	0	0	0	0	0	0	0	0	0
XLOC_035463	0	0	0	0	0	0	0	0	0	0	0	0	0.108747	0	0	0	0	0.069182	0	0	0	0	0	0	0	0.344159	0	0	0	0	0	0	0	0	0	0	0	0	0.04071	0	0	0	0	0	0	0	0	0	0
XLOC_035516	0	0	0	0	0	0	0	0	0	0	0	0	0	0	0	0	0	0	0	0	0	0	0	0	0	0	0	0	0	0	0.646203	0	0	0	0	0	0	0	0	0	0	0	0	0	0	0	0	0	0
XLOC_035523	0.401175	0.438946	0	0.681091	0.347224	0.582484	0.071265	0.13826	2.31572	0	0.581157	0.473928	0.363534	0	0	0	0	0.462542	0.224799	1.61885	0.445258	0.497834	0.29825	1.08625	0.383508	0.427328	0.053522	0.122587	0.771275	0.06412	0.56285	0.23612	0.481397	0.225888	0.193878	0.369209	1.16576	0.213173	0.330503	0.340297	0.266213	0.242845	0.503224	0.249101	0.411318	0.209677	0.5043	12.0557	0
XLOC_035576	0	0.039735	0	0	0.386857	0	0	0	0	0	0.561159	0.042902	0	0	0	0	0	0	0.289418	0	0.214968	0.034336	0.21599	0	0	0.04761	0	0.044388	0.074473	0.37148	0	0	0	0	0.187206	0.872497	0	0	0.028159	0	0.771157	0.527598	0.161969	0.090198	0.091653	0.485909	0	0	0
XLOC_035583	0	0.18528	0	0	0	0.163912	0	2.80128	0	0	1.30831	0.400093	0	0	2.43638	0	0	0.223132	0	1.36665	0.200474	0.160105	0	0	0.370011	0	0.180733	0.620933	0	0	0.543041	0	4.87677	0.416063	0.581948	0.524949	0	0	0	0.287281	0.449477	0.205011	0.188811	0.420585	0.213684	0.566434	0	0	0
XLOC_035630	0	0.950011	0	1.96545	0.616614	0	0	3.19185	0	0	0	0.341908	0.599465	0	0	0	0	3.81364	0	0	0	1.91549	1.96724	2.6397	0	1.89716	0	0	1.78056	0.370065	4.64067	0	0	0	0.497316	1.34582	0	0	0.673231	1.47301	10.7551	1.05118	0.322705	0.359419	0.730434	0	1.16422	0	0
XLOC_035650	0	0	0	0	0	0	0	0	0	0	5.76591	0	0	0	0	0	0	0	0	0	0	0	0	0	0	0	0	0	0	0	0	0	0	0	0	0	0	0	0	0	0	0	0	0	0	0	0	0	0
XLOC_035659	7.02393	0.480328	0	0	0.467642	0	0	0	0	0	0	0	0	0	0	0	0	0	0	0	0	0	0	0	0.95923	0	0.937077	0	0	0	1.4078	0	4.21424	0	0	0	0	0	0.340387	0	0	1.06296	1.95792	0	1.10793	0.734223	0	0	0
XLOC_035674	0	0.284515	0	0	0	1.91293	0	0.143387	0	0	0.401805	0.675816	0.538593	0	0	0	0	2.80964	0.259039	0.209861	2.4012	0.049171	0.353497	0.355748	0.568185	0.545446	0.111013	0.317833	0.31995	0.066498	0.166778	0.081625	0.499248	0.170374	0.223408	1.33007	5.37331	0	0.080649	0.088229	0.690212	0	0.231949	1.09794	0.459384	1.73962	0	0	0
XLOC_035689	0	0.102727	0	0	0.133352	0.060586	0	0	1.4452	0	0	0.036971	0.064822	0	0	0.126421	0	0.309283	0.046764	0	0.055576	0.073974	0	0.03568	0.034192	0.102572	0.016701	0	0.096268	0.060024	0.050181	0.02456	0	0.115341	0.040332	0.181908	0	0	0.157729	0.106187	0.083069	0.075778	0.104685	0.116595	0.078984	0.026171	0.062945	15.0475	0
XLOC_035726	0	0	0	0	0	0	0	0	0	0	3.957	0	0	0	0	0	0	0	0	0	0	0	0	0	0	0	0	0	0	0	0	0	0	0	0	0	0	0	0	0	0	0	0	0	0	0	0	0	0
XLOC_035756	0	26.9918	0	0	0	0	0	0	0	0	0	0	0	0	0	0	0	0	0.48186	0	0	0	23.0149	0	8.45544	0	0	0	7.93556	0	0	0	0	0	2.49349	0	0	0	7.50112	0	0	0	0.539335	0	7.32463	14.5621	0	0	0
XLOC_035760	0	0.712262	0	0.552591	0.173363	0.315058	0	0.448699	15.0306	0	1.25736	0.672898	0.505623	3.65343	1.17075	1.31482	0.44397	2.25165	0.891667	0.328357	0.192668	0.538545	0.483959	0.742158	1.42241	0.746749	0.260542	0.397835	2.00243	1.04045	0.260947	0	3.12458	0.466505	0.559287	0.882887	2.94256	9.68544	0.126187	0.828282	1.7279	0.394055	0.725835	0.404207	1.54022	0.272189	0.981971	0	0
XLOC_035809	0	0.563143	0	0	0	0	0	0	0	0	3.97649	1.82407	0	0	7.40514	0	0	0	0	2.0769	0	1.45987	0	0	1.12461	0	1.09864	1.88727	2.11094	0	0	0	0	0	0.442195	0.797767	2.65886	0	0	0	0	0	0.573874	1.27833	0	0	0	0	0
XLOC_035837	3.20863	2.08449	0	0.680928	1.49538	0.194115	0	0	0	0	0	0.118454	0	0	0	0	0	5.54917	0.29966	2.02308	0.118707	0.284409	0.596357	0	0.219095	0.262908	0	0	1.02812	1.92313	0	0.157375	0.962562	0.246364	0	0.543967	0.77699	0	0.46648	0.340216	1.0646	0.606966	0.223602	0.373561	0.126529	0.503105	0.403343	0	0
XLOC_035851	0	0	0	0	0	0	0	0	0	0	5.01383	0	0	0	0	0	0	0	0	0	0	0	0	0	0	0	0	0	0	0	0	0	0	0	0	0	0	0	0	0	0	0	0	0	0	0	0	0	0
XLOC_035852	0	0.180028	0	0	0.350547	0.637063	0	0	0	0	0	0	1.02239	0	0	0	0	3.90252	0.655633	4.64767	0.389583	0.622265	0	0.750339	0	0.215709	0	1.20666	2.69934	0.210384	1.58294	1.03298	0	0.134756	2.40317	0.637585	4.24999	0	0.510312	1.39569	2.62041	0	0.550377	0.408662	0.207627	0	0	0	0
XLOC_035899	0	0	0	0	2.4108	0.365104	0	0	0	0	0	0.445591	0	0	0	0	0	1.98805	0	1.52206	0.446544	0	0.961429	0	0	0.494495	0	0	0	0	1.20959	0	0	0	0	0	0	0	4.09447	0	0	0.456649	0	0	0	0	0	0	0
XLOC_035926	0.398878	10.4744	0	0.338595	0.026557	0.241312	0.212572	0.481139	2.30246	0.297028	0	0.088353	0.206544	0.124367	0.717368	0	0	0.131398	0	0.804792	2.125	0.117853	0.084726	0.341063	0.381312	0.032683	2.50111	0.091414	1.63596	0.86066	0.079947	0.156512	0.23932	0.081671	1.52072	0.096604	0.901514	4.0271	0.1933	0.169174	0.264688	0.241454	22.1819	0.092878	0.031459	0.166781	1.40395	0	0
XLOC_035935	0	0	0	0	0	0	0	0	0	0	0	0	0	0	0	0	0	0	0	0	0	0	0	0	0	0	0	0	0	0	0	0	0	0	0	1.21764	0	0	0	0	0	0	0	0	0	0	0	0	0
XLOC_035943	0	0	0	0	0	0	0	0	0	0	0	0	0	0	0	0	0	0.140482	0	0	0	0	0	0	0	0	0	0	0.218633	0	0	0	0	0	0	0	0	0	0	0	0	0	0	0	0	0	0	0	0
XLOC_035945	0	1.13326	0	1.75843	0.137917	0.250641	0	0.713915	0	0	0	0.152948	0.268162	0	0	0	0	0.170598	0.128974	0	0	1.46892	0	0.885624	0.282896	0.848669	1.65817	0.158247	1.59301	0	0	0.406407	3.72859	0.318105	0.111234	0.501693	0	0	1.20464	0.219643	0.343652	1.72417	0	0.160781	0.653498	0.433073	0	0	0
XLOC_035975	0	0	0	0	0	0	0	0	0	0	0	0	0	0	0	0	0	0	0	0	0	0	0	0	0	0	0	0	0	0	0	0	0	0	1.1929	0	0	0	0	0	0	0	0	0	0	0	0	0	0
XLOC_036006	0	0.194198	0	0	0.084031	0.057267	0	0.054372	0	0	0	0	0	0	0	0	0	0	0	0.318317	0	0.018646	0	0.1349	0	0.180979	0	0	0.161767	0	0.063242	0.123809	0	0.016151	0.067773	0	0.101878	0	0.015291	0	0	0.023875	0.087955	0	0	0.09895	0	0	0
XLOC_036010	1.45837	0.244792	0.841326	0.337629	0.141231	0.336872	0.047103	0.22846	0.765296	0.098727	0	0.137045	0.326095	0.082675	0.47688	0.401671	0.203447	0.207453	0.123818	0.635308	0.372775	0.658094	0.070404	0.396771	0.271588	0.162949	0.053063	0.141793	0.509779	1.38796	0.558029	1.48262	0.556819	2.46348	1.0394	0.211922	0.342453	0.211347	0.141349	0.520131	1.14371	0.722293	0.397283	0.421902	1.25475	0.789949	0.366652	0	0.330195
XLOC_036102	2.95353	2.32272	0	7.52149	3.5887	0.982749	0.655837	1.27237	0	1.09969	1.06965	0.381626	0.860274	0.690666	0.663977	0.745681	4.28047	1.21619	0.597643	3.1658	1.20196	1.22172	0.392102	2.31498	0.90754	1.21003	0.935835	0.73329	3.02841	1.23916	1.47993	1.52106	3.98715	0.831514	2.06175	1.53792	5.00651	1.17707	1.07348	2.27046	1.71492	1.22916	0.977665	0.859653	0.87352	0.540289	3.15584	0	0
XLOC_036128	0	3.90354	0	0	1.62876	0	0	2.81039	0	0	0	0	0	0	0	0	0	0.671572	0	2.05663	0.603379	0	0	1.16211	0	1.33634	0	6.85247	6.27103	0	0	0	14.6779	2.08708	0	7.50484	0	0	0.395181	0	0	0.617032	0.568275	0	0.643138	2.55724	0	0	0
XLOC_036139	7.63767	0	0	0	0	0	0	0	0	0	0	0	0	0	0	0	0	0	0	0	0	0	0	0	0	0	0	0	0	0	0	0	0	0	0	0	0	0	0	0	0	0	0	0	0	0	0	0	0
XLOC_036185	0	0	0	0	0	0	0	0	4.9638	0	0	0	0	0	0	0	0	0	0.05354	0	0	0	0	0	0	0	0	0	0.330648	0.068721	0	0	0	0	0	0	0	0	0	0.273537	0	0	0	0	0	0.539337	0	0	0
XLOC_036266	0	0	0	0	0	0	0	0	0	0	0	0	5.32545	0	0	0	0	0	0	0	0	0	0	0	0	0	0	0	0	0	0	0	0	0	0	0	0	0	0	0	0	0	0	0	1.76971	0	0	0	0
XLOC_036272	0	0.136255	0	0	0	1.08487	0	0	0	0	0.96213	0.588456	0.257934	0	1.79171	0	0	3.77409	0.620273	1.00503	0.147429	0	0	0.567897	0	0	0.132911	0	1.53225	0	0.399352	0	0	1.42787	0.748937	1.25465	6.11158	1.05875	1.54493	0	0	1.05535	1.11081	0.309298	0.785717	0	0.500934	0	0
XLOC_036275	0	0	0	0	0	0	0	0	0	0	0	0	0	0	0	0	0	0	0	0	0	0	0	0	0	0	0	0	0	0	0	0	0	0	0	0	0	0	0	0	0	0	0	0	0	0	0	0	0
XLOC_036285	0	0	26.8564	0	0	0	0	0	0	0	0	0	0	0	0	0	0	0.697075	0	0	0.626292	0.500175	0	0	0	0	0	0.323304	0	0	0.848244	0	0	0	0	0	0	0	0	0	0	0	0	0	0	0	0	0	0
XLOC_036312	0	0	0	0	0	0	0	0	0	0	0	0	0	0	0	0	0	0	0	0	0	0	0	0	0	0	0	0	0	0	0	0	0	0	0	6.54183	0	0	0	0	0	0	0	0	0	0	0	0	0
XLOC_036364	0	0	0	0	0.394211	0	0	0	0	0	0	0.145724	0	3.07687	0	0	0	0	0.368649	0	0	0.466515	0	0	0	0	0	0	0	0	0	0	1.18417	0	0	0	0	0	0.095646	0	0	0	0	0.153188	0	0	0	0	0
XLOC_036368	0	0	0	0	0	0	0	0	0	0	0	0	0	0	0	0	0	0	0	0	0	0	0	0	0	0	0.485648	0	0	0	0	0	0	0	0	0	0	0	0	0	0	0	0	0	0	0	0	0	0
XLOC_036370	0	0.035724	0	1.55209	1.35645	0	0.092801	0	0	0.778028	0.504517	0	0	0.162882	0.939528	0	0	0.17209	0	0.790519	0.077308	0	1.47029	4.69021	0	0	0	0.039908	0.200869	0	0	0	0.940303	0.213926	0	1.94842	0.674686	0	4.02529	0.110783	0	0	0	1.94626	0.947624	1.52902	0	0	0.260214
XLOC_036375	0	0	0	0	0	0	0	0	0	0	0	0	0	0	0	0	0	0	0	0	0	0	0	0	0	0	0	0	0	0	0	0	0	0	0	0	0	0	0	0	0	3.32873	0	0	0	0	0	0	0
XLOC_036380	0	0	0	0	0	0	0	0	0	0	0	0	0	0	0	0	0	0	0	0	0	0	0	0	0	0	0	0	0	0	0	0	0	0	0	0	0	0	0	0	0	0	0	0	0	0	0	0	0
XLOC_036394	0	0	0	0	0	0	0	0	0	0	0	0	0	0	0	0	0	7.06012	0	0	0	0	0	0	0	0.439023	0	0	0	0	0	0	0	0	0	0	0	0	0	0	0	0	1.12016	0	0	0	0	0	0
XLOC_036399	0	0	0	0	0.994546	0	0	0.117004	3.91942	0	0	0	0	0	0	0	0	0	0	0	0.200963	0	0	0	0	0	0	0	0	0	0	0	0	0	0	0	0	0	0	0	0	0	0	0	0.107103	0.070977	0	0	0
XLOC_036400	0	1.20335	0	0	0	0	0	0	0	0	0	8.66166	0	0	0	0	0	0	0	0	9.54821	0	0	0	0	0	0	0	0	0	0	0	0	0	0	0	0	0	0	0	0	0	0	0	0	0	0	0	0
XLOC_036429	0	0	0	0	0	0	0	0	0	0	0.286454	0	0	0	0	0	0	0	0.073869	0	0	0	0.189011	0	0	0	0	0	0	0	0.118899	0	0	0	0.031854	0.574686	0.191536	0	0	0	0	0	0	0	0	0.186031	0	0	0
XLOC_036430	0	0	0	0	0	0	0	0	0	0	0	0	0	0	0	0	0	0	0	0	0	0	0	0	0	0	0	0	0	0	0	0	0	0	0	0	0	0	0	0	0	0	0	0	0	0	0	0	0
XLOC_036431	0.711562	0	0	0	0	0.028699	0	0.040872	0	0.176624	0.343598	0.227664	0.245638	0	0	0	0	0	0.088605	0	0.912602	0	0	1.08165	0	0	0.110753	0.018119	0.456002	0.227458	0.047539	0.046534	0	0	0.891542	0.241266	0.229746	0.504139	1.10346	0.150896	0.196742	0	0.314051	0.01841	0.018706	0.34711	0.655948	21.3831	0
XLOC_036432	0.623593	0.831559	2.9679	0.463181	0.768079	7.35655	0	0.993975	0.899899	0.116091	1.27976	1.41581	1.00908	0.097216	0	0.865917	0.026581	1.16835	1.29095	0.629093	2.24938	0.792267	4.04826	1.46632	1.08581	1.63507	1.73669	1.14331	0.519515	6.5906	1.46859	0.994035	0.280609	0.375064	2.70393	1.42721	2.16443	0.33136	2.87845	0.859565	0.698297	8.95339	1.68395	0.750212	3.09843	1.84148	0.274362	4.68489	0
XLOC_036434	0	0	0	0	0	0	0	0	0	0	0	0	0	0	0	0	0	0	0	0	0	0	0	0	0	0	0	0	0	0	0	0	0	0	0	0	0	0	0	0	0	0	0	0	0	0	0	0	0
XLOC_036435	2.65138	1.26919	4.2063	11.2534	1.25774	0.842113	1.64848	0.342662	3.82618	0.246797	1.92044	0.048941	1.84486	0.826681	1.49013	0.836748	0.113017	0.436708	5.09679	0.835865	0.588546	7.83383	0.123197	0.708464	1.58414	1.33065	0	0.025318	2.54869	0.688626	0.664267	0.097533	0.198848	0.305366	5.28556	0.626082	7.9186	1.23276	2.23249	0.386553	0.604798	0.601863	3.85704	2.57237	0.313664	0.311797	2.33306	9.95958	1.15559
XLOC_036552	3.31686	0.567054	0	2.11169	1.10415	1.10364	0	1.42889	0	4.93986	0	0.612245	1.28814	0	4.47394	0.837412	0.282766	3.14133	0	0.418264	0	0.588003	0.35227	0.709026	0.679455	1.22299	0.221254	0.253383	0.850238	0.530133	1.66199	0.325367	0	0.254674	0.979584	0.642645	0.535465	0	0.401846	0.527537	0.550253	0.125488	1.04015	0.643603	0.392391	0	2.08474	0	0
XLOC_036591	0	0	0	0	0	0	0	0	0	0	0	0	0	0	0	0	0	0	0	0	0	0	0	0	0	0	0	0	0	0	0	0	0	0	0	0	0	0	0	0	0	0	0	0	0	0	6.6448	0	0
XLOC_036630	3.40815	0	0	0	0.39709	0.257731	0	0	0	0	0	0	0	0	0	0	0.145275	0	0.371342	0	0	0	1.76458	0	0	0	0	0	0.65523	0	6.3186	0.083581	0	0	0	1.60956	0	0	0	9.03427	7.49151	0	0	0	0.671984	0	0	0	0
XLOC_036633	0	0.302909	0	0.062668	0.6488	0.223312	0	0.076329	0	0.219898	0	0.283443	0.038228	0	0.265544	0.14911	0	0.547187	0.404487	0.782001	0.15295	0.15705	0.062725	0.294582	0.423444	0.108883	0.088642	0.18047	0.454181	0.991155	0.266341	0.144838	1.32882	0.211621	1.31612	0.085822	0.45289	0.549201	0.171727	0.594911	0.244945	0.122894	0.308682	0.24066	0.139739	0.169775	0.148484	4.43703	0.073546
XLOC_036646	0	0	0	0	0.085012	0	0	0	0	0	0.044041	0	0	0	0	0	0	0.007511	0.090857	0	0	0	0	0	0	0	0.066923	0	0	0	0	0	0	0.009337	0	0	0	0	0	0.058024	0.090783	0	0	2.66169	0	0.457622	0	0	0
XLOC_036657	0	0.027937	0	0	0	0	0	0.070397	0	0	0	0	0	0	0	0	0	0.067289	0.025435	0	0	0	0	0.116438	9.70764	0.033474	0.027251	0	1.78026	0	0	0.040075	0	0	0.021937	0.019788	0	0	0.039595	0	0	0	0	0	0.03222	0.042704	0	0	0.203491
XLOC_036672	0	5.74766	0	0	0	0.013706	0	0	0	0	0.109395	0	0	0	0	0	0	0.018657	0.042315	0	0	0	0	0	0	0	0	0	0	0	0.363254	0	0	0	0.02433	1.11929	0	0	6.47745	0.096085	6.57708	0	0	0	0	0.142088	0.056957	0	0
XLOC_036673	0	1.44968	0	0	0	0	0	0	0	0	0	0	0	0	0	0	0	0	0	0	0	0	0	0	0	0	0	0	0	0	0	0	0	0	0	0	0	0	0	0	0	0	0	0	0	0.633134	0	0	0
XLOC_036694	0	1.21615	0	1.61746	5.83557	0	0	0	0	0	1.22679	0.187582	0.164443	0	0	0	0	0.104614	0.395448	0	0	0.150129	0.134912	0.362056	0.867389	0.312253	0	0.194081	0.488435	1.52272	0.763806	0.249218	0	0.195069	0.341054	0.12306	2.25579	2.02499	0.246237	0.538761	0.42147	0.672828	0.442616	0.492972	0.500924	0	0.319365	0	0
XLOC_036695	0	0	0	0	0	0	0	0	0	0	0	0	0	0	0	0	0	0	0	0	0	0	0	0	10.4723	0	0	0	0	0	0	0	0	0	0	0	0	0	0	0	0	0	0	0	0	0	0	0	0
XLOC_036771	0	0.578825	0	0	0.845307	1.53621	0	2.18783	0	0	0	0	0.547865	9.23686	0	0	0	1.39415	1.05399	8.53894	1.25259	0.750263	0	2.41248	0	0	0.846928	0.323304	0.542431	1.01463	0	0	2.53921	0	0	0.204996	0	0	0.205094	2.69244	1.40419	0	0.294928	0.328482	1.00134	0.442393	1.06401	0	0
XLOC_036822	0	0	0	0	25.363	0	0	0	0	0	0	0	0	0	0	0	0	0	0	0	0	0	0	0	0	0	0	0	0	0	1.79655	0	0	0	0	0	0	0	0	0	0	0	0	0	0	0	0	0	0
XLOC_036877	1.65106	0.959707	0	0.350384	0.164887	0.099885	0	0.426763	0	0	0.398631	0.121905	0.320603	0	0	1.66738	0	0.271945	0.308391	3.74765	0.244331	0.048783	0	0.352937	1.01465	0.67642	0.605745	0.063064	0.529037	0.065972	0.16546	0	0.990607	0.169028	0.044329	0.239921	0.533086	0.877327	0.120018	0.262596	0.410855	0.437255	0.460233	0.064074	0.260431	0.431469	0.207548	0	0
XLOC_036888	0	0	0	2.39558	0	0.18625	0	0	0	0	0	0	0.132846	0	0	0	0	0.295797	0.031947	0	0	0	0	0	4.6248	0.126128	0.034227	0.15679	0	0	0	0	0	0	0	0.024854	0	0	0.024866	0.326431	0.085122	0.194125	0.035757	0.159301	0.16187	0.053636	0.516002	0	0
XLOC_036893	0	0	0	0	0.396081	0	0	0	0	0	0	0	0	0	0	0	0	0	0	0	0	0	0	0	0	0	0	0	0	0	0	0	0	0	0	0	0	3.16119	0	0	0	0	0	0	0	0	0	0	0
XLOC_036938	0	14.0837	0	0.464959	0.036467	0.066274	0	0	0	0	0.264491	0.202209	0.070907	0	0	0	0	0.40598	0.034103	0.276285	0.040528	0.064734	0	0.234174	0.299209	0.089761	0.584598	0	0.21061	1.18186	0.878261	0	0.328634	0.168225	0.382356	0.026531	0.530553	0	11.175	0.290387	0.545204	0.248673	0.076341	0.12754	2.80793	0.229024	0	0	0
XLOC_036967	5.90966	0.075774	0	0.156767	4.05751	0.156415	0.065613	0.38188	2.13204	0	0.53506	0.081813	0.621584	0	0	0	0.062976	0.63878	0.068989	0.093153	0	3.40486	0.019614	1.42118	0.252206	0.15132	0.024638	3.13197	3.55049	4.48657	0.148059	0	5.54016	0.189064	3.53033	0.071563	0	0	1.93312	4.26878	0.061274	0.055896	0.540527	0.028668	0.087391	0.154437	0.09286	0	0.183978
XLOC_037000	0	0	0	0	0	0	0	0	0	0	0	0	0	0	0	0	0	0	0	0	0	0.408201	0	0	0	0.188671	0	0	0	0	0	0	0	0.058933	0.247288	0	0	7.34127	0	0	1.52797	0	0.401159	0	0	0	0	0	0
XLOC_037079	0	0.662329	0	0	0	0.234377	0	0	0	0	0	0.715114	0	0	3.48376	0	0.330276	0.319055	0.241209	1.46562	0.573315	0.114466	0	0	0	0.634879	0.129215	0.147978	0.248274	0.154801	0	0.950088	1.16221	0.694082	0	0.093828	0	1.02931	0.187745	0.205391	0	0.146572	0	0.451044	0.305546	0	0	0	0
XLOC_037091	0	1.90985	0	0	0.531259	0.482739	0	2.75002	0	0	0	0	0.516484	0	0	0	0	0.657147	0.496811	3.01869	0.590419	0.707288	0	1.13715	0.544861	1.96146	0.266139	0.914357	1.53408	0	0	2.73961	7.18131	1.22535	0	0.386507	1.28818	4.24007	1.74012	3.80733	0	2.11322	1.66821	3.09667	1.57331	0.417053	1.00306	0	0
XLOC_037095	0.859484	0.528978	0	0.729591	0.228892	0.051997	0	0	0	1.28005	0.415027	0.063459	0.222526	0	5.41013	0.867981	0.586177	0.353913	0.21405	1.51736	0.063595	0.50789	0.045641	0.122485	0	0.352121	0.114665	0.065658	1.21175	0.274742	0.344531	0.168622	0.515676	0.26397	0.046152	0.083263	0.138753	0.913412	0.29156	0.364529	0.142585	0.390206	0.119791	0.533677	0.135571	0.26953	0.864337	0	0
XLOC_037096	0	0	1.4353	2.39997	0	0	0	4.52111	0	0	0.109218	0	0.819834	0	0	0	0	0	6.19618	0	0	1.14943	0	0	0.030888	0.500383	0	0.017278	0.231915	0.018075	0	1.04279	1.08563	0	0.02429	0.010956	0	0	0.010961	0	0.075045	1.3178	0	0.825093	0	0	0.056864	0	0
XLOC_037107	0	0	0	0	0	0	0	0	0	0	0	0	2.76029	0	0	0	0	0	0	0	0	7.93805	0	27.0443	0	0	0	0	0	0	0	0	0	0	0	0	0	0	0	0	0	0	0	0	0	0	0	0	0
XLOC_037169	0	0	0	0	0	0	0	0	0	0	0	0	0	0	0	0	0	0	0	0	0	0	0	0	0	0	0	0	0	0	0	0	0	0	0	0	0	8.40838	0	0	0	0	0	0	0	0	0	0	0
XLOC_037236	7.08346	0	0	0	0	0	0	0	0	0	0	0	0	0	0	0	0	0	0	0	0	0	27.3839	0	0	0	0	0	0	0	0	0	0	0	0	0	0	0	0	0	0	2.57271	0	0	0	0	0	0	0
XLOC_037238	0	0	0	0	0	0	0	0	0	0	2.31297	0	0	0	0	0	0	0	0	0	0	0	0	0	0	0	0	0	0	0	0	0	0	0	0	0	0	0	0	0	0	0	0	0	0	0	0	0	0
XLOC_037240	0	0	0	0	0	0	0	0	0	0	0	0	0	0	0	0	0	0	0	0	0	0	0	0	0	0	0	0	0	0	0	0	0	0	0	0	0	0	0	0	0	0	0	0	0	0	0	0	0
XLOC_037263	0	0	0	0	0	0	0	0	0	0	0	0	0	0	0	0	0	0	0	0	0	0	0	0	0	0	0	0	0	0	0	0.478091	11.6967	0.748429	0	0	0	0	0	0	24.256	0	0	4.91765	0	0	0	0	0
XLOC_037267	2.63259	0.540085	0	0	1.22692	1.11486	0	0.453645	0	0	0	0.777503	0.681596	0	0	0	0	0	0.163908	0	0	0.622265	0.698992	0.37517	1.79761	0.215709	1.40488	1.00555	0.337417	0.420767	0.527648	3.61542	3.15902	0.269513	0.424089	0.382551	0	0	0.255156	1.95396	0	0.199199	1.10075	0.817325	1.24576	0.550378	0	0	0
XLOC_037390	0	0	0	0	0.468298	0.283685	0	0	0	0	0	0	1.21406	0	2.10834	0	0	0	1.16782	0	0.520446	0	0	0	0	0	0	0	0	0	0	0	0	0	0	0	12.4907	0	0	0	0	0	0	0	0.739654	0	0	0	0
XLOC_037394	0	0	0	0	0	0	0	0	0	0	0	1.70482	0	0	0	0	0	0	0	0	0	0	0	0	0	0	0	0	0	0	0	0	0	0	0	0	0	0	0	0	0	0	0	0	0	0	0	0	0
XLOC_037396	0	0	0	0	0	0	0	0	0	0	0.567471	7.54889	0	0	0	0	0	0	0	0	0	0	0	0	0	0	0	0	0	0	0	0	0	0	0	1.16693	0	0	0	0	0	0	0	0.045606	0	0	0	0	0
XLOC_037418	0	0.157825	0	0	0.409752	0.651575	0	0.795393	4.44069	0	0	0.227204	0.298767	0	0	0	0	0.633559	0.383182	1.7462	0.398458	0	0.204261	0.548166	0.315182	0.12607	0.102634	0	0.493005	0.122958	0.154191	0.226395	0.461569	0.275652	0.165238	0.037263	1.73872	0	0.037281	0.407852	0.382872	0.174632	0.268054	0.417972	0.424714	0.321666	0	0	0.383196
XLOC_037509	0	0	0	0	0	0.063012	0	0	0	0	0	0	0	0	0	0	0	0	0	0	0	0.400062	0	0	0	0	0	0	0.333738	0	0	0	0	0	0	0.201803	0	0	0	0	0.777553	0	0	0	0	0	0	0	0
XLOC_037523	0	6.07767	0	0	0	0	0	0	0	0	0	0	2.73933	0	0	0	0	0.697075	0	0	0	0	0	0	0	0	0	0	0	0	0	0.415152	0	0	0	0	0	0	0	0.44874	0	1.92139	0.589855	0	0	0	0	0	0
XLOC_037539	0	0	0	0	0	0	0	1.02514	0	0	0	0	0	0	0	0	0	0	0	0	0	0	0	0	0	0	0	0	0.762491	0.475422	1.19237	1.75073	3.56936	0	0	0	0	0	0	0	0	0	0.414578	0.92349	0.469193	0	0	0	0
XLOC_037558	1.33843	0.777985	0	0.284038	0.534662	0	0.23776	0.922545	7.72588	0	0	0.296466	0.43316	0.208656	0	0.337915	0.114103	0.771582	0.20833	3.03802	0.247584	0.355909	0.035537	0.667586	0.182784	0.27417	0	0.153369	0.686181	0.855683	0.26826	0.131293	0.803034	0.479578	0.107805	0.291737	0.540181	0	0.4216	0.851492	0.11102	0.35446	0.093272	0.051942	0.158339	0.209862	0.504744	0	0.333341
XLOC_037600	2.91999	1.14817	0	0.309837	1.84688	0.264979	0	0.377377	0	1.0872	1.0575	0.431192	1.03951	0.227608	1.96931	0.368608	0	2.34464	2.81793	1.28876	0.540143	0.690198	0.07753	1.56048	1.3957	0.897217	0.146086	0.892263	2.05839	0.408365	0.877877	0.859311	3.50389	0.411037	0.979973	0.318236	3.18193	0.775802	0.49527	1.39325	1.93766	1.82281	0.508718	0.736574	0.403014	0.839387	0.55059	0	0
XLOC_037603	0.575059	0.235951	0	0	0.038286	0.661005	0	0.099093	0	0.856446	1.38842	1.61345	0.074443	0	0	0.290372	0	0.047359	0.035804	1.3053	0.765899	0.135927	0.33591	1.39317	1.57067	0.141357	0	0.219651	0.221115	0.045956	1.95939	0.733336	1.03508	0.29436	0.092637	0.139273	0.092836	2.13899	3.00974	0.060974	0	0.478641	1.24231	0.223169	0.544245	0	0	0	0
XLOC_037613	0	0.163156	0	0.337548	0.158847	0	0.141276	0.685216	0	0.592219	0	0.528477	0	0	1.4303	0.401575	0.135599	0.065496	17.1819	1.00288	0	0	0.168929	0	0.108609	0.390985	0	0.060754	0.101932	0	0.159399	0.156028	0	1.75049	0.08541	0	0.256779	0.845189	0.03854	0	0	1.38407	0.055422	0.123454	0	0	0.799779	0	0
XLOC_037658	0	0	0	0	0	0	0	0	0	0	0.38005	0	0	0	0	0	0	0	0	0	0	0	0	0	0	0	0	0	0.050438	0	0	0.038603	0	0	0	2.03958	0	0	0	0	1.30568	0	0	0	0.124146	0	0	0	0
XLOC_037662	0	0.28088	0	0	1.91423	0.248486	0.729638	0	0	0	1.98336	0	0	0	0	0	0	0	0	26.9333	0.91174	0.485428	0	1.17068	0.560926	0	0	2.51018	0	0	0.823234	0	0	0	1.32332	0.596855	0	0	1.19428	1.74204	0	0.31079	0	0	1.6197	3.43479	0	0	0
XLOC_037679	0	0	0	0	0	22.4863	0	0	0	0	0	1.19608	0	0	0	0.227217	0.076724	0	1.59695	0.680932	1.09875	0	0	0.320636	1.10615	0.036871	0	0.171878	0.115349	0	1.98418	0	0.809951	0.115169	0	0	11.9137	0	3.8598	0.047713	0	0.30644	0.094075	0.139704	0	4.32747	0	0	0
XLOC_037707	0	0	0	4.47369	0	0	0	0	0	0	0	0	0	0	0	0	0	0	0	0	0.07799	0	0	0	0.143945	0	0	0	0.135095	0	0	0	0	0.053954	0	0.051055	0	0	0	0	0	0	0.073453	0.08181	0	0	0	0	0
XLOC_037719	0	0.02473	3.05979	0	0	0.007293	0	2.22259	3.4791	0	0.116416	0.0089	0.015605	0	0.541983	0	0.123318	0	0	0	0	0	2.15081	0.73868	0.016462	0	0.136696	0.009209	4.20239	0.019266	0.02416	0	0	0	0	0	0.058381	0.064053	0.005842	0.012781	0	0.775295	1.25166	0	0	0	0	0	0
XLOC_037739	0	0	0	0	0	0	0	0	0	0	0	0	0.997266	0	0	0	0	0	0	0	7.41016	0.455228	0	0	0	8.20588	0	0	0	0	0	0	0	0	0	0	0	0	0	0	0	0	0	0	0.607573	0	0	0	0
XLOC_037749	0	0	0	0	0	0	0	0	0	0	0	0	0	0	0	0	0	0	0	0	0.343591	0	0	0	0	0	0	0	0.595167	0	0	10.2491	0	0	0	0	0	0	0.450067	0	0	6.67595	0	0	0	0	0	0	0
XLOC_037787	0	9.50928	0	0	0	0	0	0	0	0	0	0	0	0	0	0	0	0	7.34031	0	0	0	0	2.154	0	0	0.201649	0	0	0	0	0	0	0	0	0.439277	0	0	0	0	0	0	0	0	0	0	0	0	0
XLOC_037798	5.6381	0	0	1.1965	0	0.511638	0	0	0	0	0	0	0	0	0	0	0	0	0	0.710978	0	0	0	0.803483	0	0.461973	0	0.215354	0	0	0	0	0	0	0	0.136549	0	19.4735	0.136614	0.298908	0	0.213308	0	0	0	0	0	0	0
XLOC_037811	5.96679	0.544048	0	1.68834	0.860728	0.240651	0	1.88502	0	0	0	0.51398	0.643685	0	0.894256	0	1.01735	1.14659	0.061917	1.00324	4.19422	0.528888	0.316854	2.55098	0.814861	2.93343	0.132674	0.759698	1.2746	0.158945	0.19932	0.585313	11.3366	0.45814	0.961201	0.433528	2.72925	0	0.433735	2.21434	0.494933	1.7307	0.207906	0.771864	0.705883	0.623718	0.50004	0	0
XLOC_037814	0	0	0	0	0.447473	0	0	0	0	0	0	0	0	0	0	0	0	0	0	0	0	0	0	0	0	0	0	0	0	0	0	0	0.36659	0	0	0	0	0	0	0	0	0	0	0	0	0	0	0	0
XLOC_037852	0	0	0	0	0	0	0	4.72487	0	0	0.854208	0	0	0	0	0	0	0	0	0	0	16.6209	0	0	0	0	0	0	1.81384	0	0	0	0	0	0	0	0	0	0	5.06435	0	2.27551	0	0	0	0.092458	0	0	0
XLOC_037858	0	0	0	0	0	0	0	0	0	0	0	0	0.13899	0	0	0	0	0	16.0434	0	0	0	0	0	0	0	0	0	0	0	0	0	0	0	0	0.104012	0	0	0	0	0	0	0	0.750002	0	0	0	0	0
XLOC_037860	0	0	0	0	0	0	0	0	0	0	0	0	0	0	0	0	0	0	0	0	0	0	0	0	0	0	0	0	0	0	0	0	0	0	0	0	0	0	0	0	0	0	0	0	0	0	0	0	0
XLOC_037863	2.64091	2.16717	0	0	2.10993	0.479307	0	0.455079	15.2443	0	0	0.19499	0.341875	0	2.37479	0	0	0	0.657705	7.32656	0.586222	1.71664	1.12192	3.3872	1.44263	1.51473	0.352329	1.21048	3.04635	0.211048	0.529315	0	3.169	1.21664	2.83619	2.81424	1.27903	8.41984	0.383944	2.24016	2.6287	0.999144	0.552116	1.43484	1.2497	0.276059	0	0	0
XLOC_037880	0	0	0	0	0	0	0	0	0	0	0	0	0	0	0	0	0	0	0	0	0	0	0.250768	2.01892	0	0	0	0	0.302627	0	0.473244	0	0	0	0	0	0.381179	0	1.37309	0	0	0.357321	0.329086	0	0	0	0	0	0
XLOC_037897	5.48097	0.374813	0	0	0	1.65793	0	0	0	0	0	0	0.70953	0	0	0	0	0	0	0	0	0.647768	0	0.781091	0.748514	0	0	0	0.702492	0.438012	1.09855	0.537656	3.28849	0.280559	0.588626	0.530973	0	0	0.531227	0.581155	0.90927	0.414727	1.52782	0.425411	0	0	1.37798	0	0
XLOC_037904	0	0	0	1.05584	0	0	0	0	0	0	0	0	0	0	0	0	0	1.84383	0.309767	0	0.736266	0.441003	0	0.354513	0.339727	0	0.165941	0.380075	0.318839	0.1988	0	0	0	0.127337	0	0	0.803198	0	0.602769	0.791305	0.825379	0.376463	0.173358	0	0.588586	1.04015	0	0	0
XLOC_037927	6.33218	0	0	0	0	0	0	0	0	0	0	0	0	0	0	0	0	0	0	0	0	0	22.193	0	0	0	0	0	0	0	0	0	0	0	0	0	0	0	0	0	0	0.95827	0	0	0	0	0	0	0
XLOC_037950	0	1.27908	0	4.96173	0.155663	0.212169	0	0.604332	0	0	0	0	1.21067	0	0	0	0	1.82921	0.873414	1.17933	0.778486	0.621721	0.310391	0.999578	0.798241	0.095787	0.077981	0.982348	0.898993	0.560532	1.17153	0.688049	1.40278	0.95743	0.878823	1.07587	0.754894	0.621184	1.01973	2.60301	0.969676	0.973013	0.651728	0.362938	1.56737	0.977595	0.881714	0	0.582297
XLOC_037964	0	0	0	5.25575	0	0	0	0	0	0	0	0	0	0	0	0	0	0	0	0	0	0	0	0	0	0.507315	0	0	0	0	0	0	0	0	0	0	0.999535	0	0	0	0	0	0.862937	0	0	0	0	0	0
XLOC_038012	2.7182	0	0	0	0	0	0	0	0	0	0	0.401394	0	0	0	0	0	0	0	0	0	0	0	0	0	0	0	0	0	0	0	0	8.15439	0	0	0	0	0	0	0	0	0.82271	0	0	0	0	0	0	0
XLOC_038013	3.86073	0	1.16664	0	0	0	0	5.16381	0	0	0	4.53373	0.142796	0	0	0	0.031346	7.1463	0	0	0	0.695284	5.26208	0	0	0	0	0	0	0	0	1.28043	0.220607	0	0	0	0	0	0.035637	3.29436	2.68391	1.39109	0.15374	0.599309	0.057998	0.019218	0	5.5247	0
XLOC_038068	0	0.408765	0	0	0.795939	1.20541	0	0.343343	0	0	0	0.73557	1.5476	0	0	0	0	0	1.73676	0	4.27543	0.470963	0.846455	0.567897	0.272106	1.30608	1.32911	0	0.766127	0	0.798704	0.195453	0	0.509954	3.53071	1.15814	0	0	2.02772	0.422532	0.66109	0	0.416555	1.08254	0	1.04139	0	0	0
XLOC_038074	0	0	0	0	0	0	0	0	0	0	0	0	0	0	0	0	0	0	3.35596	0	0	0	0	0	0	0	0	0	0	0	0	0	0	0	0	0	0	0	0	0	0	0	0	0	0	0	0	0	0
XLOC_038090	0.427478	0.134471	0	0.762035	0.927822	3.97232	0	0	0	0.12733	0.165136	2.13994	0.265625	0	0	0	0	0.063369	0.457783	0	0.259367	0.005052	1.35294	0.255863	2.00824	0.140107	0.045625	1.37156	1.69848	9.38086	0.017136	0.008387	0	0.008753	1.17986	3.01895	2.13934	0	0.016573	0.235696	0.709168	1.30677	0.363437	2.296	0.1888	0.053622	0.623343	0	0
XLOC_038092	0	0.255851	1.75867	0.588136	0.221417	0.150896	0.073847	0.11939	0	0.30956	0.200736	0.143236	0.269073	0.259229	1.12145	0.069969	0.023626	0.182589	0.06902	1.04843	0.143543	0.106449	0.103018	0.256716	0.64341	0.828845	0.036974	0.0741	1.0301	0.033221	4.86032	0.203894	0.415695	0.354652	0.007441	0.731606	8.47832	0	0.100728	0.308546	1.08044	1.00656	2.24997	3.25881	0.196716	0.086909	0.174189	0	0.138045
XLOC_038215	0	0	0	1.96545	0.616614	0.840447	1.64522	0	0	0	0	0	1.19893	1.44383	16.6564	2.33826	4.73732	0.381364	0.864946	1.16789	0.342639	0.273642	0	0.659924	0.632401	0	0	0.353754	0.593518	0	2.7844	0.454252	0	0	0.248658	0.224303	2.24273	2.46065	0	0.491004	0	0.350392	0	0	0	0	1.16422	0	2.30661
XLOC_038226	1.2146	0	0	0	0	0	0	0	0	0	0	0	0	0	0	0	0.069031	0	0	0	0	0.813436	0	0	0.331746	0.16587	0	0	0	0	0	0	0	0	0	0	0	0	0.01962	0	0	0	0	0	0	0.973392	0	0	0
XLOC_038273	0	0	0	0	0	0	0	0	0	0	0	0.706653	5.36887	0	0	0	0	0	0	0	0	0	0	5.45571	0	0	0	15.5976	0	0	0	0	0	0	0	0	0	0	0.309206	0	0	0	0	0	0	0	0	0	0
XLOC_038302	0	0	0	0	0	0	0	0	0	0	0	0	0	0	0	0	0	0	0	0	0	0	0	0	0	0	0	0	0	0	0	0	0	0	0	0	0	0	0	0	0	4.50469	0	0	0	0	0	0	0
XLOC_038316	0	0.046953	0	0.072854	0.022856	0.020769	0	0	0	0	0.082886	0.038021	1.73321	0	0	0	0	0	0.245804	0.043291	0.076205	0.679594	0.009115	0.048923	0.046883	0	0.01145	0.013113	0.022	2.18106	0.137614	0	0.823896	0.123009	0.009217	0.0582	0.055421	0	0.016637	0.072801	0.085428	2.15603	0.095695	0.039968	0.081226	0.017943	0.604166	5.15824	0.171
XLOC_038334	0	0	0	0	1.02422	0	0	0	0	0	0	0	0	0	4.61118	0	0	0.422308	0	0	0.379426	0.60604	0.544613	0.730775	0	0	0	0	0	0	1.02778	0	0	0	0.275354	0.248384	0	0	0.248503	0	0	0	0.357351	0	0	0.536028	0	0	0
XLOC_038464	0	0.409009	0	0	0	0.180919	0	0	0	0	0	0	0	0	0	0	0	0.246283	0	0	0.8851	0	0	0	0	0	0	0	0	0	0	0	0	0	0	0.144854	0	0	0	0	0	0	0	0	0	0	0	0	0
XLOC_038557	0	0	0	0	0	0	0	0	0	0	3.957	0	0	0	0	0	0	0.674864	0	0	0	0	0	0	0	0	0	0	0	0	0	0	0	0	0	0	3.96874	0	0	0	0	0	0.571061	0	0	0	0	0	0
XLOC_038599	0	0.139753	0	0	0.68031	0.370906	0	0.704315	0	1.52181	0	0.452672	0.264556	0	1.83771	0	0.348446	1.51473	0	0.515416	0.151214	0.241527	0.217046	0	0	0	0.681615	0.156119	0.261932	0.816586	0.819209	0.400942	0	0.836874	0.219476	0.296968	0	0	0.495184	0.43338	0	0.309271	0.427249	0	0	0.213625	0	0	0
XLOC_038609	3.09573	0	0	0	0	0	0	0	0	0	0	0	0	0	0	0	0	0	0	0	0.229061	0	0	0.441172	0.422772	0	0	0	0	0	0	0	0	0	0	0	0	0	0	0	0	0	0	0	0	0	0	0	0
XLOC_001605	13.3144	2.93383	0	0.31395	4.33376	5.81743	0	5.60834	0	0	1.42872	4.20531	5.84107	0	0	0	0	5.54344	3.5922	0	4.43323	3.58422	4.20292	4.84898	6.162	3.39407	5.921	5.14211	5.87793	12.3544	5.9302	3.99079	5.76941	3.89989	3.69389	3.04546	1.31355	0	2.65261	3.60779	5.76743	3.52609	3.76294	2.64094	2.6252	2.62891	0	0	0
XLOC_001915	0	9.28939	0	0	9.81808	0.777382	0	23.3025	0	0.911307	0	4.33717	0.079212	0	0	0	0.208659	1.51178	25.1061	0	3.84842	11.7876	7.79841	0.348803	7.01938	0.200549	0.285719	9.7228	1.25482	10.9535	6.25471	9.18365	2.56989	2.56836	1.80714	6.69838	0.296348	0	0.444796	0.51904	1.11662	0.3241	5.62867	1.37729	2.12339	0.511699	0.153837	0	0
XLOC_001933	1.73968	4.67631	0.849206	1.81755	0.098006	5.95857	0.071317	3.78183	0.772464	1.49477	0.452337	10.1474	1.35124	0.083449	2.40673	0.608149	0.524788	0.870646	1.13314	0.236253	1.32683	4.01718	0.824331	3.01319	0.365509	0.526321	1.56217	1.13475	5.66009	1.3154	0.80465	2.12661	3.77366	4.60321	3.26956	2.61225	5.1417	1.35107	5.2724	1.97231	1.26542	1.2961	2.69512	3.95732	2.18472	1.31492	5.11392	12.0644	1.93307
XLOC_002438	2.0988	0.837232	4.43954	2.07855	0.326048	10.6869	0	3.4358	0	0.260482	0.675645	1.60129	0.543394	0.109065	0.314552	0	0.119284	1.52681	13.0456	0.088221	1.99296	12.361	1.43031	6.28109	7.07008	6.62089	14.0236	6.25298	4.43853	0	0.771212	0.240196	1.46912	2.5963	1.16457	1.08439	0.169413	0	0.644164	5.08131	4.23622	11.3549	0.999446	0.244351	1.60011	5.046	0.087944	0	0
XLOC_002619	10.5052	1.53049	8.69531	4.45878	0.091229	2.62506	0.081137	0.236119	2.63651	0.680243	0.220554	0.708197	0.946041	0.284821	0.821445	0.230631	0.077877	0.338539	1.02375	1.72791	5.50872	0.890681	2.76503	4.23091	0.062376	3.48052	2.13275	20.6561	2.22456	1.78855	3.93646	1.74738	2.46637	5.37737	0.539574	3.78318	0.516154	0	0.730437	1.40446	11.4416	1.76259	6.3341	3.15513	13.3284	9.54891	0.229663	13.7257	0.455019
XLOC_002624	2.75914	0.448121	8.75451	0.146385	0.022962	0.43817	0.061267	1.01034	0	0	0.166542	8.47983	7.3222	0	0	0	0	0.31244	0.858938	0	4.08311	3.54622	0.4945	1.27791	1.03621	6.83887	0.368103	3.02994	6.49809	3.96894	1.38253	0.608981	2.89702	0.953332	1.24083	3.57505	0.723823	0.183267	0.635127	2.01132	3.43298	5.08889	7.04218	5.46092	11.4244	10.8517	0.08671	0	0
XLOC_003386	1.48727	20.2396	9.43797	0	8.61476	15.9259	0	0	0	0	0	23.0605	17.9055	0	0	0	0	1.46981	0.092599	0	20.0285	17.2258	12.3996	6.78243	12.5929	9.01794	25.8938	0.227233	7.43429	16.7586	7.75042	0	16.9545	13.3228	14.1357	4.53854	0.480204	0	0.792823	0.788489	4.19445	0	7.46241	9.11946	0	1.71014	5.23485	0	0
XLOC_005256	3.7196	1.12647	3.37199	0.225533	6.89868	6.33291	0.094394	0.091565	0	0.395691	0	5.88503	4.05849	0	1.43348	0.268313	0	9.97752	0.992516	0.268029	0.275222	7.31621	0	5.14934	1.81418	3.39608	0.921588	0.243557	2.79233	0.084929	0.426009	1.4595	0.956443	1.95838	2.36826	3.75782	0.171567	1.12943	2.18882	2.36637	3.17348	2.45263	1.37011	0.577401	1.80205	6.2766	0.133593	0	0
XLOC_007281	0	2.46223	0	0	3.76703	4.35653	0	2.65906	0	0	0	3.7978	3.9952	0	0	2.59727	0	0	3.84302	0	1.90297	3.03953	3.00459	8.79629	8.42942	3.79316	4.11737	2.35763	0.659262	2.05529	4.12377	9.08225	3.08612	1.84305	3.31442	1.49489	0	0	3.24048	4.90853	3.41326	3.50285	1.07535	2.39539	2.8397	3.76374	0	0	0
XLOC_009964	0	7.50212	16.5754	0	8.34741	1.58021	0	0.450101	0	0	2.52258	4.82143	5.41017	0	0	0	0	0	5.20409	0	5.7981	10.1872	27.6025	1.11672	4.28057	13.4835	8.71189	8.18111	3.34781	2.0874	3.66468	1.28113	0	2.67407	7.43371	0.759125	0	0	5.94933	1.10783	3.46659	21.9384	2.18431	13.9887	15.8624	15.5632	0	0	0
XLOC_014498	0.585738	3.96548	0	23.8664	5.45965	1.73635	0.624309	0.201867	0	0.436175	1.13136	0.302733	0.834084	1.64366	0.526715	0.887293	0.09987	0.820053	1.13053	1.77271	0.650102	0.415352	16.2054	4.09019	1.27987	1.15186	0.234433	21.3886	8.85869	1.26385	1.52619	1.43645	2.46003	0.329809	0.094358	0.113487	0.28368	7.78113	0.028385	0.124213	2.7208	0.132962	3.7145	0.545551	14.1822	3.42877	1.9144	0	0
XLOC_016101	8.70988	15.671	0	0.25495	1.71967	0.10902	0.053353	9.21227	0	0	0	0.376983	0.660962	0	0	0	0	0.098938	0.037399	0.075747	24.1119	7.56059	0.095694	2.78209	3.28131	0.910543	0.080138	4.42815	0.192472	0.816058	7.28383	6.06916	3.96439	3.044	0.016127	0.465531	5.52743	18.034	0.596747	2.06996	0.448427	3.45432	0.04186	1.63179	5.49544	8.38249	0.151018	0	0
XLOC_016658	3.73842	11.9516	3.95389	1.05781	21.903	2.05434	0	0.3221	0	0	0.300867	1.08109	2.01646	0	1.12057	0.629229	0	0.179595	0.038793	0	6.91536	12.187	6.98132	2.04225	8.67919	6.50925	1.05984	1.97531	0.239575	22.083	0.561966	0.06112	2.61682	4.33752	0.869886	0.271621	0	0	0.16607	6.73863	1.34374	15.2045	1.23748	2.00695	0.884524	0.846696	0	0	0
XLOC_017095	9.76483	1.10326	0	7.74848	0.014133	0.038527	0.03771	0	0	0.158076	0	0.015673	8.90359	0	0	0	0	0.052447	8.18116	0	0.832472	2.0196	0.225453	3.08568	4.02962	1.60022	9.21834	3.42169	0	0.016964	0.255281	4.45623	4.45773	0.641098	7.89936	0.030847	0.06854	0.112799	10.0815	3.60132	6.26848	6.77834	0.828419	0.494287	3.95111	6.10221	0.053369	0	0
XLOC_017511	4.37388	10.7229	0	0.928214	3.47991	5.58326	0.077698	0.301481	0	2.60564	0.105603	0.775062	0.226485	0.068187	0.393313	0.441712	0	1.18869	1.08929	0	14.7253	14.0604	24.0627	6.85651	0.627189	0.125435	0.072941	1.18617	3.22343	0.2272	5.12842	1.60896	2.23062	0.436583	2.1725	0.169489	0.741414	0.348624	8.14996	2.11015	2.17682	1.42311	0.807733	18.6037	1.12112	3.08616	0.329893	0	0
XLOC_020500	0.158245	3.20316	1.00419	0	0	0.325497	0.028111	2.53597	0	0	0.076413	1.20344	2.21241	0.098679	0	0.079905	0.026981	2.09819	5.24153	0	9.27344	1.72995	3.63021	1.17267	0.25933	14.1591	0.263897	1.89793	5.88181	2.7695	0.475752	0.993473	0.474721	7.95438	0.084973	8.29356	0	2.35443	4.78527	2.01347	0.892572	13.6861	10.2999	4.31109	11.4071	4.53239	0.079569	0	0.078823
XLOC_020625	3.19026	6.28585	12.653	0	2.04437	14.0772	0	9.31125	0	0	0.096282	6.09488	3.2523	0	0	0.604087	0.033997	2.89007	4.13397	0.100575	2.74414	0.836558	16.9942	7.78575	9.50329	6.45338	2.84633	5.22458	2.01891	4.92371	6.91374	2.32756	2.39263	3.54162	20.3	11.3772	6.40566	5.1916	2.77319	9.80976	9.46035	4.22443	5.12729	2.19758	2.26448	7.81601	0	0	0
XLOC_023956	5.89317	3.26879	6.23283	3.05711	3.46583	4.51596	0.348957	11.8476	5.66958	0.975202	5.21709	3.11835	6.86602	1.22497	6.77137	5.29016	0.279111	22.2174	10.2329	8.4223	9.15704	6.53921	2.36447	3.21936	1.78846	3.72886	0.567825	2.15093	7.09165	28.2571	4.85589	1.47734	2.55364	2.91603	2.39093	10.0543	4.70404	13.0478	8.26622	1.83987	5.48571	3.66642	5.90924	5.51426	6.81681	6.39979	12.0998	19.6773	0
XLOC_024513	1.59058	0.761395	0	0.506323	2.56803	1.58773	0.635743	0.205565	2.29534	0	0.192014	0.117439	3.39744	0.371948	0.715149	0.200788	0.067799	1.24442	0.173305	0.501439	0.970947	5.87444	19.9124	4.02344	0.597351	0.16291	0	10.2067	0.662555	0.476666	5.02106	0.156028	0.71574	3.6231	2.26335	11.1329	2.95296	1.26778	0.03854	0.379465	12.5338	0.18053	0.387952	0.277772	14.6458	14.4651	0.499862	0	0
XLOC_025882	2.85814	7.79638	0	1.48267	1.88176	5.09127	0	12.7506	0	3.31076	1.84018	4.00955	9.66102	1.38623	5.14027	3.52782	2.5449	2.14459	8.42303	0.400466	15.4616	4.3162	6.72872	10.0471	11.8399	7.67623	3.686	4.48812	5.04716	2.08105	3.18253	17.7879	3.23914	7.42889	2.74549	11.06	0.615216	0.337498	3.57044	5.42128	13.0129	18.3826	15.5801	2.19373	3.6317	4.64748	2.55492	0	0.158185
XLOC_027199	8.24511	1.97343	0	0	0.171546	1.2782	0	3.90717	0	0	0.248837	14.4203	6.0706	0	0	0	0	5.77171	1.41171	0	11.9727	0.121806	0	5.14066	0.703751	10.8516	23.7187	0.905431	12.0208	9.05998	2.68541	0.909905	1.54591	2.08386	2.7948	0.948516	0	0	1.27362	1.52992	4.87289	3.04141	1.54419	10.7992	1.25991	0.538672	0	0	0.256685
XLOC_027214	8.09865	0.184607	8.56542	0	0.584128	26.1306	0	0	0	0	0	2.54133	0.436832	0	0	0	0	0.111161	4.91626	0	3.54549	0	0.358385	12.0222	5.16133	0.387092	0	0.360895	3.71949	2.69668	5.27541	1.85369	1.21476	5.14735	3.26156	0.359591	0	0	3.82657	0	0.783727	0.051066	0.235156	0.157146	8.35664	13.1923	0	0	0.336167
XLOC_030601	22.158	10.228	0	0	13.687	7.67068	0.218677	0.106062	3.55288	0	0.594423	0.27267	1.03582	0	1.66043	0	0	22.8102	12.9527	0	1.82169	18.7312	0.032685	1.05258	0.084056	1.56341	0.205287	18.7608	0.473329	1.574	0.246728	0.24151	0.369289	0.850663	5.4203	3.30929	0.198729	0	0.119311	0.065262	0.408435	0	0.343141	0.095545	0.485432	1.22244	0	0	0.61317
XLOC_032450	1.90615	1.56421	0	0.404519	20.0515	0.057659	0	0	0	0	0	0	0.740274	0	0	0	0	0	0.178019	0	10.7896	0.394237	3.44156	3.12392	1.69205	1.0933	21.8065	2.62109	12.7041	0.076165	0	2.71127	0.57183	8.24481	0	29.4994	0	0	2.17079	2.82957	6.00823	1.8029	13.682	9.54264	16.2361	1.59403	0	0	0
XLOC_035442	3.19026	6.21768	0	0	0.424804	13.6067	0	0	0	0	0	0.353326	7.64032	0	0	0	0	0	0.496574	0	6.13743	3.11058	8.97884	0.681964	1.96056	3.13684	7.12912	9.13921	0	0	6.0745	4.06833	4.78526	3.59265	0	11.976	0	0	4.25159	1.86047	7.14488	0.120698	5.55804	0.49523	3.14512	1.00045	0	0	0
XLOC_036240	4.2864	4.25029	0	0	0.428072	3.7601	1.90361	2.5852	0	0	3.10472	3.32308	4.16167	4.67764	0	0	0	3.17705	3.73627	0	1.74439	1.51976	0	0.91628	1.17075	5.26827	0.285929	0	0.549385	9.76261	0	0	0	0.219411	0	8.30496	0.691986	2.27768	1.66179	0.908986	0.355548	0.486506	2.24032	1.16443	7.09925	6.72096	0	0	0
XLOC_037271	11.8982	1.22048	0	0	1.18824	3.95897	0	1.02514	0	0	0	0.878496	0.770131	0	0	0	0	0.979874	1.48159	0	2.20094	3.16392	0.315914	1.69561	0	0.487456	0	0	11.4374	0.475422	1.19237	0	0	1.5226	0	6.62771	10.5645	3.16119	0	0.630791	0.98693	3.15104	4.56036	7.38792	3.28435	1.24374	0	0	0
[truncated: 4,083 more rows]
[truncated: 54 more columns]
