# Supplementary material for: HIPSTR and thousands of lncRNAs are heterogeneously expressed in human embryos, primordial germ cells and stable cell lines
Source: Sci Rep. 2016 Sep 8;6:32753. doi: 10.1038/srep32753 (PMC5015059; doi:10.1038/srep32753)
Supplement: Supplementary Data Table S7 [file srep32753-s8.xls]

## Sheet: Table S7
Table S7. Genes from 7W male hPGCs with expression levels 3-30 FPKM used for heterogeneity of expression analysis, and their corresponding heterogeneity flags
	flag	average max expression, FPKM					mean average expression, FPKM					average number of expressing cells out of 39 cells
lncRNA	H	11.9573					0.541278					1.88212
	L	22.5818					5.96803					20.375
	U	19.416					2.88511					11.0952
mRNA	H	13.5329					0.868565					3.08959
	L	22.9993					5.64322					20.8364
	U	20.8728					3.19397					11.6656
		median max expression, FPKM					median average expression, FPKM					median number of expressing cells out of 39 cells
lncRNA	H	10.0307					0.396585					1
	L	26.9271					5.41149					17.5
	U	20.9828					2.8644					11
mRNA	H	12.4516					0.670469					2
	L	23.8575					5.4445					20
	U	21.2078					3.1077					12
	Expression, FPKM
id	cell01	cell02	cell03	cell04	cell05	cell06	cell07	cell08	cell09	cell10	cell11	cell12	cell13	cell14	cell15	cell16	cell17	cell18	cell19	cell20	cell21	cell22	cell23	cell24	cell25	cell26	cell27	cell28	cell29	cell30	cell31	cell32	cell33	cell34	cell35	cell36	cell37	cell38	cell39	class	max expression, FPKM	average expression, FPKM	number of expressing cells	heterogeneity flag	posterior probability (indicated flag)	posterior probabilities (both flags) [H, L]
HIPSTR	5.6263	0	0	0.136623	0	0	0	0	0	0	0	0	0	0	0	0	0	0.125827	0	0	0	0	0	7.77656	0	0	0	0	0	0	0	0	0	0	0	0	0	0	0	lncRNA	7.77656	0.350392	2	H	0.999995	[0.99999545391892652, 4.5460810733766085e-06]
XLOC_000005	0	0	0	3.56313	0	0	0	0	0	0	0	0	0	0	0	0	0	0	0	0	0	0	0	0	0	0	0	0	0	0	0	0	0	0	0	0	0	0	0	lncRNA	3.56313	0.091362	1	H	0.999999	[0.99999867316792301, 1.3268320769635339e-06]
XLOC_000009	0	0	0	0	0	0	0	0	4.13981	0	0	0	0	0	0	0	0	0	0	0	0	0	0	0	0	0	0	0	0	0	0	0	0	0	0	0	0	0	0	lncRNA	4.13981	0.106149	1	H	0.999999	[0.99999867316792301, 1.3268320769635339e-06]
XLOC_000028	0	0	11.2	0	0	0	0	0	0	0	0	0	0	0.063932	0	0	0.117758	0	0	0	0	0	0	0	0	0.090137	0	0	0	0	0	0	0	0	0	0	0	0.063811	0.882035	lncRNA	11.2	0.318401	1	H	0.999999	[0.99999867316792301, 1.3268320769635339e-06]
XLOC_000078	0	0	0	0	0	0	0	0	29.0636	0	0	0	0	0	0	0	0	0	0	0	0	0	0	0	0	0	0	0	0	0	0	0	0	0	0	0	0	0	0	lncRNA	29.0636	0.74522	1	H	0.999999	[0.99999867316792301, 1.3268320769635339e-06]
XLOC_000090	0	0	0	18.7048	0	0	0	0	0.559365	0	0	0	0	5.69717	0	0	0	0	0.791404	0.238254	0	0	0	0	0	0	0	0	0	0	0	0	0	0	0	0	7.03369	0	0	lncRNA	18.7048	0.846787	3	H	0.999984	[0.99998442403371024, 1.5575966289773148e-05]
XLOC_000303	0	0	0	0	0	0	0	0	0	0	0	0	0	0	0	0	0	0	0	0	0	0	0	0	0	0	0	0	0	0	0	0	10.3385	0	0	0	0	0	0	lncRNA	10.3385	0.26509	1	H	0.999999	[0.99999867316792301, 1.3268320769635339e-06]
XLOC_000310	0	0	0	0	0	0	1.32776	0	0	0	0	0	0.252039	0	0	0	0	0	0	0	0	0	0	0	0	0	0	4.93202	0	1.58656	0	0	0	0	0	0	0	0	0	lncRNA	4.93202	0.207651	1	H	0.999999	[0.99999867316792301, 1.3268320769635339e-06]
XLOC_000457	0	0	0	0	0	0	0	0	0	0	0	0	0	0	0	0	0	0	0	0.348266	0	0	0	0	0	0	0	0	0	0	0	0	0	0	17.4311	0	0	0	0.26053	lncRNA	17.4311	0.462562	1	H	0.999999	[0.99999867316792301, 1.3268320769635339e-06]
XLOC_000506	0	0	0	0	0	0.636103	2.14627	0	0	0	0	0	0	0	0	0	0	0	0	0	0	0	0	0	0	0	0	0	0	0	6.27945	0	0	0	0	0	0	0	0	lncRNA	6.27945	0.232354	1	H	0.999999	[0.99999867316792301, 1.3268320769635339e-06]
XLOC_000507	0	0	0	5.78757	0	0	0	0	0	0	0	0	2.83223	0	1.09062	0	0	9.74839	0	0	0	0	0.526884	0	0	0	0	0	0	0	0	0	4.96482	0	0	3.62347	0	0	0	lncRNA	9.74839	0.732666	4	H	0.999947	[0.99994663442434351, 5.3365575656486138e-05]
XLOC_000552	0	0	0	0	0	0	0	0	1.55637	10.4095	0	0	0	0	0	0	0	0	0	0	0	0	0	7.19028	0	18.7002	0	0	0	22.9596	6.64633	0	0	0	0	0	0	0	8.9264	lncRNA	22.9596	1.95868	6	H	0.999374	[0.99937387997406824, 0.00062612002593189777]
XLOC_000567	0	0	0	0	0	0	0	0	0	0	0	0	0	0	0	0	0	0	0	0	0	0	0	3.94255	0	0	0	0	0	0	0	0	0	0	0	0	0	0	0	lncRNA	3.94255	0.101091	1	H	0.999999	[0.99999867316792301, 1.3268320769635339e-06]
XLOC_000640	0	0	0	0	0	0	0	0	29.1114	0	0	0	0	0	0	0	0	0	0	0	0	0	0	0	0	0	0	0	0	0	0	0	0	0	0	0	0	0	0	lncRNA	29.1114	0.746447	1	H	0.999999	[0.99999867316792301, 1.3268320769635339e-06]
XLOC_000742	0.050627	1.08855	0.086459	0.087865	0	2.10994	0	0	0	0	0	0	0.7883	3.52279	0	0.044032	0	0	0.04647	0.335757	14.1655	0.03935	0	0	0	0	0	2.94853	0	0	0	0	0	0.027854	0.156764	0	0.154878	11.9793	0	lncRNA	14.1655	0.96495	3	H	0.999984	[0.99998442403371024, 1.5575966289773148e-05]
XLOC_000798	0	9.12799	0	0	0	0	0	0.450787	0	0	0	0	0	0	0	0	0	0.317152	0	0	0	0	0	0	0	0	0	0.277401	0	0	0	0	0.290744	0	0	0	0	0	0	lncRNA	9.12799	0.26831	1	H	0.999999	[0.99999867316792301, 1.3268320769635339e-06]
XLOC_000799	0	0	0	0	0	0	0	0	0	0	0	0	0	0	0	0	0	0	0	0	0	0	0	0	0	0	0	0	0	0	0	0	0	0	4.35375	0	0	0	0	lncRNA	4.35375	0.111635	1	H	0.999999	[0.99999867316792301, 1.3268320769635339e-06]
XLOC_000807	0	0	0	0	0	0	0	0	0	0	0	0	0	0	0	0	0	0	0	0	0	0	0	0	0	0	0	0	0	0	6.68118	0	0	0	0	0	0	0	0	lncRNA	6.68118	0.171312	1	H	0.999999	[0.99999867316792301, 1.3268320769635339e-06]
XLOC_000846	0	0	0	0	0	0	0	0	0	0	0	0	0	0	0	0	0	0	0	0	0	0	0	0	0	0	0	0	0	0	0	0	0	0	0	5.75415	0	0	0	lncRNA	5.75415	0.147542	1	H	0.999999	[0.99999867316792301, 1.3268320769635339e-06]
XLOC_000860	0	0	0	0	0	0	0	0	0	0	0	0	0	0	0	0	0	0	0	0	0	0	0	0	0	0	0	0	0	0	0	0	0	0	4.25398	0	0	0	0	lncRNA	4.25398	0.109076	1	H	0.999999	[0.99999867316792301, 1.3268320769635339e-06]
XLOC_000875	0	0	0	0	0	0	0	0	0	0	6.09697	0	0	26.2115	0	0	0	0	0	0	0	0	0	3.86494	0	0	0	0	0	0	0	0	0	0	0	0	0	0.209295	0	lncRNA	26.2115	0.93289	3	H	0.999984	[0.99998442403371024, 1.5575966289773148e-05]
XLOC_000907	0.972934	10.106	0	0.09381	0.088096	0	0.460651	0	0.105201	0.187631	2.88229	0.22632	0	0	0.618719	0.094023	0	0.438916	0	0	0	0	0	0	0	0	0	0	0	4.06712	0	0.103285	0	0	0	8.95664	0	0	0.067041	lncRNA	10.106	0.755607	3	H	0.999984	[0.99998442403371024, 1.5575966289773148e-05]
XLOC_000923	0.15561	0	1.26228	0	2.59961	0	0	0	0	0	1.34229	0.081444	0.60574	0	0.063615	0	0	0	1.42833	0	0	0	0	0	0	0	0	0	0	1.00141	0.064667	0	4.28599	0.385257	0	0	0	0	0.048251	lncRNA	4.28599	0.341654	1	H	0.999999	[0.99999867316792301, 1.3268320769635339e-06]
XLOC_000927	0.239877	0	0	8.32634	3.02996	0	1.53324	0	0	0.104086	0.094054	0.125548	0	0	0	0	0	0.486965	0	0	0	0	0	0	0	0	0	0	0	0.237493	0	0	0	0	0	0	0	0.04843	0	lncRNA	8.32634	0.364769	2	H	0.999995	[0.99999545391892652, 4.5460810733766085e-06]
XLOC_000928	4.72197	0	0	18.2116	0	0	0	0	0.510576	0	0	0	0	0	0	0	0	0	0	0	0	0	0	0	0	0	0	0	0	0	0.436073	0	0	0	0	4.632	0	0	0	lncRNA	18.2116	0.731082	3	H	0.999984	[0.99998442403371024, 1.5575966289773148e-05]
XLOC_000932	0	0	0.857871	0	4.09367	0	0	0	0	5.23132	0	0	0	13.4127	0	0	0	0	0	0	0	0	0	0	0	0	0	0	0	0.994692	0	0	0	0	0	0	0	0	0	lncRNA	13.4127	0.63052	3	H	0.999984	[0.99998442403371024, 1.5575966289773148e-05]
XLOC_000933	0.469296	0.2393	0.182146	3.07283	0.938719	0	0	0	0.041518	1.77717	0.033456	0.312611	0.452932	0.517789	0.069765	0	0	0	0	0.035368	0	0.729522	0	0	0.138259	0	0	0	1.18874	1.77405	0.638271	0	0	0.211251	0.026421	0.289733	0	0	0.291036	lncRNA	3.07283	0.344364	1	H	0.999999	[0.99999867316792301, 1.3268320769635339e-06]
XLOC_000967	0	2.46609	0	0	0	0	0	0	0	0	0	0	0	0	0.239653	0	0	0	0	0	0	0	3.70486	0	0	0.167181	0	0	0	0	0	0	0	0	0	0	0	0	0	lncRNA	3.70486	0.168661	1	H	0.999999	[0.99999867316792301, 1.3268320769635339e-06]
XLOC_000972	0	0	0	0	0	0	0	0	0	0	0	0	0	0	0	0	0	0	0	0	0	0	0	0	0	0	0	0	0	0	0	0	0	0	0	0	5.31621	0	0	lncRNA	5.31621	0.136313	1	H	0.999999	[0.99999867316792301, 1.3268320769635339e-06]
XLOC_001011	0	17.0436	0	0	0	0	0	0	0	0	0	0	0	0	0	0	0	0	0	0	0	0	0	0	0	0	0	0	0	0	0	0	0	0	0	0	0	0	0	lncRNA	17.0436	0.437016	1	H	0.999999	[0.99999867316792301, 1.3268320769635339e-06]
XLOC_001033	0	0	0	0	0	0	0	0	0	0	0	0	0	20.1924	0	0	0	0	0	0	0	0	0	0	0	0	0	0	0	0	0	0	0	0	0	0	0	0	0	lncRNA	20.1924	0.517754	1	H	0.999999	[0.99999867316792301, 1.3268320769635339e-06]
XLOC_001253	0	0	0	0	0	0	0	0	0	12.8693	0	0	0	0	0	0	0	0	7.88046	0	0	0	0	1.36936	0	0	0	0	0	0	0	0	0	0	0	0	0	0	0	lncRNA	12.8693	0.567158	2	H	0.999995	[0.99999545391892652, 4.5460810733766085e-06]
XLOC_001344	0	0	0	0	0	0	0	0	0	0	0	0	0	0	0	0	0	0	0	0	0	0	1.12916	7.86513	0	0	0	0	0	0	0	0	0	0	0	0	0	0	0	lncRNA	7.86513	0.230623	1	H	0.999999	[0.99999867316792301, 1.3268320769635339e-06]
XLOC_001396	0	0	0	0	0	0	0	0	0	0	0	0	0	0	0	0	3.60091	0	0	0	0	0	0	0	0	0	0	0	0.534316	0	0	0	0	0	0	0	0	0	0	lncRNA	3.60091	0.106031	1	H	0.999999	[0.99999867316792301, 1.3268320769635339e-06]
XLOC_001423	0	0	0	0	0	0	0	0	0	2.08366	0	0	0	0	0	0	0	0	0	0	0	0	0	1.31641	0	0	0	0	0	0	0	0	0	0	7.06285	0	0.367257	0	0	lncRNA	7.06285	0.277697	1	H	0.999999	[0.99999867316792301, 1.3268320769635339e-06]
XLOC_001447	0	0	0	0	0	0	0	0	0	6.00291	0	0	0	0.082305	0	0	0	0	0	9.27609	0	0	0	0	0	0	0	0	0	0	26.8858	0	0	0	0	0	0	0	0	lncRNA	26.8858	1.08326	3	H	0.999984	[0.99998442403371024, 1.5575966289773148e-05]
XLOC_001470	0	0	0	0	0	0.108191	0	0	0	0	0	0	0	0	0	0	1.78739	0	0	0	0	0	0	0.075151	0	11.7269	0	0	0	0	0	0	0	0	0	0	0	0	0	lncRNA	11.7269	0.351222	1	H	0.999999	[0.99999867316792301, 1.3268320769635339e-06]
XLOC_001532	0	0	0	0	0	0	0	0	0	0.26043	0	0	0.212395	0	4.04851	0	0	0	0	0	0	0	0	0	0	0	0	0	0	0	0	0	0	0	0	0	0	0	0	lncRNA	4.04851	0.115932	1	H	0.999999	[0.99999867316792301, 1.3268320769635339e-06]
XLOC_001557	0	0	0	0	0	0	0	0	0	0	0	0	0	0	0	0	0	0	0	0	0	5.22612	0	0	0.396182	0	0	0	0	0	0	0	0	0	0	0	0	0	0	lncRNA	5.22612	0.144162	1	H	0.999999	[0.99999867316792301, 1.3268320769635339e-06]
XLOC_001586	0.432891	0	0.073927	0.07513	0	0	0	0	4.63394	0	0	0	0	0.035026	0	0	0	0	0	0	0	0	0.034198	0.037975	0	0	0	0	0	0	0	0	0	0	0	0	0	0	0	lncRNA	4.63394	0.136489	1	H	0.999999	[0.99999867316792301, 1.3268320769635339e-06]
XLOC_001629	0	0	0	3.35869	0	0	0	0	0	0	0.25293	0	0	0	0	0.280526	0	0.26191	0	0	0	0	0.382207	0	0	0	0	0	0	0	0	0	0	0	0	0	0	0	0	lncRNA	3.35869	0.116314	1	H	0.999999	[0.99999867316792301, 1.3268320769635339e-06]
XLOC_001666	0	0	0	0	0	0	0	0	0	0	0	0	0	0	0	0	0	0	0	0	0	0	0	0	0	0	0	0	0	0	0	0	0	0	8.8203	0	0	0	0	lncRNA	8.8203	0.226161	1	H	0.999999	[0.99999867316792301, 1.3268320769635339e-06]
XLOC_001677	6.79964	0	18.3214	0	0	0	0	0	0	1.96698	0	0	0	0	0	0.131421	0	0	0	0	0	0	0	0	0	0	0	0	0	0	0	0	0	0	0	0	0	0	0	lncRNA	18.3214	0.697934	2	H	0.999995	[0.99999545391892652, 4.5460810733766085e-06]
XLOC_001679	0	0	0	15.9647	0	0	0	0	0	0	0	0	0	0	0	0	0	0	0	0	0	0	0	0	0	8.86101	0	0	0	0	0	0	0	0	0	0	0	0	0	lncRNA	15.9647	0.636556	2	H	0.999995	[0.99999545391892652, 4.5460810733766085e-06]
XLOC_001708	0	0	0	0	0	0	0	0	0	0	0	0	0	0	0	0	3.72997	0	0	0	0	0	0	0	0	0	0	0	0	0	0	0	0	0	0	0	0.185614	0	0	lncRNA	3.72997	0.1004	1	H	0.999999	[0.99999867316792301, 1.3268320769635339e-06]
XLOC_001710	0	0	0	0	0	0.657349	0	0	0	0	0	0	0	0	5.192	0	0	0	0	0	0	0	0	0	0	0	0	0	0	0	0	0	0	0	0	0	0	0	0	lncRNA	5.192	0.149983	1	H	0.999999	[0.99999867316792301, 1.3268320769635339e-06]
XLOC_001751	0	0	0.043537	0	0	0	0.054317	0	0	0.044249	0	0	0	0.061882	0.333511	0	0.037994	0	4.1653	0	0.07335	0	0	0	1.09056	0.029082	0	0	0	0	0	0.048715	5.04813	0	0	0	0.311963	4.13823	0	lncRNA	5.04813	0.396944	3	H	0.999984	[0.99998442403371024, 1.5575966289773148e-05]
XLOC_001766	0	0	0	0	0.188954	0	0	0	0	0.301832	0	0	0.164107	0	0	0	0	0.188282	0	0	0	3.87471	0	0	0	0	0	0	0	0	0	0	0	0.063784	0	0	0	0	0	lncRNA	3.87471	0.122607	1	H	0.999999	[0.99999867316792301, 1.3268320769635339e-06]
XLOC_001824	0	0	0	0	0	0	0	3.36075	0	0	0	0	0	0	0	0	0	0	0	0	0	0	0	0	0	0	0	0	0	0	0	0	0	0	0	0	0	0	0	lncRNA	3.36075	0.086173	1	H	0.999999	[0.99999867316792301, 1.3268320769635339e-06]
XLOC_001826	0	0	1.6865	1.01567	0	20.6481	0	0.422154	0	0	0	0	0.155323	0.710257	0.418678	0	0	0	0	0	0	4.94662	0	0	6.54299	0	0	0	0	0	0.0608	0	0.217821	0	0	1.68908	0.268544	0	0	lncRNA	20.6481	0.994424	3	H	0.999984	[0.99998442403371024, 1.5575966289773148e-05]
XLOC_001852	0	0	0	0	0	0	0	3.53667	0	0	0.120146	0	13.0125	0	0	0	2.16916	0	0	0	0	0	0	0	0	0	0	0	0	0	0	0	0	0	0	0	0.093741	0	0.095015	lncRNA	13.0125	0.487877	2	H	0.999995	[0.99999545391892652, 4.5460810733766085e-06]
XLOC_001909	0	0	0	0	0	1.1339	0	0	0	0	0	0	0.51778	0	0	0	0	0	4.21216	0	0	0	0	0	0	0	0.298331	1.32262	0	0.263383	0	0	0	0	0	0	0	0	0	lncRNA	4.21216	0.198671	1	H	0.999999	[0.99999867316792301, 1.3268320769635339e-06]
XLOC_001915	0	0	0	1.64984	0	0	0.184125	0	1.85018	0	0.677689	2.53293	5.0155	0	0.141318	0	1.03034	0	0	0	0.248642	0	0	0	0	0.098583	0	0	0	0	0	0	0	0	0	0	0	0	0	lncRNA	5.0155	0.344337	1	H	0.999999	[0.99999867316792301, 1.3268320769635339e-06]
XLOC_001984	0	0	0	0	0	0	0.427747	0	0	0	0	0	0	0	0	0	0	0	0	0	0	0	0	0	0	0	0	0	0	0	0	0	0	0	0	0	0	7.94448	0	lncRNA	7.94448	0.214673	1	H	0.999999	[0.99999867316792301, 1.3268320769635339e-06]
XLOC_002003	0	0	0	0	0	0	0	3.01661	0	0	0	0	0	0	0	0	0	0	0	0	0	0	0	0	0	0	0	2.16572	0	0	0	0	0	0	0	0	0	0	0	lncRNA	3.01661	0.13288	1	H	0.999999	[0.99999867316792301, 1.3268320769635339e-06]
XLOC_002013	0	0	0	0	0	0	0	0	0	0	0	0	0	0	0	0	0	0	0	0	0	0	0	0	0	0.19404	0	0	0	0	0	0	0	0	0.210682	0	3.53851	0	0	lncRNA	3.53851	0.101108	1	H	0.999999	[0.99999867316792301, 1.3268320769635339e-06]
XLOC_002017	0	0	0	0	0	0	0	0	0	0.798804	0	0	0	0	0	0	0	0	0	0	0	0	0	0	0	0	0	0	0	0	8.79796	0	0	0	0	0	0	0	0	lncRNA	8.79796	0.246071	1	H	0.999999	[0.99999867316792301, 1.3268320769635339e-06]
XLOC_002091	0	2.34699	0.89322	0.726203	2.04593	0.132111	0.445752	1.44883	0	0.363125	0.65625	0.219	0	0.169277	0.171059	2.91141	0	0	0	1.73439	0.451456	0	0.082639	0.275297	0	1.55129	0.375393	0.297189	0.323857	0.621407	1.39111	0.399777	0	0	8.16255	2.2733	0.384017	1.26717	4.41135	lncRNA	8.16255	0.936701	2	H	0.999995	[0.99999545391892652, 4.5460810733766085e-06]
XLOC_002128	0	0.059806	0	0	0	0.040397	0	0	0	0	0	0	0	0	0	0	0	0	0	0	0.046016	0	0	0	0	0	0	0	14.0623	0	0.053172	0	0.095247	0	0	0	0	0	0	lncRNA	14.0623	0.368128	1	H	0.999999	[0.99999867316792301, 1.3268320769635339e-06]
XLOC_002172	0	0	0	0	0	0	0	0.915199	0	0	0	0	0	0.080197	0.64833	0	0	0	0	0	0	0	0	0	0	0	0	0	0	0	0	0	4.57464	2.72661	0	0.403875	0	1.6009	0.122937	lncRNA	4.57464	0.283915	1	H	0.999999	[0.99999867316792301, 1.3268320769635339e-06]
XLOC_002235	1.50681	0	0	0	0	0	0	0	0	0	0	0	0	0	0	0	0	2.75304	0	0	0	0	0	0	0	0	0	27.4242	0	0	0	0	7.43119	0	0	0	0	0	0	lncRNA	27.4242	1.00295	2	H	0.999995	[0.99999545391892652, 4.5460810733766085e-06]
XLOC_002240	0	7.74438	0	0	0	0	0	0	0	0	0	0	9.77203	0	2.25778	0	0	0	27.8812	0	0	0	0	0	0	0	0	0	0	0	0	0	0	0	0	0	0	0	0	lncRNA	27.8812	1.22193	3	H	0.999984	[0.99998442403371024, 1.5575966289773148e-05]
XLOC_002272	0	0	0	0	0	0	0	0	0	0	0	0	0	0	0	0	0	0	0	0	0	0	0	0	0	0	5.07139	0	0	0	0	0	0	0	0	0	0	0	0	lncRNA	5.07139	0.130036	1	H	0.999999	[0.99999867316792301, 1.3268320769635339e-06]
XLOC_002276	0	0	0	0	0	0	0	0	0	0	0	5.32305	0	0	0	0	0	0	0	0	0	0	0	0	0	0	0	0	0	0	0	0	0	0	0	0	0	0	0	lncRNA	5.32305	0.136489	1	H	0.999999	[0.99999867316792301, 1.3268320769635339e-06]
XLOC_002387	0	0	0	0	0	0	0	0	0	0	0	0	0	0	0	0	0	0	0	0	0	0	0	8.29883	0	0	0	0	0	0	0	0	0	0	0	0	0	0	0	lncRNA	8.29883	0.212791	1	H	0.999999	[0.99999867316792301, 1.3268320769635339e-06]
XLOC_002438	0	0	0	0	0	0	25.0515	0	0	0	0	0	0	0	0	0	0	0	0	0	0	0	0	0	0	0	0	0	0	0	0	0	0	0	0	0	0	0	0	lncRNA	25.0515	0.642347	1	H	0.999999	[0.99999867316792301, 1.3268320769635339e-06]
XLOC_002462	0	0.792513	0.402154	0.735656	0.53733	0	1.00345	0.43487	0.366661	0.326979	0.812523	0	0.066667	0.190534	0.616127	0.409626	0.140379	0.076488	0.08646	0	0	0.585703	0.186033	0.413156	0.183154	1.07452	0	0.066902	0.583239	0.093259	5.55856	0.179991	0	18.6046	0	0	0	0	0	lncRNA	18.6046	0.885323	2	H	0.999995	[0.99999545391892652, 4.5460810733766085e-06]
XLOC_002466	1.54376	1.98436	0	0	0.786279	0	3.70027	0	0	0.167465	0.453971	0	0.40973	0	0	0.335669	0	0.156697	0.708501	0.159972	0	0.149986	0	0	0.250143	0.330194	0	0	0	0.76421	0	0.184368	0.143649	0	0.119504	0.131049	0	0.077919	0	lncRNA	3.70027	0.321992	1	H	0.999999	[0.99999867316792301, 1.3268320769635339e-06]
XLOC_002488	0	1.15213	0.451006	0	0	0	0	0	5.14003	0	0.138065	0	0	0	0	0	3.14864	0.142967	0	0	0	0	0	0	0	0	0	0	0	0	0	0	0	0	0	0	0.646328	0	0	lncRNA	5.14003	0.277414	2	H	0.999995	[0.99999545391892652, 4.5460810733766085e-06]
XLOC_002494	6.1887	4.62836	7.92659	1.07408	1.513	16.804	0.65928	0	0.602252	0.537073	0	0	0.876025	0.751099	0.506003	2.15303	0.922307	0.502538	0	0	2.67087	0.962034	1.22226	0.542897	2.00557	0.352986	0	0	0.957988	0	0.514372	0.591282	0.460694	0.340487	0	0.420284	0.378648	0.249892	1.91898	lncRNA	16.804	1.51881	4	H	0.999947	[0.99994663442434351, 5.3365575656486138e-05]
XLOC_002541	0	0	0	0	0	0	0	0	0	0	0	0	0	0	21.9298	0	10.519	0	0	0	0	0	0	0	0	0	0	0	0	0	0	0	0	0	0	0	0	0	0	lncRNA	21.9298	0.832021	2	H	0.999995	[0.99999545391892652, 4.5460810733766085e-06]
XLOC_002555	0.247353	6.01214	1.68968	0	1.41102	0	0	0.570981	0	0	0	0	0	0	0.202242	0	7.55698	0	0	0	0	6.15218	0	9.22199	0	11.7099	0	0	0	5.63259	0	0	0	0	0	0	0.15134	0	0	lncRNA	11.7099	1.29637	6	H	0.999374	[0.99937387997406824, 0.00062612002593189777]
XLOC_002581	0	0	0	9.17489	0	10.6369	0	0	21.2756	0	1.68633	0	0	0	0	0	0	0	0	0	0	0.417855	0	0	0	0	2.57233	0	0	0	1.19155	0	0	0	0	0	0	0	0	lncRNA	21.2756	1.20399	3	H	0.999984	[0.99998442403371024, 1.5575966289773148e-05]
XLOC_002588	0	0	0	0	0	0	0	0	0	0	0	0	0	0	11.8051	0	0	0	0	0	0	0	0	0	0	0	0	0	0	0	0	0	0	0	0	0	0	0	0.10175	lncRNA	11.8051	0.305304	1	H	0.999999	[0.99999867316792301, 1.3268320769635339e-06]
XLOC_002611	0	0	0	6.33056	0	0	0	0	0	0	0	3.47109	0.156462	0	0.180749	0	0	5.02632	0	0	0	0	0	0	0	0	0	0	0	0	0	0	0	0	0	0	0	0	0	lncRNA	6.33056	0.388851	3	H	0.999984	[0.99998442403371024, 1.5575966289773148e-05]
XLOC_002614	0.387047	0	0	0.671738	3.46955	0	0	0.446722	0	0	0.303516	0	0.273937	0.156582	0	1.00989	0	0	0	0	0	0.300833	0.458648	0	0	0	0	0	0.299568	0	0	0	0	0	0	0.5257	0	0.156285	0	lncRNA	3.46955	0.216924	1	H	0.999999	[0.99999867316792301, 1.3268320769635339e-06]
XLOC_002616	0.176478	0	0	1.99086	0.143817	0	0	0	0.057247	0	0.322913	0.061578	0.541254	0	8.70569	0	0	8.40723	0	0	0	0	0	0	0	0	0.263878	0	0	0.174725	1.66237	0	0	0	0	0	0	0	0	lncRNA	8.70569	0.577129	2	H	0.999995	[0.99999545391892652, 4.5460810733766085e-06]
XLOC_002619	0.129016	0.723655	0	22.6152	0	0	1.64928	0	0	0	1.41641	0	0	0	0	0	0	0	0.947378	0	0.463997	3.30916	0	0	0	0	0	0	26.6615	0.127734	0	0	3.07331	2.69729	0	0	0	1.56285	0.08001	lncRNA	26.6615	1.67838	4	H	0.999947	[0.99994663442434351, 5.3365575656486138e-05]
XLOC_002622	0.406366	0.227933	0.208192	3.24423	1.0597	0	0	0	0	0.846375	0.063733	0	0.115044	1.87413	0.332255	0	0	0.065996	0	0	0	0.947546	0	0	0	0	0	0	1.38389	1.44838	0.74305	0.155301	0.181502	0.357716	0	0.055194	0	0	0	lncRNA	3.24423	0.351706	1	H	0.999999	[0.99999867316792301, 1.3268320769635339e-06]
XLOC_002630	0	0	0	0	0.769226	0.074506	0.125695	0	3.67431	0	0.46263	0	0	0	0.096472	0	0	0	0	0.097814	0.169738	0.275125	0	0	0.152949	0	0	0.083802	0	1.05136	0	0	0	0.064915	0	0	0	0	0	lncRNA	3.67431	0.182014	1	H	0.999999	[0.99999867316792301, 1.3268320769635339e-06]
XLOC_002703	8.22768	0	0	0	0	0	2.2865	0	0	0	0	0	0	0	0.731213	0	0	0	0	0	6.81864	0	0	0	0	0	0.160466	0	0	0	0	0	0	0.098406	0	0	0	0	0	lncRNA	8.22768	0.469818	2	H	0.999995	[0.99999545391892652, 4.5460810733766085e-06]
XLOC_002732	9.24483	0	0	0	0	0	0	0	0	0	0	0	0	0	0	0	0	4.23474	0	0	0	0	0	0	0	0	0	0	0	0	0	0	0	0	0	0	0	0	0	lncRNA	9.24483	0.34563	2	H	0.999995	[0.99999545391892652, 4.5460810733766085e-06]
XLOC_002779	0	0	0	0	0	0	0	0	0	0	0	0	0	0	0	0	0	0	0	0	0	0	0	4.66709	0	4.99006	0	0	0	0	0	25.5282	0	0	0	0	0	0	0	lncRNA	25.5282	0.902188	3	H	0.999984	[0.99998442403371024, 1.5575966289773148e-05]
XLOC_002947	0	0	0	0	0	0	0	0	0	0	4.9958	0	0	0	0	0	0	0	0	0	0	0	0	0	0	0	0	0	0	0	0	0	0	0	0	0.346117	0	0	0	lncRNA	4.9958	0.136972	1	H	0.999999	[0.99999867316792301, 1.3268320769635339e-06]
XLOC_003003	0	1.70108	0	0	0	0	0	0	0	0	0	0	0	7.36145	0	0	0	0	0	0	0	0	0	0	0	0	0	0	0	0	0	0	0	0	0	0	0	0	0.56423	lncRNA	7.36145	0.24684	1	H	0.999999	[0.99999867316792301, 1.3268320769635339e-06]
XLOC_003031	0	0	0	0	0	0	0	0	0.350243	0	0	0.10764	0	0	1.68154	0	0	0	0	0	0	0	0	0	10.6971	0	0	0.14607	0	0	0	0	0	0	0	0.069834	0	0.020761	2.51895	lncRNA	10.6971	0.399798	1	H	0.999999	[0.99999867316792301, 1.3268320769635339e-06]
XLOC_003085	0	2.82435	0	0	0	0	0	0	0	0	0	0	0	0	0	0	0	0	0	0	0	0	0	0	0	0	0	0	0	17.2433	0	0	0	0.097776	0	0	0	0	0	lncRNA	17.2433	0.517063	1	H	0.999999	[0.99999867316792301, 1.3268320769635339e-06]
XLOC_003249	0	0	0	0	0	0	0	0	0	0	6.11588	0	0	0	0	0	0	0	0	0	0	0	0	0	0	0	0	0	0	0	0	0	0	0	0	0	0	0	0	lncRNA	6.11588	0.156818	1	H	0.999999	[0.99999867316792301, 1.3268320769635339e-06]
XLOC_003251	0	0	0	0	0	0	0	5.54238	0	0	0	0	18.1263	0	0	0	0	0	0	0	0	0	0	0	4.14984	0	0	0	0	0	0	0	0	0	0	0	0	0	0	lncRNA	18.1263	0.713295	3	H	0.999984	[0.99998442403371024, 1.5575966289773148e-05]
XLOC_003319	0	0	0	0	0	0	0	0	0	7.67612	0	0	0	0	0	0	0	0	0	0	0	0	0	0	0	0	0	0	0	0	0	0	0	0	0	0	0	0	0	lncRNA	7.67612	0.196824	1	H	0.999999	[0.99999867316792301, 1.3268320769635339e-06]
XLOC_003321	0	0	0	0	0	0	2.22777	0	0	0	0	0	0	0	0	0	0	0	0	0	0	0	0	0	0	0	0	0	0	0	0	0	0	0	0	0	5.62976	0	0	lncRNA	5.62976	0.201475	1	H	0.999999	[0.99999867316792301, 1.3268320769635339e-06]
XLOC_003322	0	21.6653	0	0	0	0	0.77152	0	0	0	0	0	0	0	0	0	0	0	0	0	0	0	0	0	0	0	0	0	0	0	0	0	0	0	0	0	0	0	0	lncRNA	21.6653	0.575302	1	H	0.999999	[0.99999867316792301, 1.3268320769635339e-06]
XLOC_003365	0	0	0	0	0	0	2.75089	0	0	1.86748	0	0	0	0.609391	10.0288	0	0	0	0	0	0	0	0	0	0	0	0	0	0	0	0	0	0	0	0	5.11485	0	0.144818	0	lncRNA	10.0288	0.526058	2	H	0.999995	[0.99999545391892652, 4.5460810733766085e-06]
XLOC_003419	0	0	0	0	0	0	0	0	0	0	0.241861	0	0	0	0	0	0	0	3.96339	0	0	0	0	1.21753	0.399805	0	0	0	0	0	0	0	0	0	0	0	0	0	0	lncRNA	3.96339	0.149297	1	H	0.999999	[0.99999867316792301, 1.3268320769635339e-06]
XLOC_003483	0	0	0	0	0	0	0	0	0	0	0.130752	0	0	0	0	0	0	0	0	0	0	0	0	0	0	0	0	0	18.8414	0	0	0	0	0	0	0	0	0	0	lncRNA	18.8414	0.486467	1	H	0.999999	[0.99999867316792301, 1.3268320769635339e-06]
XLOC_003542	0.595363	2.08714	0	0.12916	0	0	4.59823	1.88968	0.289689	1.29168	0	0	0.579391	0.030107	0	0.064727	0.610002	0	0.13662	0.061694	6.47709	0	9.37728	0	0	0.042447	0	1.21571	0	0	0	5.54603	0.443195	0	0	0.10108	0.045533	8.86477	0	lncRNA	9.37728	1.14043	5	H	0.999817	[0.99981717836769579, 0.00018282163230428847]
XLOC_003569	0	0	0	0	0	0	4.00024	0	0	0	0	0	0	0	0	0	0	0	0	0	0	0	0	0	0	0	0	0	0	0	0	0	4.89178	0	0	0	0	0	0	lncRNA	4.89178	0.228001	2	H	0.999995	[0.99999545391892652, 4.5460810733766085e-06]
XLOC_003729	0.216505	0	0	0.563632	0	0.410142	0.230642	0.749658	0	4.88512	0	0	0	0	0	0	0	0.175808	0	0.179482	0.155729	0	0.171038	0.189927	0	0	0	0.307545	0	0.643061	0	0	0	0	0.268158	0.147032	0.132466	0	0	lncRNA	4.88512	0.241691	1	H	0.999999	[0.99999867316792301, 1.3268320769635339e-06]
XLOC_003786	0	0	0	0	0	0	0	0	0	0	0.055491	0	0	0	0	0	0	0	0	0	0	0.055	0	0	0.045864	0	0	0	17.5808	0	0	0	0	0	0	0	0	0	0	lncRNA	17.5808	0.454799	1	H	0.999999	[0.99999867316792301, 1.3268320769635339e-06]
XLOC_003820	0	0	0	27.568	0	0	0	1.66667	0	0	0	0	0	0	0	0	0	0	1.32546	0	0	0	0	0	0	0	0	0	0	0	0	0	0	0	10.7313	0	0	0	0	lncRNA	27.568	1.05875	2	H	0.999995	[0.99999545391892652, 4.5460810733766085e-06]
XLOC_003870	0	0.154454	0	0	0	0	0	0	0	8.74632	0	0	0	0	0	0	0	0	0	0	0	0	0	0	0	0.094237	0	0	0	0	0	0.789273	0	0	0	0	0.101088	0	0	lncRNA	8.74632	0.253471	1	H	0.999999	[0.99999867316792301, 1.3268320769635339e-06]
XLOC_003871	0	7.00682	0	0	0	0	0	1.4418	0	0	0	0	0	8.59128	0	0	0.930847	0	0	0	0	0	0	0	0	0	0	0	0	8.65751	0	10.1449	0	0	0	0	0	15.3846	0	lncRNA	15.3846	1.33738	5	H	0.999817	[0.99981717836769579, 0.00018282163230428847]
XLOC_003961	0	0	0	0	0.091708	0.071061	0	0.129886	0.766594	0	0.794233	0	0	0	0	0	0	0	0	0	4.61387	0	0	0	0	0	0.706724	0	0.696801	1.22559	0	0.215037	0.33509	0	1.04538	1.14637	0	0	0	lncRNA	4.61387	0.303547	1	H	0.999999	[0.99999867316792301, 1.3268320769635339e-06]
XLOC_004005	0	0	0	0	0	0	13.3696	0	0	0	14.7623	0	0	0	0	0	0	0	0	0	0	0	0	0	0	0	0	0	0	0	1.30387	0	0	0	0	0	0	0	0	lncRNA	14.7623	0.754764	2	H	0.999995	[0.99999545391892652, 4.5460810733766085e-06]
XLOC_004080	0	0	0	0	0	0	1.64389	0	0	0	4.59836	0	0	0	0	0	0	0.250612	14.1642	0	1.77592	0	0	0	0	0	0	0	0	0	0	0	0	0	0	0	0	0.124619	0	lncRNA	14.1642	0.578401	2	H	0.999995	[0.99999545391892652, 4.5460810733766085e-06]
XLOC_004091	0	0	0	0	0.553676	0	0	0.784174	1.32235	2.94811	0	0	0	0	2.77756	0	1.01255	0	0	4.50591	2.93219	0	2.6837	0.596015	0	0	0.60954	0.965115	1.05172	0.67267	0	1.9474	5.05769	0.373801	0	0.922811	0	0	0	lncRNA	5.05769	0.813256	2	H	0.999995	[0.99999545391892652, 4.5460810733766085e-06]
XLOC_004105	0	7.62614	0	0	0	0	0	0	13.4772	10.2076	0	0	0	2.91648	0.465344	0	4.52372	0	0	0.786362	0	0.147455	20.083	0.083212	0	0	0	0	0	0	0.15768	0	0	0	0	0	0	0.076604	0	lncRNA	20.083	1.55259	5	H	0.999817	[0.99981717836769579, 0.00018282163230428847]
XLOC_004148	0	0	0	0	0	0	0	0	0	0	0	0	0	0	0	0	0	0	0	0	0	0	0	0	0	0	0	0	0	0	0	0	0	0	0	16.1686	0	0	0	lncRNA	16.1686	0.414579	1	H	0.999999	[0.99999867316792301, 1.3268320769635339e-06]
XLOC_004181	7.21524	0	0	0	0	0	0	0	0	0	0	0	0	0	0	0	0	0	0	0	0	0	0	0	0	0	0	7.40222	0	0	0	0	0	0	0	0	0	0	0	lncRNA	7.40222	0.374807	2	H	0.999995	[0.99999545391892652, 4.5460810733766085e-06]
XLOC_004190	0.105779	0.049443	0	0.045896	0.344807	0	0	0.061044	0.051469	0	0	0.055363	0	0	0	0	0.118233	0	0	0	0	0	0	0.046397	0	0.060333	17.5089	0	0	0	0	0	0	0	0	0	4.17442	0	13.3167	lncRNA	17.5089	0.921507	3	H	0.999984	[0.99998442403371024, 1.5575966289773148e-05]
XLOC_004209	0	0	0	0	0	0	0	0	0	0	0	0	0	0	0	0	0	0	0	0	0	0	0	0	0	0	0	0	0	0	0	0	0	0	0	0	13.4376	0	0	lncRNA	13.4376	0.344554	1	H	0.999999	[0.99999867316792301, 1.3268320769635339e-06]
XLOC_004224	0	0.05407	0	0	0	4.52885	0	0	0	0	0	0	0	4.30542	0	0	0	0	0	0	0	0	0	0	0	0	0	3.24532	0	0	0.769163	0	0.861121	0	0.035819	5.81335	0	0.023355	0	lncRNA	5.81335	0.503499	4	H	0.999947	[0.99994663442434351, 5.3365575656486138e-05]
XLOC_004226	0	0	0	0	0	0	0	0	0	0	0	0	0	4.60312	0	0	0	0	0	0	0	0	0	0	0	0	0	0	0	0	0	0	0	0	0	0	0	0	0	lncRNA	4.60312	0.118029	1	H	0.999999	[0.99999867316792301, 1.3268320769635339e-06]
XLOC_004297	0	11.1626	0	0	0	0	0	0	0	0	0	0	0	0	0	0	0	0	0	0	0	0	0	0	0	0	0	0	0	0.537362	0	0	0	0	0	0	0	0	0	lncRNA	11.1626	0.299999	1	H	0.999999	[0.99999867316792301, 1.3268320769635339e-06]
XLOC_004303	0	14.7507	0	1.01426	0	0	0	0	0	0	0	0	4.13618	0	0	0	0	0	0	0	0	0	0	0	0	0	0	0	0	0	5.34297	0	4.35036	0	0	0	0	0	0	lncRNA	14.7507	0.758834	4	H	0.999947	[0.99994663442434351, 5.3365575656486138e-05]
XLOC_004335	0	0	23.0729	0	0	0	0	0	0	0	0	0	0	0	0	0	0	0	0	0	0	0	0	0.296302	0	0	0	0	0	0	0	0	0	0	0	0	0	0	0	lncRNA	23.0729	0.599211	1	H	0.999999	[0.99999867316792301, 1.3268320769635339e-06]
XLOC_004397	0	0	0	0	0	0	0	0	0	0	4.424	0	0	0	0	0	0	0	0	0	0	0	0	0	0	0	0	0	0	0	0	0	0	0	0	0	0	0	0	lncRNA	4.424	0.113436	1	H	0.999999	[0.99999867316792301, 1.3268320769635339e-06]
XLOC_004404	0	0	0	0	0	0	0	0	0	0	0	0	0	0	0	0	0	0	0	0	0	0	0	22.1159	0	0	0	0	0	0	0	0	0	0	0	0	0	0	0	lncRNA	22.1159	0.567075	1	H	0.999999	[0.99999867316792301, 1.3268320769635339e-06]
XLOC_004497	0	0	0	0	0	0	13.3887	2.07225	1.74722	0	0	1.8794	0	0.726348	0	1.56156	1.33787	0	0	0	0	0	0	0.78751	0	0	0	0	0	0	0	0	0	0	0	0	0	0	0	lncRNA	13.3887	0.602585	1	H	0.999999	[0.99999867316792301, 1.3268320769635339e-06]
XLOC_004511	0	0	0	0	0	0	0	0	0	0	0	0	0	0	0	0	0	0	0	0	0	0	0	0	0	0	0	0	0	0	0	0	0	26.1673	0	0	0	0	0	lncRNA	26.1673	0.670956	1	H	0.999999	[0.99999867316792301, 1.3268320769635339e-06]
XLOC_004527	0	0	24.031	6.76679	0	0.492405	0	0	0	6.39811	3.05748	0	0	0	13.2731	0	0	27.5734	0.260276	0	0	0	0.476022	4.07327	0	0	0	0	0	0.842226	0	0	1.74145	17.1608	0	0.144427	0	0.028624	0	lncRNA	27.5734	2.72614	8	H	0.992699	[0.99269883209900722, 0.0073011679009927707]
XLOC_004529	5.87961	0	7.2552	0	0	3.2826	2.4825	1.82067	2.33754	0	0.196798	0	0.405987	2.05954	0	0	0	0	0.361983	0	0	0	0	0	0.232367	0.633906	0	0	0	0.035495	0	0	0	0	0	1.38779	0	0.014476	0	lncRNA	7.2552	0.727858	3	H	0.999984	[0.99998442403371024, 1.5575966289773148e-05]
XLOC_004559	0	0	0	0	0	0	0	0	0	0	0	0	0	0	0	0.515296	0	0	0	0	7.67079	0	0	0	0	0	0	0	0	0	0	0	0	0	11.7411	0	0	0	0	lncRNA	11.7411	0.510953	2	H	0.999995	[0.99999545391892652, 4.5460810733766085e-06]
XLOC_004657	0	0	1.53893	0	0	0	0	0	0	0	0	0	0	0.729121	0	6.27009	4.02893	0	0	0	1.29636	4.20247	0	0	0	1.02797	0	0	0	1.78437	0	0	0	0	0	0	0	0	0	lncRNA	6.27009	0.53534	3	H	0.999984	[0.99998442403371024, 1.5575966289773148e-05]
XLOC_004661	0	0	0	0	0	0	0	0	0	3.52656	0.637331	0	0	1.97277	0	0	0	0	0	4.04253	0	0.631697	0	0	0	0	0	0	0	3.21862	0	0	0	0.894291	0	0	0	0	0	lncRNA	4.04253	0.382662	3	H	0.999984	[0.99998442403371024, 1.5575966289773148e-05]
XLOC_004687	0	0	0	0	0	0	0	0	0	0	0	0	0	0	0	0	0	0	0.6699	0	6.82441	0	22.4858	0	0	0	0	0	0	0	0	0	0	0	0	0	0	0	0	lncRNA	22.4858	0.768721	2	H	0.999995	[0.99999545391892652, 4.5460810733766085e-06]
XLOC_004852	0.528185	0.987538	0	0	0.860862	1.00058	0	0.609621	0	0	0	2.21156	0	0	0.431857	0.918771	0	0	0	0	0	1.2316	0	0	4.4504	0	0	0	0	0	0.439	0	0	0.290594	0.327099	1.4348	0.323164	0	0.327557	lncRNA	4.4504	0.419825	1	H	0.999999	[0.99999867316792301, 1.3268320769635339e-06]
XLOC_004883	0	0	0	0	0	0	0	0	0	0	0	0	0	0	0	0	0	0	15.7148	0	0	0	0	0	0	0	0	0	0	0	0	0.527659	0	0	0	0	0	0	0	lncRNA	15.7148	0.416474	1	H	0.999999	[0.99999867316792301, 1.3268320769635339e-06]
XLOC_004886	0	0	0	0	0.17318	0	0	0	0	0	3.49958	0	0	0	0	0	0	0	0	0	0	0	0	0	0	0	0	0	0	0	0	0.406074	0	0	0	0.144319	0.130022	0	0	lncRNA	3.49958	0.11162	1	H	0.999999	[0.99999867316792301, 1.3268320769635339e-06]
XLOC_005011	0	0	0	0	0	0	0	0	0	0	0	0	0	0	0	0	0	0	0	0	0	0	0	0	0	0	0	0	0	0	0	0	4.55028	0	0	0	0	0	0	lncRNA	4.55028	0.116674	1	H	0.999999	[0.99999867316792301, 1.3268320769635339e-06]
XLOC_005031	0	0	0	0	0	0	0.206923	0.112094	0.661586	0	0	0	0	0	0.079408	0	0	0	4.903	0	0	0	0	0	0	1.16328	0	20.3489	0.075169	0	0	0	0	0	0	0	0	0	0	lncRNA	20.3489	0.706419	2	H	0.999995	[0.99999545391892652, 4.5460810733766085e-06]
XLOC_005038	0	0	0	0	0	0	0	0	0	5.93367	0	0	0	0	0	0	0	0	0	0	0	0	0	0	0	0	0	0	0	0	0	0	0	0	0	0	0	0	0	lncRNA	5.93367	0.152145	1	H	0.999999	[0.99999867316792301, 1.3268320769635339e-06]
XLOC_005045	0	0	0	0	0	0	0	0	0	0	0	0	0	0	0	0	0	0	0	0	0	0	0	0	0	0	0	0	0	0	0	0	3.80421	0	0	0	0	0	0	lncRNA	3.80421	0.097544	1	H	0.999999	[0.99999867316792301, 1.3268320769635339e-06]
XLOC_005127	0.191276	0.298022	0.272211	0.497953	0.051959	3.01958	0	0	0.062047	0	0	0.133482	0.045126	0.077382	0.208523	0.110908	0.807673	0.155321	0.117047	0.105712	0	0	0.125923	5.28555	0.082649	0.036366	0	0.679268	0	0.063125	0.847887	0	0.237314	0	0	0.216498	0	0.180215	0	lncRNA	5.28555	0.356641	2	H	0.999995	[0.99999545391892652, 4.5460810733766085e-06]
XLOC_005128	0	0	0	0	0	8.9007	0	0	1.71462	16.8196	0	0	0	0	0	0	0	0	0	0	0	0	0	0	0	13.0644	3.16142	0	0	0	0	0	0	0.969371	3.27343	0	0	0	0	lncRNA	16.8196	1.2283	5	H	0.999817	[0.99981717836769579, 0.00018282163230428847]
XLOC_005133	0	0	0	0	0	0	0	0	8.71952	0	0	0	0	0	0	0	0	0	0	0	0	0	0	0	0	0	0	0	0	0	0	0	0	0	0	0	0	0	0	lncRNA	8.71952	0.223577	1	H	0.999999	[0.99999867316792301, 1.3268320769635339e-06]
XLOC_005205	0	0	0.148892	0	0	0	0	0	0	0.907947	22.2885	0	10.6136	2.11628	0	4.70141	0	0	0	0	0	21.5493	0	0	8.81534	10.9402	1.09506	0.866928	0.13496	0	0	0	0	0	0	0	0.213374	12.392	0.108137	lncRNA	22.2885	2.48441	7	H	0.997858	[0.99785799266923136, 0.0021420073307685311]
XLOC_005263	0	0	0	0	0	0	0	0	0	0	0	0	0	0	0	0	4.09641	0	0.265579	0	0	0	0	0	0	0	0	0	0	0	0	0	0	0	0	17.4879	0	0	0	lncRNA	17.4879	0.560254	2	H	0.999995	[0.99999545391892652, 4.5460810733766085e-06]
XLOC_005318	1.50621	0.704034	0	0	3.06862	2.85333	4.01141	6.95376	0	0	0	7.88331	0	2.43738	6.77334	0	1.12236	0	0	0	0	2.34141	0	0	0	0	0	1.60468	0	0	0	0	0.560621	2.0717	0.932781	0	0.46078	0	0	lncRNA	7.88331	1.16117	5	H	0.999817	[0.99981717836769579, 0.00018282163230428847]
XLOC_005504	0	0	0	0	0	0	0	0	0	0	0	26.948	0	0	0	0	0	0	0	0	0	0	0	0	0	0	0	0	0	0	0	0	0	0	0	0	0	0	0	lncRNA	26.948	0.690975	1	H	0.999999	[0.99999867316792301, 1.3268320769635339e-06]
XLOC_005508	0.267913	0.375685	0.228766	0.348732	1.30997	1.01506	2.71137	2.78298	2.99828	2.20878	1.05046	1.54245	1.70657	2.11352	1.53337	2.79619	0.798548	1.19654	1.47549	0.4442	1.34895	0.832944	1.53446	1.41015	1.47599	1.83372	0.721073	0.285428	1.14048	0.663128	0.779364	0.383956	1.49578	1.62139	1.24437	1.18264	1.2294	3.67813	4.40292	lncRNA	4.40292	1.44023	2	H	0.999995	[0.99999545391892652, 4.5460810733766085e-06]
XLOC_005536	0	0	0	0	0	0	0	0.364062	0	0	0	0	0	0	14.1847	0	0	0	0	0	0	0	0	0	0	0	0	0	0	0	0	0	0	0	0	0	0	0	0	lncRNA	14.1847	0.373044	1	H	0.999999	[0.99999867316792301, 1.3268320769635339e-06]
XLOC_005587	0	0	0	0	0	0	0	0	0	0	0	0	0.758814	0	0	0	0	0	0	0	0	0	1.57296	0	0.06618	0	0.045803	0	0	0	0	0	0	0	0	0	0	6.10202	0	lncRNA	6.10202	0.219123	1	H	0.999999	[0.99999867316792301, 1.3268320769635339e-06]
XLOC_005647	0	0	0	0	0.10417	0.161437	0	0	0	1.3312	0	0.133807	1.53802	0.827416	10.0335	0	0	0	0.117332	0	0	0	0	0	0	0	0	0	0.098937	0.126558	0	16.4875	0	0.210984	0.237488	0	0.07821	0	0.079273	lncRNA	16.4875	0.809382	2	H	0.999995	[0.99999545391892652, 4.5460810733766085e-06]
XLOC_005653	0	0.428157	0	0	0	0	0	0	0	0	0	5.03392	0	0	0	0	0	0	0	0	0	0	0	0	0	0	0	0	0	1.36034	0	0	0	0	0.141817	0	0	0	0	lncRNA	5.03392	0.17857	1	H	0.999999	[0.99999867316792301, 1.3268320769635339e-06]
XLOC_005741	0.151467	0	0	0	0	0	0	0	7.22258	0	0	0	0	0	0	0	0	0	0	0	0	0	0	0	0	0	0	0	0	0	0	0	0	0	0	0	0	0	0	lncRNA	7.22258	0.189078	1	H	0.999999	[0.99999867316792301, 1.3268320769635339e-06]
XLOC_005766	0	0	0	0	0	6.92861	0	0	0	0	0	0	0	0	0	1.67424	0	1.09419	0	0	0	0	0	1.68867	0	0	0	0	0	0	3.19988	0	0	0	0	0	0	0	0	lncRNA	6.92861	0.37399	2	H	0.999995	[0.99999545391892652, 4.5460810733766085e-06]
XLOC_005779	0	0	0	0	0	0	3.44542	0	0	0	0	0	0	0	0	0	0	0	0	0	0	0	0	0	19.495	0	0	0	0	0	0	0	0	0	0	0	0	0	0	lncRNA	19.495	0.588216	2	H	0.999995	[0.99999545391892652, 4.5460810733766085e-06]
XLOC_005784	0	0	0	0	0	0	0	0	0.343565	0.153191	0	0	4.37276	0	0	0	0	0	0	0	0	0	0	0	0	0	0	0	0	0	0	0	0	0	0	25.4144	0	0	0	lncRNA	25.4144	0.776511	2	H	0.999995	[0.99999545391892652, 4.5460810733766085e-06]
XLOC_005863	0	0	0	0	0	18.4525	0	0	0	0	0	0	0	0	0	0	0.721025	0.157146	0	0	0	0	0	0	0	0	0	0.13745	0	0	0	0	0	0	0	0	0	0	0	lncRNA	18.4525	0.499183	1	H	0.999999	[0.99999867316792301, 1.3268320769635339e-06]
XLOC_005905	0	0	0	0	0	0	0	0	0	0	11.4887	0	0	0	0	0	0	0	0	0	0	0	0	0	0	0	0	0	0	0	0	0	0	0	0	0	0	0	18.1712	lncRNA	18.1712	0.760509	2	H	0.999995	[0.99999545391892652, 4.5460810733766085e-06]
XLOC_006062	0	0	0	0	0	0	0	0	0	0	0	0	17.5095	0	0	0	0	0	0	0	0	0	0	0	0	0	0	0	0	0	0	0	0	0	0	0	0	0	0	lncRNA	17.5095	0.448962	1	H	0.999999	[0.99999867316792301, 1.3268320769635339e-06]
XLOC_006124	0	2.97259	5.4303	0	0	0	0	0	0	0	0	0	0	0	0	0	0	0	2.91869	0	0	0	0.628003	0	0	0	0	0	0	9.44455	0	0	0	0.874719	0	3.23916	0	0	0	lncRNA	9.44455	0.654052	3	H	0.999984	[0.99998442403371024, 1.5575966289773148e-05]
XLOC_006129	0	0	0	0	0	0	0	0	3.7208	0	0	0	0	0	0	0	0	0	0	0	0	0	0	0	0	0	0	0	0	0	0	0	0	1.05179	0	0	0	0	0	lncRNA	3.7208	0.122374	1	H	0.999999	[0.99999867316792301, 1.3268320769635339e-06]
XLOC_006186	0	0	0	8.06968	0	0	0	0	0	0	2.43078	0	0	0	0	0	0	0	0	0	0	0	0	0	13.3939	0	0	0	0	0	0	0	0	0	0	0	0	0	0	lncRNA	13.3939	0.612676	2	H	0.999995	[0.99999545391892652, 4.5460810733766085e-06]
XLOC_006194	0	0	0	0	0	0	0	0	0	0	0	0	0	3.12913	0	0	0	0	0	0	0	0	0	0.165494	0	0	0	0	0	0	0	0	0	0	0.11683	0	0	0	0	lncRNA	3.12913	0.087473	1	H	0.999999	[0.99999867316792301, 1.3268320769635339e-06]
XLOC_006238	0	0	0.056439	0	0	0	0	0	0	0	0	0	0	4.17142	0	0	0.049253	0	0	0	0	0	0	0	0	0	0	0	0	0	0	0	0	0	0	0	0.040441	0	0	lncRNA	4.17142	0.110706	1	H	0.999999	[0.99999867316792301, 1.3268320769635339e-06]
XLOC_006262	7.01283	0	0	1.01426	0.952488	2.21416	0	0	0	0	0	0	0	0.472846	0	0	0	0	0	0	0	0	0	0	0	0	1.04859	0	0	0	0	0	0	0.643048	0	0	0	0	0	lncRNA	7.01283	0.342519	1	H	0.999999	[0.99999867316792301, 1.3268320769635339e-06]
XLOC_006266	0	18.89	0.227027	0	0	0	0	0	0	0	0	0	0	0	0	0.231245	0	0	0	0	0	0	0	0	0	0	1.19265	0	0	0	0	0	0	0	0	0	0	0	0	lncRNA	18.89	0.52669	1	H	0.999999	[0.99999867316792301, 1.3268320769635339e-06]
XLOC_006290	0	0	0	0	0	0	0	0	0	0	13.069	1.16302	0	0	0	0	0	0	0	0	0	0	0	0	0	0	0	0	0	0	0	0	0	0	0	0	0	0	0	lncRNA	13.069	0.364924	1	H	0.999999	[0.99999867316792301, 1.3268320769635339e-06]
XLOC_006313	0	0	0	0	0	0	0	0	0	0	0	0	0	0	0	2.69836	0	0	0	0	0	0	0	0	0	0	0	0	0	0	4.12579	0	0	0	0	0	0	0	0.384804	lncRNA	4.12579	0.184845	1	H	0.999999	[0.99999867316792301, 1.3268320769635339e-06]
XLOC_006567	0	0	0	0	0	0	0	0	0	0	0	0	0	0	0	0	0	0	0	0	0	0	0	0	4.35032	0	0	0	0	0	0	0	0	0	0	0	0	0	0	lncRNA	4.35032	0.111547	1	H	0.999999	[0.99999867316792301, 1.3268320769635339e-06]
XLOC_006644	0	0	0	0	0	0	0	0	0	0	0	0	0	0	0	9.88822	0	0	0	0	0	0	0	0	0	0	0	0	0	0	0	0	0	0	0	0	0	0	0	lncRNA	9.88822	0.253544	1	H	0.999999	[0.99999867316792301, 1.3268320769635339e-06]
XLOC_006773	0	0	0	0	0	0	0	0	0	0	0	0	0	0	0	0	0	0	0	0	0	0	0	4.88607	0	0	0	0	0	0	0	0	0	0	0	0	0	0	0	lncRNA	4.88607	0.125284	1	H	0.999999	[0.99999867316792301, 1.3268320769635339e-06]
XLOC_006802	0	0	2.96107	0.501542	0	0	0	0	16.3109	0	0	0	0	0	11.3414	0	0	0	0	0	0	0	0	0	0	0	0	0	0	0	0	0	0	0	0	0	28.997	0.233375	0	lncRNA	28.997	1.54732	3	H	0.999984	[0.99998442403371024, 1.5575966289773148e-05]
XLOC_006818	0	0	0	0	0	0	0	0	0	8.55676	0	0	0	0	0	0	0	0	0	0	0	0	1.70725	0	0	0	0	0	0	0	0	0	0	0	0	0	0	0.054539	0	lncRNA	8.55676	0.264578	1	H	0.999999	[0.99999867316792301, 1.3268320769635339e-06]
XLOC_006919	0	0	0	0	0	0	0	0	0	0	0	0	0	0	0	8.45622	0	0	0.495797	0	0	0	0	0	0	0	0	0	0	0	8.17075	0	0	0	0	0	0	6.4123	0	lncRNA	8.45622	0.603463	3	H	0.999984	[0.99998442403371024, 1.5575966289773148e-05]
XLOC_006936	0	0	0	0	0	0	0	0	0	0	0	2.74602	0	0	0	0	0	0	0	0	0	0	0	0	0	0	0	0	0	0	0	0	0	0	0	0	0	0	3.25373	lncRNA	3.25373	0.15384	1	H	0.999999	[0.99999867316792301, 1.3268320769635339e-06]
XLOC_006951	0	0	0	0	0	0	0	0	0	0	0	0	0	0.101342	0	0	0	0	0	0	0	0	0	0.109875	0	0	0	0.177919	7.17373	0	0	0	0	0	0	0	0	0	0	lncRNA	7.17373	0.19392	1	H	0.999999	[0.99999867316792301, 1.3268320769635339e-06]
XLOC_007094	0	0	0	0	0	0	0	0	0	0	0.069787	0	3.33826	0	0	0	0	0	0	0	0	0	0	0	3.80689	0	0	0	0	15.8596	0	0	0	0	0	0	0	0	0.331137	lncRNA	15.8596	0.600145	3	H	0.999984	[0.99998442403371024, 1.5575966289773148e-05]
XLOC_007106	0	0	0	0	0	0	0	0	0	0	0	0	0	0	0	0	0	0	0	0	0	0	0.079776	0	0	0	3.44268	0	0	0	0	0	0	0	0	0	0	0	0	lncRNA	3.44268	0.090319	1	H	0.999999	[0.99999867316792301, 1.3268320769635339e-06]
XLOC_007111	0	0.1301	0	0	0	0	0	0	0	0	0	0	0	0	0	0	0	0	0	0	0	0	0	0	0	0	0	4.84335	0	0	0	0	0	0	0	0	0	0	0	lncRNA	4.84335	0.127524	1	H	0.999999	[0.99999867316792301, 1.3268320769635339e-06]
XLOC_007125	0	0	0	0	0	0	0	0	0	0	0	14.4904	0	0	0	0	0	0	0	0	0	0	0	0	0	0	0	0	0	0	0	0	0	0	0	0	0	0	0	lncRNA	14.4904	0.371549	1	H	0.999999	[0.99999867316792301, 1.3268320769635339e-06]
XLOC_007209	0	0	0	0.415052	2.2412	0.679555	0	0.27602	0	0	0	1.00133	0	0	0	0	0	0	0	0	12.5572	1.20821	0	0	0	0	0	2.20811	0	0	0	0	9.52431	0.065787	2.81393	0.730841	0	0	0	lncRNA	12.5572	0.864654	2	H	0.999995	[0.99999545391892652, 4.5460810733766085e-06]
XLOC_007214	0	6.18249	7.22823	0	0	0	0	1.52661	3.8615	0	0	0	0.748915	0	0.216292	0	0	0.21481	0	0	0	7.40201	4.17965	4.8733	22.1179	0	0	0	0	0	0	0	0	0.145541	0	0	11.6535	0.747716	0	lncRNA	22.1179	1.82304	8	H	0.992699	[0.99269883209900722, 0.0073011679009927707]
XLOC_007218	0	0	0	0	0	0	0	0	1.4708	0	0	0	0	0	0	0	0	0	0	0	0	0	0	0	0	0	0	0	0	0	0	0	0	0	14.4408	0	0	0	0	lncRNA	14.4408	0.40799	1	H	0.999999	[0.99999867316792301, 1.3268320769635339e-06]
XLOC_007229	0	0.05614	0.051278	0.052112	0	2.80616	0	1.31693	3.7402	7.9216	0.047093	0.440034	0.085007	0	0	0	0	0	2.14976	0.049784	0	0	0	5.16273	3.03598	0	0	0.98101	0	0	0	0	0	6.27755	12.31	0	0	2.95834	0	lncRNA	12.31	1.26774	6	H	0.999374	[0.99937387997406824, 0.00062612002593189777]
XLOC_007239	0	0	0	0	0	0	0	0	0	0	0	0	0	0	0	0	0	15.7381	0	0	0	0	0	0	0	0	0	0	0	0	0	0	0	17.4487	0	0	0	0	0	lncRNA	17.4487	0.850942	2	H	0.999995	[0.99999545391892652, 4.5460810733766085e-06]
XLOC_007248	0	0	0.099827	0	0.38109	0	0.124543	0	0	0	0	0	0	0	0	0	0	0	0	0	0	0	0	0	0	0	0	0.083035	0	0	0	0	3.82927	0	0	0	0	0	0	lncRNA	3.82927	0.11584	1	H	0.999999	[0.99999867316792301, 1.3268320769635339e-06]
XLOC_007254	0	0	0	0	0	0	0	0	0	0.258052	0	0	0	0	0	0	0	0	0	0	0.427765	0	0	0	0	0	6.93602	0	0	0	0	0	0	0	0	0.201938	0	0	0	lncRNA	6.93602	0.200609	1	H	0.999999	[0.99999867316792301, 1.3268320769635339e-06]
XLOC_007291	0	0	0	0	0	0	0	0	0	0	5.65867	0	0	0	0	0	0	0	0	0	0	0	0	0.197818	0	0	0	0	0	0	0	0	0	0	0	0	0	0	0	lncRNA	5.65867	0.150166	1	H	0.999999	[0.99999867316792301, 1.3268320769635339e-06]
XLOC_007320	0	0	0	0	0	0	0	0	8.69278	0	0	0	0	8.22437	0	0	0	0	0	0	0	0	0	0	0	0	0	0	0	0	16.6408	0	0	0	0	3.34692	0	0	0	lncRNA	16.6408	0.946277	4	H	0.999947	[0.99994663442434351, 5.3365575656486138e-05]
XLOC_007330	0	0	0	5.90925	0	0	0	0	0	0	0	0	0	0	0	0	0	0.145517	0	0	0	0	0	0	0	0	0	0	0	0	0	0	0	0	0	0	0	0	0	lncRNA	5.90925	0.155251	1	H	0.999999	[0.99999867316792301, 1.3268320769635339e-06]
XLOC_007346	0	0	0	0	0	0	0	15.9393	0	0	0	0	0	0	0	0	0	0	0	0	1.14616	0	0	0	0	0	0	0	0	0	0	0	0	0	0	0	0	0	0	lncRNA	15.9393	0.438088	1	H	0.999999	[0.99999867316792301, 1.3268320769635339e-06]
XLOC_007408	0	0	0.783419	0	0	0	0	27.003	0	0	0	0	0	0	0	0	0	0	0	0	0	0	0	0	0	0	0	0	0	0	0	0	19.9204	0.757164	0	0	0	0	0	lncRNA	27.003	1.24266	2	H	0.999995	[0.99999545391892652, 4.5460810733766085e-06]
XLOC_007473	0	0.316437	0	0	0	0	0	0	0	0	0.53088	0	0	0	0	0	0	0	0	0	0	0	0	0	0	0	0	0	0	0	0	0	0	0	0	4.13777	0	0	0	lncRNA	4.13777	0.127823	1	H	0.999999	[0.99999867316792301, 1.3268320769635339e-06]
XLOC_007631	0.263503	22.17	0	0.228661	0.214735	0.166391	0	0	0	0	1.03317	0	0	0	0	28.8767	0	0	0.241867	0	0	0	0	0	0	0	0	0	0	0	0	0	0	0	0	0	0	1.59599	0.163413	lncRNA	28.8767	1.40909	2	H	0.999995	[0.99999545391892652, 4.5460810733766085e-06]
XLOC_007660	0	0	0	0.608856	0	26.14	0	0	0	0	0	0	0	0	25.2415	0	0	0	0	0	0	0	0	0	0	0	0	0	0	0	0	7.3739	0.522302	0	1.73805	0	0.429285	0	0	lncRNA	26.14	1.59113	3	H	0.999984	[0.99998442403371024, 1.5575966289773148e-05]
XLOC_007691	5.70465	0	0	0	0	0	0	0	0	0	0	0	0	0	0	0	0	0	0	0	0	0	0	22.0352	0	0	0	0	0	0	0	0.175818	0	0	0	0	0	0	0	lncRNA	22.0352	0.715787	2	H	0.999995	[0.99999545391892652, 4.5460810733766085e-06]
XLOC_007704	0	0	0	0	0	0	0	0	0	0	0	0	0	0	0	0	0	0	0	0	0	0	0	0	0	0	0	0	0	0	0	0	0	0	0	0	29.1702	0	0	lncRNA	29.1702	0.747953	1	H	0.999999	[0.99999867316792301, 1.3268320769635339e-06]
XLOC_007748	0	19.5795	0	0	0	0	0	0	0	0	0	0	0	0	0	0	0	0	0	0	0	0	0	0	0	0	0	0	0	0	0	0	0	0	0	0	0	0	0	lncRNA	19.5795	0.502039	1	H	0.999999	[0.99999867316792301, 1.3268320769635339e-06]
XLOC_007835	0	0	0	0	0	0	0	0	0	0	0	0	0	0	0	0	0	0	0	0	0	0	0	0	6.40398	0	0	0	0	0	0	0	0	0	0	0	0	0	0	lncRNA	6.40398	0.164205	1	H	0.999999	[0.99999867316792301, 1.3268320769635339e-06]
XLOC_007878	0	0	0	0	0	0	0	0	0	0	0	0	0	0	5.27488	0	0	0	0	0	0	0	0	0	0	5.16578	0	0	0	0	0	0	0	0	0	0	0	0	0	lncRNA	5.27488	0.267709	2	H	0.999995	[0.99999545391892652, 4.5460810733766085e-06]
XLOC_007903	0	0	0	24.834	0	0	0	0	0	1.03482	0	0	0	0	0	0	0	0	1.09451	0	0.857691	0	0	0	0	0	2.13955	0	0	0	0	0	0	0	0	0	0	0	0	lncRNA	24.834	0.768218	1	H	0.999999	[0.99999867316792301, 1.3268320769635339e-06]
XLOC_007927	0	0	0	0	0	0	0	0	0	0	0	0	0	0	0	0	0	0	0	0	0	0	0	0	0	0	0	0	0	0	0	0	0	0.069315	0	0	4.23959	0	0	lncRNA	4.23959	0.110485	1	H	0.999999	[0.99999867316792301, 1.3268320769635339e-06]
XLOC_007929	0	0	0	6.6941	0	5.01876	0	0	0	0	0	0	0	0	0	0	0	0	0	0	0	0	0	0	0	0	0	0	0	0	0	0	0	0	0	0	0	0	0	lncRNA	6.6941	0.30033	2	H	0.999995	[0.99999545391892652, 4.5460810733766085e-06]
XLOC_007970	0	0	0.165687	0	0	0	0	0	0.094415	0	0	0	0	0	0	0.084383	0	0	0	28.3917	0.139571	0.075409	0	0.08511	0	0	0	0.068908	0	6.05154	0	5.9325	0.072223	0	0	0	0	0	0.060168	lncRNA	28.3917	1.05696	3	H	0.999984	[0.99998442403371024, 1.5575966289773148e-05]
XLOC_008050	0	0	0	6.74862	0	0	0	0	0	0	0	0	0	0	0	0	0	0.074295	0	0	0	0	0.072279	0	0	0	0	7.668	0	0	0	0	0.272435	0	0	0	0	0	0	lncRNA	7.668	0.380401	2	H	0.999995	[0.99999545391892652, 4.5460810733766085e-06]
XLOC_008073	0	1.03249	0	0.073724	0	1.66308	0	3.33394	2.97637	0.663562	0	0.266796	0	0	0	0	0	0	0.623858	0	0	0	0	5.14248	0	0	0	0.181024	0	0	0	0	0	0.186968	3.99864	0	0	1.78386	0	lncRNA	5.14248	0.562225	3	H	0.999984	[0.99998442403371024, 1.5575966289773148e-05]
XLOC_008116	0	0	0.262158	0	0	0	0	0	0	0	0	0	24.3373	0.124207	0	0	0	0	0	0	0	0.238632	0	0	0	0	0	0	0	0	0	0	0	0	0	0	0	0	0	lncRNA	24.3373	0.640059	1	H	0.999999	[0.99999867316792301, 1.3268320769635339e-06]
XLOC_008126	0	0.949311	0.867096	7.49024	0	0	0	0.586023	0	0.440631	0	1.06298	0	0	0.830281	0	0	0	0	0	2.19126	0	0	0	0	0	0	0	0	0	0	0	0	0.558691	0	2.4137	0	0.410038	0	lncRNA	7.49024	0.456416	1	H	0.999999	[0.99999867316792301, 1.3268320769635339e-06]
XLOC_008180	0	0	0	1.41227	0	0	0	14.7588	9.05009	0	0	0	0.329102	0	0	0	0	0	0	2.89107	0	0	0	0	0	0	0	0	0	0	0	0	0	0	0	0	0	0	0	lncRNA	14.7588	0.729264	2	H	0.999995	[0.99999545391892652, 4.5460810733766085e-06]
XLOC_008193	3.79275	0	0	0	0	0	0	0	0	0	0	0	0	0	0	0	0	0	0	0	0	0	0	0	0	0	0	0	0	0	0	0	0	0	0	0	0	0	0	lncRNA	3.79275	0.09725	1	H	0.999999	[0.99999867316792301, 1.3268320769635339e-06]
XLOC_008219	0	0	0	0	0	0	0	0	0	0	2.97182	0	1.60933	0	0	0	0	0	0	0	6.90558	0	0.19959	0	0	0	0	12.3815	0	0	23.9385	0	0	7.36701	0	0	0	0	0.15668	lncRNA	23.9385	1.42385	4	H	0.999947	[0.99994663442434351, 5.3365575656486138e-05]
XLOC_008227	0	0	0	0	0	0	0	0	0	0	0	0	0	0	0	11.3034	0	0	0	0	0	0	0	0	0	0	0	0	0	0	0	0	0	0	0	0	0	0	0	lncRNA	11.3034	0.289831	1	H	0.999999	[0.99999867316792301, 1.3268320769635339e-06]
XLOC_008354	1.85722	0.325538	0.19823	1.51092	1.04052	0.952865	0.494622	0.669864	0.451837	0.604405	3.00382	0.607526	0.082154	0.187836	0.949067	0.302869	0	1.88514	0.42618	0.673589	0.333968	0.811983	5.08932	1.42557	0.978038	1.19172	0.208275	0.494657	1.52729	0	0.675334	0.110902	0.345634	0.638622	0.359423	1.57658	1.7755	1.31236	0.503896	lncRNA	5.08932	0.912392	2	H	0.999995	[0.99999545391892652, 4.5460810733766085e-06]
XLOC_008404	0	1.76572	0	0	0	0	0	0	0	3.60612	0	5.53597	0	0	0	9.19947	0	0	0	0	1.08687	5.57864	0.596854	0	4.40713	0	0	0	0	0	0	0	0	0	8.18795	2.56542	0	0	0.468537	lncRNA	9.19947	1.10253	6	H	0.999374	[0.99937387997406824, 0.00062612002593189777]
XLOC_008459	0	0.314185	3.4437	0	0	0	0	0	0	15.7498	0	0	0	0.135964	0	0.292306	0.500869	0	0	0	0	0	0	0	0	0	0	0	0	0	0	0	0	0	0	0	0.205629	0	0	lncRNA	15.7498	0.529294	2	H	0.999995	[0.99999545391892652, 4.5460810733766085e-06]
XLOC_008486	0	0	0	0	2.04684	0	0	0	0	0	0	0	0	0	0	0	0	0	0	0	0	0	0	0	0	0	0	0	0	0	0	0	9.34866	0	0	0	0	0	0	lncRNA	9.34866	0.292192	1	H	0.999999	[0.99999867316792301, 1.3268320769635339e-06]
XLOC_008527	0.385782	14.4258	0	0	0	0	0	4.60104	0	0	0	0	0	2.54914	0.105142	0	23.8598	0.835374	0	0	27.0088	24.0879	8.9906	0	0	0	0	0	1.99059	0	3.20642	0	0	0	0.159274	0	0	0	0	lncRNA	27.0088	2.87707	7	H	0.997858	[0.99785799266923136, 0.0021420073307685311]
XLOC_008575	0	0	0	8.38445	0	0	0	0	0	0	0	0	0	0	0	0	0	0.784582	0	0	0	0	0	0	0	0	0	4.2155	9.29439	0	2.06501	0	1.33576	0	8.71895	0	0	0	0	lncRNA	9.29439	0.892273	4	H	0.999947	[0.99994663442434351, 5.3365575656486138e-05]
XLOC_008580	0	0	0	22.5665	0	0.432135	0.72903	1.57971	0	0.593894	0	0	0.484353	0	0.559537	0	0	2.77853	0	0.567321	0.49224	0	0.810943	0	0	0.780661	0	0	0	0	0	0.653838	0	0.376509	0	0.929498	0.418708	0.27633	0	lncRNA	22.5665	0.898198	1	H	0.999999	[0.99999867316792301, 1.3268320769635339e-06]
XLOC_008596	0	15.3452	0	0	0	0	0	0	0	0	0	0	0	0	12.9737	0	0	0	0	0	0	0	0	0	0	0	0	0	0.423491	0	0	0	0	0	0	0	0	0	0	lncRNA	15.3452	0.736985	2	H	0.999995	[0.99999545391892652, 4.5460810733766085e-06]
XLOC_008677	0	0	0	0	0.101185	0	0	0.143308	3.62492	0	0	0	0.087879	0.100463	0	0	0	0	0	0.102932	0.08931	0	0	0	11.9105	0	0	0.088188	0	0	6.60473	0	0	0	0	0.084322	0.075969	0.050136	0	lncRNA	11.9105	0.591379	3	H	0.999984	[0.99998442403371024, 1.5575966289773148e-05]
XLOC_008759	0	0	0	0	0	0	0	0	0	0	0	0	0	0	0	0	0	0	0	0	0	0	0	0	0	0	21.1815	0	0	0	0	0	0	0	0	0	0	0	0	lncRNA	21.1815	0.543116	1	H	0.999999	[0.99999867316792301, 1.3268320769635339e-06]
XLOC_008795	4.18337	0	0	0	0	0	0	0	1.18739	0	0	0	0	0	0	0	0	0	0	0	0	0	0	0	0	0.09942	0	0	0	0	0	0	0	0	0	0	0	0	0	lncRNA	4.18337	0.140261	1	H	0.999999	[0.99999867316792301, 1.3268320769635339e-06]
XLOC_008818	0	0	0	0	0	6.61791	0	0	0	2.02114	0	0	0	0	1.42816	0	0	0	0	0	0	0	0	0	0	0	0	1.24061	0	0	0	0	0	0	0	0	0	0	0	lncRNA	6.61791	0.289944	1	H	0.999999	[0.99999867316792301, 1.3268320769635339e-06]
XLOC_008830	0	0	0	0	0	0	0	4.3611	0	0	0	0	0	0.286616	0	0	0	0	0	0	0	0	0	0	0	1.07758	0	0	0	0	0	0	0	0	0	0	0	0	0	lncRNA	4.3611	0.146802	1	H	0.999999	[0.99999867316792301, 1.3268320769635339e-06]
XLOC_008831	0	0	0	0	0	0	0	0	0	0.315221	0	0.380218	0	0	0	0	0	0	0	0	0	0	0	0	0	0	0	0	0	0	0.201264	0	0.450653	0	0	11.2648	0	0	0	lncRNA	11.2648	0.323389	1	H	0.999999	[0.99999867316792301, 1.3268320769635339e-06]
XLOC_008845	0	0.161577	0	0	0	0	0	4.78771	0	0	0	0	0	0	0.141318	0	0	0.14035	0.158648	0	0	0	0	0	0	0.098583	0	0	0	0	0	0	0	0	0	0	0	0.06979	0	lncRNA	4.78771	0.142512	1	H	0.999999	[0.99999867316792301, 1.3268320769635339e-06]
XLOC_008857	0	0	0	1.72329	4.76511	3.10017	1.88049	1.84638	0	0.526595	7.74319	0	4.21659	0	1.08247	2.73474	0	0	3.8988	0	0.039678	0	0	0	0	0	0	0	0	10.65	0.825278	0	0	0	13.084	0	0.033751	0	0	lncRNA	13.084	1.49104	7	H	0.997858	[0.99785799266923136, 0.0021420073307685311]
XLOC_008906	0	0	0	0	0	0	0.098114	0	0.089627	0.079927	0.144447	12.9187	0	0	0	0	0.068629	0	0	0	0	0.14317	0	0.040397	0	0.052531	0	0	0	0	8.26727	0.087995	0.06856	0	0	0	0	0	0	lncRNA	12.9187	0.565624	2	H	0.999995	[0.99999545391892652, 4.5460810733766085e-06]
XLOC_008938	0	0	0	0	0	0	0	0.570682	0	0	0	0	0	0	0	0	0	0	0	0	0	0	0	0	0	0	0	0	0	0	0	0	0	0	0	4.02945	0	0	0	lncRNA	4.02945	0.117952	1	H	0.999999	[0.99999867316792301, 1.3268320769635339e-06]
XLOC_008975	0.935971	0	0	0	0	0	0	0	0.45542	0	0	0.489874	0	0	0	0	0.348722	0	0	0	10.7717	0	0	6.56857	0	0	0	0.664772	0	0.926671	0.77793	0	0	0	0	0	0	0	0	lncRNA	10.7717	0.562555	2	H	0.999995	[0.99999545391892652, 4.5460810733766085e-06]
XLOC_008997	0	0	0	0	0	0	0	0	0	0	0	0	0	0	0	0	0	0	0	0	0	0	0	0	0	0	0	0	28.72	0	0	0	0	0	0	0	0	0	0	lncRNA	28.72	0.736411	1	H	0.999999	[0.99999867316792301, 1.3268320769635339e-06]
XLOC_009008	0	0.587593	1.07341	0	0	3.57213	22.9335	13.6023	0	3.68194	0	0	0	1.0807	2.18415	0.136669	0.234183	0	0	0.260533	0	0	0	0	0	0	0	16.2945	27.2432	0.155576	0	0	0	0	0	0	0	0	0	lncRNA	27.2432	2.38565	6	H	0.999374	[0.99937387997406824, 0.00062612002593189777]
XLOC_009020	0	0	0	0	0	0	0	0	0	0	0	0	0	20.0065	0	0	0	0	0	0	0	0	0	0	0	0	0	0	0	0	0	0	0	0	0	0	0	0	0	lncRNA	20.0065	0.512987	1	H	0.999999	[0.99999867316792301, 1.3268320769635339e-06]
XLOC_009101	0	0	0	0	0	0	0	0	0	0	0	0	0	0	0	0	0	0	0	0	0	0	0	0	0	0	0	0	0	11.9001	0	0	0	0	1.06337	0	0	0	0	lncRNA	11.9001	0.332398	1	H	0.999999	[0.99999867316792301, 1.3268320769635339e-06]
XLOC_009110	4.0532	0	0	0	0	0	0	0	0	0	0	0	0	0	0	0	0	11.5196	0	0	0	0	0	0	0	0	0	0	0	0	0	0	0	0	0	0	0	0	0	lncRNA	11.5196	0.399301	2	H	0.999995	[0.99999545391892652, 4.5460810733766085e-06]
XLOC_009226	0	0	0	0	0	0	0	0	0	0	0	0	0	18.3325	0	0	0	0	0	0	0	0	0	0	0	0	0	0	0	0	0	0	1.23592	0	0	0	0	0	0	lncRNA	18.3325	0.501755	1	H	0.999999	[0.99999867316792301, 1.3268320769635339e-06]
XLOC_009275	0	0	0.512976	0	0	0	0	0	0	0	0	0	0	0	0	0	0	0	13.2344	0	0	0	0	0	0	0	0	0	0	0	0	0	0	0	0	0	0	0	0	lncRNA	13.2344	0.352496	1	H	0.999999	[0.99999867316792301, 1.3268320769635339e-06]
XLOC_009353	0	0	0	3.52572	0.78566	0	0	0	0	0.179285	0	0	0	0	0	0	0	0	2.02269	0	0	0	0	0	0	0	0	0	0	0	0	0	0	0	0	0	0	0	0	lncRNA	3.52572	0.167009	1	H	0.999999	[0.99999867316792301, 1.3268320769635339e-06]
XLOC_009354	0	0	0	0	0	0	11.3679	0	1.55769	24.5409	0	0	0	0	0	0	0	0	0	0	0	0	0	0	0	0	21.5405	0	0	0	0	0	0	0	0	0	0	0	0	lncRNA	24.5409	1.513	3	H	0.999984	[0.99998442403371024, 1.5575966289773148e-05]
XLOC_009405	0	0	0	0	0	0	0	0	0	0	0	0	0	0	0	0	0	0	0	0	0	0	0	0	0	0	0	0	0	20.9108	0	0	0	0	0	0	0	0	0	lncRNA	20.9108	0.536174	1	H	0.999999	[0.99999867316792301, 1.3268320769635339e-06]
XLOC_009429	0	0	0	0	0	11.0691	0	0	0	0	0	0	0	0	0	0	0	0	0	0	0	0	0	0	0	0	0	0	0	0	0	29.3089	0	0	0	0	0	0	0	lncRNA	29.3089	1.03533	2	H	0.999995	[0.99999545391892652, 4.5460810733766085e-06]
XLOC_009474	0	0.704034	0.214354	0	0.204575	17.12	0	0.28974	0	0	0.78743	0.262777	0	3.14828	0	0.218336	0	0.407694	0	0	0.902832	0	0	0.550545	0	0	0	0	0	0	0	0	0.186874	0	0.155463	0	0	0	0	lncRNA	17.12	0.644947	2	H	0.999995	[0.99999545391892652, 4.5460810733766085e-06]
XLOC_009566	0	0	0	0	0.598453	0	0	0	0.714648	0	0	0	0	0.297091	0	0	0.547216	0.596324	0	0	0	0	0	0	0	0.837724	0	3.12949	0	0	0	0	0	0	0	0	0.449314	0	0	lncRNA	3.12949	0.183853	1	H	0.999999	[0.99999867316792301, 1.3268320769635339e-06]
XLOC_009574	0	0	0	0	0	0	0	0.598573	0.757032	0.225034	0	0	0	0	0	0	8.30861	0.421128	0	0	0	0	0	0.454948	0	0	0	0	0.802795	0	0	0	0	0	0	0	0	0	6.91484	lncRNA	8.30861	0.473922	2	H	0.999995	[0.99999545391892652, 4.5460810733766085e-06]
XLOC_009580	0	0	0.168	0	0.160335	0.124239	0	0.227084	0.191466	0	0	0	0.278503	0	0	0	0	0	0	0	0	3.67016	0	0	0	0	0	0.279481	0	0	0	0	0	0	0	0	0	0	0	lncRNA	3.67016	0.13075	1	H	0.999999	[0.99999867316792301, 1.3268320769635339e-06]
XLOC_009631	0	0	0	0	0	0	0	0	0	0	0	0	0	0	0	0	16.5737	0	0	0	0	0	0	9.58307	0	0	0	0	0	0	0	0	0	0	0	0	0	0	0	lncRNA	16.5737	0.670685	2	H	0.999995	[0.99999545391892652, 4.5460810733766085e-06]
XLOC_009646	0	0	0.0532	0	0	0	0	0	0	0	0	0	0	0	0	0	11.8385	0	0	0	0.044814	0	0	0	0	0	0	0	0	0	0	0	0	0	0	0	0	0	0	lncRNA	11.8385	0.306066	1	H	0.999999	[0.99999867316792301, 1.3268320769635339e-06]
XLOC_009801	0	0	0	0	0	0	0	0	0	0	0	0	0	0	0	0	0	0	0	0	0	0	0	3.41492	0	0	0	0.276486	0	0	0	0	0	0	0	0	0	25.7786	0	lncRNA	25.7786	0.755642	2	H	0.999995	[0.99999545391892652, 4.5460810733766085e-06]
XLOC_009884	0.195311	0	6.17057	0	0	0	0	0	0	0	1.07212	21.7395	1.93528	0	0	0	0	0	0	0	0	6.22404	0	0	0	0	0	0	0	0	1.24455	0	0	0	0	0	0	0.026288	0	lncRNA	21.7395	0.989939	3	H	0.999984	[0.99998442403371024, 1.5575966289773148e-05]
XLOC_009930	0.964981	1.80421	1.92261	1.11651	1.04852	0.609346	1.02799	0.556881	1.25209	0.977012	1.76568	2.69364	2.50425	0.325323	0.262998	2.9375	0	2.87316	0.147624	2.26658	0.347049	0.125005	0.381165	0.42326	0	0	0.288577	0.799605	1.74272	3.02541	0.935715	0	0	0.442424	0	0.109222	0.393609	3.31201	0.09974	lncRNA	3.31201	1.01237	2	H	0.999995	[0.99999545391892652, 4.5460810733766085e-06]
XLOC_010049	0	0	0	0	0	0	0	0	0	0	7.29634	0	0	0	0	0	0	0	0	0	0	0	0	0	0	0	0	0	0	0	0	0	0	0	0	0	0	0	0	lncRNA	7.29634	0.187086	1	H	0.999999	[0.99999867316792301, 1.3268320769635339e-06]
XLOC_010095	0	0	0.861169	0	0	0	0	0	0	0	0	0	0	0.081602	0	0	0	0	0	0	0	0	0	0	0	0	0	0.071631	0.858649	0.099852	0	0	6.30645	0	0	0	0	0	0	lncRNA	6.30645	0.212291	1	H	0.999999	[0.99999867316792301, 1.3268320769635339e-06]
XLOC_010109	0	0	0	3.18231	0	0	0	0	0	0	0	0	0.123596	0	0.142781	12.3025	0	0	0	0	0	0	0	0	0	0.099604	0	0	0	0	0	0	0.129996	0	0	0	1.60268	0	0	lncRNA	12.3025	0.450858	2	H	0.999995	[0.99999545391892652, 4.5460810733766085e-06]
XLOC_010117	0	0	0	0	0	0	6.68726	0	0.95026	0	3.28173	0	1.57969	0	1.36868	0	0	0	0	0	0	0	0	10.7688	0.180828	0	0	0	0	0	0	4.26492	8.72283	0	0	0	0.512098	0	0	lncRNA	10.7688	0.982489	5	H	0.999817	[0.99981717836769579, 0.00018282163230428847]
XLOC_010124	0	0.129909	0	0	0.226489	0	0	0	0	0	0	0	0.098353	0	0	0	0	0	0	0.1152	0	0	0	0	0	0	0	12.0412	0	0	0	0	0	0	0	0	0	0	0	lncRNA	12.0412	0.323363	1	H	0.999999	[0.99999867316792301, 1.3268320769635339e-06]
XLOC_010168	2.37469	5.12297	0	0	0	0	0	1.89749	2.66645	2.21935	0.143245	0	0	0	2.68838	0	0.136116	0	0	0	0	0	0	0	0	3.02148	0	7.65465	0	3.25536	0	0	0	0	0	1.86079	0	0	0	lncRNA	7.65465	0.847204	4	H	0.999947	[0.99994663442434351, 5.3365575656486138e-05]
XLOC_010381	0	0	0	0	0	0	0	0.190727	0	0	0	0	0	0	0	0	0.923518	0	0	0	0	0	0	0.688572	0	0	0	0	0	0	0	0	11.1942	6.09135	0	0.224446	0	0	0	lncRNA	11.1942	0.4952	2	H	0.999995	[0.99999545391892652, 4.5460810733766085e-06]
XLOC_010475	0	0	0	0	0	0	0	0	0	0	3.73739	0	0	0	0	2.39144	0	0	0	0	0	0	0	0	0	0	0	0	0	0	0	0	2.4562	0	0	0	0.448616	0	0	lncRNA	3.73739	0.231632	1	H	0.999999	[0.99999867316792301, 1.3268320769635339e-06]
XLOC_010494	0	0	0	0	0	0	0	0	0	0	0	0	0	0	0	0	0	0	0	0	0	0	0	0	0	21.4036	0	0	0	0	0	0	0	0	0	0	12.1176	5.3314	0	lncRNA	21.4036	0.996219	3	H	0.999984	[0.99998442403371024, 1.5575966289773148e-05]
XLOC_010497	0	0	0	0	0	0	0	0	0	0	0	0	0	0	0	0	0	0	0	0	0	0	0	0	0	0	0	0	0	0	0	0	0	0	0.377812	17.8154	0	0	0	lncRNA	17.8154	0.466492	1	H	0.999999	[0.99999867316792301, 1.3268320769635339e-06]
XLOC_010500	0	0	0	0	0	0	6.5572	0	0	0	0	0	0	0	0	3.82394	0	0	0	0.36448	0	0	0	0	0	0	0	0	0	0	0	0	0	0	0	0	0	0	0	lncRNA	6.5572	0.275529	2	H	0.999995	[0.99999545391892652, 4.5460810733766085e-06]
XLOC_010602	0	0	0	0	0	0	0	0	0	0	0	0	0	0	0	0	0	0	0	0	0	0	0	0	0	0	0	0	0	0	8.26243	0	5.71833	0	0	0	0	0	0	lncRNA	8.26243	0.358481	2	H	0.999995	[0.99999545391892652, 4.5460810733766085e-06]
XLOC_010641	0	0	0	0	0	0	0	0	0	0	0	0	0	0	0	0	0	0	0	0	0	0	0	0	0	0	0	0	0	0	0	0	0	0	0	3.70725	0	0	0	lncRNA	3.70725	0.095058	1	H	0.999999	[0.99999867316792301, 1.3268320769635339e-06]
XLOC_010714	0	1.18029	0	0	0	0	0	0	0	0	0	0	0	0	0	0	0	0	0	0	0	0	0	0	0	0	0	0	0	0	7.34561	0	0	0	0	0	0	0	0	lncRNA	7.34561	0.218613	1	H	0.999999	[0.99999867316792301, 1.3268320769635339e-06]
XLOC_010771	0	0	0	0	0	0	0	0	4.10284	0	0	0	0	0	0	0	0	0	0	0	0	0	0	0	0	0	0	0	0	0	0	0	0	0	0	0	0	0	0	lncRNA	4.10284	0.105201	1	H	0.999999	[0.99999867316792301, 1.3268320769635339e-06]
XLOC_010804	0	0	0	0	0.784916	0	0	0	1.6403	0	0	0	0	0	0.196879	0	0.179429	14.8604	0	0	0	0	0	0	0	0	0	1.36819	0	0	0	16.5643	0	0	0	0	0	0	0	lncRNA	16.5643	0.912678	2	H	0.999995	[0.99999545391892652, 4.5460810733766085e-06]
XLOC_010832	0	0.20901	0	0	0	0	0	0	0	0	0	0	0	0	0	0.388912	0.1666	0	0	0	0	0	0	0	0	0	0	4.92268	0	0	0	0	0	0	0	0	0	0	0	lncRNA	4.92268	0.145826	1	H	0.999999	[0.99999867316792301, 1.3268320769635339e-06]
XLOC_010840	2.32228	0	0	0	0	0	0	0	0	0	0	0	0	0	0	0	0	0	0	0	0	0	0	0	3.51206	0	0	0	0	0	0	0	0	0	0	0	0	0	0	lncRNA	3.51206	0.149598	1	H	0.999999	[0.99999867316792301, 1.3268320769635339e-06]
XLOC_010875	0	0	0	0	0	0.980834	0	0	0	0	0	0	0	0	0	0	0	3.78391	0	0	0	0	0	0	0	0	0	0	0	0	0	0	0	0	0	0	0	0	0	lncRNA	3.78391	0.122173	1	H	0.999999	[0.99999867316792301, 1.3268320769635339e-06]
XLOC_010921	0	0	0.386206	0	0	0	0	0	0	0	0	0	0	0	13.6829	0	0	0	0	0	0	0	0	0	0	0	0	0	0	0	0	0	0	0	0	0	0	0	0	lncRNA	13.6829	0.360747	1	H	0.999999	[0.99999867316792301, 1.3268320769635339e-06]
XLOC_010925	0	0	0	16.416	0	0	0	0	0	0	0	0	0.173883	0.099391	0	0	0	0	0	0	0	0	0	0	0	0	0	0	0	0	0	0	0	0	0	0	0	0	0	lncRNA	16.416	0.42793	1	H	0.999999	[0.99999867316792301, 1.3268320769635339e-06]
XLOC_011026	0	4.49276	0.404587	0.029369	0	0	0	0	0.922199	1.38044	0.424643	1.27539	0.023954	0.027384	0	0	0	0.467203	0	0	0.024344	0.078917	0.160422	1.52902	0	0	0	0	3.98164	0	0.731372	1.06708	0	0.037241	0.209595	10.4119	0	0.929286	0.86054	lncRNA	10.4119	0.755622	3	H	0.999984	[0.99998442403371024, 1.5575966289773148e-05]
XLOC_011034	0	0	0	0	0	0	0.814342	0	0	0	0.256907	0.571558	0	0	0.267863	0.284938	0	0.177353	0.400949	0.452649	0	0	0.345082	0.239495	0.07078	0	0.195944	0.155124	0.084522	0.108119	0.272293	7.40785	0.162585	0.300406	0	0.593297	0.13363	0.485047	0.474063	lncRNA	7.40785	0.365508	1	H	0.999999	[0.99999867316792301, 1.3268320769635339e-06]
XLOC_011064	0	0.16241	8.15893	0	3.68099	0	0	0	0	0	7.9698	0	0	0.175708	0	0	3.81894	0.070537	0	16.9946	0	0	0	0	0.056301	3.66635	0	0	0	0	0	0	0	0	0	0.117983	0	0	0	lncRNA	16.9946	1.15058	6	H	0.999374	[0.99937387997406824, 0.00062612002593189777]
XLOC_011102	0	0.217721	0.099433	0	0	1.02945	0	0	0	0	0	0	3.21429	0	0	0.5064	0	0	0	0	0.586318	0.452548	0	0	0	0	1.67154	0	0	0	0	0	0	0	0	0	0	0	0.649943	lncRNA	3.21429	0.216093	1	H	0.999999	[0.99999867316792301, 1.3268320769635339e-06]
XLOC_011149	1.25461	0	0.039677	0	0	0	0	0	0	0	5.13784	0	0	0	0	0	0.831002	0.94331	0	0	0	0	0	0.020381	0.060234	11.2905	0	0.033003	0	0	0	0	0	0.15339	0	10.2243	0	0	0	lncRNA	11.2905	0.768929	3	H	0.999984	[0.99998442403371024, 1.5575966289773148e-05]
XLOC_011236	0	0	0	0	0	0	0	0	0	0.226152	0	4.36453	0	1.05425	0	0	0	0	0	0	0	0	0	6.058	0	0	0	0	0	0	0	0	0	0	0	0	0	0	0	lncRNA	6.058	0.300075	2	H	0.999995	[0.99999545391892652, 4.5460810733766085e-06]
XLOC_011405	0	0	0	16.3401	0	0	0	0	0	0	0	0	0	0	0	0	0	0	0	0	0	0	0	0	0	0	0	0	0	0	0	0	0	0	0.897015	0	0	0	0	lncRNA	16.3401	0.441978	1	H	0.999999	[0.99999867316792301, 1.3268320769635339e-06]
XLOC_011450	0	14.759	0	0	0	0	0	0	0	0	0	0	0	0	0	0	0	0	0	0	0	0	0	0	0	0	0	0	0	0	0	0	0	0	0	0	0	0	0	lncRNA	14.759	0.378437	1	H	0.999999	[0.99999867316792301, 1.3268320769635339e-06]
XLOC_011468	0	0	0	0	0	0	0	0	0	0	0	0	0	0	0	0	10.1226	0	0	0	0	0	0	0	0	6.19858	0	0	0	0	0	0	0	0	0	0	0	0	0	lncRNA	10.1226	0.418491	2	H	0.999995	[0.99999545391892652, 4.5460810733766085e-06]
XLOC_011484	0	0	3.88492	0	0	0	0	0	0	0	0	0	0	0	14.8799	0	0.242161	0	0	0	0	0	0	0	0	0	0	0	0	0	0	0	0	0	0	0	0	0	7.05385	lncRNA	14.8799	0.668227	3	H	0.999984	[0.99998442403371024, 1.5575966289773148e-05]
XLOC_011487	0	0.262132	0	0	0.228507	0	0	28.4799	0	0	0	0	0	0	1.83411	0	0	0	0	0	0	0	0	0	0	0	0	7.36874	0	0	0	0	20.6648	3.08541	0.3473	0	0	0	0	lncRNA	28.4799	1.59669	4	H	0.999947	[0.99994663442434351, 5.3365575656486138e-05]
XLOC_011488	0	0	0	0	0	0	0	0	0	2.65849	0	0	0	0.088522	0	0	0	0	0	0	0	0	0	0.86378	0	0	14.3304	0	0	0	0.181865	0	6.67835	0	0	0	0	0	0	lncRNA	14.3304	0.635934	2	H	0.999995	[0.99999545391892652, 4.5460810733766085e-06]
XLOC_011558	0	0	0	0	0	0	0	0	0	0	0	0	0	15.1069	0	0	0	0	0	0	0	0	0	0	0	0	0	0	0	0	0	0	0	0	0	0	0	0	0	lncRNA	15.1069	0.387357	1	H	0.999999	[0.99999867316792301, 1.3268320769635339e-06]
XLOC_011640	0	6.37064	0	0.057414	0	0	0	0	0	0	1.29707	0	0	0.749451	0	0	0.443708	0.053725	0	0	0	0	0	0	0	0	0	0	0	0	0	0	0.049252	0	0	0	0	0	0	lncRNA	6.37064	0.231314	1	H	0.999999	[0.99999867316792301, 1.3268320769635339e-06]
XLOC_011716	0	0	0	0	0	0	0	0	0	0	0	14.8657	0	0	0	0	0	0	0	0	0	0	0	0	0	0	0	0	0	0	0	0	0	0	0	0	0	0	0	lncRNA	14.8657	0.381171	1	H	0.999999	[0.99999867316792301, 1.3268320769635339e-06]
XLOC_011726	0	0	0	0	0	0	0	0	0	0	0	0	0	0	0	0	0	0	0	21.2609	0	9.3806	0	0	0	0	0	0	0	0	0	0	0	0	0	0	0	0	0	lncRNA	21.2609	0.78568	2	H	0.999995	[0.99999545391892652, 4.5460810733766085e-06]
XLOC_011743	0	0	0	0	0	2.74182	0	0	0	0	0	0	0	0	0	0	0	0	0	0	0	0	0	0	0	0.123829	0	0	0	0	0	0	0	0.358333	0	4.12826	0	0	0	lncRNA	4.12826	0.188519	1	H	0.999999	[0.99999867316792301, 1.3268320769635339e-06]
XLOC_011744	0	0	0	0	0	0	0	0	2.83653	0	0	0	0	0	0	0	0	0	0	0	0	0	0	0	0	0	0	0	0	0	0	0	0	8.82008	0	0	0	0	0	lncRNA	8.82008	0.298888	1	H	0.999999	[0.99999867316792301, 1.3268320769635339e-06]
XLOC_011750	0	0.448683	0.068304	0.208247	0.065188	0	0	0.461631	0.077845	0	0	0	0.056616	0.032361	0	0	0	0	0.073425	0	0.115076	0	0	0	0	0	0	8.23814	0.061913	0	0	0	0.119095	0	0	0	0	0.0969	0	lncRNA	8.23814	0.259575	1	H	0.999999	[0.99999867316792301, 1.3268320769635339e-06]
XLOC_011886	0	0	0	0.451775	0.636392	0	0	2.40353	0	0	0.068043	0	7.86072	8.88102	4.04384	0	0.129313	0	0	0	0	2.22557	0	0	0	0	0	0	0	0	0	0	4.52144	0.047738	0	0.176779	0	0	0.107621	lncRNA	8.88102	0.809071	4	H	0.999947	[0.99994663442434351, 5.3365575656486138e-05]
XLOC_011900	0	0	0	0	0	0	0	3.30584	0	0	0	0	0	0	0	0	0	0	0	0	0	0	0	0	0	0	0	0	0	0	0	0	0	0	0	0	0	0	0	lncRNA	3.30584	0.084765	1	H	0.999999	[0.99999867316792301, 1.3268320769635339e-06]
XLOC_011922	0	0.236977	0.054113	0.604934	0.051645	0	0	0	0	0.054998	0.646055	0	0	0	0.051816	0	9.3502	0.360228	0	0	0	0	0	0	0	0	0	0	0	0	0	0	0	0	0	0.129114	0	0	0	lncRNA	9.3502	0.295899	1	H	0.999999	[0.99999867316792301, 1.3268320769635339e-06]
XLOC_011943	0	0	0	0	0	0	0	0	0	0	0	6.17854	0	0	0	0	0	0	0	0	0	0	0	0	0	0	0	0	0	0	0	0	0	0	0	0	0	0	7.32089	lncRNA	7.32089	0.346139	2	H	0.999995	[0.99999545391892652, 4.5460810733766085e-06]
XLOC_012037	0	0	0.479999	0	0	0.136526	0.046065	0	0.168322	0	4.17084	0	1.59144	0	0	0	0.064443	2.00145	0	1.93575	0	0	0	0	0	0.419284	0	0	0	0	0	0.20657	0	0.071371	0	0	0	0	0	lncRNA	4.17084	0.28954	1	H	0.999999	[0.99999867316792301, 1.3268320769635339e-06]
XLOC_012056	0	0	0	0	1.60782	0	0	0	8.95997	0	0	0	26.066	0	0	0	0	0	0	0	0	0	0	0	0	0	0	0	0	0	0	0	0	0	0	0	0	0	0.407849	lncRNA	26.066	0.949786	2	H	0.999995	[0.99999545391892652, 4.5460810733766085e-06]
XLOC_012092	0.659362	0.528342	0	0.163479	0	13.264	0	0	5.13326	11.9347	11.5231	0	22.3336	0	0.231048	0	6.24687	0	6.57098	0	0.067753	0	0	0	0	0	0	0	0	0.373034	0.07829	0	0	0	0	0.063969	0	0	0	lncRNA	22.3336	2.03005	7	H	0.997858	[0.99785799266923136, 0.0021420073307685311]
XLOC_012365	0	0	0	0	8.52307	0	0	0	0	4.35421	2.1058	0	0	1.7725	0	0	0	0.229534	0	0	0	1.2633	0.027913	0	0	0	0	0.050191	0	0.069965	1.99698	0	0.157816	5.2487	0	3.69532	0	2.85345	13.8047	lncRNA	13.8047	1.18342	5	H	0.999817	[0.99981717836769579, 0.00018282163230428847]
XLOC_012405	0	0	0	0	0	0	0	0	0	0	0	0	0	0	0	0	0	0	0	0	8.67708	0	0	0	0	0	0	0	0	0	0	0	0	0	0	0	0	0	0	lncRNA	8.67708	0.222489	1	H	0.999999	[0.99999867316792301, 1.3268320769635339e-06]
XLOC_012406	0	0	0	0	0	0	0	0	0	0	3.6456	0	0	0	0	0	0	0	0	0	0	0	0	0	0	0	0	0	0	0	0	0	0	0	0	0	0	0	0	lncRNA	3.6456	0.093477	1	H	0.999999	[0.99999867316792301, 1.3268320769635339e-06]
XLOC_012527	0.742916	0.83341	0.253744	0	23.5509	0	0.949712	0	0	0.322362	0	0.233299	0	0	0	0	5.48052	2.7147	2.52309	0.615877	0	0.057743	0	0	0	0	0	0	2.53002	0.588427	1.60543	0.922739	0	0.040873	0	0.050453	2.18182	0	2.25754	lncRNA	23.5509	1.24245	2	H	0.999995	[0.99999545391892652, 4.5460810733766085e-06]
XLOC_012536	0	0.119327	0	3.17529	0	0	0	0	0	0	0	0	0.030114	0.051639	0	0	0	0	0	0	0	0	0	0	0.772159	0	0	0	0.23052	0	0.106091	0	0	0	0	0.05779	0	0	0	lncRNA	3.17529	0.116485	1	H	0.999999	[0.99999867316792301, 1.3268320769635339e-06]
XLOC_012661	0	0	0	0	0	0	0	0	0	0	0	0	0	0	0	0	0	0	0	0	0	0	0	0	0	0	0	0	16.7729	0	0	0	0	0	0	0	0	0	0	lncRNA	16.7729	0.430074	1	H	0.999999	[0.99999867316792301, 1.3268320769635339e-06]
XLOC_012668	0	0	0	0	0	0	0	0	0	0	0	0	0	0	0	0	0	17.5174	0	0	0	0	0	0	0	0	0	0	0	0	0	0	0	0	0	0	0	0	0	lncRNA	17.5174	0.449164	1	H	0.999999	[0.99999867316792301, 1.3268320769635339e-06]
XLOC_012740	0	0	0	0	0	0	0	0	0	0	0	0	0	0	0	0	0	0	0	0	6.13428	0	0	0	0	0	0	0	0	0	0	0	4.00961	0	0	0	0	0	0	lncRNA	6.13428	0.2601	2	H	0.999995	[0.99999545391892652, 4.5460810733766085e-06]
XLOC_012751	0	0	0	0	0	0	0	0	0	0	0	0	0	0	0	0	0	0	0	0	0	0	0	0	3.48403	0	0	0	0	0	0	0	0	0	0	0	0	0	0	lncRNA	3.48403	0.089334	1	H	0.999999	[0.99999867316792301, 1.3268320769635339e-06]
XLOC_012819	0	0	0	0	0	0.206456	0	0	2.38628	0.141868	1.79472	0	0	0.066135	0	0.071091	0	10.9515	0	0	0	0	0	0	0	0	0	2.43826	0	0.080925	0	0	0	0	0	0	0	0	0	lncRNA	10.9515	0.465058	1	H	0.999999	[0.99999867316792301, 1.3268320769635339e-06]
XLOC_012978	0	0	0	0	0	0	0	0	0	0	0	5.20298	0	0	0	0	0	0	0	0	0	0	0	0	0	0	0	0	0	0	0	0	0	0	0	0	0	0	0	lncRNA	5.20298	0.13341	1	H	0.999999	[0.99999867316792301, 1.3268320769635339e-06]
XLOC_012979	0	0	0	0	0	0	0	0	0	0	0	0	0	0	0	0	0	0	0	0	0	0	4.55774	0	0	0	0	0	0	0	0	0	0	0	0	0	0	0	0	lncRNA	4.55774	0.116865	1	H	0.999999	[0.99999867316792301, 1.3268320769635339e-06]
XLOC_013066	0	0	0	0	0	0	10.5574	0	0	0	0	0	0	0	0	0	0	0	0	0	0	0	0	0	0	0	0	0	0	0	0	0	0	0	0	0	0	0	0	lncRNA	10.5574	0.270703	1	H	0.999999	[0.99999867316792301, 1.3268320769635339e-06]
XLOC_013101	0	0	0	0	0	0	0	0	0	0	0	0	0	0	0	0	0	0	0	0	0	0	0	0	0	0	0	0	0	0	0	0	0	12.96	0	0	0	0.096565	0	lncRNA	12.96	0.334783	1	H	0.999999	[0.99999867316792301, 1.3268320769635339e-06]
XLOC_013116	0	12.9384	0	0	0	0	0	0	3.29362	0	0	0	0	0	0	0	0	0	0	0	0	0	0	8.08526	0	0	0	0	0	1.73527	0	0	0	5.68595	0	1.14923	0.073956	0	14.4675	lncRNA	14.4675	1.21613	5	H	0.999817	[0.99981717836769579, 0.00018282163230428847]
XLOC_013131	0	0	0	0	0.226356	0	0	0	0	0	0	0	0	0	0	0	0	0	0.764868	1.15133	0	0	0	0	0	0	0	0	0	0	0	0.796144	0	0	0	6.22491	0	0	0	lncRNA	6.22491	0.234964	1	H	0.999999	[0.99999867316792301, 1.3268320769635339e-06]
XLOC_013383	0	0	0	0	0	0	0	0	0	0	0	0	0	0	0	0	0	0	0	0	0	0	0	0	0	0	13.0062	0	0	0	0	0	0	0	0	0	0	0	0	lncRNA	13.0062	0.333492	1	H	0.999999	[0.99999867316792301, 1.3268320769635339e-06]
XLOC_013428	0	0	0	0	0	0	0	0	0	0	0	0	0	0	0	0	0	0	0	0	0	0	0	0	0	0	0	5.90973	0	0	0	0	0	0	0	0	0	0	0	lncRNA	5.90973	0.151532	1	H	0.999999	[0.99999867316792301, 1.3268320769635339e-06]
XLOC_013429	0	0	0.226009	0	0	0	0	0	0	0	0	0	0	0	0	7.82706	0	0	0	0	0	0	0	0	0	0	0	0	0	0	0	0	0	0	0	0	0	0	0	lncRNA	7.82706	0.206489	1	H	0.999999	[0.99999867316792301, 1.3268320769635339e-06]
XLOC_013488	0	0	0	0.328597	0	4.90181	0	0	0.18425	0	0	0	0	0	0	0	0	0	0	0	0	0	0	0	0	0	0	0	0	0	0	0.180893	0	0	0	0	0	0	0	lncRNA	4.90181	0.143476	1	H	0.999999	[0.99999867316792301, 1.3268320769635339e-06]
XLOC_013606	0	0	0	0.068671	0	0.04997	0	0.091336	0	0	0.062056	0.082836	0	0	0	0.068827	0	0.06426	0	0	0	5.78172	0	0.06942	0.051291	0.045136	0	0	0	0.078348	0	0	0	0.043538	0	0.053742	0	0.031954	0	lncRNA	5.78172	0.170336	1	H	0.999999	[0.99999867316792301, 1.3268320769635339e-06]
XLOC_013610	0	0.169001	0	0	0.147322	0.114155	0	0	0	0	0	0	0	0	0	0	0	0.146798	0	0	0	0	0	0.079294	0	0	0	0	0	0	0	0	0	0	12.3151	0	0	0	0	lncRNA	12.3151	0.332606	1	H	0.999999	[0.99999867316792301, 1.3268320769635339e-06]
XLOC_013647	0	0	0	0	0	0	0	0	0	0	6.93297	0	0	0	0	0	0	0	0	0	0	0	0	0	0	0	0	0	0	0	0	0	0	0	0	20.9651	0	0	0	lncRNA	20.9651	0.715334	2	H	0.999995	[0.99999545391892652, 4.5460810733766085e-06]
XLOC_013649	0.120705	0	0	0	0	0	0	0.139315	5.16841	0	0.189309	0	0	0	0	0	0	0	0	0	0	0	0	0	0	0	0	0	0	0	2.30744	0	0.089854	0	0	0.081973	0	0	0	lncRNA	5.16841	0.207616	1	H	0.999999	[0.99999867316792301, 1.3268320769635339e-06]
XLOC_013756	5.4338	0	0	0	0	0	0	0	0	0	0	0	0	0	0	0	0	0	0	0	0	0	0	0	0	0	0	0	0	0.179327	0	0	0	0	0	0	0	0	0	lncRNA	5.4338	0.143926	1	H	0.999999	[0.99999867316792301, 1.3268320769635339e-06]
XLOC_013775	0	0	0	0	0	0	0	0	13.5569	0	0	0	0	0	0	0	0	0	0	0.689478	0	0	0	0	0	0	0	0	0	0	0	0	0	0	0	0	0	17.3792	0	lncRNA	17.3792	0.810913	2	H	0.999995	[0.99999545391892652, 4.5460810733766085e-06]
XLOC_013828	0	0	0	0	0	0	0	0	0	0	0	0	0	0	0	0	0	0	0	0	0	0	0	0	0	0	0	0	0	0	0.9265	0	0	11.2846	0	0	0	0	0	lncRNA	11.2846	0.313105	1	H	0.999999	[0.99999867316792301, 1.3268320769635339e-06]
XLOC_013831	0	0	0	0	0	0	0	0	0	0	0	0	4.72636	0	0	0	0	0	0	0	0	0	0	0	0	0	0	0	0	0	0	0	0	0	0	0	0.215042	0	0	lncRNA	4.72636	0.126703	1	H	0.999999	[0.99999867316792301, 1.3268320769635339e-06]
XLOC_013835	0	0	0	0	0	0	0	0	0	0	0	0	0	0	0	0	0	0	0	0	0	0	0	0	0	0	0	0	0	0	0	0	0	0	9.2156	0	0	0	0	lncRNA	9.2156	0.236297	1	H	0.999999	[0.99999867316792301, 1.3268320769635339e-06]
XLOC_013865	0	0	0	0	0	0	0	0	0	0	0	0	0	0	0	0	0	0	0	0	0	0	0	4.84571	0	0	0	0	0	0	0	0	0	0	0	14.0372	0	0	0	lncRNA	14.0372	0.484177	2	H	0.999995	[0.99999545391892652, 4.5460810733766085e-06]
XLOC_013890	0	0	0	0	0	0	16.1141	0	0	0	0	0	0	0	0	0	0	0	0	0	0	0	0	0	0	0	0	0	0	0	0	0	0	3.70987	0	0	0	0	0	lncRNA	16.1141	0.508306	2	H	0.999995	[0.99999545391892652, 4.5460810733766085e-06]
XLOC_013909	0	0	0.06065	0	0	0	0	0	0	0	0	0	0	0	0	0	0	0	1.23873	0	0	0	0	0	0	16.2861	0	0	0	0	0	0	0	0	0.043987	0.048237	0	0	0	lncRNA	16.2861	0.453274	1	H	0.999999	[0.99999867316792301, 1.3268320769635339e-06]
XLOC_013999	0.523617	2.44749	3.398	0	0	0	0	0.725218	7.43953	0.181764	0.410611	0.109622	0	0.762593	0	0	0.546246	0	1.15349	0	1.35587	5.61635	0.124096	0	0	0	0	0	0	6.84306	2.52417	3.50193	0	6.68348	15.8892	0.426716	7.56071	0.592004	0	lncRNA	15.8892	1.76451	8	H	0.992699	[0.99269883209900722, 0.0073011679009927707]
XLOC_014001	0.249708	2.33437	0	0	0	0.15768	0.266013	0	6.07507	0.216704	0	0.784162	0	0	0	0.217182	0	0	0	0	0.179612	0	0.394536	1.09527	1.78031	0	0	0.354709	0.386539	20.0253	0	0	0	0	0.154641	0.339161	0	0.100829	0	lncRNA	20.0253	0.900304	2	H	0.999995	[0.99999545391892652, 4.5460810733766085e-06]
XLOC_014005	0	0	0	0	0	0	12.6527	0	0.937155	0	0	0	0	0.129864	0	0	0	0	0	0	0	0	0	0	0	0	0	0	0	0.317815	0	0	0	0	0.397589	0	0	0.129618	0	lncRNA	12.6527	0.373455	1	H	0.999999	[0.99999867316792301, 1.3268320769635339e-06]
XLOC_014060	0	0	0	0	0	0	0	8.595	0	0	0	0	0	0	0	0	0	0	0	0	0	0	0	0	0	0	0	0	0	0	0	0	0	0	0	0	0	0	0	lncRNA	8.595	0.220385	1	H	0.999999	[0.99999867316792301, 1.3268320769635339e-06]
XLOC_014066	0	0	0	0	0	0	0	0	0	0.136142	0.12302	0	0	0	0	0	0	0	0	0	0	0	0	0.068809	0	0	0.140741	0	0	0	0	0	0	0	0	0	0	0.063345	14.4959	lncRNA	14.4959	0.385331	1	H	0.999999	[0.99999867316792301, 1.3268320769635339e-06]
XLOC_014152	0	0	0	0	0	0	0	0	0.645391	0	0	0	0	3.93507	0	0	0	0	0	0	0	0	0	0	0	0	0	0	0	0	0	0	0	0	0	0	6.62759	0	0	lncRNA	6.62759	0.287386	2	H	0.999995	[0.99999545391892652, 4.5460810733766085e-06]
XLOC_014174	0	0	0	0	0	0	0	0	0	0	0	0	0	0	0	9.63842	0	0	0	0	0	0	0	0	0	0	0	0	0	0	0	0	0	0	0	0	0	0	0	lncRNA	9.63842	0.247139	1	H	0.999999	[0.99999867316792301, 1.3268320769635339e-06]
XLOC_014215	0	1.02183	0	0	0	0	0	0	0	0	0	0	0	0	0	0	0	0	0	0	0	0	0	0	0	0	0	0	0	0	0	0	0	0	0	0	9.19559	0	0	lncRNA	9.19559	0.261985	1	H	0.999999	[0.99999867316792301, 1.3268320769635339e-06]
XLOC_014220	0	0	0	0	0	0	0	0	0	0	0	0	0	13.2522	0	0	0	0	0	0	0	0	0	0	0	0	0	0	0	0	0	0	0	0	0	0	0	0	0	lncRNA	13.2522	0.339799	1	H	0.999999	[0.99999867316792301, 1.3268320769635339e-06]
XLOC_014317	0	0	0	0	0	0	0	0	6.25353	0	0	0	0	0	2.33516	0	0	0.193264	0	0	0	0	0	0	0	0	0	0	0	0	7.7148	0	0	0	0	0	0	0	0	lncRNA	7.7148	0.422994	2	H	0.999995	[0.99999545391892652, 4.5460810733766085e-06]
XLOC_014363	0	0	27.5181	14.9962	0	0	0	0	0	0	0	0	0	0	1.14564	0	0	1.51706	0	0	0.33595	0	0	0	0	0	0	0	0	0	0	0	0	0	0	0	0	0	0	lncRNA	27.5181	1.167	2	H	0.999995	[0.99999545391892652, 4.5460810733766085e-06]
XLOC_014366	0	19.212	0	0	0	0	0	0	0	0	0	0	0	0	0	0	0	0	0	0	0	0	0	0	0	0	0	0	0	0	0	0	0	0	0	0	0	0.385967	0	lncRNA	19.212	0.502512	1	H	0.999999	[0.99999867316792301, 1.3268320769635339e-06]
XLOC_014384	0	0	0	0	0	0	0	0	0	0	0	0	0	0	0	0	0	0	0	0	0	0	7.20513	0	0	0	0	0	0	0	0	0	0	0	0	0	0	0	0	lncRNA	7.20513	0.184747	1	H	0.999999	[0.99999867316792301, 1.3268320769635339e-06]
XLOC_014385	0	0	0	0	0	0	0	0	0	0	0	0	0	0	0	0	0	0	0	0	0	0	7.31438	0	0	0	0	0	0	0	0	0	0	0	0	0	0	0	0	lncRNA	7.31438	0.187548	1	H	0.999999	[0.99999867316792301, 1.3268320769635339e-06]
XLOC_014394	0	0	0	0	0	0	0.177373	0	0	3.17888	0	0	0	0	0	0	0	0	0	0	0	0	0	0	0	0	0	0	0	0	0	0	0	0	0	0	0	0	0	lncRNA	3.17888	0.086058	1	H	0.999999	[0.99999867316792301, 1.3268320769635339e-06]
XLOC_014427	0	0	0	0	0	0	0	0	0	0	0	0	0	0	0	0	0	0	0	0	0	8.58718	0	0	0	0	0	0	23.6009	0	0.550958	0	0	0	0	0	0	0	0	lncRNA	23.6009	0.839463	2	H	0.999995	[0.99999545391892652, 4.5460810733766085e-06]
XLOC_014431	0	0	0	0	9.58886	9.3684	0	0	0	0	0	0	0	0	0	0	0	0	0	0	0	0	0	0	5.30532	0	0	0	19.0062	0	0	0	0	0	0	0	0	0	0	lncRNA	19.0062	1.10945	4	H	0.999947	[0.99994663442434351, 5.3365575656486138e-05]
XLOC_014438	0	0	0	0	0	0	0	6.70083	0	0	0	0	0	0	0	0	0	0	0	0	0	0	0	0	0	0	0	0	0	0	0	0	0	0	0	0	0	0	0	lncRNA	6.70083	0.171816	1	H	0.999999	[0.99999867316792301, 1.3268320769635339e-06]
XLOC_014460	0	0	0	0	2.15779	0	0	0	0	0	0	0	0	0	0	0	0	0	0	0	0	0	0	8.32332	0	9.31322	0	0	0	0	0	0	0	0	0	0	6.4802	0	0	lncRNA	9.31322	0.673706	3	H	0.999984	[0.99998442403371024, 1.5575966289773148e-05]
XLOC_014503	0	0	0	0	0	0	0	0	0	0	0	1.05071	0	0	0	0	0	0	12.2407	0	0	0	0	0	0	0	0	0	0	0	0	0	0	0	0	0	0.61414	0	0	lncRNA	12.2407	0.356552	1	H	0.999999	[0.99999867316792301, 1.3268320769635339e-06]
XLOC_014524	0	0	0	0	0	0	0	0	0	0	0	0	0	0	3.2308	0	0	0	0	0	0	4.09502	0	0	0	0	0	0	0	0	0	0	0	0	0.815695	0	0	0	0	lncRNA	4.09502	0.208757	2	H	0.999995	[0.99999545391892652, 4.5460810733766085e-06]
XLOC_014614	0	0.119564	2.62101	0	5.73247	0	0	0	0	0	0	0.13388	19.0999	0	0.104572	0	0	0	0.586979	2.12054	0	0	0.050519	0	0	0	0	0.181678	0	0	0	15.8855	0.095208	0	0	0	0.313011	0	0	lncRNA	19.0999	1.20628	3	H	0.999984	[0.99998442403371024, 1.5575966289773148e-05]
XLOC_014619	0.149005	4.31818	0	0.129303	4.37141	0	0.31747	0	0	0	0	0	0	0	0	0	16.9879	0	0	0	0	0	0	0	0	0	25.8001	24.1294	0.461309	0.590098	0	0	0	0	0	0	0	0	0	lncRNA	25.8001	1.98088	5	H	0.999817	[0.99981717836769579, 0.00018282163230428847]
XLOC_014626	0	0	0	0	0.661177	0	0	0	0	0.35205	0	0	0	0	0.331684	0.352827	0	0	0	0	0	0	0	0	0	0	3.63944	0.288125	0	0	0	0	0	0	0	0	0	0	0	lncRNA	3.63944	0.144238	1	H	0.999999	[0.99999867316792301, 1.3268320769635339e-06]
XLOC_014689	0	0	0	0	0	0	0	0	0	3.6844	0	0	0	0	0	14.3598	0	0	0	0	0.791715	0	0	0	0	0	0	0	0	0	0	0	0	0	0	4.69856	0	0.063492	0	lncRNA	14.3598	0.605076	3	H	0.999984	[0.99998442403371024, 1.5575966289773148e-05]
XLOC_014822	0	0	0	0	0	0	5.2634	0.81465	0	0	0	0	0	0	0	0	0	0	0	0	0	0	0	0	0	0	0	0	0	0	0	0	0	0	0	0	0	0	0	lncRNA	5.2634	0.155847	1	H	0.999999	[0.99999867316792301, 1.3268320769635339e-06]
XLOC_014850	0	0	2.26375	0	0	0	0	2.7199	0	0	0	0	0	0	3.61273	0	0	0	0	0	0	1.37373	0	0	0	0	0	0	0	0	0	0	0	0	0	0	0	0	0	lncRNA	3.61273	0.255644	1	H	0.999999	[0.99999867316792301, 1.3268320769635339e-06]
XLOC_014896	0	1.087	2.97857	0	0.094756	0	13.2539	0	0.113154	0	0	0.121715	0.164592	0.04704	0	0.202261	12.2168	0	0	0	0	0	0	0.051001	0	0	0	0	0	0.115121	0	0	0	0	0.072009	0	0	0	0	lncRNA	13.2539	0.782511	2	H	0.999995	[0.99999545391892652, 4.5460810733766085e-06]
XLOC_014897	0	0.568267	0	0	0	0	0.906595	0	0	7.49095	0.095337	0	0	0.098367	0	0	0	12.2415	0	0	0	0.094494	0.048022	0	0	0	0	0	0.094097	0.120367	0	0	0	0	0.07529	0.165127	0	0	0	lncRNA	12.2415	0.564063	2	H	0.999995	[0.99999545391892652, 4.5460810733766085e-06]
XLOC_014912	0	0	8.28826	0	0	0	0	0	0	0	0	0	14.7502	0	0	0	0	0	0	0	0	0	0	0	0	0	8.06793	0	0.110481	0	0.118641	0	0	0	0	0	0	3.05483	0	lncRNA	14.7502	0.881804	4	H	0.999947	[0.99994663442434351, 5.3365575656486138e-05]
XLOC_014914	0	0	0	0	0	10.2057	8.99416	10.719	0	0	9.26905	0	0	0	0.887542	0	0	0	0	0	0	0	0	0	1.56348	0	0	0	0	0	0	0	0	0	0	0	0	0	0	lncRNA	10.719	1.06767	4	H	0.999947	[0.99994663442434351, 5.3365575656486138e-05]
XLOC_015002	0	0	0	0	0	0	0	0	0	0	0	0	0	0	0	0	0	0	0	0	0	0	0	0	0	11.8247	0	0.149488	0	0	0	0	0	0	0	0	0	0	0	lncRNA	11.8247	0.307032	1	H	0.999999	[0.99999867316792301, 1.3268320769635339e-06]
XLOC_015003	0	0	0.037934	0	0	0	0	0.10255	0	0	0	0.046503	0	0	0	0	0	0	0	0	0	0	0	0	0	0	0	0	0	0.043984	0	5.73008	0	0.024442	0.027512	0	3.04429	0	0	lncRNA	5.73008	0.232238	2	H	0.999995	[0.99999545391892652, 4.5460810733766085e-06]
XLOC_015047	0	0	0	0	25.8519	0	0	0	0.273198	0	0	0	0	0	0	0	0	0	0	0	0	0	0	0	0	0	0	0	0	0	0	0.536443	3.97068	0	0	0	0	0	0	lncRNA	25.8519	0.785443	2	H	0.999995	[0.99999545391892652, 4.5460810733766085e-06]
XLOC_015049	0.298293	7.25026	0.254706	0.086283	0.081029	0.062787	0	0.114761	0	0	0	0	0	0.08045	0	0.259438	0	0	0.2738	0	0	0	0.1571	0	0.064445	0.056713	0	0	0	0	0	0	0	0	0.123153	0	0.060836	0.080298	0.123325	lncRNA	7.25026	0.241735	1	H	0.999999	[0.99999867316792301, 1.3268320769635339e-06]
XLOC_015056	0	0	0	2.81102	0	0	0.530903	0	0.24249	0.864985	0	0	13.9325	0.70565	4.27846	0.216723	16.154	0	0	0	0	0	0	0	0	0	0	10.6188	0	0	0	0	25.5981	0	0	0.169223	15.7032	0.100616	0	lncRNA	25.5981	2.35709	6	H	0.999374	[0.99937387997406824, 0.00062612002593189777]
XLOC_015065	0	0	0	0	0	0	0	0	0	0	0	0	0	0	0	0	0	0	0	0	0	0	0	4.72506	0	0	0	0	0	0	0	0	0	0	0	0	0	0	0	lncRNA	4.72506	0.121155	1	H	0.999999	[0.99999867316792301, 1.3268320769635339e-06]
XLOC_015096	0	0	0	0	0	0	0	0	0	0	0	0.180593	0	0	5.92451	0	0	0	0	0	0	0	0	0	0	0	0	0	0	12.9815	0	0	0	0	0	0	0	0	0	lncRNA	12.9815	0.4894	2	H	0.999995	[0.99999545391892652, 4.5460810733766085e-06]
XLOC_015187	0	0	0	0	0	0	0	0	0	0	11.5932	0	0	0	0	0	0	0	0	0	0	0	0.087157	0	0	0	0	0	0	2.62153	0	0	0	0	0	0	0	0	0	lncRNA	11.5932	0.366714	1	H	0.999999	[0.99999867316792301, 1.3268320769635339e-06]
XLOC_015189	0	0	0	0	0	0	0	0	0	0	0	0	0	0	0	0	0	0	0	0	0	0	0	0	0	0	0	0	0	0	5.77155	0	0	0	0	0	0	0	0	lncRNA	5.77155	0.147989	1	H	0.999999	[0.99999867316792301, 1.3268320769635339e-06]
XLOC_015266	0	7.4934	0	0	0	0	0	0	0	0	0	0	0.171915	0	0	1.69009	2.35297	0	0	0	0	0	0	0	0	0	0	0	0	0	3.83583	0	0	0	0	0	0	0	20.6371	lncRNA	20.6371	0.927725	3	H	0.999984	[0.99998442403371024, 1.5575966289773148e-05]
XLOC_015342	0	0	0	0	0	0	0	0	0	0	0	0	0	0	0	0	0	0	0	0	0	0	0	0	0	0	0	0	0	0	0	0	0	0	0	0	17.3703	0	0	lncRNA	17.3703	0.445392	1	H	0.999999	[0.99999867316792301, 1.3268320769635339e-06]
XLOC_015381	0	0	0	0	0	0	0	0	0	0	0	0	0	0	0	0	0	11.672	0	0	0	0	0	0	0	0	0	0	0	0	0	0	0	0	0.094698	0	0	0	0	lncRNA	11.672	0.301709	1	H	0.999999	[0.99999867316792301, 1.3268320769635339e-06]
XLOC_015383	0	0.093682	0.085569	0	0	0	0	0	0	0.086967	0	0	0	0	0.081936	0	0	0	0.183967	0	0	0	0	0	3.70222	0	0	0	0	0	0	0	0	0	0	0	0	0	0.062147	lncRNA	3.70222	0.110166	1	H	0.999999	[0.99999867316792301, 1.3268320769635339e-06]
XLOC_015673	0	0	0	0	0	0	0	0	0	0	0	0	0	0	10.3684	0	0	0	18.2005	0	0	0	0	0	0	0	0	0	0	0	0	0	0	0	0	0	0	0	0	lncRNA	18.2005	0.732535	2	H	0.999995	[0.99999545391892652, 4.5460810733766085e-06]
XLOC_015780	0	0	0	0	0	0	0	0	0.550651	0	0	0	0	0	0	0	0	0	0	0	0	0	0	0	0	0	0	0	0	0	0	0	0	0	6.4828	0	0	0	0	lncRNA	6.4828	0.180345	1	H	0.999999	[0.99999867316792301, 1.3268320769635339e-06]
XLOC_015815	0	0	0.373218	0	0	0	0	0	0	0	0	0.610038	0	0	15.0096	0	0	0	0	0	0	0	0	0	0	0	0	0	0	0	0	0	0	0	0	0	0	0	0	lncRNA	15.0096	0.410074	1	H	0.999999	[0.99999867316792301, 1.3268320769635339e-06]
XLOC_015856	0.113061	0	0.04827	0	0.092136	0	0	0.8482	0.385087	0.245293	0	0	0	0.160087	0	0.295001	0.084248	0.045904	3.99542	0	0.121985	0	0	6.12444	0.109919	0.09673	0.355012	0.040151	0	0.335811	0.140955	0.108021	0.042082	12.0052	0.105026	0	0	0.136957	0.315518	lncRNA	12.0052	0.675654	3	H	0.999984	[0.99998442403371024, 1.5575966289773148e-05]
XLOC_015892	0	0	0.095184	0.096733	0	0.07039	0	0	0	0	0	0	0	0	0	0	0	0	0	0	0	0	0	0	0	0	0	0	0	0	6.4855	0	0	0	0	0	0	0	0	lncRNA	6.4855	0.173021	1	H	0.999999	[0.99999867316792301, 1.3268320769635339e-06]
XLOC_016030	0	0.243884	0	0	0	0	0	0.301106	0	0	0	0	0	0	0	3.40351	0	0	0	0.216271	0	0	0	0	0	0	0	0	0	0	0	0	0	0	0	0	0	0	0	lncRNA	3.40351	0.106789	1	H	0.999999	[0.99999867316792301, 1.3268320769635339e-06]
XLOC_016034	7.76641	0	0	0	0	0	0	0	3.02315	0	0	0	0	0	1.27	0	0	0	0	0	0	0	0	21.8016	0	0	0	0	0	0	0	0	0	0	0	0	0	0	0	lncRNA	21.8016	0.868235	3	H	0.999984	[0.99998442403371024, 1.5575966289773148e-05]
XLOC_016035	0	0	0	0	0	0	0	0	7.70681	0	0	0	0	0	0.809393	0	0	0	0	0	0	0	0	3.03943	0	0	0	0	0	0	2.46834	0	0	0	0	0	0	0	0	lncRNA	7.70681	0.359589	2	H	0.999995	[0.99999545391892652, 4.5460810733766085e-06]
XLOC_016073	0	0	0	0	0	0	0	0	0	0	0	0	0	0	0.185705	0.197542	0	0	0	0	0	0	0	0	0	0	12.0222	0	0	0	0	0	0	0	0	0	0	0	0	lncRNA	12.0222	0.318089	1	H	0.999999	[0.99999867316792301, 1.3268320769635339e-06]
XLOC_016074	0	0	0	0	0.469275	0	0	2.88009	0	0	0	0	0	0	2.19721	0	0	0	0	0	0	0	0	0	0	28.1371	0	0	0	0	0	0	0	2.53455	0	0	6.3419	0	16.7845	lncRNA	28.1371	1.52166	3	H	0.999984	[0.99998442403371024, 1.5575966289773148e-05]
XLOC_016101	0	3.41025	0	0	0	23.8389	0	0.195832	0	0	0.199581	3.10814	0	0.034321	0	0	0	0	0.467221	0	1.22043	0	0	0	0	0.338717	0	1.86789	0	0	0	13.6171	0	0	0	2.93829	0	0	17.467	lncRNA	23.8389	1.76163	5	H	0.999817	[0.99981717836769579, 0.00018282163230428847]
XLOC_016109	0	0	0	0	0	1.94885	0	0	0	0	6.05047	0	0	0	0	0	2.29974	0	0	0	0	2.3988	0	0	0	18.4833	0	0	0	0	0	0	0	0	0	0	0	0	0	lncRNA	18.4833	0.799517	2	H	0.999995	[0.99999545391892652, 4.5460810733766085e-06]
XLOC_016136	0	0	0	6.53004	0	0	0	0	0	0	0	0	0	0	0	0	0	0	0	0	0	0	0	0	0	0	0	0	0	0	0	0	0	0	0	0	0	0	0	lncRNA	6.53004	0.167437	1	H	0.999999	[0.99999867316792301, 1.3268320769635339e-06]
XLOC_016138	0	0	0.357605	0.181712	0.341291	0	0	0.241686	0	0	8.53882	0	0	0	0	0	0	0	0	0	0	0	0	0	0	0	0	2.37962	0	0	0.174042	6.4021	0	0	0	0	0	0	0	lncRNA	8.53882	0.477356	2	H	0.999995	[0.99999545391892652, 4.5460810733766085e-06]
XLOC_016186	0	0	0	0	0	0	0	0	0	0	0	0	0	0	0	0	0	0	0	0	0	0	0	0	0	0	0	0	0	0	0	0	0	18.4447	0	0	0	0	0	lncRNA	18.4447	0.47294	1	H	0.999999	[0.99999867316792301, 1.3268320769635339e-06]
XLOC_016220	0	0	0	0	0	0	0	6.91531	0	0	0	0	0	0	0	0	0	0	0	0	0	0	0	0	0	0	0	0	0	0	1.21131	0	0	0	0	0	0	0	0	lncRNA	6.91531	0.208375	1	H	0.999999	[0.99999867316792301, 1.3268320769635339e-06]
XLOC_016234	0	0.223057	0	0	5.24999	0	1.77929	0	0	0	0	0	0	0.193057	0	0	0.177797	0	0	0	0	0	0	0	0	0	0	0	0	0	0	0	0	0	0	0	0	0	0	lncRNA	5.24999	0.195467	1	H	0.999999	[0.99999867316792301, 1.3268320769635339e-06]
XLOC_016318	0	0	0	0	0	0.246221	0	0	0	0	0	0	0	0	0	0	0	0	0	0	0	0	0	0	0	0	0	0	0	0	0	3.35288	0	0	0	0	0	0	9.43071	lncRNA	9.43071	0.334098	2	H	0.999995	[0.99999545391892652, 4.5460810733766085e-06]
XLOC_016337	0	0	0	0	0	0	0	0	0	0	0	0	0	0	0	0	0	0	0	0	0	0	0	0	0	0	0	0	0	0	0	0	0	5.92247	0	0	0	0	0	lncRNA	5.92247	0.151858	1	H	0.999999	[0.99999867316792301, 1.3268320769635339e-06]
XLOC_016356	0	0	0	0	0	0	0	0	6.03249	0	15.4287	0	0	0	0	0	0	0	0	0	0	0	0	0	0	0	0	0	0	0	0	0	0	0	0	0	0	0	0	lncRNA	15.4287	0.550287	2	H	0.999995	[0.99999545391892652, 4.5460810733766085e-06]
XLOC_016360	0	0	0	0.109649	0	0	0	0	0	0.877253	0	0	0	0	0	0	0	0	0	1.4665	0	0	0	0.77592	0	0	0	0	3.52074	0	0	0	0.47031	0	0.078252	0	0	0	0	lncRNA	3.52074	0.187144	1	H	0.999999	[0.99999867316792301, 1.3268320769635339e-06]
XLOC_016373	0	0	0	0	0	0	0	0	0	0	0	0	0	0	0	0	0	0	0	0	0	0	0	0	0	0	0	0	0	0	0	0	0	0	21.6438	0	0	0	0	lncRNA	21.6438	0.55497	1	H	0.999999	[0.99999867316792301, 1.3268320769635339e-06]
XLOC_016391	0	0	0	17.682	0	0	0	0	2.58641	0	0.694726	0	0	0	0	0	0	0	0	0	0	0	0	0	0	0	0	0	0	0	0	0.846432	0	0	0	4.21152	0	0	0	lncRNA	17.682	0.667206	2	H	0.999995	[0.99999545391892652, 4.5460810733766085e-06]
XLOC_016399	0	1.79882	0	0	0	0	0	0	0	0	23.2374	0	0	0	0	0	0	0	0	0	0	0	0	0	0	0	0	7.37994	16.3822	0	6.0773	0	0	0	0	0	0	0	0	lncRNA	23.2374	1.40707	4	H	0.999947	[0.99994663442434351, 5.3365575656486138e-05]
XLOC_016459	0	0	0	0	0	0	0	0	0	0	0	0	0	0	0	0	0	0	0	0	0	0	0	0	0	0	0	0	0	0	0	0	0	0	0	0	20.9514	0	0	lncRNA	20.9514	0.537215	1	H	0.999999	[0.99999867316792301, 1.3268320769635339e-06]
XLOC_016472	0	0	0	0	0	0	0	0	0	0	0.13409	0.715964	0	0	0	0	0.318541	0	0	0	0	0	0	0	0	0	0	0	0	0	0	7.8418	0	0	0	0	0	0	0	lncRNA	7.8418	0.231036	1	H	0.999999	[0.99999867316792301, 1.3268320769635339e-06]
XLOC_016487	0	0	0	0	0	0.136401	0	0	0	0	0	0	0	0.043694	0.70646	0.093937	0	20.347	0	0.268608	0	0	0	0	0	0	0	0	0	0	0	0	0	0	0	0	0	0	0	lncRNA	20.347	0.553747	1	H	0.999999	[0.99999867316792301, 1.3268320769635339e-06]
XLOC_016512	0	0	0	0	0	0	0	0	0	0	0	0	0	0	0	0	0	0	0	0	0	0	23.8014	0	0	0	0	0	0	0	0	0	0	0	0	0	0	0	0	lncRNA	23.8014	0.610293	1	H	0.999999	[0.99999867316792301, 1.3268320769635339e-06]
XLOC_016513	0	0	0	0	0	0	0	0	0	4.37495	0	0	0	0	0	0	0	0	0	20.896	0	0	0	0	0	0	0	0	0	0	0	0	0	0	0	0	0	0	0	lncRNA	20.896	0.647972	2	H	0.999995	[0.99999545391892652, 4.5460810733766085e-06]
XLOC_016548	0	1.72674	0	0	0	0	0	0	0.385179	0	0	0	0	0	0	0	0	12.4277	0	0.109374	0	0	0	0	0	0	0	20.0533	0	0	0	0	0	0	0	0	0	0	0	lncRNA	20.0533	0.889802	2	H	0.999995	[0.99999545391892652, 4.5460810733766085e-06]
XLOC_016549	0	0	0	0.367498	0	3.20904	0	0	0	0	0.332098	0	0.299734	0	1.38504	7.36665	0	0.687779	0	0	0	0.329162	0	0	0	0	0	0.902361	0	0	0.351987	0	0	0	0	0	16.324	0	0	lncRNA	16.324	0.809111	3	H	0.999984	[0.99998442403371024, 1.5575966289773148e-05]
XLOC_016611	0	0	0	0	0	0	0	0	0	0.236188	5.549	0	0	0	0	0	0	0	0	0	0	0	0	0	0	0	0	0	0	0	0	0	0	0	0	0	0	0	0	lncRNA	5.549	0.148338	1	H	0.999999	[0.99999867316792301, 1.3268320769635339e-06]
XLOC_016644	0	0	0	0	0	0	0	0	0	0	0	15.1698	0	0	0	0	0	0	0	0	0	0	0	0	0	0	0	0	0	0	0	0	0	0	0	0	0	0	0	lncRNA	15.1698	0.38897	1	H	0.999999	[0.99999867316792301, 1.3268320769635339e-06]
XLOC_016653	0	3.27196	0	0	0.124011	0.288276	0	0	0	0	0	0	0	0	0	0	0	0	0	0	0	0	0	0	0	0	0	0	0	0	0	0	0	0	0	0	0	0	0	lncRNA	3.27196	0.094468	1	H	0.999999	[0.99999867316792301, 1.3268320769635339e-06]
XLOC_016658	0	0	0	0	0	0	0	4.57045	0	0	0.345033	0	1.61932	0	0	0	0	0	0	0	6.20299	0	0	2.50885	0	0	27.6315	1.43751	0	0	0	0	0.065507	0	0	0.059761	1.56138	0	0	lncRNA	27.6315	1.17955	3	H	0.999984	[0.99998442403371024, 1.5575966289773148e-05]
XLOC_016784	0	0	0	0	0	0	0	0	0	0	0	0	0	20.3605	0	0	0	0	0	0	0	0	0	0	0	0	3.98399	0	0	2.1983	0	0	0	0	0	0	0	0	0	lncRNA	20.3605	0.680585	2	H	0.999995	[0.99999545391892652, 4.5460810733766085e-06]
XLOC_016859	26.5848	6.86405	0	0	0	0	4.04582	0	8.37728	0	0	0	0	0	0	0	0	0	0	0	12.0196	0.196791	0.100009	26.5418	0	0	0	0	0	0	0	0	0	0	0	0	0	0	0	lncRNA	26.5848	2.17257	6	H	0.999374	[0.99937387997406824, 0.00062612002593189777]
XLOC_016911	0	0	0	0	0	0	0	0	0	9.81073	0	0	0	0	0	0	0	0	0	0	0	0	0	0	0	0	0	0	0	0	0	0	0	0	0	0	0	0	0	lncRNA	9.81073	0.251557	1	H	0.999999	[0.99999867316792301, 1.3268320769635339e-06]
XLOC_017062	0.371224	6.59368	0	0	0	0	2.10914	0	0	0	0	0	0	2.90349	0	0	0	0	1.24939	9.12976	0	4.4242	0	6.29595	0.561413	0	0	0	0	0	0	8.15756	0	0	0	3.02525	0	0	0	lncRNA	9.12976	1.14926	6	H	0.999374	[0.99937387997406824, 0.00062612002593189777]
XLOC_017073	0	0	0	0	0	0	0	10.722	0	0	0	0	0	0	0	0	0	0	0	0	0	0	0	0	0	0	0	0	0	0	0	0	0	0	0	0	0	0	0	lncRNA	10.722	0.274923	1	H	0.999999	[0.99999867316792301, 1.3268320769635339e-06]
XLOC_017080	0	0	0	0	0	0	0	0	0	0	0	0	0	0	0	0	0	0	0	0	0	0	0	0	0	0	0	0	0	0	0	0	0	0	0	0	0	0	17.5088	lncRNA	17.5088	0.448945	1	H	0.999999	[0.99999867316792301, 1.3268320769635339e-06]
XLOC_017081	0	0	0	0	0	0	0	0	0	0	4.1892	0	0	0	0	0	0	0	0	0	0	0	0	0	0	0	0	0	0	0	0	0	0	0	0	0	0	0	0	lncRNA	4.1892	0.107415	1	H	0.999999	[0.99999867316792301, 1.3268320769635339e-06]
XLOC_017092	0	0	0	0	0	0	0.812463	0	0	0	0	0	0	1.76308	0	0	25.0865	0	0.200012	0	0	0	0	0	24.8569	0	0	0	22.2623	1.4023	0	0	0	0.059943	0	0	0	0	0	lncRNA	25.0865	1.96009	3	H	0.999984	[0.99998442403371024, 1.5575966289773148e-05]
XLOC_017095	0.419731	0	0	0.988628	0	1.4388	0.574892	0	0	0	3.43252	0	0	0	0	0	0.402126	0.04869	0	6.90942	7.76333	0	0	8.28461	0	0	0.107589	0	0	0	1.14625	0	0	0	0.074267	0	0.036687	6.65823	0	lncRNA	8.28461	0.981687	5	H	0.999817	[0.99981717836769579, 0.00018282163230428847]
XLOC_017102	0	0	0	0	0	0	0	0	0	0	0	0	0	0	0	0	0	0	0	0	0	0	0	0	0	0	0	0	0	0	0	0	0	0	0	0	10.4425	0	0	lncRNA	10.4425	0.267756	1	H	0.999999	[0.99999867316792301, 1.3268320769635339e-06]
XLOC_017133	15.5687	0	0	0	0	0	0	0	0	0.278577	0.503452	0	0	0	0	0	0	0	0	0	16.6244	0	0	0	0.52014	0	0	0	0	22.5648	0	0	0	0	0	0	1.27662	0	0	lncRNA	22.5648	1.47017	3	H	0.999984	[0.99998442403371024, 1.5575966289773148e-05]
XLOC_017196	0	4.97385	0	0	0	0	0	0	0	0	1.04307	2.08852	0	0.538112	0	1.15688	10.4071	0	0	28.1183	0	0	0	0	0	0	0	0	0	0	0	0	0	0	0	0	0	0	0	lncRNA	28.1183	1.23913	3	H	0.999984	[0.99998442403371024, 1.5575966289773148e-05]
XLOC_017206	0	0	0	0	0	0	0	0	4.76276	0	0	1.32821	0.513172	0.073332	10.5227	2.36482	0	0	0	0	0	0	0	0	0.822401	0.103389	0	0	0	15.434	6.62898	0	0	0	0	0	0	0	0	lncRNA	15.434	1.09112	4	H	0.999947	[0.99994663442434351, 5.3365575656486138e-05]
XLOC_017212	0.259925	0.161993	0.147963	0.150371	0.706064	0	0	0	0	1.57899	2.58183	0	0	0.035051	0	0	0.064562	0.492487	0.079528	0	0	0	10.0616	0	0	0	0	0	0	0	0	0.662236	0.064497	0	0	0.176519	0	0	0	lncRNA	10.0616	0.441632	1	H	0.999999	[0.99999867316792301, 1.3268320769635339e-06]
XLOC_017246	0	0	0	0	0	0	0	1.10101	0.92832	0.827852	0	15.9768	0	0	0	0	0	0	0	0.79081	0	0	0	0	0	0	0	0	0.738328	0	0	0	0	0	0	0	0	0	0.591587	lncRNA	15.9768	0.537301	1	H	0.999999	[0.99999867316792301, 1.3268320769635339e-06]
XLOC_017313	5.60517	0	0	0	0	0	0	0	0	7.09929	0	0	0	0	0	0	0	0	0	0	0	0	0	0	0	0	0	0	0	0	0	0	0	0	0	0	0	0	0	lncRNA	7.09929	0.325755	2	H	0.999995	[0.99999545391892652, 4.5460810733766085e-06]
XLOC_017328	0	0	0.876838	0	0	0	0	0	0	0.148527	0.268423	1.43322	0	0	0	0	2.4231	0	4.08447	0	0	0	0.135206	0	0	0	0.30709	0	0	0	0.142249	0	0	0.094161	3.28569	0.116229	0	0.069108	0	lncRNA	4.08447	0.343188	2	H	0.999995	[0.99999545391892652, 4.5460810733766085e-06]
XLOC_017505	0	0	0	0	2.06607	1.2007	0	0	0	0	0.497032	0	0	4.10265	0.518229	0	0	1.02936	1.74534	1.05088	2.7354	0.985278	2.75394	0.834021	0.821612	2.5306	0	1.35051	2.9434	1.88257	0	1.81671	0	0	1.17756	0	1.16339	2.30337	0	lncRNA	4.10265	0.910477	1	H	0.999999	[0.99999867316792301, 1.3268320769635339e-06]
XLOC_017561	0	0	1.48782	0	0	0	0	0	0	0	0	0	0	0	0	0	0	0	0	0	0	0	0	0	0	0	0	0	0	0	0	0	0	0	0	0	4.26434	0	0	lncRNA	4.26434	0.147491	1	H	0.999999	[0.99999867316792301, 1.3268320769635339e-06]
XLOC_017610	0	0	0	0	0	20.8028	0	0	0	0	0	0	0	0	0	0	0	0	0	0	0	0	0	0	0	0	0	0	0	0	0	0	0	0	0	0	0	0	0	lncRNA	20.8028	0.533405	1	H	0.999999	[0.99999867316792301, 1.3268320769635339e-06]
XLOC_017617	0	0	0	0	0	0	0	0	0	0	0	0	0	0.212255	0	0	0	0	0	0	0	0	0	0	0	0	0	26.8302	0	0	0	0	0	0	0	0	0	0	0	lncRNA	26.8302	0.693396	1	H	0.999999	[0.99999867316792301, 1.3268320769635339e-06]
XLOC_017622	0	6.00812	0	0.619675	0	0	0	0	8.86028	0	9.51972	0	0.126353	18.778	0	0	0.133028	0	1.47479	0	0	0	0	0	0.115709	0	2.88293	0.253593	0	8.30728	0	0	0	11.6882	0	0	0	0	0	lncRNA	18.778	1.76327	6	H	0.999374	[0.99937387997406824, 0.00062612002593189777]
XLOC_017630	0	0	0	0	0	0	0	0	0	0	0.169624	0	0	0	0	0	0	0	13.3026	0	0	0	0	0	0	0	0.194059	0	0	0	0	0	0	0	0	0	0	0	0	lncRNA	13.3026	0.350417	1	H	0.999999	[0.99999867316792301, 1.3268320769635339e-06]
XLOC_017638	0	0	0	5.84992	5.99307	0	0	6.36601	8.64766	0	0	0	0	0	6.76455	0	0	0	14.3444	0	0.220406	0	0	0	0	0	0	0	0	14.8655	0	0	0	13.6555	0	0	0	0	0	lncRNA	14.8655	1.96685	8	H	0.992699	[0.99269883209900722, 0.0073011679009927707]
XLOC_017654	0	0	0.212546	0	0	0.157182	0	0	0	0	0	0	0	0	0	0	0	0	0	0	0	0	0	0	0.161334	7.24077	0	0	0	0	0	0	9.82077	0	0	0	0	0.10051	0	lncRNA	9.82077	0.453669	2	H	0.999995	[0.99999545391892652, 4.5460810733766085e-06]
XLOC_017659	0	0	0	0	0	0	0	0	0	0	0	0	0	0	0	0	0	0	0	0	0	0	0	0	0	0	0	0	0	0	0	0	0	0	0	0	19.7138	0	0	lncRNA	19.7138	0.505481	1	H	0.999999	[0.99999867316792301, 1.3268320769635339e-06]
XLOC_017675	0.083229	5.29078	0.284269	0.144447	2.67909	0.105111	0.797969	0.144091	2.14634	0	0	0.043561	0	2.64314	0	0.108581	0	0	2.97939	0	0.149663	0.06469	0.082188	0.76662	0	0	0.037334	5.2315	0	0	0.72634	0	0.247825	0.022895	0.025771	0.197827	0.025461	0.016803	2.58073	lncRNA	5.29078	0.708349	2	H	0.999995	[0.99999545391892652, 4.5460810733766085e-06]
XLOC_017676	0	0	0	0	0	0	0.884839	0	0	0	0	0	0	0	6.45165	0	0	0	0	0	0	0	0	0.910797	0	0	0	0	0	0	0	0	0	0	0	0	0	0	0	lncRNA	6.45165	0.211469	1	H	0.999999	[0.99999867316792301, 1.3268320769635339e-06]
XLOC_017837	0	0	0	0	0	0	0	0	0	0	0	0	0	0	0	8.09243	0	0	0	0	0	0	0	0	0	0	0	0	0	0	8.69998	0	0	0	0	0	0	0	0	lncRNA	8.69998	0.430574	2	H	0.999995	[0.99999545391892652, 4.5460810733766085e-06]
XLOC_017847	2.88858	4.28881	0	0	0	0	0	0	0	0	0	0	0	0	0	0	0	0	0	0	0	0	0	0	0	0	0	0	0	0	0	0	0	0	0	0	0	0	0	lncRNA	4.28881	0.184036	1	H	0.999999	[0.99999867316792301, 1.3268320769635339e-06]
XLOC_018021	0	0	0	0	0	0	0	0	17.7714	0	0	0	1.84643	0	1.06652	0	0	0	0	0	0	0	0	0	0	0	0	0	0	0	1.08416	0	0	0	0	0	1.59618	0	0	lncRNA	17.7714	0.599095	1	H	0.999999	[0.99999867316792301, 1.3268320769635339e-06]
XLOC_018047	0	0	0	0	0	0	0	0	1.46344	0	3.53779	0	0	0	0	1.30793	1.12057	19.5382	0	0	0	12.8573	7.72203	24.4053	27.2911	0	0	0	0	0	0	0	0	0	0	0	0	0	0	lncRNA	27.2911	2.54471	6	H	0.999374	[0.99937387997406824, 0.00062612002593189777]
XLOC_018049	0	0	0	0	0	0	0	0	0	0	0	0	0	0	0	0	0	0	0	0	0	0	0	0	0	0	0	0	0	0	3.89866	0	0	0	0	0	0	0	0	lncRNA	3.89866	0.099966	1	H	0.999999	[0.99999867316792301, 1.3268320769635339e-06]
XLOC_018053	0	0.132204	0	0	0.057623	0.04465	0.075327	0	0	0	0.388144	0	0	0	0	0	11.2755	0	0	0.058618	1.01721	0	0	0	0	0	0	2.15951	0	0	1.46925	0	0.052637	0	0.04379	0	0.043263	0.028552	0	lncRNA	11.2755	0.431957	1	H	0.999999	[0.99999867316792301, 1.3268320769635339e-06]
XLOC_018131	0.0974	0	0	0	0	0	0	0	1.70613	0	0.229139	0	0.068936	0	0	0	0	0	2.05627	2.09937	0.210177	0	0	0.384496	0	0	6.11678	7.19456	0	0	9.55259	0	0	0	0.120638	0	0	0	0	lncRNA	9.55259	0.765038	3	H	0.999984	[0.99998442403371024, 1.5575966289773148e-05]
XLOC_018172	0	0	0	0	0	0	0	0	0	0	0	0	0	0	0	0	0	0	0	0	0	0	0	0	0	0	0	0	0	0	0.228843	0	0	0	0	0	13.4768	0	0.341499	lncRNA	13.4768	0.360183	1	H	0.999999	[0.99999867316792301, 1.3268320769635339e-06]
XLOC_018207	0	0	0.401993	0	0	0	0	0	0.458144	0	0.738363	0	0	0	1.15478	0	0	0	0	0	0	0	1.48767	0	0	0	0	0	0	4.19496	0.391292	0	0	0	0	0	0	0	0.29196	lncRNA	4.19496	0.233825	1	H	0.999999	[0.99999867316792301, 1.3268320769635339e-06]
XLOC_018224	0	0	0	0	0	0	0	0	0	0	0	0	0	0	0	0	0	0	0	0	0	0	0	0	28.7969	0	0	0	0	0	0	0	0	0	0.639883	0	0	0	0	lncRNA	28.7969	0.754789	1	H	0.999999	[0.99999867316792301, 1.3268320769635339e-06]
XLOC_018250	0	0	0	0	0	0	0	0	0	0	0	0	0	0	0	0	0	0	23.8802	0	0	0	0	0	0	0	0	0	0	0	0	0	0	0	0	0	0	0	0	lncRNA	23.8802	0.612313	1	H	0.999999	[0.99999867316792301, 1.3268320769635339e-06]
XLOC_018278	0	0	0	0	0	0	2.05242	0	1.534	0	9.75168	0	0	0.070857	0	0	0	0	0.643064	13.0677	0	0	0	20.0508	11.8061	10.0898	0	0	0	0	10.918	0.33468	10.9521	0	0	0	12.9666	0	0	lncRNA	20.0508	2.67277	8	H	0.992699	[0.99269883209900722, 0.0073011679009927707]
XLOC_018281	0	0	0	0	0	0.177431	5.83701	1.29723	5.46883	0	1.10172	0	0	0	0.574354	0	0	10.1535	0	0	0	4.04034	0	0	0	11.6193	0.252086	1.89592	0	0	0	0	0	0	0	0	0.859592	0	0	lncRNA	11.6193	1.10967	5	H	0.999817	[0.99981717836769579, 0.00018282163230428847]
XLOC_018487	4.10504	0	7.61132	0	0	6.36933	0	0	0	0.20357	0	0.122773	0	0	0	0	0	0	0	0	0	0	0	0	0	0	6.52387	0	0	0	1.65721	2.12912	0.349239	0	0	0	0	8.28784	0	lncRNA	8.28784	0.957931	5	H	0.999817	[0.99981717836769579, 0.00018282163230428847]
XLOC_018585	0.150429	0.281255	0.128448	0	0	0.09499	0	0.173622	1.61029	0.130547	0.353892	0.157465	0.319404	0.608568	0.24599	0	0.224186	0.244305	0	0	0.973816	0	0	0.197944	0.292498	0	0.674786	0	0.349289	0	0	0.143724	15.4534	0	2.5153	0.612954	0.092038	0.971864	0	lncRNA	15.4534	0.692334	1	H	0.999999	[0.99999867316792301, 1.3268320769635339e-06]
XLOC_018611	0	0	0	0	0	0	0	0	0	0	0	0	0	0	0	0	0	0	0	0	0	0	0	0	0	0	0	0	0	0	5.95612	0	0	0	0	0	0	0	0	lncRNA	5.95612	0.152721	1	H	0.999999	[0.99999867316792301, 1.3268320769635339e-06]
XLOC_018614	0	0	0	0	0	0	0	0	0	0	0	0	0	0	0	15.1619	0.645467	0	0	0.269285	0.155765	0	0	0	0	0	0	0	0.419024	7.07529	0	0	0	0	0	8.82395	0	0.174884	0	lncRNA	15.1619	0.839118	3	H	0.999984	[0.99998442403371024, 1.5575966289773148e-05]
XLOC_018648	0	0	0	19.0873	0	0	0	0	0	0	0	0	0	0	0	0	0	0	0	0	0	0	0	0	0	0	0	0	0	0	0	0	0	0	0	0	0	0	0	lncRNA	19.0873	0.489417	1	H	0.999999	[0.99999867316792301, 1.3268320769635339e-06]
XLOC_018663	0	13.5339	0	0	0	0	0	0	0	0	0	0	0	0	0	0	0	0	0	0	0.078295	0	0	0	0	0	0.097656	0	0	0.10777	0	0	1.37752	0	0	0.221768	0	0	0.405028	lncRNA	13.5339	0.405691	1	H	0.999999	[0.99999867316792301, 1.3268320769635339e-06]
XLOC_018711	0	0	28.6142	0	0	0	1.62268	0	0	0	0	0	0	0	0	0	0	0	0	0	0	0	0	0	0	0	0	0	0	0	0	0	0	0	0	0	0	0	0	lncRNA	28.6142	0.775303	1	H	0.999999	[0.99999867316792301, 1.3268320769635339e-06]
XLOC_018713	0	0	0	0	0	0	0	0	0	13.3123	0	0	0	0	0	0	0	0	0	0	0	0	0	0	0	0	0	0	4.12963	0	0	0	0	0	0	0	0	0	0	lncRNA	13.3123	0.447228	2	H	0.999995	[0.99999545391892652, 4.5460810733766085e-06]
XLOC_018725	0	0	0	9.44882	0	0	0	5.04157	0	0	0	0	0	0	0	0	0	0	0	0	0	0	0	0	0	0	0	0	0	0	0	0	0	0	0	0	0	0	0	lncRNA	9.44882	0.371548	2	H	0.999995	[0.99999545391892652, 4.5460810733766085e-06]
XLOC_018797	0	0	0	0	0	0	0	0	0	0	0	0	0	0	0	0	0	11.639	0	0	0	0	0	0	0	0	0	0	0	0	0	0	0	0	0	0	0	0	0	lncRNA	11.639	0.298437	1	H	0.999999	[0.99999867316792301, 1.3268320769635339e-06]
XLOC_018818	0	0	0	0	0	0	0	0	0	0	0	0	0	0	0	0	0	0	0	0	0	0	0	0	0	0	0	0	0	0	0	21.0536	0	0	0	0	0	0	0	lncRNA	21.0536	0.539836	1	H	0.999999	[0.99999867316792301, 1.3268320769635339e-06]
XLOC_018917	0	0	0	0	0	0	0	0	0.640295	0	0	0	0	0	0	0	0	0	0	0	0	0	0	0	0	0	0	0	0	0	0	0	4.08162	0	0	0	0	0	0	lncRNA	4.08162	0.121075	1	H	0.999999	[0.99999867316792301, 1.3268320769635339e-06]
XLOC_018925	3.37686	0.526138	2.88343	0	0	1.42157	0	0	1.64309	2.44211	0	0.589134	0.398336	0	2.30084	12.2375	0.838761	0.457016	0	0	0	0	0	0	0	0	0	0.799469	0	0	0	0	0	0	0	0	1.03305	0	0	lncRNA	12.2375	0.793521	2	H	0.999995	[0.99999545391892652, 4.5460810733766085e-06]
XLOC_018935	0	0	0	0	0	0	0	0	0	0	0	0	0	0	10.5121	0	0	0	0	0	0	0	0	0	0	0	0	0	0	0	0	12.1242	0	0	0	0	0	0	0	lncRNA	12.1242	0.580418	2	H	0.999995	[0.99999545391892652, 4.5460810733766085e-06]
XLOC_018997	0	0	0	0	0	0	0	0	0	0	0	0	0	0	0	0	0	8.44109	0	0	0	0	0	0	0	0	0	0	0	0	0	0	0	0	0	0	0	0	0	lncRNA	8.44109	0.216438	1	H	0.999999	[0.99999867316792301, 1.3268320769635339e-06]
XLOC_019015	0	3.88192	0	0	0	0	0	0	0	0	0.232594	0	0	0	0	0	0	0	0	0	0	0	0	0	0	0	0	0	0	0	0	0	0	0	0	0	0	0	0	lncRNA	3.88192	0.1055	1	H	0.999999	[0.99999867316792301, 1.3268320769635339e-06]
XLOC_019046	0	0	0	0	0	0	0	6.80189	0	0	0	0	0	0	0	0	0	0.299093	0	0	0	0	0	0	0	0	0	0	0	0	0	0	2.46769	0	0	0	0	0	0	lncRNA	6.80189	0.245351	1	H	0.999999	[0.99999867316792301, 1.3268320769635339e-06]
XLOC_019052	0	0	0	0	0	0	0	0	0	0	0	0	0	0	0	0	0	0	0	0	0	0	7.63754	0	0	0	0	0	0	0	0	0	0	0	0	0	0	0	0	lncRNA	7.63754	0.195834	1	H	0.999999	[0.99999867316792301, 1.3268320769635339e-06]
XLOC_019116	0	0	0	0	0	0	4.72159	0	0	0	11.7637	0	0	0	0	0	0	0	0	0	0	0	0	0	0	0	0	0	0	0	0	0	0	0	0	0	0	0	0	lncRNA	11.7637	0.4227	2	H	0.999995	[0.99999545391892652, 4.5460810733766085e-06]
XLOC_019126	0	0.744032	0	0	0	0	2.49371	0.486319	1.23012	0	0	2.98942	6.72648	8.67456	0	0	0	0	0.687568	0	7.03806	17.8304	0	0	0	1.30845	0.042002	0	2.97132	0	1.12845	3.84679	1.91682	17.4894	0	0	0	0	0	lncRNA	17.8304	1.98985	6	H	0.999374	[0.99937387997406824, 0.00062612002593189777]
XLOC_019149	0.158882	0	0	0	0	0	0	0	0	0	0	0	0	0	0	0	0	5.5477	0	0	0	0	0	0	0	0	0	0	0	0	0	0	0	0	0	0.755296	0	0	0	lncRNA	5.5477	0.165689	1	H	0.999999	[0.99999867316792301, 1.3268320769635339e-06]
XLOC_019150	0	0	0	0	0	0	0	0	0	0	0	0	0	0	0	0	0	0	0	0	0	0	0	0	0	0	0	0	11.1123	0	0	6.85867	0	0	0	0	0	0	0	lncRNA	11.1123	0.460795	2	H	0.999995	[0.99999545391892652, 4.5460810733766085e-06]
XLOC_019152	0.062659	4.33463	0	0	0.051062	0.039567	0	0	0	0	0	0	0.9313	0.025349	0	0.435977	0	0	0	0	0	0	0	0	0	0	0	0	0	0.062036	0	0	0	0	0	0	0	0	0	lncRNA	4.33463	0.152374	1	H	0.999999	[0.99999867316792301, 1.3268320769635339e-06]
XLOC_019169	0	0	0	0	0	0	0	3.51897	0	0	0	0	0	0	0	0	0	0	0	0	0	0	0	0	0	0	0	0	0	0	0	0	0	0	0	0	0	0	0	lncRNA	3.51897	0.09023	1	H	0.999999	[0.99999867316792301, 1.3268320769635339e-06]
XLOC_019251	0	0	0	0	0	0	0	0	0	0	0	0	0	0	0	0	0	0	0	0	0	0	0	0	0	0	0	0	0	0	5.87523	0	0	0	0	0	0	0	0	lncRNA	5.87523	0.150647	1	H	0.999999	[0.99999867316792301, 1.3268320769635339e-06]
XLOC_019291	0	0.209109	0	0	0	0	0	0.258172	0	0	0	0	0	0	0	0	0	0	0	0	0	0	0	0	0	28.7062	0	0	0	0.221462	0	0	0	0	0	0	0	0	0	lncRNA	28.7062	0.753717	1	H	0.999999	[0.99999867316792301, 1.3268320769635339e-06]
XLOC_019304	0	0	0	0	0	0	0	3.53132	0	0	0	0	0	0	0	0	0	0	0	0	0	0	0	0	0	0	0	0	0	0	0	0	0	0	0.315796	0	0	0	0	lncRNA	3.53132	0.098644	1	H	0.999999	[0.99999867316792301, 1.3268320769635339e-06]
XLOC_019313	0.161822	0.605113	0	0	0	0	0	0	0	12.9199	0	14.3983	0	0	0	0	4.82331	0	0	0	7.44939	0	0	0	0	0	26.1321	0.919472	0	7.04943	1.74848	0	0	0	9.82105	0.879169	5.14848	0	0	lncRNA	26.1321	2.36041	8	H	0.992699	[0.99269883209900722, 0.0073011679009927707]
XLOC_019404	0	0	0	0	0	0	2.52991	0	0	0.772858	0	0	0	0	0	0	0	0	0	0	0	0	0	0	0	0	0	0	0.076587	8.81716	0.657947	0	0	0	0	0	0	0	0	lncRNA	8.81716	0.329602	1	H	0.999999	[0.99999867316792301, 1.3268320769635339e-06]
XLOC_019408	0	0	0	0	0	0	0	0	0.629262	0	0.63384	0	0	0.915582	0	0	0	0	0.445148	0	0	0	0	0	0	0	0	0	0	0	0.26872	0	6.85931	0	0	0	4.35193	0	0	lncRNA	6.85931	0.361636	2	H	0.999995	[0.99999545391892652, 4.5460810733766085e-06]
XLOC_019431	0	0	0	0	0	0	0	0	0	0	0	0	0	11.3323	0	0	0	0	0	0	0	0	0	0	0	0	0	0	0	0	0	0	0	0	0	0	0	7.15581	0	lncRNA	11.3323	0.474053	2	H	0.999995	[0.99999545391892652, 4.5460810733766085e-06]
XLOC_019480	0	0	20.9486	0	0	0	0	0	0	0	0	0	0	0	0	0	0	0	0	0	0	0	0	0	0	0	0	0	0	0	0	0	0	0.158797	0	0	0	0.23309	0	lncRNA	20.9486	0.547193	1	H	0.999999	[0.99999867316792301, 1.3268320769635339e-06]
XLOC_019495	0	0	0	0	0	0	0	0	0	0	0	0	0	0	0	0	0	0	0	0	0	0	0	0	0	0	0	0	0	0	0	10.4918	0	0	0	0	0	0	0	lncRNA	10.4918	0.269021	1	H	0.999999	[0.99999867316792301, 1.3268320769635339e-06]
XLOC_019540	0	0	0	0	0	0	0	4.03015	0	0	0	0	0	0	0	0	0.600444	0	0	0	0	0	0	0	0	0	0	0	0	0	0	0	0	0	0	0	0	0	0	lncRNA	4.03015	0.118733	1	H	0.999999	[0.99999867316792301, 1.3268320769635339e-06]
XLOC_019550	6.06533	1.26003	0.383634	1.36457	2.01373	0.709261	0.239311	1.03711	0	0.584853	1.58544	1.41089	0.317986	0.09088	0.367346	0	0.502179	0	1.44338	11.9186	0	0	0.266199	3.6457	0.582399	0.512518	0.201537	0.159552	0.173869	0	0.373421	3.64868	1.17058	1.6067	0.139118	0	0	0.362831	0	lncRNA	11.9186	1.13173	4	H	0.999947	[0.99994663442434351, 5.3365575656486138e-05]
XLOC_019664	0	0	0	0	0	0	23.0748	0	0	0	0	0	0	0	0	0	0	0	0	0	0	0	0	0	0	0	0	0	0	0	0	0	0	0	0	0	0	0	0	lncRNA	23.0748	0.591662	1	H	0.999999	[0.99999867316792301, 1.3268320769635339e-06]
XLOC_019678	0.13991	0	0	0	0.114016	0.088348	0	0	0	0	0	3.80781	0	0	0	0	0	0	0	0	0	0	0	0	0	0	0	0	0	0	0	0.133674	0	0	0	0	0	0	0.086766	lncRNA	3.80781	0.112065	1	H	0.999999	[0.99999867316792301, 1.3268320769635339e-06]
XLOC_019765	0	0	0	0	0	0	0	0	0	0.623724	1.97262	0	0	0	4.99495	0	0	0	4.61793	0	0	0	0	0	0	6.35401	0	3.06281	0	0	0	0.34334	0	0	0	0	0	0.145105	0	lncRNA	6.35401	0.567038	4	H	0.999947	[0.99994663442434351, 5.3365575656486138e-05]
XLOC_019766	0	0	0	0	0	0	0	0	0	0	0	0	0	0	0	0	0	8.44574	0	0	0	0	10.6816	2.281	0	0	0	5.17102	0	0	0	0	0	0	0	0	0	0	0	lncRNA	10.6816	0.681521	3	H	0.999984	[0.99998442403371024, 1.5575966289773148e-05]
XLOC_020001	0	1.37422	0	0	0	0	0	0	0	0	0	0	0	0	4.6741	1.27852	0	0	0	0	0	0	0	0	0	0	0	0	0	0	0	0.468158	0	0	0	0	0	0	0	lncRNA	4.6741	0.199872	1	H	0.999999	[0.99999867316792301, 1.3268320769635339e-06]
XLOC_020005	0	0.139649	0	0	0	0	0	0	0	0.129638	1.40572	0	0	0.120867	3.41988	0	0	0.121302	0	0	0	0	0	0	0	0	0	0	12.6025	0	0	0	0	0	0	0.101448	0	0	0	lncRNA	12.6025	0.46259	2	H	0.999995	[0.99999545391892652, 4.5460810733766085e-06]
XLOC_020060	3.32533	0	3.54929	0.721409	0	0	0	0	0	0	0	1.74043	0	0	0.679719	0.723047	0	0	0	0	0	0.646155	0	0	0	2.37085	0	0	0	0	0	0	0	0	0.514836	0	0	0	0.515556	lncRNA	3.54929	0.379144	2	H	0.999995	[0.99999545391892652, 4.5460810733766085e-06]
XLOC_020155	0	0	0	0	0	21.7356	10.334	0	0	0	0	0	20.597	0.126594	1.79096	0	0	6.86069	0	0	0	22.1329	6.30375	0	0	0	0	0	0	0	0	0	0	0	0	0	0	0	0	lncRNA	22.1329	2.30465	6	H	0.999374	[0.99937387997406824, 0.00062612002593189777]
XLOC_020179	0	0	0	0	0	0	9.8358	0	0	0	0	0	0	0	7.00984	0	0	0	0	0	0	0	0	0	0	0	0	0	0	0	0	0	0	0	0	0	0	0	0	lncRNA	9.8358	0.431939	2	H	0.999995	[0.99999545391892652, 4.5460810733766085e-06]
XLOC_020198	0	0	0	0	0	0	0	0	0	0	0	0	0	0	0	0	0	0	0	0	0	0	0	0	3.18501	0	0	0	0	0	0	0	0	0	0	4.55076	0	0	0	lncRNA	4.55076	0.198353	2	H	0.999995	[0.99999545391892652, 4.5460810733766085e-06]
XLOC_020294	1.01739	5.46883	0.86873	0.551791	0.103637	0.722747	1.62574	1.02747	1.60887	0.551827	2.19401	0.532489	0.270027	0.205795	0.415923	2.98644	0.189529	0	0.350196	0.632563	0.365899	0.691924	0	1.84078	0.494561	0	0.114094	0.722601	1.47646	0.251821	0.845603	0	0.56802	1.67923	0.94509	0.604562	0.622481	3.6973	0.078868	lncRNA	5.46883	0.931367	2	H	0.999995	[0.99999545391892652, 4.5460810733766085e-06]
XLOC_020327	0	0	0	0	0	0	0	0	0	0	3.61878	0	0	0	23.8623	0	1.95168	0	0	0	0	0	0	0	0	0	0	0	2.12372	0	0	0	0	0	0	0	0	0	0.077347	lncRNA	23.8623	0.811125	2	H	0.999995	[0.99999545391892652, 4.5460810733766085e-06]
XLOC_020340	0	0.65397	0	0	0	0	0	0	0	3.03546	0	0	0	0	0.571971	0	0	0	0	0	0	0	0	0.306837	0	0.399005	0	0	11.3703	0	0.581431	0	0	0.384876	0	0	0	0	0	lncRNA	11.3703	0.443687	2	H	0.999995	[0.99999545391892652, 4.5460810733766085e-06]
XLOC_020342	0	0	10.7499	0	0.306252	1.77979	0	0	0	0.163067	0.294699	4.52388	0	0	0	0	0	0	0	0	0	0	0	0	0	0	0	0	0	0	1.40557	0	0	4.75543	0.814559	0	0	0	0	lncRNA	10.7499	0.63572	3	H	0.999984	[0.99998442403371024, 1.5575966289773148e-05]
XLOC_020369	0	0	0	0	0.301977	0	0.845904	0	0	5.42094	0	0	0	0	1.60146	0.59854	0.039446	13.3257	1.9922	0.043885	0	0	0.710938	0	0	0	0.047492	0.075197	0	0	1.05596	0	0.118221	0	10.8185	0	0	0.021375	7.74767	lncRNA	13.3257	1.14783	4	H	0.999947	[0.99994663442434351, 5.3365575656486138e-05]
XLOC_020370	0	0	0	0	0	0	0	0	0	0	0	0	0	0	10.6066	0	0	0	0	0	0	0	0	0	0	0	0	0	0.803236	0	0	0	0	0	0	0	0	0	0	lncRNA	10.6066	0.29256	1	H	0.999999	[0.99999867316792301, 1.3268320769635339e-06]
XLOC_020371	0	0	0	0	0	0	0	0	0	0	0	0	0	0	0	0	0	0	3.73107	0	0	0	0	0	0	0	0	0	0	0	0	0	0	0	0	0	0	0	0	lncRNA	3.73107	0.095668	1	H	0.999999	[0.99999867316792301, 1.3268320769635339e-06]
XLOC_020429	0	15.5433	0	0	0	0	0	0	0	0	0	0	0	0	0	0	0	0	0	0	0	0	0	0	0	0	0	0	0	0	0	0	0	0	0	0	0	0	0	lncRNA	15.5433	0.398546	1	H	0.999999	[0.99999867316792301, 1.3268320769635339e-06]
XLOC_020433	0	0	0	0	0	0	0	0	0	0	1.25415	0	0	0	0	2.43424	0	0	0	0	0	0	0	0.175373	0	0	0	0	0	0	0	0	0	0	0	11.9473	3.66946	13.8843	0	lncRNA	13.8843	0.85551	3	H	0.999984	[0.99998442403371024, 1.5575966289773148e-05]
XLOC_020484	0	0	0	0	0	0	0	0	0	0	0	0	0	0	0	18.9325	0	0	0	0	0	0	0	0	0	0	0	0	0	0	0	0	0	0	0	0	0	0	0	lncRNA	18.9325	0.48545	1	H	0.999999	[0.99999867316792301, 1.3268320769635339e-06]
XLOC_020495	0	5.21756	0	0	0	4.42588	0.138271	6.14212	0	3.71714	0	1.90213	0.091865	0	3.39598	0.112889	0	0	0	1.39881	0.280082	0	0	0	0	0	0.58223	2.85781	0	0	0	0.86807	0	0.071411	10.5299	0	0	0	0.482961	lncRNA	10.5299	1.08244	6	H	0.999374	[0.99937387997406824, 0.00062612002593189777]
XLOC_020500	0	0	0	0.814555	0	1.29837	0.095235	0	0	0	0	0.046789	0	0	0	0	0.033307	0.036297	0	0	2.25059	0.521132	0	0	0	0	1.24314	0	0	0	7.09588	0	0	0	0	0.030356	0	0	0	lncRNA	7.09588	0.345273	1	H	0.999999	[0.99999867316792301, 1.3268320769635339e-06]
XLOC_020510	0.28045	2.52813	0.461835	0.1043	0.032649	0	0	0	1.73499	0.017384	3.1889	0.356475	0.014178	1.13457	0	2.99672	4.14972	0	0	0	0.720443	3.16071	0	3.86606	2.27214	0	0.287548	0	2.51173	0	0.216445	2.31584	0	0	2.27024	0	1.02954	0.032355	0	lncRNA	4.14972	0.914958	4	H	0.999947	[0.99994663442434351, 5.3365575656486138e-05]
XLOC_020532	12.4405	0.884882	0.115464	0	0	0	0	0	0.789551	0	0	0	0.669938	0	0	0.470436	0	0	0	0	2.04254	0.210204	0.053413	0.177934	0.350573	0	0	0	0.523299	0.803274	0.22478	2.71309	0	0	0	1.65297	0	0	0.083859	lncRNA	12.4405	0.620685	1	H	0.999999	[0.99999867316792301, 1.3268320769635339e-06]
XLOC_020613	1.61989	0	0.345797	0	0	0	0.215708	0.467411	0.788196	5.2717	0	0	0	0.081917	2.64892	0	1.35795	0.493272	0	0	0	0.472148	0	0.088814	0.524958	4.38871	0	0	0	0	0	0	0	0	0	0	0	0	0	lncRNA	5.2717	0.481164	2	H	0.999995	[0.99999545391892652, 4.5460810733766085e-06]
XLOC_020631	0	0	0	0	0	0	0	10.4406	0	0	0	0	0	0	0	0	0	0	0	0	0	0	0	0	0	0	0	0	0	0	0	0	0	0	0	0	0	0	0	lncRNA	10.4406	0.267709	1	H	0.999999	[0.99999867316792301, 1.3268320769635339e-06]
XLOC_020642	4.98099	0	0	0	0	0	0	0	1.9389	0	0	0	0.564057	0	5.2129	0	1.03925	0	4.20624	0	0	0	0	0	0	2.15917	0	0	0.154208	0	0	0	0	0	7.03305	0	2.43805	0	0	lncRNA	7.03305	0.762226	4	H	0.999947	[0.99994663442434351, 5.3365575656486138e-05]
XLOC_020734	0	0	0.248153	0	0	1.65162	0	0	0	0	0	0	0	0	0	0	0	2.07671	0.800269	0	0	0.225884	0	0	9.87017	0.099456	0	0.082565	0	0	0	0	0	0	1.90776	0	0	0	0	lncRNA	9.87017	0.434938	1	H	0.999999	[0.99999867316792301, 1.3268320769635339e-06]
XLOC_020758	0	0	0.101103	0	0	0	0	0	0	0	0.092851	0	0	0	0	0	0	0	0	0.785258	0	0	0	0	0	0.067535	0	5.0458	0	0	0	0	0	0	0	0	0	0	0	lncRNA	5.0458	0.156219	1	H	0.999999	[0.99999867316792301, 1.3268320769635339e-06]
XLOC_020776	1.08801	1.01712	0	0.944148	1.7733	0.687036	1.15906	1.25576	1.0588	2.83263	0.853201	3.4167	1.54011	0.44016	2.66876	2.83887	0	2.65048	0	0.901961	3.13037	0	0.859524	0	0	0	0.976107	0	0.842102	0	0	0	0	0.598598	1.34759	0.738887	0	0.439326	0	lncRNA	3.4167	0.92458	2	H	0.999995	[0.99999545391892652, 4.5460810733766085e-06]
XLOC_020819	0	0	0	0	0	0	0	0	3.07277	0	0	0	0	0	0	0	0	0	0	6.663	0	0	0	0	0	0	0	0	3.55475	0	0	0	0	0	0	0	0	0	0	lncRNA	6.663	0.340782	3	H	0.999984	[0.99998442403371024, 1.5575966289773148e-05]
XLOC_020826	0	0	0	0	0	0	0	0	0	0	0	0	0	0	3.92957	0	0	0	0	0	0	0	0	0	0	0	0	0	0	0	0	0	0	0	0	0	0	0	0	lncRNA	3.92957	0.100758	1	H	0.999999	[0.99999867316792301, 1.3268320769635339e-06]
XLOC_020827	0	0	0	0	0	0	0	0	0	0	0	0	0	0	8.78993	0	0	0	0	0	0	0.64276	0	0	0	0	0	0	0	0	0	0	0	0	0	0	0	0.333919	0	lncRNA	8.78993	0.250426	1	H	0.999999	[0.99999867316792301, 1.3268320769635339e-06]
XLOC_020828	0	0	0	0	0	0	0	0	0	0	0	0	0	0	0	0.764431	0	0	0	0	17.8594	0	20.2226	0	0.569661	0	0	0	0	0	0	0	0	0	5.85126	0	0	0	0	lncRNA	20.2226	1.1607	3	H	0.999984	[0.99998442403371024, 1.5575966289773148e-05]
XLOC_020953	0	0.96382	0	0	0	0	0	0	4.01326	0	0	0	0	0	0	0	0	0	0	0	0	0	0	0	0	0	0	0	0	0	0	0	0	0	0	0	0	0	0	lncRNA	4.01326	0.127617	1	H	0.999999	[0.99999867316792301, 1.3268320769635339e-06]
XLOC_020954	0	0	0.796312	0	0	0	0	0	7.26033	0	0	0	0	0	0	0	0.694918	2.52427	0	0	0	0	0	0	0	0	0	0	0	0	0	9.50411	0	0	0	0	0	0	0	lncRNA	9.50411	0.532819	2	H	0.999995	[0.99999545391892652, 4.5460810733766085e-06]
XLOC_021001	0	0	0	0	0	0	0	0	0	0	0	3.29323	0	0	0	0	0	0	0	0	0	0	0	0	0	0	0	0	0	0	0	0	0	0	0	0	0	0	0	lncRNA	3.29323	0.084442	1	H	0.999999	[0.99999867316792301, 1.3268320769635339e-06]
XLOC_021110	0	0	0	0	0	0	0	0	0	0	0	0	0	0	0	0	0	0	0	0	0	0	0	0	0	0	0	0	0	0	3.43264	0	0	0	0	0	0	0	0	lncRNA	3.43264	0.088017	1	H	0.999999	[0.99999867316792301, 1.3268320769635339e-06]
XLOC_021147	0	0	0	0	0	0	0	0	5.45493	0	0	0	0	0	0	0	0	0	0	0	0	0	0	0	0	0	0	0	0	0	0	0	0	0	0	0	0	0	0.226711	lncRNA	5.45493	0.145683	1	H	0.999999	[0.99999867316792301, 1.3268320769635339e-06]
XLOC_021172	0	6.99169	0	0	0	0	0	0	0	4.42534	0	0	0	0	0	0	0	0	0	0	0	0	0	12.078	0	0	0	0	0	0	0	0	2.02453	0	4.8422	0	0	0	0	lncRNA	12.078	0.778506	4	H	0.999947	[0.99994663442434351, 5.3365575656486138e-05]
XLOC_021189	0	0	0	0	0	0	0	0	0	0	0	0	0	0	0.19708	0	0	0	0	0	0	0	0	24.9511	0	0	0	0	0	0	0	0	0	0	0	0	0	0	0	lncRNA	24.9511	0.644825	1	H	0.999999	[0.99999867316792301, 1.3268320769635339e-06]
XLOC_021273	0	0	0	0	0	0	0	0	0	0	0	0	0	0	0	0	0	0	0	15.274	0	0	0	0	0	0	0	0	0	0	0	0	0	0	0	0	0	0	0	lncRNA	15.274	0.391641	1	H	0.999999	[0.99999867316792301, 1.3268320769635339e-06]
XLOC_021302	0	0	0	0	0	0	3.72866	0	5.26403	0	0	0	0	0	0.520324	0	0	0	0	0	5.49292	0	0	0	0	0	0	0	0	0	0	0	0.236866	0	0	0	0	0	0	lncRNA	5.49292	0.390841	3	H	0.999984	[0.99998442403371024, 1.5575966289773148e-05]
XLOC_021359	0	0	0	0	0	0	0	6.42858	0	0	0	0	0	0	0	0	0	1.50761	0	0	0	0	0	0	15.844	0	0	0	0	0	0	0	0	0	0	0	0	0	0	lncRNA	15.844	0.60975	2	H	0.999995	[0.99999545391892652, 4.5460810733766085e-06]
XLOC_021411	0	0	0	0	0	0	0	0	0	0	0	15.999	0	0	0	0	0	0	0	0	0	0	0	0	0	0	0	0	0	0	0	0	0	0	0	0	0	0	0	lncRNA	15.999	0.41023	1	H	0.999999	[0.99999867316792301, 1.3268320769635339e-06]
XLOC_021522	0	0.1313	0	0	0	0	8.97735	0	0	0	0	0	0	0	0	0	6.43647	0	5.22122	0	0	0	0	0	0	0	1.19705	0	0	0	0	0	0	0	0	0	0.042967	0	0	lncRNA	8.97735	0.564265	3	H	0.999984	[0.99998442403371024, 1.5575966289773148e-05]
XLOC_021593	0	0	0.230531	0	0	0	0	0	0	0	0	0	23.3121	0	0	0	0	0	0	0	0	0	0	0	0	0	0	0	0	0	0	0	0	0	0	0	0	0	0	lncRNA	23.3121	0.603657	1	H	0.999999	[0.99999867316792301, 1.3268320769635339e-06]
XLOC_021638	0	0	0	0	0	0	0	0	0	0	0	0	0	0	0	0	0	0	0	0	0	0	0	0	0	0	0	0	0	0	0	0	0	0	0	0	6.85737	0	0	lncRNA	6.85737	0.17583	1	H	0.999999	[0.99999867316792301, 1.3268320769635339e-06]
XLOC_021706	0	0	0	0	0	0	1.88401	0	0	0	0	0	0	0	5.30198	0	0	0	0	0	0	0	0	0	0	0	0	0	0	0	0	0	0	0	0	0	0	0	0	lncRNA	5.30198	0.184256	1	H	0.999999	[0.99999867316792301, 1.3268320769635339e-06]
XLOC_021833	0	0	0	0	0	0	0	0	0	0	0	0	0	0	0	0	0	0	4.11108	0	0	0	0	0	0	0	0	0	0	0	0	0	0	0	0	0	0	0	0	lncRNA	4.11108	0.105412	1	H	0.999999	[0.99999867316792301, 1.3268320769635339e-06]
XLOC_021834	0	0	0	0	0	0	0	0	0	0	2.22797	0	0	0	0	0	0	0	4.17257	0	16.2125	0	0	0	0	0	2.03914	2.15244	0	0	0	4.88608	0	0.729458	0	1.28631	0	0	0	lncRNA	16.2125	0.864269	3	H	0.999984	[0.99998442403371024, 1.5575966289773148e-05]
XLOC_021848	0	0.081041	0.518156	0.075227	0	0	0.09235	0	0	0	0	5.71688	0	0	0	0.150795	0	0	0	0	0	0	0.034242	0	0	0	0	0	0	0.085828	0	0	0	0	0.053686	0.117744	0	0	0.053761	lncRNA	5.71688	0.178967	1	H	0.999999	[0.99999867316792301, 1.3268320769635339e-06]
XLOC_021867	0	0	0	0	0	0	0	0	0	0	0	0	0	0	4.19653	0	0	0	0	0	0	0	0	0	0	0	0	0	0	0	0	0	0	0	0	0	0	0	0	lncRNA	4.19653	0.107603	1	H	0.999999	[0.99999867316792301, 1.3268320769635339e-06]
XLOC_021874	0	0	0	0	0	0	0	0	0	0	0	0	0	0	0	28.2585	0	0	0	0	0	0	0	0	0	0	0	0	0	0	0	0	0	0	0	0	0	0	0	lncRNA	28.2585	0.724578	1	H	0.999999	[0.99999867316792301, 1.3268320769635339e-06]
XLOC_021966	0	0	0.334051	0	0	0	0	4.96687	0	0	0	0	0	0	0	0	0	0	0	0	0	0	0	0	0	0	0	0	0	0	0	0	0	0	0	0	0	0	0	lncRNA	4.96687	0.135921	1	H	0.999999	[0.99999867316792301, 1.3268320769635339e-06]
XLOC_021985	0	0	0	0	0	0	0	0	0	0	0	0	0	0	7.13535	0	0	0	0	0	0	0	0	0	0	0	0	0	0	0	0	0	0	0	0	0	0	0	0	lncRNA	7.13535	0.182958	1	H	0.999999	[0.99999867316792301, 1.3268320769635339e-06]
XLOC_022016	0	0	0	0	0	0	0.237727	0	0	0	0	0	0	0	3.83161	0	0	0	0	0	0	0	0	0	0	0	0	0	0	0	0	0	0.16612	0	16.1691	0	0	0	0	lncRNA	16.1691	0.523195	2	H	0.999995	[0.99999545391892652, 4.5460810733766085e-06]
XLOC_022134	0	0	0	0	0	0	0	0	0	0	0	0	0	0	0	0	6.47595	0	0	0	0	0	0	0	0	0	0	0	0	0	0	0	0	0	0	0	0	0	0	lncRNA	6.47595	0.16605	1	H	0.999999	[0.99999867316792301, 1.3268320769635339e-06]
XLOC_022143	0	0.711983	0	0	0	0	0	0	0	0	0	0	0	11.092	0	0	0	0	0	0	0	0	0	0	27.1497	0	0	0	0	0	0	0	0	0	0	0	0	0	0	lncRNA	27.1497	0.998812	2	H	0.999995	[0.99999545391892652, 4.5460810733766085e-06]
XLOC_022208	0	0	0	0	1.40954	0	0	0	0	9.0063	0	0	0	0	0	0	0	0	0	0	0	0	0	0	0	0	0	0	0	0	0	0	0	0	0	0	0	0	0	lncRNA	9.0063	0.267073	1	H	0.999999	[0.99999867316792301, 1.3268320769635339e-06]
XLOC_022220	0	0	0	0	0	0	0	0	0	0	0	0	0	0	0	0	0	0	0	0	0	0	0	0	0	0	0	0	0	0	13.2521	0	0	0	0	0	0	0	0	lncRNA	13.2521	0.339797	1	H	0.999999	[0.99999867316792301, 1.3268320769635339e-06]
XLOC_022254	0	0	0	0	0	0	0	0	0	0	0	0	0	0	11.6533	0	0	0	0	0	0	0	0	0	0	0	0	0	0	0	0	0	0	0	0	0	0	0	0	lncRNA	11.6533	0.298804	1	H	0.999999	[0.99999867316792301, 1.3268320769635339e-06]
XLOC_022273	0	28.2968	0	0	0	0	0	0	0	0	0	0	0	0	0	0	0	0	0	0	0	0	0	0	0	0	0	0	0	0	0	0	0	0	0	0	0	0	0	lncRNA	28.2968	0.725558	1	H	0.999999	[0.99999867316792301, 1.3268320769635339e-06]
XLOC_022277	0	0	0	1.88482	0	0	0	0	10.5685	5.65483	0	0	0	0	0	0	0	0	29.5064	0	3.43708	7.76575	0	0	0	0	0	0	0	0	0	0	0	0	0	0	0	0	0	lncRNA	29.5064	1.50814	5	H	0.999817	[0.99981717836769579, 0.00018282163230428847]
XLOC_022304	0.359268	0.223905	0	0	0	0	0	0	0	0	0.281731	6.01715	0	0.048448	0	0	0.089237	0.486224	0	0	0	0	0	0.105055	0	0.204916	0	0.085056	0	0.237132	0	2.05952	0	0	0.222491	0	0	0	0.074267	lncRNA	6.01715	0.269087	1	H	0.999999	[0.99999867316792301, 1.3268320769635339e-06]
XLOC_022386	0	0	0	0	0	0	0	0	0	0	0	0	0	0	0	0	0	24.9083	0	0	0	0	0	0	0	0	0	0	0	0	0	0	0	0	0	0	0	0	0	lncRNA	24.9083	0.638674	1	H	0.999999	[0.99999867316792301, 1.3268320769635339e-06]
XLOC_022428	0	0.046604	0.042568	0	0	0	3.92993	0	0	0	0.039093	0	0.10585	0	0.04076	0	1.37445	0.526254	0	1.52911	0	0	0.019691	0.240526	10.9212	0	0	0	0	4.49145	0	0	0	6.8294	11.9169	0.541684	0	0.02013	0	lncRNA	11.9169	1.09271	5	H	0.999817	[0.99981717836769579, 0.00018282163230428847]
XLOC_022441	0	0	0	0	0	0	0	0	0.666693	0	0	0	0	0	3.50091	0	0	0	0	0	0	0	0	12.0197	0	0	0	0	0	0	0	0	0	0	0	0	0	0	0	lncRNA	12.0197	0.41506	2	H	0.999995	[0.99999545391892652, 4.5460810733766085e-06]
XLOC_022452	0	0	19.0427	6.81288	0	7.11305	0	2.75784	0	1.28367	0.267679	0.476418	0.080531	0	13.4896	1.38546	0	0.923944	0	0	0.163685	0.088438	0	0.049907	0	0	0	0.888952	0	0	0	0	0	0	0	0	0	0	0	lncRNA	19.0427	1.40576	4	H	0.999947	[0.99994663442434351, 5.3365575656486138e-05]
XLOC_022453	0	0	0	0	0.177657	0	0	0	0	1.13514	0	0.912804	0	0.088195	0.712983	0	0	0	0.400208	0	1.88169	0	0	9.75334	0	0	0	0	0	3.23757	0	0	0	0	0	0	0	0	0	lncRNA	9.75334	0.469221	2	H	0.999995	[0.99999545391892652, 4.5460810733766085e-06]
XLOC_022460	0.09411	0	0	0	0	0	3.85983	0	0	0	0	0	0	0.019036	0	0	0	0	0	0	0	0	0	0	0	0	0	0	0	0	0	0	0	0	0	0	0	0	0	lncRNA	3.85983	0.101871	1	H	0.999999	[0.99999867316792301, 1.3268320769635339e-06]
XLOC_022489	0	0	0	0	0	0	0	4.97393	0	0	0	0	0	0	0	0	0	0	0	0	0	0	0	0	0	0	0	0	0	0	0	0	0	0	0	0	0	0	0	lncRNA	4.97393	0.127537	1	H	0.999999	[0.99999867316792301, 1.3268320769635339e-06]
XLOC_022490	0.738963	0	0	0	0	0	0	3.41159	0	0	0	0	0	0	0	0	0	0	0	0	0	0	0	0	0	0	0	0	0	0	0	0	0	0	0	0	0	0	0	lncRNA	3.41159	0.106424	1	H	0.999999	[0.99999867316792301, 1.3268320769635339e-06]
XLOC_022497	0	0	0	0	0	0	1.61245	0	0	0	0.039565	0.052814	3.4638	0.020411	0.041252	0	0	0	0	0	0.036291	0	0	0	0	0	0	0	0	0	0	0	0	0.027758	11.5608	13.0203	0	0.040745	0	lncRNA	13.0203	0.767084	3	H	0.999984	[0.99998442403371024, 1.5575966289773148e-05]
XLOC_022574	0	0	0	0	0	0	0	0	0	0	0	0	0	0	0	0	0	0	0	0	0	0	0	0	0	0	0	0	0	0	0	0	0	0	0	0	0	3.49625	0	lncRNA	3.49625	0.089647	1	H	0.999999	[0.99999867316792301, 1.3268320769635339e-06]
XLOC_022612	0	0	0	0	0	0	0	0	0	0	0	0	0	0	0	0	0	0	0	0	0	0	0	0	0	0	0	0	16.3773	0	0	0	0	0	0	0	0	0	0	lncRNA	16.3773	0.419931	1	H	0.999999	[0.99999867316792301, 1.3268320769635339e-06]
XLOC_022655	0	0	0	0.366348	0	0	6.29632	0	0	0	0	9.28024	0	0	0	0	0	0	0	0	0	0	0	0	0	0	0	0	0	0	0	0	6.12824	0	0	0	0	0	0	lncRNA	9.28024	0.565927	3	H	0.999984	[0.99998442403371024, 1.5575966289773148e-05]
XLOC_022672	0	0	0.068016	0.069123	0	0.050299	0	0.091937	0	0	0	0	0	0	0	3.32543	0	0	0	0	0	0	0	0	0	0	0	0.226301	0	0.078864	0	0	0	0	0	0.865525	0	0.032164	0	lncRNA	3.32543	0.123273	1	H	0.999999	[0.99999867316792301, 1.3268320769635339e-06]
XLOC_022722	0	0	0	0	0	0	0	0	0	0	0	0	0	0	0	1.34476	0	0	0	0	0	0	0	0	0	0	0	19.3276	0	0.306159	0	0	0	0	0	0	0	0	0	lncRNA	19.3276	0.53791	1	H	0.999999	[0.99999867316792301, 1.3268320769635339e-06]
XLOC_022778	0	0	0	0	0	0	0	0	0	0	0	0	0	0	0	0	0	0	0	0	0	0	0	0	0	0	0	5.78237	0	0	0	0	0	0	0	0	0	0	0	lncRNA	5.78237	0.148266	1	H	0.999999	[0.99999867316792301, 1.3268320769635339e-06]
XLOC_022784	0	0	0	0	0	0	0	1.11338	1.8775	0	0.189116	0	0.341372	0	6.90134	0	0	0	0	0	0	0.562333	3.52458	0	2.65723	0	0	4.11086	6.15965	9.3119	5.61238	11.5206	0	0	0	0	0	6.23224	0	lncRNA	11.5206	1.5414	8	H	0.992699	[0.99269883209900722, 0.0073011679009927707]
XLOC_022794	0	0	0	0	13.3544	0.383256	2.8018	0.233505	0	0	0	0	0	0	0	0	0	0.657132	1.67131	0	0.145521	9.43486	0	12.6008	0	0	0	0.574768	0.156586	0	0	0	4.0663	0	0	12.0907	0	0.163383	0	lncRNA	13.3544	1.49575	5	H	0.999817	[0.99981717836769579, 0.00018282163230428847]
XLOC_022825	0	0	0	0	15.2833	0	0	0	0	0	0	0	0	0	0	0.403746	0	0	0	0	0	0	0	0	0	0	0	0	0	0	0	0	0	0	0	0	0	0	0	lncRNA	15.2833	0.402231	1	H	0.999999	[0.99999867316792301, 1.3268320769635339e-06]
XLOC_022857	0.06725	1.63457	0	0.233432	0	0	0.286566	5.51094	4.02484	0.029181	3.55971	0	0	0.231254	0	0.05849	0.501118	0.163827	0	0	0.048372	0.026135	0	0	0	0.47947	0.030167	0.023882	0	0	0	0	0	0.036999	0	1.21027	0	0.610984	0	lncRNA	5.51094	0.481217	3	H	0.999984	[0.99998442403371024, 1.5575966289773148e-05]
XLOC_022898	0.204414	0	0	0.177385	5.33063	0	0	0	0	0	0.641193	0	0	0	0	0	0	0	0	0	0	0	0	0	0	0	0	0	0.158213	0	0	0	0	0	0	0	0.125069	0	0	lncRNA	5.33063	0.170177	1	H	0.999999	[0.99999867316792301, 1.3268320769635339e-06]
XLOC_022918	0	0	0	0	0	0	0.290098	0	0	0	0	0.285054	0	0	0	0	0	0	0	0	0	0	0	0	0	0	12.9483	0	0	0	0	0	0	0	0	0	0	0	0	lncRNA	12.9483	0.346756	1	H	0.999999	[0.99999867316792301, 1.3268320769635339e-06]
XLOC_023061	0	0	0	0	3.99913	0	3.4852	0	0	0	0	0	0	0	0	21.1827	0	0	0	0	0	12.9967	0	0	0	0	0	0	0	0	0	0	0	0	0	0	0	0	0	lncRNA	21.1827	1.0683	4	H	0.999947	[0.99994663442434351, 5.3365575656486138e-05]
XLOC_023087	0	0	12.8338	0.058487	0	0	0	0	0.721482	0	0.052853	0	0	0.463532	0	1.11378	0.150668	0	0	0	0	0	0	0.029563	0.043684	0.038442	0	0	0.052166	0	0	0	0	0.29665	0	0	0	3.32022	0.041798	lncRNA	12.8338	0.492746	2	H	0.999995	[0.99999545391892652, 4.5460810733766085e-06]
XLOC_023117	0	0	0	0	0	0	0	0	0	0	0	9.98132	0	0	0	0	0	0	0	0	0	0	0	0	0	0	0	0	0	0	0	0	0	0	0	0	0	0	0	lncRNA	9.98132	0.255931	1	H	0.999999	[0.99999867316792301, 1.3268320769635339e-06]
XLOC_023209	0	0	0.180161	0	0	0	0	0.081174	0	0	0.551518	0	0	0	0	0	0	0	0	0	0	0	0	0	0.774927	0	4.29057	8.44188	0.108869	0	4.50102	3.56134	0	0	0	0	0	0	1.61378	lncRNA	8.44188	0.618083	4	H	0.999947	[0.99994663442434351, 5.3365575656486138e-05]
XLOC_023226	0	0	0	0	0	0	0	0	0	0	0	0	0	0	0	0	0	0	0	0	0	0	0	0	0	0	0	0	0	0	0	0	0	0	7.3947	0	0	0	0	lncRNA	7.3947	0.189608	1	H	0.999999	[0.99999867316792301, 1.3268320769635339e-06]
XLOC_023271	0	14.0537	0	0	0	0	7.80211	0	0.375117	0	0	2.82448	0	0	0	0	0	0	0	0	0	0	0	0	0	0	0	0	0	0	0	0	0	0	0	0	0	0.155647	3.10764	lncRNA	14.0537	0.72612	3	H	0.999984	[0.99998442403371024, 1.5575966289773148e-05]
XLOC_023467	1.00254	0.117152	0.107006	0	0.204249	0.237399	2.40301	0.144639	0.121953	0	1.7689	0.131179	0.266086	6.43863	2.7665	0	0	0.203523	0	0	0	0	0	0	0	0	0	0	0.193987	0	0.208315	0.119732	13.2469	0	0	10.5531	0	5.5662	0	lncRNA	13.2469	1.17438	4	H	0.999947	[0.99994663442434351, 5.3365575656486138e-05]
XLOC_023490	0	0.225104	0	0	0	0	18.2127	0	0.937315	0	0	2.26851	0	0	0	0	0	0	0	0	0	16.0956	0	0	0	0	0	1.02614	0	2.14561	0	0	0	0	0	0	0	0	0.14933	lncRNA	18.2127	1.05283	2	H	0.999995	[0.99999545391892652, 4.5460810733766085e-06]
XLOC_023515	0	0	0	0	1.07039	0	0	0	0	0	0	0	0	0	0.089495	3.90318	0	0	0	0	0	0	0	0	0	0	0	0	0	0	0	0	0	0	0	0	0	0	0	lncRNA	3.90318	0.129822	1	H	0.999999	[0.99999867316792301, 1.3268320769635339e-06]
XLOC_023563	0	0	0	15.5359	0.227965	8.47887	0	0.322868	0	0	0	0	0	0	0	0	0	0.454309	0	0	0	0	0.110496	0	0	0	0	0	0	0	0	0	0	0.153905	0	0.949873	2.05385	0	0	lncRNA	15.5359	0.725335	2	H	0.999995	[0.99999545391892652, 4.5460810733766085e-06]
XLOC_023564	0.414936	3.4911	18.4239	0	1.69071	1.57209	0.442031	0	0.403795	24.8465	0.325386	0	24.3751	0.503593	1.35705	0.360888	0.309192	2.02163	0	0	2.98458	0	1.14729	0	0	0	0.372259	0	1.28461	0	0	0	0.92665	0	0	1.69074	0	0.167546	0	lncRNA	24.8465	2.28491	4	H	0.999947	[0.99994663442434351, 5.3365575656486138e-05]
XLOC_023593	0	0	0	0	0	0	7.57576	0	0	0	0	0	0	0	0	0	0	0	0	0	0	0	0	0	0	0	0	0	0	0	0	0	0	0	0	0	0	0	0	lncRNA	7.57576	0.19425	1	H	0.999999	[0.99999867316792301, 1.3268320769635339e-06]
XLOC_023648	6.5583	2.04366	6.22221	1.26469	1.7815	0.460144	0.776282	0	0	1.26477	0	0	1.03149	0.294799	0	0.633782	0.542994	0	0	0	0.524144	0	0	0.319622	0.9446	0	1.3075	1.03512	0.564001	0.721459	0.605657	2.78487	0	0	0	0.494872	0	1.4712	0.903813	lncRNA	6.5583	0.885935	2	H	0.999995	[0.99999545391892652, 4.5460810733766085e-06]
XLOC_023664	0	2.36059	0	0	0	0	0	0	2.94878	5.69757	0	0	0	0	0	0	0	0	1.39067	0	0	0	0	29.6828	0	0	0	0	0	0	0	0	0	0	0.938268	0.34297	0	0	0	lncRNA	29.6828	1.11184	2	H	0.999995	[0.99999545391892652, 4.5460810733766085e-06]
XLOC_023668	0	0	0	0	0	19.3315	0	0	0	0	0	0	0	0	0	0	0	0	0	0	0	0	0	0	0	0	0	0	0	0	0	0	0	0	0	0	0	0	0	lncRNA	19.3315	0.495679	1	H	0.999999	[0.99999867316792301, 1.3268320769635339e-06]
XLOC_023880	10.2281	0	0	0	0	0	0.453999	0	0	0	0	0	0	0	0	0	0	0	0	0	0	0	0	0	0	0	0	0	0	1.68775	0	0	0	0	0	0	0	0	0	lncRNA	10.2281	0.317176	1	H	0.999999	[0.99999867316792301, 1.3268320769635339e-06]
XLOC_023932	0	0	0	3.39045	0	0	0	0	0	0	0	0	0	0	0	0	0	0	0	0	0	0	0	0	0	1.91013	0	0	0	0	0	0	0	0	0	0	0	0	0	lncRNA	3.39045	0.135912	1	H	0.999999	[0.99999867316792301, 1.3268320769635339e-06]
XLOC_023933	0	0	0	0	0	0	0	0	0	0	0.777918	0	0	0	0	0	0	0	0	0	0	5.3973	0	0	0	0	0	0	0	0	0.824508	0	0	0	0	0	0	0	0	lncRNA	5.3973	0.17948	1	H	0.999999	[0.99999867316792301, 1.3268320769635339e-06]
XLOC_023936	0	0	0.085751	0	0	0	0	0	0	0	0	0	0	0	0	0	0	0	0	0	0	0	1.26936	0	0	0	0	0	0	0	0	0.191896	3.43884	0	0	0	0	0	0	lncRNA	3.43884	0.127842	1	H	0.999999	[0.99999867316792301, 1.3268320769635339e-06]
XLOC_023956	1.94206	8.2995	1.57932	0.722256	0.527543	1.34312	0.39407	1.17411	0.539975	1.76563	2.17561	1.16165	0.261812	0.710843	2.64646	1.36736	0.137822	0.300381	1.35817	0.383325	1.0643	1.72511	0.401818	0.162252	0	1.74066	0.912639	2.36459	1.35996	3.6624	1.30668	1.50206	1.44569	1.67903	2.29085	2.32375	2.26329	0.672154	1.37643	lncRNA	8.2995	1.46268	2	H	0.999995	[0.99999545391892652, 4.5460810733766085e-06]
XLOC_024010	0	0	0	0	0	0	0	0	0	0	0	0	0	0	0	0	0	0	0	0	0	0	0	0	0	0	0	0	0	0	8.15695	0	0	0	0	0	0	0	0	lncRNA	8.15695	0.209152	1	H	0.999999	[0.99999867316792301, 1.3268320769635339e-06]
XLOC_024023	0	0	0	0	0	0	0	0.05643	0	6.02503	0	5.62965	4.91374	8.05022	2.63836	0	0.072864	0	0	0.040531	0.035167	0	0	0.021445	0	0	0	0	0	0.048406	4.63254	0	0	0	0	1.0625	0	0	2.00115	lncRNA	8.05022	0.903283	5	H	0.999817	[0.99981717836769579, 0.00018282163230428847]
XLOC_024065	0	0	0	11.5906	0	0	0	0	0	0	0	0	0	0	0	0	0	0	0	0	0	0	0	0	0	0	0	0	0	0	0	0	0	0	0	0	0	0	0	lncRNA	11.5906	0.297194	1	H	0.999999	[0.99999867316792301, 1.3268320769635339e-06]
XLOC_024072	0	0	0	0	0	0	0	0	0	0	0	0	0	0	0	0	0	0	0	0	0	0	0	0	0	0	0	0	0	0	0	0	0	0	0	0	7.24536	0	0	lncRNA	7.24536	0.185779	1	H	0.999999	[0.99999867316792301, 1.3268320769635339e-06]
XLOC_024088	0	0.107824	0	0.100088	0	0	0	0	0	0	0	0	7.18366	0	0	0	0	0.093658	0	0	0	0.089647	0	0	0	0	0	0	0	5.36706	0	0	0.08586	0	0	0.078329	0.141138	0	0	lncRNA	7.18366	0.339673	2	H	0.999995	[0.99999545391892652, 4.5460810733766085e-06]
XLOC_024111	0	0	0	0	10.6608	0	0	0	0	0	0	7.17298	0	0	0	0	0.464195	0	0	5.68069	0	0	0	0	0	0	0	0	0	0	0	0	0	0	0	0	0	0	0	lncRNA	10.6608	0.614838	3	H	0.999984	[0.99998442403371024, 1.5575966289773148e-05]
XLOC_024116	0	0	1.13577	0	0	0	0	0	0	0	0	0	0	0	5.43775	0	0	0	0	0	0	0	0	0	0	0	0	0	0	0	0	0	0	0	0	0	0	0	0	lncRNA	5.43775	0.168552	1	H	0.999999	[0.99999867316792301, 1.3268320769635339e-06]
XLOC_024118	8.32881	0.432562	0	0	0	0	0	0	0.225144	0	0	0	0	0.093596	0	0	0	0	0	0	0	5.39465	0	0	0	0	0	0	0	0	6.53789	0	0	0	0	0	0	0.093419	0	lncRNA	8.32881	0.541181	3	H	0.999984	[0.99998442403371024, 1.5575966289773148e-05]
XLOC_024167	0.669625	0	0.190593	0.387388	0	0	0	0	9.34025	0	0.087518	0	0.552925	0	0	0	0	0	0	0	0.080275	0	0	0	0	0	0	0	0	0	0	0	0	0	0.207346	0	0	0	0	lncRNA	9.34025	0.29528	1	H	0.999999	[0.99999867316792301, 1.3268320769635339e-06]
XLOC_024170	0	0	0	0	0.135304	0	0	0	0	1.58497	0	0	0	0	0	0	0	0	0	0	0	0	0	0	0	0	0	0	0	0	0.275996	0	0	0	0	15.8985	0	0	0	lncRNA	15.8985	0.458841	1	H	0.999999	[0.99999867316792301, 1.3268320769635339e-06]
XLOC_024171	0	0	0	0	0	0	0	0	0	0	0	0	0	0	0	0	0	0	0	0	0	0	0	0	0	0	0	0	0	0	0	0	0	0	0	3.96597	0	0	0	lncRNA	3.96597	0.101692	1	H	0.999999	[0.99999867316792301, 1.3268320769635339e-06]
XLOC_024172	0	0	0	0	1.34078	0	0	0	0	9.9948	0	0	0	0	0	0	0	0	0	0	0	0	0	0	0	0	0	0	0	0	0	0	0	0	0	0	0	0	1.02033	lncRNA	9.9948	0.316818	1	H	0.999999	[0.99999867316792301, 1.3268320769635339e-06]
XLOC_024269	0	0	0	0	0	0	0	0	0	0	0	0	0	0	0	0	0	0	0	0	0	0	0	0	0	0	0	0	12.2665	0	0	0	0	0	0	0	0	0	0	lncRNA	12.2665	0.314525	1	H	0.999999	[0.99999867316792301, 1.3268320769635339e-06]
XLOC_024272	0	4.68306	0	0	0	0	0	4.02215	0	0	0	0	0	0	3.20547	0	0	0	0	0	0	0	0	0	0	0	0	0	0	0	0	0	0	0	0	0.295827	0	0	0	lncRNA	4.68306	0.312987	3	H	0.999984	[0.99998442403371024, 1.5575966289773148e-05]
XLOC_024282	0	0	0	0	0	0	0	0	0	0	0	0	0	0	13.6908	0	0	0	0	0	0	0	0	0	0	0	0	0	0	0	0	0	0	0	0	0	0	0	0	lncRNA	13.6908	0.351046	1	H	0.999999	[0.99999867316792301, 1.3268320769635339e-06]
XLOC_024316	0	0	0	0	0	0	0	0	0	0	0	0	0	0	0	0	0	0	0	0	0	0	0	0	13.2542	0	0	0	0	0	0	0	0	0	0	0	0	0	0	lncRNA	13.2542	0.33985	1	H	0.999999	[0.99999867316792301, 1.3268320769635339e-06]
XLOC_024374	0	0	0	0	0	0	0	0.296519	0	0	0.604389	0	0	0	0	0	0	0	0	0.212977	0	0	0	8.00064	0	0	0	0	0	0	0	0	0	0	0	0	0	0	0	lncRNA	8.00064	0.233706	1	H	0.999999	[0.99999867316792301, 1.3268320769635339e-06]
XLOC_024437	5.6214	0	0	0	0	0	0	0	0	1.2196	0	0	0.497327	0	0	0	0	0	0	0	0	0	0	0	0	0	0	0	0	0	0	0	0	0	0	0	0	0	0	lncRNA	5.6214	0.188162	1	H	0.999999	[0.99999867316792301, 1.3268320769635339e-06]
XLOC_024438	0	0.73541	0	0	0.160269	0.124187	0	0	0	0	0	0	0	0	0	0	0	0	0.361037	0	0	0	0	0	0	0	0	0	0	0	0	0	2.04962	0	0	0	0	4.12941	0	lncRNA	4.12941	0.193844	1	H	0.999999	[0.99999867316792301, 1.3268320769635339e-06]
XLOC_024444	0	0	6.08554	0	0	0	0	0	0.295131	0	0	0	0	0	6.19911	0	0	0	0	0	0	0	0	0	0	0	0	0	0	0	0	0	0	0	0	0	0	0	0	lncRNA	6.19911	0.322559	2	H	0.999995	[0.99999545391892652, 4.5460810733766085e-06]
XLOC_024475	0	1.77638	1.62253	0.824467	0	0	4.04854	3.28974	0	0	0	0	0	0.768731	0	0	0	0	0	0	0	0	0	0	0	0	0	0	0	0	0.789669	0	0	0	0	0	0	0	0	lncRNA	4.04854	0.336412	2	H	0.999995	[0.99999545391892652, 4.5460810733766085e-06]
XLOC_024483	0	0	0	0	0	0	0	0	0	1.66636	0	0	0	0	0	10.9944	0	0	0	0	0	0	0	0	0	0	0	0	0	0	0	0	0	0	0	0	0	0	0	lncRNA	10.9944	0.324636	1	H	0.999999	[0.99999867316792301, 1.3268320769635339e-06]
XLOC_024500	0	0	3.2326	0	0	0	0	0.182061	0	2.05338	0	0	0	0.031907	2.45049	0	0.705248	0	0	0	0	0	0	0	0	0	1.83972	0	0	0	0	0	0	0	1.36762	0	0	0	0	lncRNA	3.2326	0.30418	1	H	0.999999	[0.99999867316792301, 1.3268320769635339e-06]
XLOC_024513	0	4.8301	0	0	0	0	0.119655	0	0	0	4.22785	0	2.06691	0	0	0	0	0	2.06197	0	0	3.40476	0	0	0	0	0	0	0	9.0076	0	0	0	0	0	0	0.274889	0.090708	0	lncRNA	9.0076	0.668832	4	H	0.999947	[0.99994663442434351, 5.3365575656486138e-05]
XLOC_024566	0	0	0	0	0	0	0	0	0	0	0	0	0	0	0	0	0	0	0	1.27967	9.99284	0	0	0	0	0	0	0	0	0	0	0	0	0	0	15.5149	0	0	0	lncRNA	15.5149	0.686858	2	H	0.999995	[0.99999545391892652, 4.5460810733766085e-06]
XLOC_024590	0	0	0	0	0	0	0	0	0	0	0	7.07636	0	0	0	0	0	0	0	0	0	0	0	0	0	0	0	0	0	0	0	0	0	0	0	0	0	0	0	lncRNA	7.07636	0.181445	1	H	0.999999	[0.99999867316792301, 1.3268320769635339e-06]
XLOC_024621	0	0	0	0	0	0	0	0	0	1.63997	0	0	0	0	0	3.69806	0	0	0	0	0	0	0	0	0	0	0	0	0	0	0	0	0	0	0	0	0	3.6245	0	lncRNA	3.69806	0.229808	2	H	0.999995	[0.99999545391892652, 4.5460810733766085e-06]
XLOC_024679	0	0	0	0	0	0	0	0	0	0	0	0	0	0	0	0	0	0	0	0	0	0	0	0	0	0	0	0	0	0	0	0	0.611321	0	0	9.48088	0	0	0	lncRNA	9.48088	0.258774	1	H	0.999999	[0.99999867316792301, 1.3268320769635339e-06]
XLOC_024707	0.463166	0	0	0	0	0	0	0	0	0	0	0.242415	0	0.46844	0	0	0	0	0	0	0	0	0	0	0	0	0	0	0	0	0	0	0	3.82234	0	0	0	0	0	lncRNA	3.82234	0.128112	1	H	0.999999	[0.99999867316792301, 1.3268320769635339e-06]
XLOC_024709	0	0	7.87499	0	0	0	0	0	0.598331	0	0	0	0	0	0	0	0	0	12.4158	0	0	0	3.88577	0	0	0	0	3.05682	0	28.0016	0	0	0	5.07405	7.23452	0	1.50473	0	4.95685	lncRNA	28.0016	1.91291	8	H	0.992699	[0.99269883209900722, 0.0073011679009927707]
XLOC_024725	0	0	0	0	0	0	0	0	0	0	4.21982	0	0	0	0	0	0	0	0	0	0	0	0	0	0	0	0	0	0	0	0	0	0	0	0	0	0	0	0	lncRNA	4.21982	0.1082	1	H	0.999999	[0.99999867316792301, 1.3268320769635339e-06]
XLOC_024807	0	0	0	0.591285	1.11055	0	0	0	0	0	2.40447	0	0	5.37529	0	0	0	0	0	0	0	0	0	0	0	0	0	0	0	0.337305	0	0	0	0	0.421972	0	0	0	0	lncRNA	5.37529	0.262587	1	H	0.999999	[0.99999867316792301, 1.3268320769635339e-06]
XLOC_024847	0	0	0	0	0	0	0	0	0	0	0	0	0	10.5326	0	0	0	0	0	0	0	0	0	0	0	0	0	0	0	0	0	0	0	0	0	0	0	0.144009	0	lncRNA	10.5326	0.273759	1	H	0.999999	[0.99999867316792301, 1.3268320769635339e-06]
XLOC_024890	0	15.6061	17.8909	0	0	0.107566	0	9.63386	0	0	0	0	0	0.137828	0	0.148157	0	0	0	1.55338	0.122527	0	0	0	0	0	0	0	0	0	0	0	0	0.09372	0	0	2.81405	0	0	lncRNA	17.8909	1.23354	3	H	0.999984	[0.99998442403371024, 1.5575966289773148e-05]
XLOC_024911	0	0	0	0	0	0	0	0	0	0	0	0	0	0	0	0	0	0	0	0	0	0	0	4.86889	0	0	0	0	0	0	0	0	0	0	0	0	0	0	0	lncRNA	4.86889	0.124843	1	H	0.999999	[0.99999867316792301, 1.3268320769635339e-06]
XLOC_024941	0	0	0	0	0	0	0	4.90992	0	0	0	0	0.752711	0	0	0	0	0	0	0	0	0	0	0	0	0	0	0	0	0	0	0	0	0	0	0	0	0	0	lncRNA	4.90992	0.145196	1	H	0.999999	[0.99999867316792301, 1.3268320769635339e-06]
XLOC_024944	0	0	0	0	0	0	0	0	0	0	0	0	0	0	0	0	0	0	0	0	0	3.77071	0	0	0	0	0	0	0	0	0	0	0	0	0	0	0	0	0	lncRNA	3.77071	0.096685	1	H	0.999999	[0.99999867316792301, 1.3268320769635339e-06]
XLOC_024957	0	9.68047	0	0	0	0	0	0	0	0	0	0	0	0	0	0	0	0	0	0	0	0	0	0	0	0	0	0	0	0	0	0	0	0	0	0	0	0	0	lncRNA	9.68047	0.248217	1	H	0.999999	[0.99999867316792301, 1.3268320769635339e-06]
XLOC_024970	0	0	0	0	0	0	0	0.288208	0	0	0	8.62578	0	14.5469	0	0	1.11643	0	0	0	0	0	0	1.2048	0	0	9.63306	0	0.579808	0	0	0	0	0	0	0	0	0	0	lncRNA	14.5469	0.922949	3	H	0.999984	[0.99998442403371024, 1.5575966289773148e-05]
XLOC_025049	0	0	0	0	0	0	0	0	0	0	0	0	0	0	0	0	0	0	0	0	0	0	0.18955	0	0	0	0	0	0	0	0.398847	0	0	0	0	0	11.7443	0	0	lncRNA	11.7443	0.316222	1	H	0.999999	[0.99999867316792301, 1.3268320769635339e-06]
XLOC_025050	0	0	0	0	0	0	0	0	0	0	0	0	0	0	0	0	0	0	0	0	0	0	0	0	0	0	0	0	0	0	0	0	0	0	0	0	21.7021	0	0	lncRNA	21.7021	0.556463	1	H	0.999999	[0.99999867316792301, 1.3268320769635339e-06]
XLOC_025097	0	0	0.085225	0	0.081337	0	0	0	0	0.866174	0	0	0.211924	0	0	0	1.48747	0.081048	0.091614	4.05434	0	0	0	0	0	0	0	0	12.1283	0	1.65912	0	0	0	0.80354	0.067782	8.12193	0	2.2902	lncRNA	12.1283	0.821283	3	H	0.999984	[0.99998442403371024, 1.5575966289773148e-05]
XLOC_025111	0	0	0	0	0	0	17.4777	0	0	0	0	0	0	0	0	0	0	0	0	0	0	0	0	0	0	0	0	0	0	0	0	0	0	0	0	0	0	0	0	lncRNA	17.4777	0.448147	1	H	0.999999	[0.99999867316792301, 1.3268320769635339e-06]
XLOC_025135	0	0	0.081951	0.083285	0	0	0	0.996953	0	0	0	0	0	0	0	0	0	0	0	0	0.069034	0	6.93751	0	0	0	0	0	0	0	0	2.01733	0	0	0	0	0	0	0	lncRNA	6.93751	0.261181	1	H	0.999999	[0.99999867316792301, 1.3268320769635339e-06]
XLOC_025140	0	0	0	0	0	0	0	0	0	0	0	0	0	0	0	0	0	0	0	0	0	0	0	0	0	0	1.07086	0	0	0	24.8019	0	0	0	0	0	0	7.61514	0	lncRNA	24.8019	0.858664	2	H	0.999995	[0.99999545391892652, 4.5460810733766085e-06]
XLOC_025148	0	0	20.1428	7.17343	0	0	0	0.93083	0	0	0	0	0	0	0	0	0	25.2132	0	0	0	0	0	0	0	0	0	25.633	0	0	0	0	0	0	0	0	0	0	0	lncRNA	25.633	2.02803	4	H	0.999947	[0.99994663442434351, 5.3365575656486138e-05]
XLOC_025165	0	0	21.9404	0	0	0	0	0	0	0	0.33032	0	0	0	0	0	0	0	0	0	0	0	0	0	0	0	0	0	0	0	0	0	0	0	0	0	0	0	0	lncRNA	21.9404	0.571044	1	H	0.999999	[0.99999867316792301, 1.3268320769635339e-06]
XLOC_025228	0	0.460302	0.420437	0.427279	0	0	0	0.568301	0	5.55498	0.38612	0	0	0.199197	0.805173	1.28475	0	0	0	0	0	0	0.194491	0	0.319135	0	0	0	0	0	0	0.470436	0.733075	0	0.304929	0	0.602521	0.198819	0	lncRNA	5.55498	0.331537	1	H	0.999999	[0.99999867316792301, 1.3268320769635339e-06]
XLOC_025243	0	0	0	0	0	0.538219	0	0	0	0	0	2.67663	0	0	2.78758	0	0	0	0	0	0	0	0	0	0	0	0	0	0.659697	0	0	0	0	0	0	0	29.2038	0	0	lncRNA	29.2038	0.919639	1	H	0.999999	[0.99999867316792301, 1.3268320769635339e-06]
XLOC_025262	0	19.2734	0	0	0	5.5511	0	0	0	0	0	0	0	0	0	0	0	0	0	0	0	0	0	0	0	0	0	0.07433	0	0	0	0	0	0	0	0	0	0	0	lncRNA	19.2734	0.638432	2	H	0.999995	[0.99999545391892652, 4.5460810733766085e-06]
XLOC_025272	0	0	8.60487	0	0	0	0	0	5.88408	0.24987	0	0	0	3.02852	0	4.50758	0.214549	0	0	9.07021	0	5.81855	0	0	0	0	4.13298	0	0	0.285064	0	0	0	0	0	0	0	0.116261	0	lncRNA	9.07021	1.07468	7	H	0.997858	[0.99785799266923136, 0.0021420073307685311]
XLOC_025294	0	0	0	0	0	0	0	0	0	0	0	0	0	0	0	0	0	0	0	0	17.0947	0	0	0	0	0	0	0	0	0	0	0	0	0	0	0	0	0	0	lncRNA	17.0947	0.438327	1	H	0.999999	[0.99999867316792301, 1.3268320769635339e-06]
XLOC_025299	0	0	0	0	0	3.35026	0	0	0	0	0	0	0	0	0	0	0	0	0	0	0	0	0	0	0	0	0	0	0	0	0	0	0	0	0	0	0	0	0	lncRNA	3.35026	0.085904	1	H	0.999999	[0.99999867316792301, 1.3268320769635339e-06]
XLOC_025391	2.83525	2.40955	2.20087	1.78935	1.68037	0.976551	0.82374	3.27239	1.25414	0.894731	1.81911	1.34903	0.912127	0.521369	2.31817	2.46594	2.88095	0.418599	0.946344	4.27348	1.48317	1.20202	0.814484	0.904433	1.33647	0.735066	0.231239	3.66133	0.997468	2.2967	0.642684	7.63406	1.3431	0.992653	1.91546	2.97571	0.788507	0.416305	0.479534	lncRNA	7.63406	1.71519	4	H	0.999947	[0.99994663442434351, 5.3365575656486138e-05]
XLOC_025425	0	0	0	0	0	0	3.34844	0	0	0	0	0	0	0	0	0	0	0	0	0	0	0	0	0	0	0	0	0	0	0	0	0	0	0	0	0	0	0	0	lncRNA	3.34844	0.085857	1	H	0.999999	[0.99999867316792301, 1.3268320769635339e-06]
XLOC_025472	1.35749	0.032539	0	0	0	0	0	3.33445	0.033873	0.030207	0.054591	0.182177	0	0.028163	0.028459	0	0.025937	8.8468	0	1.21192	0	0	0.109991	0	0	0	0.562093	0.692213	0	0.413539	2.37227	0.166279	5.98545	0.248952	0.107779	0	0	0	0	lncRNA	8.8468	0.662184	3	H	0.999984	[0.99998442403371024, 1.5575966289773148e-05]
XLOC_025474	0	0	0	0	0	0	0	0	1.22237	0	0	0	0	0	0	0	0	0	0	0	0	0	0	0	0	0	0	0	0	0	0	0	0	4.94385	0	0	0	0	0	lncRNA	4.94385	0.158108	1	H	0.999999	[0.99999867316792301, 1.3268320769635339e-06]
XLOC_025485	0	0	0	0	0	0.057797	0	0	0	0.079431	5.16782	0	7.44978	0.037028	0	0	0	0	0	0	0	0	0	0	0	0.052205	0	0	0	0.090619	0	0	0	0	0	0	0.112002	0	0	lncRNA	7.44978	0.33453	2	H	0.999995	[0.99999545391892652, 4.5460810733766085e-06]
XLOC_025514	0	0	5.46185	1.98657	1.59124	0	0	0	0	0.46746	5.01604	0.070481	0.047655	0	0	0	0	0	11.8044	0.055818	0	0	0	5.58174	0	0	6.88633	0	0	0	0	0	0	0	0	1.0517	8.32163	0	0	lncRNA	11.8044	1.23956	6	H	0.999374	[0.99937387997406824, 0.00062612002593189777]
XLOC_025527	0	0	0	0	0	0	0	0	0	0	0	0	0	0	0	0	0	0	3.13225	0	0	0	0	0	0	0	0	0	0	0	0.709062	0	0	0	0	0	0	0	0	lncRNA	3.13225	0.098495	1	H	0.999999	[0.99999867316792301, 1.3268320769635339e-06]
XLOC_025533	0	0	0	0	5.59039	0	0	0	1.66895	0	0	0	0	0	0	0	0	0	0	0	0	0	0	0	0	0	0	0	0	0	0	0	0	0	0	1.03528	0	0	0	lncRNA	5.59039	0.212683	1	H	0.999999	[0.99999867316792301, 1.3268320769635339e-06]
XLOC_025546	3.23756	0	2.34981	0	0	0	0	0	6.45878	0	0	0.847246	0	0	0	0	16.8874	0	0	2.41554	0	0	4.98742	5.1832	12.2756	0	0	0	0	0	0	0	0	0	0	13.302	2.87225	0	0	lncRNA	16.8874	1.81581	7	H	0.997858	[0.99785799266923136, 0.0021420073307685311]
XLOC_025563	0	0.137775	0.125843	0	0	0	0	0	4.87629	0	0	0	0	0	0	0	0	0	0	0	0	0	0	0	0	0	0	0	0	0	0	0	0	0	0	0	0	0	0	lncRNA	4.87629	0.131792	1	H	0.999999	[0.99999867316792301, 1.3268320769635339e-06]
XLOC_025584	0	0	0	0	0	0	0	0	0	0	0	0	0	0	0	0	0	0	0	0	0	9.55478	0	0	0	0	0	0	0	0	0	0	0	0	0	0	0	0	0	lncRNA	9.55478	0.244994	1	H	0.999999	[0.99999867316792301, 1.3268320769635339e-06]
XLOC_025586	0	10.2658	0	0	0	0	0	0	0	0	0	0	0	0	0	0	0	0	0	0	0	0	0	0	0	0	0	0	0	0	0	0	0	0	0	0	0	0	0	lncRNA	10.2658	0.263226	1	H	0.999999	[0.99999867316792301, 1.3268320769635339e-06]
XLOC_025589	0	0	0	0	0	0	0	2.85477	0	0	0	0	0	9.46051	0	0.195567	0	0	0	0	0	0	0	0	0	0	0	0	0	0	0	0	0	0	0	0	0	0	0	lncRNA	9.46051	0.320791	1	H	0.999999	[0.99999867316792301, 1.3268320769635339e-06]
XLOC_025597	0	0	0	0	0	0	0	0	0	0	0	0	0	0	0	0	0	0	0	0	0	0	0	25.0854	0	0	0	0	0	0	0	0	0	0	0	0	0	0	0	lncRNA	25.0854	0.643215	1	H	0.999999	[0.99999867316792301, 1.3268320769635339e-06]
XLOC_025641	0.127621	3.22124	0	0	0	0	0	0.147298	0	0	0	0	0	0	0	0	0	0	0	0	0	0	0	0	0	0	0	0	0	0	0	0	0.190005	0	0	0	0	0.051532	0	lncRNA	3.22124	0.095838	1	H	0.999999	[0.99999867316792301, 1.3268320769635339e-06]
XLOC_025659	0	0	0	0	0	0	0	0	0	0	0	0	0	0	12.7495	11.8234	0	0	0	0	0	0	0	0	0	0	0	0	0	0	0	0	0	0	0	0	0	0	0	lncRNA	12.7495	0.630075	2	H	0.999995	[0.99999545391892652, 4.5460810733766085e-06]
XLOC_025680	0	18.8939	0	0	0	0	0	0	0	0	0	1.92328	0	0	0	0	0	0	0	0	0	0	0	0	0	0	0	0	0	3.63817	0	0	0	0	0	0	0	0	0	lncRNA	18.8939	0.62706	2	H	0.999995	[0.99999545391892652, 4.5460810733766085e-06]
XLOC_025758	0	0	0	0	0	0	0	0	0	0	4.07471	0	0	0	0	0	0	0.527423	0	0	0	0	0	0	0	0	0	0	0	0	0	0	0	0	0	0	0	0	0	lncRNA	4.07471	0.118003	1	H	0.999999	[0.99999867316792301, 1.3268320769635339e-06]
XLOC_025769	0	0	0	0	0	0	0	0	0	21.818	0.379136	0	0	0	0	0	5.76426	0	0	0	0	0.125261	0	0	0	0	0.144584	0	0	0	0	0	0	0	0	0	0	0	0	lncRNA	21.818	0.723878	2	H	0.999995	[0.99999545391892652, 4.5460810733766085e-06]
XLOC_025785	16.2827	0	0	0	0	0	0	0	0	0	0.085695	0	0	0	0	0	0	0	0	0	0	0	0	0	0	0	0	0	0	0	0	0	0	0	0	0	0	0	0	lncRNA	16.2827	0.419702	1	H	0.999999	[0.99999867316792301, 1.3268320769635339e-06]
XLOC_025882	0.089703	4.52834	0.153191	0.077842	0.146203	0.056644	0	6.72969	0	0	0	0	2.60303	0	0	0	0.066843	0	0	0.074364	0	0	0	0.236074	0	0	0.080477	0	0.069429	0	0	0	0	0	0	0	0	0	0	lncRNA	6.72969	0.382355	2	H	0.999995	[0.99999545391892652, 4.5460810733766085e-06]
XLOC_025896	0	0	14.7512	0	0	0	0	0	0	0	0	0	0	0	0	0	0	0	0	0	0	0	0	0	0	0	0	0	0	0	0	0	0	0	0	0	0	0	0	lncRNA	14.7512	0.378236	1	H	0.999999	[0.99999867316792301, 1.3268320769635339e-06]
XLOC_025900	0	13.1997	0.231857	0	0	0	0	0	0	0	0.638797	0	0	3.07581	7.54844	0.236165	0	4.18936	0	0	0	0	0	0	0	0	0.974423	0	0	0	0	0	0	0	0	0	11.2972	0	0	lncRNA	13.1997	1.06133	5	H	0.999817	[0.99981717836769579, 0.00018282163230428847]
XLOC_025938	0	5.75664	0	0	0	9.54438	0.596361	5.81507	1.90672	0	0	3.22295	0.198105	1.01913	0.228856	0	0.208572	1.81831	14.6445	0	0	0	0	0.98217	0	0.159649	0.502229	0	0	1.10849	2.09377	1.06971	0.416727	0.153996	0	0	0	0	0	lncRNA	14.6445	1.31914	5	H	0.999817	[0.99981717836769579, 0.00018282163230428847]
XLOC_025945	0	2.74073	0	13.1975	0	18.6865	0	0	0	0	0	10.1657	15.6921	0	0	6.53408	0	0.595167	17.8281	1.67092	0	0	13.7879	0	0	0	0.082194	0	0	0	0.076148	0.087534	0	0	0	0.248876	0	5.25316	0	lncRNA	18.6865	2.73453	8	H	0.992699	[0.99269883209900722, 0.0073011679009927707]
XLOC_025952	0	0	0	0	0	0	0	0	0	0	0	0	0	0	0	0	0	0	0	0	0	5.09102	0	0	0	0	0	0	0	0	0	0	0	0	0	0	0	0	0	lncRNA	5.09102	0.130539	1	H	0.999999	[0.99999867316792301, 1.3268320769635339e-06]
XLOC_026021	0	13.6525	0	0	0	0	0	0	0	0	5.08988	0	0	0	0	0	0	0	0	0	0	0	0	0	0	0	0	0	0	0	0	0	0	0	0	0	0	0	0	lncRNA	13.6525	0.480573	2	H	0.999995	[0.99999545391892652, 4.5460810733766085e-06]
XLOC_026034	0	0	0	0	0	0	0	0	0	0	0	0	0	0	0	0	0	0	0	0	0	0	0	0	0	0	0	0	0	0	0	0	0	0	0	0	0	0	14.6841	lncRNA	14.6841	0.376516	1	H	0.999999	[0.99999867316792301, 1.3268320769635339e-06]
XLOC_026035	0	0	0	0	0	0	0	0	6.74237	0	8.35867	0	0	0	0	0	0	0	0	0	0	0	0	0	0	0	0	0	0	0	0	0	0	0	0	0	0	0	0	lncRNA	8.35867	0.387206	2	H	0.999995	[0.99999545391892652, 4.5460810733766085e-06]
XLOC_026067	0	0	0	3.23155	9.50885	0	1.58685	0	4.34875	0	0	0	0.087856	0	0	0	0.462487	0	0.05697	0	0	6.07834	0	0	0	0	0.389776	0	0	0	0	0	0.046203	0	0.384367	0	9.9113	0	0	lncRNA	9.9113	0.925469	5	H	0.999817	[0.99981717836769579, 0.00018282163230428847]
XLOC_026074	0	0.270484	0	0	0	0	0	0	0	10.7971	10.664	0	0	0	0	0	2.37161	0	0	0	0	0	0	0	0	0	0	0	0	0	0	0	0	0	0	0	0	0	0.538301	lncRNA	10.7971	0.631831	2	H	0.999995	[0.99999545391892652, 4.5460810733766085e-06]
XLOC_026197	0	14.9557	0	0	0	0	0	0	0	0	0	0	0	0.051366	0	0	0	0	0	0	0	0	0	0	0	0	0	0	0	0	0	0	0	0	0	0	0	0	0	lncRNA	14.9557	0.384796	1	H	0.999999	[0.99999867316792301, 1.3268320769635339e-06]
XLOC_026207	0	0	0	0	0	0	0	0	0	0	0	0	0	0	0	0	3.97302	0	0	0	0	0	0	0	0	0	0	0	0	0	0	0	0	0	0	0	0	0	0	lncRNA	3.97302	0.101872	1	H	0.999999	[0.99999867316792301, 1.3268320769635339e-06]
XLOC_026235	0	0	0	0	0	0	0	0	0	29.6322	0	0	0	0	0	0	0	27.5513	0	0	0	0	0	0	0	0	0	0	0	0	0	0	0	0	0	0	0	0	0	lncRNA	29.6322	1.46624	2	H	0.999995	[0.99999545391892652, 4.5460810733766085e-06]
XLOC_026269	1.74807	0	0	0	0	0	0	0	0	1.89628	1.37081	0	2.16513	0	6.07438	0	8.46679	0	0	0	0	0	0	0	28.6081	0	0	0	18.7725	0	6.90129	0	0	0	0	0	0	0	0	lncRNA	28.6081	1.94881	5	H	0.999817	[0.99981717836769579, 0.00018282163230428847]
XLOC_026320	0	0	0	0	0	4.85874	0	0	0	3.98306	1.90543	0.141305	0	0	8.38826	0	0.402356	0	4.21283	0	0	0	0	0	4.89961	0	0	0	1.46273	0	0.112197	0	0	0	0	0	0	0	0	lncRNA	8.38826	0.778628	5	H	0.999817	[0.99981717836769579, 0.00018282163230428847]
XLOC_026321	0	0	0	0	0	11.263	0	0	0	0	0	0	0	0	13.0485	0	0	0	0	0	0	0	0	0	17.0366	0	0	0	0	0	0	0	0	0	0	0	0	0	0	lncRNA	17.0366	1.06021	3	H	0.999984	[0.99998442403371024, 1.5575966289773148e-05]
XLOC_026367	0	0	0	0	0	0	0	0	0	0	5.15683	0	0	0	1.04548	0	0	0.593326	3.01805	0	0	0	0	0	0	0	0	0	0	0	0	0	0	0	0	0	0	0	0	lncRNA	5.15683	0.251633	2	H	0.999995	[0.99999545391892652, 4.5460810733766085e-06]
XLOC_026373	0.178795	0.167145	0.152669	0	0	0	0.19047	0	0	0	0	4.67894	0	0	0	0	0	0	0	0	0	0	0	0.078423	0	0	0	0	0	0	0	0	0	0	0	0.121423	0	0	0	lncRNA	4.67894	0.142766	1	H	0.999999	[0.99999867316792301, 1.3268320769635339e-06]
XLOC_026385	9.18307	0	0	0	0	0.065895	0	0	0.101551	0	0	0	0	0	0	0	0.233277	18.2185	6.32179	0	0	0	0.041219	0	0	0.17856	0	0	0	0	0	0	0	0	0	0.141736	0	0	0	lncRNA	18.2185	0.884247	3	H	0.999984	[0.99998442403371024, 1.5575966289773148e-05]
XLOC_026386	0	2.20907	1.05274	0	0	12.1319	0.10945	0	3.29942	7.84622	0	4.73204	0	1.28849	0	0.089358	0	0	0	0	0	11.0201	0.16233	0.090128	0.399544	0	0	6.05664	0.874716	0	0.341571	0	0	0	0.127253	0	5.09173	0	0	lncRNA	12.1319	1.45956	7	H	0.997858	[0.99785799266923136, 0.0021420073307685311]
XLOC_026391	0	0	0	0	0	0	0	0	0	0	0	0.421384	0	0	0	0	0	0	0	0	0	0	0	0	4.95734	0.688819	0	0	0	0	0	0	0	0	0	0	0	0	0	lncRNA	4.95734	0.155578	1	H	0.999999	[0.99999867316792301, 1.3268320769635339e-06]
XLOC_026426	0	0	0	0	0	0	0	0	0	0	0	0	0	0	0	0	0	0	8.46641	0	0	0	0	0	0	0	0	0	0.460583	0	0	0	0	0	0	0	0	0	0.184521	lncRNA	8.46641	0.233628	1	H	0.999999	[0.99999867316792301, 1.3268320769635339e-06]
XLOC_026427	0	0	0	0	0	0	0	0	0	0	0	0	0	0	0	0	0	0	0	0	0	7.03096	0	0	0	0	0	0	0	0	0	0	0	0	0	0	0	0	0	lncRNA	7.03096	0.180281	1	H	0.999999	[0.99999867316792301, 1.3268320769635339e-06]
XLOC_026438	0	0	0	0	4.6549	0	0	0	0	0	0	1.99308	0	0	0	0	0	1.54611	0	0	0	0	0	0	0	0	0	0	0	0	0	0	0	0	0	0	0	0	0	lncRNA	4.6549	0.210105	1	H	0.999999	[0.99999867316792301, 1.3268320769635339e-06]
XLOC_026512	0	0.109863	0	0	0	0	0	0	0	0	0.184315	0	0	0	0	0	0	0	0	0	0	0	0	0	0	0	0	0	0	0	4.00475	0	0	0	0	0.07981	0	0	0	lncRNA	4.00475	0.112275	1	H	0.999999	[0.99999867316792301, 1.3268320769635339e-06]
XLOC_026534	0	0	0	0	0	0	0	7.80922	0	0	0	0	0	0	0	0	0	0	0	0	0	0	0	0	0	0	0	0	0	0	0	0	0	0	0	0	0	0	0	lncRNA	7.80922	0.200236	1	H	0.999999	[0.99999867316792301, 1.3268320769635339e-06]
XLOC_026559	0	0	0	0	0	0	0	0	0	0	0	0	0	0	0	0	0	0	0	0	4.12525	0	0	0	0	0	0	0	0	0	0	0	19.9236	0	0	0	0	0	0	lncRNA	19.9236	0.616637	2	H	0.999995	[0.99999545391892652, 4.5460810733766085e-06]
XLOC_026560	0	0	0	0	0	0	0	0	0	0	0	0	0	0	0	0	0	0	0	0	3.22321	0.870738	0	0	0	0	0	0	0	0	0	0	0	0	0	0	0	0	0	lncRNA	3.22321	0.104973	1	H	0.999999	[0.99999867316792301, 1.3268320769635339e-06]
XLOC_026578	0	0	0.20467	0	0	0	0	0	0	0	18.6084	0	1.18752	0	0	0	5.53689	0	0	0	0	0	0	0	0	0	0.215041	0	0	0	0	0	0	0	0.14844	0.32556	0	0.193571	0	lncRNA	18.6084	0.677439	2	H	0.999995	[0.99999545391892652, 4.5460810733766085e-06]
XLOC_026631	0	8.07493	0	9.36952	0	0	0	0	0	0	19.1918	0	0	0	0	0	0.536372	0	0	0	0	0	0	0	0.933081	0	0	0	0	0	0	0	0	0	0	0	0.880819	0	0	lncRNA	19.1918	0.999655	3	H	0.999984	[0.99998442403371024, 1.5575966289773148e-05]
XLOC_026705	0	0	0	0	0	0	0	0	0	0	0	0	0	0	0	0	0.180905	0	0	0	0	0	0	0.106486	0	0	0	0	0	0	0	0	0	0	0	0	0	0	6.17288	lncRNA	6.17288	0.165648	1	H	0.999999	[0.99999867316792301, 1.3268320769635339e-06]
XLOC_026786	0	0	0.245853	0	0	0	0	7.64331	0	0	0	0	0	0	0	0	0	0	0	0	0	0	0	0	0	0	0	0	0	0	0	0	0	0	0	0	0	0	0	lncRNA	7.64331	0.202286	1	H	0.999999	[0.99999867316792301, 1.3268320769635339e-06]
XLOC_026818	0	0	0	0	0	0	0	0	0	0	0	0	0	0	0	0	0	1.19327	0	0	0.704659	0	0	0	0	0	0	0	0	0.969928	0	0	0	5.12037	0	0	0	0.791152	0	lncRNA	5.12037	0.225112	1	H	0.999999	[0.99999867316792301, 1.3268320769635339e-06]
XLOC_026865	0	0	0	0	0	0	0	4.83328	0	0	0	0	0	0	0	0	0	0	0	0	0	0	0	0	0	0	0	0	0	0	0	0	0	0	0	0	0	0	0	lncRNA	4.83328	0.12393	1	H	0.999999	[0.99999867316792301, 1.3268320769635339e-06]
XLOC_026889	0	0	0	15.8471	0.708665	0	0	0	0	0	0	0	0	0	0	0	0	0	0	0	0	0	0	0	0	0	0	0	0	0	0	0	0	0	0	0	0	0	0	lncRNA	15.8471	0.424506	1	H	0.999999	[0.99999867316792301, 1.3268320769635339e-06]
XLOC_026935	0	0	0	0	0	0	0	0.45645	0	0	0	0	0	0	0	0	0	0	0	14.0975	0	0	0	0	0	0	0	0	0	0	0	0	0	0	0	0	0	0	0	lncRNA	14.0975	0.373178	1	H	0.999999	[0.99999867316792301, 1.3268320769635339e-06]
XLOC_026967	0	0	0	0	0	0	0	0	0	0	0	0	0	0	0	0	0	13.0294	0	0	0	0	0	0	0	0	0	0	0	0	0	0	0	0	0	0	0	0	0	lncRNA	13.0294	0.334087	1	H	0.999999	[0.99999867316792301, 1.3268320769635339e-06]
XLOC_026977	0	0	0	0	0	0	0	0	0	0	0	0	0	0	0	0	0	0	0	0	0	0	0	0	0	0	0	0	0	0	5.51797	0	0	0	0.513931	0	0	0	0	lncRNA	5.51797	0.154664	1	H	0.999999	[0.99999867316792301, 1.3268320769635339e-06]
XLOC_027021	0	0	0	0	0	0	0	0	0	11.383	0	0	0	0.106128	0	0	0	0	0	0	0	0	0	0	0	0	0	0	0	0	0	0	0	0	0	0	0.160505	0	0	lncRNA	11.383	0.298708	1	H	0.999999	[0.99999867316792301, 1.3268320769635339e-06]
XLOC_027049	0.568913	0	6.31517	0	2.3181	1.43698	0	0	8.85819	0	0	1.78657	0	1.61109	0.465157	0	0	0	0	0.471628	0.409211	0.442188	9.4382	0.499073	0	5.84085	0.510398	0	0	0.563259	0	0	0	0	0	0	0.696166	0	4.9394	lncRNA	9.4382	1.2095	5	H	0.999817	[0.99981717836769579, 0.00018282163230428847]
XLOC_027066	0	8.74118	0	0	0	0	0	0	0	0	0	0	0	0	0	0	0	0	0	0	0	0	0	0	0	0	0	0	0	0	0	0	0	0	0	0	0	0	0	lncRNA	8.74118	0.224133	1	H	0.999999	[0.99999867316792301, 1.3268320769635339e-06]
XLOC_027102	0	0	0	0	0	0	0	0	0	0	12.6903	0	0	0	0	0	0	0	0	0	0	0	0	0	0	9.29139	0	0	0	0	0	0	0	0	0	0	0	0	0	lncRNA	12.6903	0.563634	2	H	0.999995	[0.99999545391892652, 4.5460810733766085e-06]
XLOC_027107	0	0	0	0	0	0	0	0	1.98476	0	0	0	0	11.9835	1.42934	0	0	0	0	0	0	0	0	0	0	0	0	0	0	0	0	0	0	0	0	0	0	0	0	lncRNA	11.9835	0.394812	1	H	0.999999	[0.99999867316792301, 1.3268320769635339e-06]
XLOC_027109	0	0	0	0.719298	0	0	0	0	0	3.35694	0	0	2.1511	0	8.13277	0	0	0	0	0	0	0	0	0	0	0	0.991528	0	0	0	0	0	0	0	0	0	0	0	0	lncRNA	8.13277	0.393632	2	H	0.999995	[0.99999545391892652, 4.5460810733766085e-06]
XLOC_027116	0	0	0	0	0	0	0	0	0	0	0	0	0	0	0	0	0	0	0	0	0	0	4.44511	0	0	0	0	0.639423	0	0	0	0	0	0	0	0	0	0	0	lncRNA	4.44511	0.130373	1	H	0.999999	[0.99999867316792301, 1.3268320769635339e-06]
XLOC_027120	0	3.55592	0	0	0	0	0	0	0	0	0	0	0	0	6.29243	0	0.263664	0	0	0.073333	0	0	0.069883	0	0	0	0	0	0	0	0	0	0	0	0	0	0	0	0	lncRNA	6.29243	0.262955	2	H	0.999995	[0.99999545391892652, 4.5460810733766085e-06]
XLOC_027157	0.180988	0	0	16.9621	0	0	0	0	0	0	0	0	0	0	0	0	0	0	0	0	0	0	0	0	0	0	0	0	0	0	0	0	0	0	0	0	17.2747	0	0	lncRNA	17.2747	0.882508	2	H	0.999995	[0.99999545391892652, 4.5460810733766085e-06]
XLOC_027170	0	0	0	0	0	0	0	0	0	0	0	0	0	0	0	0	0	0	0	0	0	0	0	0	0	0	0	0	0	0	0	0	0	3.66843	0	0	0	0	0	lncRNA	3.66843	0.094062	1	H	0.999999	[0.99999867316792301, 1.3268320769635339e-06]
XLOC_027175	0	0	0	0	0	0	0	0	0	0	0	0	18.2222	0	0	0	0	0	0	0	0	0	0	0	0	0	0	0	0	0	0	0	0	0	0	0	0	0	0	lncRNA	18.2222	0.467237	1	H	0.999999	[0.99999867316792301, 1.3268320769635339e-06]
XLOC_027182	0	0	0	0	0	0	0	27.5656	0	0	0	0	0	0	0	0	0	0	0	0	0	0	0	0	0	0	0	0	0	0.110495	0	0	0	0	0	0	0	0	4.91404	lncRNA	27.5656	0.835646	2	H	0.999995	[0.99999545391892652, 4.5460810733766085e-06]
XLOC_027199	0	0	0	0	0	0	0	0	1.27487	0	0	10.3611	0	0	0	0	0	0	0	0	0.1047	9.84291	0	1.53229	0	0	7.83533	0	0	0	3.14553	0	0	0	0	6.2277	0	0.058775	0.09027	lncRNA	10.3611	1.03778	5	H	0.999817	[0.99981717836769579, 0.00018282163230428847]
XLOC_027206	0	0	0.427571	0.434528	0	0.632393	0	0	0	0	0	0	0	0.202576	0	0.435515	0	0	0	0	0	0	0.197791	0	0	0	0	0	0	0	18.3123	0	0	0	0	0	0.306372	0	0	lncRNA	18.3123	0.537155	1	H	0.999999	[0.99999867316792301, 1.3268320769635339e-06]
XLOC_027211	0	0.913933	0	0	0	0.617336	0	0	0	0	0	0	0	0	0	0	0	0	0	4.05229	0	0	0.386163	0	0	2.23046	0	0	0	0	0	0	0	0	0	0	0	0	0	lncRNA	4.05229	0.210261	1	H	0.999999	[0.99999867316792301, 1.3268320769635339e-06]
XLOC_027226	0	0	0	0	0	0	0	0	0	0	0	0	0	0	0	0	0	0	0	0	0	0	0	0	0	0	0	0	0	0	0	0	0	0	0	0	22.9488	0	0	lncRNA	22.9488	0.58843	1	H	0.999999	[0.99999867316792301, 1.3268320769635339e-06]
XLOC_027239	0	0	0	0	0.478812	0	0	0	0	0	0	0	0	0	0	0	0	0	0	0	0	0	0	0	0	0	0	4.8686	0	0	0	0	0	0	0	0	0	27.837	0	lncRNA	27.837	0.850882	2	H	0.999995	[0.99999545391892652, 4.5460810733766085e-06]
XLOC_027244	0	0	0	0	0	0	0	0	0	0	4.93569	0	0	0	0	8.08691	0	0	0	0	0	0	0	0	0	0	0	0	1.10716	0	0	0	0	0	0	0	0.087522	0	0	lncRNA	8.08691	0.364546	2	H	0.999995	[0.99999545391892652, 4.5460810733766085e-06]
XLOC_027246	0	5.0356	0	0.06874	0	0.050021	0	0	0	0	0	3.48262	0	0	0	0	0	0	0	0	0	0	0	0	0	0	0	0	1.59407	0	0	0	0	0	0.098113	0	0	0	0	lncRNA	5.0356	0.264851	2	H	0.999995	[0.99999545391892652, 4.5460810733766085e-06]
XLOC_027275	0	0	0	0	0	0	0	13.3313	0	0	0	0	0	0	0	0	0	0	0	0	0	0	0	0	0	0	0	0.139045	0	0	0	0	0	0	0	0	0	0	0	lncRNA	13.3313	0.345393	1	H	0.999999	[0.99999867316792301, 1.3268320769635339e-06]
XLOC_027317	0	0	0	0	0	0	0	0	0	0.727863	0	0	0	0	0	0	0	0	0.76985	6.25766	1.80983	0	0.993873	0.735755	0	0	0	0	0	0	0	0	2.4974	0.461441	0.519408	0	0	0.338664	0	lncRNA	6.25766	0.387481	1	H	0.999999	[0.99999867316792301, 1.3268320769635339e-06]
XLOC_027353	0	0	0	17.455	0	0	0	0	0	0	0	0	0	0	21.2286	0	0	0	0	0	0	0	0	0	0	0	0	0	0	0	0	0	0	0	0	0	0	0	0	lncRNA	21.2286	0.991888	2	H	0.999995	[0.99999545391892652, 4.5460810733766085e-06]
XLOC_027360	0	0	0	0	0	0	0	0	0	0	0	0.239711	0	0	0	0	0	0	0	0	0	0.17799	0	0	0	0	0	0	0	7.70862	0	0	0	0	0	0	0	0	0	lncRNA	7.70862	0.208367	1	H	0.999999	[0.99999867316792301, 1.3268320769635339e-06]
XLOC_027387	0	7.3596	0	0	0.042487	0	1.11081	5.35554	4.617	0	10.2211	0	0	0	0	0	0.893539	0	0	0	0	0	0	0	0	0	0	7.96137	0	0	1.08332	0	0	0	13.6253	0	3.38129	0	0.032333	lncRNA	13.6253	1.42779	7	H	0.997858	[0.99785799266923136, 0.0021420073307685311]
XLOC_027466	0	0	0	0	0	0	0	0	0	0	0	0	0	0	0	0	0	0	0	0	0	0	0	0	22.2582	0	0	0	0	0	0	0	0	0	0	0	0	0	0	lncRNA	22.2582	0.570724	1	H	0.999999	[0.99999867316792301, 1.3268320769635339e-06]
XLOC_027475	0	0	0	0	3.5142	0	0	0	0	0	0	0	0	24.4239	0	0	0	0	0	0	0	0	0	0	0	0	0	0	0	0	0	0	0	0	0	0	11.873	0	0	lncRNA	24.4239	1.0208	3	H	0.999984	[0.99998442403371024, 1.5575966289773148e-05]
XLOC_027504	0	3.37613	0	1.56696	0	0	0.961818	0	0	0	0	0	0	0	0	0	0	0	0.828729	0	0	0	0	0	0	0	0	0	0	0	1.50082	0	0	0	0	6.13149	0	0	0	lncRNA	6.13149	0.368358	2	H	0.999995	[0.99999545391892652, 4.5460810733766085e-06]
XLOC_027531	0	0	0	0	0	0	0	0	3.58699	0	0	0	0	0	0.215267	0	0	0	0	0	0.47344	0	0	0	0	0	0	0	0	0	0	0	0	0	0	0	0	0	0	lncRNA	3.58699	0.109633	1	H	0.999999	[0.99999867316792301, 1.3268320769635339e-06]
XLOC_027535	0	0	0	0	0.153799	0	0	0	0	0	0	0	0	0	0	0	0	0	0	0	0	0	0	23.4267	0	0	0	0	0	0	0	0	0	0	0	0	0	0	0	lncRNA	23.4267	0.604628	1	H	0.999999	[0.99999867316792301, 1.3268320769635339e-06]
XLOC_027599	0.085466	0	0	0	0	3.66983	0	0	0	0	0	0.089463	4.29474	0	0	0	0	0	0	1.20446	0	0	0.033759	0	0	0.146242	0	0.060702	0	0	0	0	0	0	0	0	0	0	0	lncRNA	4.29474	0.245761	2	H	0.999995	[0.99999545391892652, 4.5460810733766085e-06]
XLOC_027622	0	0	0	0	3.19215	1.96013	0	0	0	0	0.057957	0	0	0	0	0	0	0	0	0	0	0	0	0	0	0	0.132612	0	0	0	0	0	0	0	0	0	0	0	0	lncRNA	3.19215	0.136996	1	H	0.999999	[0.99999867316792301, 1.3268320769635339e-06]
XLOC_027649	0	0	0	0	0.652212	0	0	0	10.125	9.72375	0	0.418884	0	0	0	0	0	0	0	0	0	0	0	0	0.129682	0	0	0	0	0	0	0	0	0.110081	0	27.3119	0	0	0	lncRNA	27.3119	1.24286	3	H	0.999984	[0.99998442403371024, 1.5575966289773148e-05]
XLOC_027698	0	0	0	0	0	0	0	0	0	0	0	0	0	0	0	0	0	0	0	0	0	28.9378	0	0	0	0	0.814674	0	21.0849	0	0	0	0	0	0	0	0	0	0	lncRNA	28.9378	1.30352	2	H	0.999995	[0.99999545391892652, 4.5460810733766085e-06]
XLOC_027747	0.063221	0	0.053983	0.054861	0.05152	0	0	0	0	0	0	6.55162	0	0	0	0	0	0	0	0	0	0	0	0	0	0	0	0	0	0.062593	0	0	0	0	0	0	0	0	0	lncRNA	6.55162	0.175328	1	H	0.999999	[0.99999867316792301, 1.3268320769635339e-06]
XLOC_027783	0	2.31675	0	0	6.68011	0	0	0	0	0	0	9.57836	0	0	0	0	0	0	0	0	0	0	0	0	0	0	0	0	0	2.07612	0	0	0	0	0	0	0	0	0	lncRNA	9.57836	0.529521	2	H	0.999995	[0.99999545391892652, 4.5460810733766085e-06]
XLOC_027792	0	0	0	0	0	13.5013	0	0	0	0	0	0	0	0	0	0	0	0	0	0	0	0	0	0	0	0	0	0	0	0	0	0	0	0	0	0	0	0	0	lncRNA	13.5013	0.346188	1	H	0.999999	[0.99999867316792301, 1.3268320769635339e-06]
XLOC_027852	0	0	0	0	0	0	0	0	0	0	0	0	0	0	0	0	4.99718	0.106777	0	0	0	0	0	0	0	0	0	0	0	0	0	0	4.20911	0	0	0	0	0	0	lncRNA	4.99718	0.238796	2	H	0.999995	[0.99999545391892652, 4.5460810733766085e-06]
XLOC_027882	0	0	0	0	0	0	0	0	0	0	0	0	0	0	0	0	0	0	0	0	0	0	0	0	5.44574	0	0	0	0	0	0	0	0	0	0	0	0	0	0	lncRNA	5.44574	0.139634	1	H	0.999999	[0.99999867316792301, 1.3268320769635339e-06]
XLOC_027994	0.080704	8.07263	0.137822	0	0	0.050961	0.085973	0.093147	0	0	0	0	0	0	0	0	0	0	0	0	0	0	0	0	0	0	0	0	0	0	0	0	0	0	0.049979	0	0	0	0	lncRNA	8.07263	0.219775	1	H	0.999999	[0.99999867316792301, 1.3268320769635339e-06]
XLOC_028019	0	0	0	0	0	0	0	0	0	0	0	0	0	0	0	0	0	0	1.49148	0	0	0	0	0	0	0	2.04089	0.230817	0	0	0	6.52038	0	0	1.00629	0	0	0	0	lncRNA	6.52038	0.289484	1	H	0.999999	[0.99999867316792301, 1.3268320769635339e-06]
XLOC_028022	0	0	0	20.6735	0	0	0	0	0	0	0	0	0	0	0	0	0	0	0	0	0	0	0	0	0	4.52945	0	0	0	0	0	0	0	0	0	0	0	0	0	lncRNA	20.6735	0.646231	2	H	0.999995	[0.99999545391892652, 4.5460810733766085e-06]
XLOC_028061	0	0	0	0	0	0	0	0	0	0	0	0	0	0	0	0	0	0	0	0	0	0	0	0	0	0	0	0	19.4184	0	0	0	0	0	0	0	0	0	0	lncRNA	19.4184	0.497909	1	H	0.999999	[0.99999867316792301, 1.3268320769635339e-06]
XLOC_028064	0	0	0	0	0	0	0	0	0	0	0	0	0	0	0	0	0	0	0	0	0	0	0	0	0	0	0	0	0	0	0	0	0	5.55374	0	0	0	0	0	lncRNA	5.55374	0.142403	1	H	0.999999	[0.99999867316792301, 1.3268320769635339e-06]
XLOC_028112	0	0	0	0	0	0	0	0	0.142002	0.253267	0	0	0	0	0	0	0	0	0	0	0	0	0	0	0	0	0	0	0	0	3.39587	0	0	0	0	0	0	0	0	lncRNA	3.39587	0.097209	1	H	0.999999	[0.99999867316792301, 1.3268320769635339e-06]
XLOC_028176	0.482326	0	0	0	0	0	0	0	0	0	0	0	0	0	0	0	0	0	0	0	0	0	0	6.55829	0	0	0	0	0	0	0	0	0	0	0	0	0	0	0	lncRNA	6.55829	0.180529	1	H	0.999999	[0.99999867316792301, 1.3268320769635339e-06]
XLOC_028179	0	0	0	0	0	0	0	0	0	0	0	0	0	0	0	0	0	0	0	0	0	0	0	6.94241	0	0	0	0	0	0	0	0	0	0	0	0	0	0	0	lncRNA	6.94241	0.17801	1	H	0.999999	[0.99999867316792301, 1.3268320769635339e-06]
XLOC_028186	0.419039	12.4236	0.638944	0.467526	0	0.0189	1.17978	0.449101	3.46619	4.51971	3.82588	2.44385	0.127106	0.339049	0.46498	0	0	0.04861	0.109895	2.95276	3.27245	0.023264	0	0.013128	0	0	0.886144	0.148811	0	0.385241	1.36826	0	1.22547	0.016468	1.35314	0.142288	1.1171	0	0.018562	lncRNA	12.4236	1.12475	5	H	0.999817	[0.99981717836769579, 0.00018282163230428847]
XLOC_028239	0	0	0.07632	0.077562	0.072838	0	0	0	0	0	11.0743	0	0	0	0	0	0.066602	0	0	2.51928	0	0	0.035305	0	0	0	0	0.063482	0.138358	0.265477	0.074288	0	0	0	0.166057	0.0607	0	0	0	lncRNA	11.0743	0.376682	1	H	0.999999	[0.99999867316792301, 1.3268320769635339e-06]
XLOC_028261	0	0	0	0	0	0	0	0	0	29.3754	0	0	0	0	0	0	0	0	0	0	0	0	0	0	0	0	0	0	0	0	0	0	0	0	0	0	0	0	0	lncRNA	29.3754	0.753215	1	H	0.999999	[0.99999867316792301, 1.3268320769635339e-06]
XLOC_028330	0	3.70231	0.780386	0.793084	0.248261	0	0	0.351614	0	16.9202	0.955585	0	1.07808	0.123245	0	6.62404	3.17809	0.247378	0.279629	0.252549	9.86068	0.473569	0.240667	0	17.9681	0.17376	0	0	0.235789	0.904849	0.253204	0	0.453561	0	0.377325	0	0.186393	0.123011	0.566778	lncRNA	17.9681	1.72698	6	H	0.999374	[0.99937387997406824, 0.00062612002593189777]
XLOC_028339	0	0	0	0	0	0	0	2.51152	11.9355	0	0	0.207073	0	0	0	0	0	0	0	0	0	0	0	0	0	0	0	0.702508	0	0	0	0	0	0	0	0	0	0	0	lncRNA	11.9355	0.39376	1	H	0.999999	[0.99999867316792301, 1.3268320769635339e-06]
XLOC_028365	0	0	0	0	0	0	0	0	0	0	0	0	0	0	0	0	0	0	0	0	0	0	0	12.2372	0	0	0	0	0	0	0	0	0	0	0	0	0	0	0	lncRNA	12.2372	0.313775	1	H	0.999999	[0.99999867316792301, 1.3268320769635339e-06]
XLOC_028409	0	0	0	19.3316	0	0	4.66162	0	0	0	0	0	0	0	0	0	0	0	0	0	0	0	0	0	0	0	0	0	0	0	0	0	0	0	0	0	0	0	0	lncRNA	19.3316	0.61521	2	H	0.999995	[0.99999545391892652, 4.5460810733766085e-06]
XLOC_028422	0.647955	0.454301	0	0	0	28.2319	0	0	0.315279	0	0	11.5305	0	0	1.32446	16.6249	0	15.3901	0	0	0	0	0	5.47097	0	0	0.145328	0	0	0	0	0	0	0	0.200636	10.5609	0	0.065409	0	lncRNA	28.2319	2.33237	6	H	0.999374	[0.99937387997406824, 0.00062612002593189777]
XLOC_028426	0	0	0	0	0	0	13.7691	0	0	0	0	0	0	0	0	0	0	0	0	0	0	0	0	0	0	0	0	0	0	0	0	0	0	0	0	0	0	0	0	lncRNA	13.7691	0.353054	1	H	0.999999	[0.99999867316792301, 1.3268320769635339e-06]
XLOC_028427	0	0	0	0	0	0	0	26.3356	0	0	0	0	0	0	0	0	0	0	0	0	0	0	0	0	0	0	0	0	0	0	0	0	0	0	0	0	0	0	0	lncRNA	26.3356	0.675272	1	H	0.999999	[0.99999867316792301, 1.3268320769635339e-06]
XLOC_028479	0	0	0	0	2.27471	0	0.247798	0	0	0	0	4.13932	0	0	0	0.202311	0	6.79986	0	0	0	0	0.09188	0	0.603055	0	0	0	0	0	0	0	0.173157	0	0	1.57969	0	0.751399	1.58679	lncRNA	6.79986	0.473076	2	H	0.999995	[0.99999545391892652, 4.5460810733766085e-06]
XLOC_028486	0	0	0	0	0	0	0	0	0	5.26117	0	0	0	0	0	0	0	0	0	0	0	0	0	0	0	0	0	0	0	0	0	0	0	0	0	0	0	0	0	lncRNA	5.26117	0.134902	1	H	0.999999	[0.99999867316792301, 1.3268320769635339e-06]
XLOC_028492	0.209679	1.1761	0	0	0	0.132404	0	0.726023	0	3.27538	0	1.97538	0	0	0	0	0	0	0	0	13.5738	0.162973	0	0	0	0	0	0	0	0	0	0	0	0	0	3.13272	0	0	0	lncRNA	13.5738	0.624729	3	H	0.999984	[0.99998442403371024, 1.5575966289773148e-05]
XLOC_028580	0	0	0	0	0	0	0	0	0	0	0	0	0	0	0	0	0	0	5.688	0	0	0	0	0	0	0	0	0	0	0	0	0	0	0	0	0	0	0	0	lncRNA	5.688	0.145846	1	H	0.999999	[0.99999867316792301, 1.3268320769635339e-06]
XLOC_028606	0	0	0	0	0	0	0	0	0	0	0	0	9.19459	0	0	0	0	0	0	0	0	0	0	0	0	0	0	0	0	0	0	0	0	0	0	0	0	0	0	lncRNA	9.19459	0.235759	1	H	0.999999	[0.99999867316792301, 1.3268320769635339e-06]
XLOC_028665	0	0	0	0	0	0	0	0	0	0	0	0	4.73376	0	0	0	0	0	0	0	0	0	0	0	0	0	0	0	0	0	0	0	0	0	0	0	0	0	0	lncRNA	4.73376	0.121378	1	H	0.999999	[0.99999867316792301, 1.3268320769635339e-06]
XLOC_028709	0.348485	0	0	0	0	0	0	0	0	0	0	0	0	0	0	0	0	0	0	0	10.2771	0	0	0	0	0	0	0	0	0.345022	0	0	0	0	0	0	0	0	0	lncRNA	10.2771	0.281298	1	H	0.999999	[0.99999867316792301, 1.3268320769635339e-06]
XLOC_028773	0	0	0	0	0	0	0	10.0307	0.704783	0	0	0	0	0	0	0	0	0	0	0	0	0	0	0	0	0	0	0	0	0	0	0.345973	0	0	0	0	0	0	0	lncRNA	10.0307	0.28414	1	H	0.999999	[0.99999867316792301, 1.3268320769635339e-06]
XLOC_028817	3.58813	1.34173	1.53191	0	1.16962	0.453151	0.382242	0	1.04754	0	5.34612	0	2.03163	2.46771	0.880123	1.56038	7.48639	0	0	1.48728	0.258089	0.278888	0.14173	0	0	1.63725	2.89717	1.52908	0	0.355247	2.08758	4.79945	3.73946	0	0	0	5.48839	0	0	lncRNA	7.48639	1.38426	6	H	0.999374	[0.99937387997406824, 0.00062612002593189777]
XLOC_028947	0	8.25653	0	0	0	0	2.68821	2.18437	0	0	0	0	0	0	0	0	0	0	0	0	0	0	0	0.41506	0	0	0	2.24033	0	23.4221	0	0	0	22.0398	0	0	0	0	0	lncRNA	23.4221	1.57042	3	H	0.999984	[0.99998442403371024, 1.5575966289773148e-05]
XLOC_028989	0	0	0	0	0	0	0	0	0	0	0	0	0	0	0	0	0	0	0	0	0	0	0	0	0	0	0	0	0	0	0	22.6559	0	0	0	0	0	0	0	lncRNA	22.6559	0.580921	1	H	0.999999	[0.99999867316792301, 1.3268320769635339e-06]
XLOC_029036	0	0.096614	0	0	0.084221	0	0.330289	0	3.41948	0	0	0	0	0	0	0	3.08041	0	0.474311	0	0.074337	0.401637	0	5.71165	0	0	0	0	0	0.102321	0.085897	0	0	0	5.69621	0	0	0	0	lncRNA	5.71165	0.501471	4	H	0.999947	[0.99994663442434351, 5.3365575656486138e-05]
XLOC_029039	0	0	0	0	0	0	0	0	0	0	0	0	0	0	0	0	3.51275	0	0	0	0	0	0	0	0	0	0	0	0	0	0	0	0	0	0	0	0	0	0	lncRNA	3.51275	0.09007	1	H	0.999999	[0.99999867316792301, 1.3268320769635339e-06]
XLOC_029059	0	0.389525	0.177895	0	0	0.131557	0	0.240459	0.101372	0.090401	0	0	2.43298	0.21071	0	0	0	0	0	0.863559	4.04608	0.161931	0	0.045691	0	0.059415	0	0	0	0	0	0	0.232634	0.057311	0	0	0.127469	0	0.129202	lncRNA	4.04608	0.243543	1	H	0.999999	[0.99999867316792301, 1.3268320769635339e-06]
XLOC_029204	0	0.098643	0	0	0	0	0.112409	0	0	0	0.330985	0	0	0.128065	0	0	0	3.256	0	0	0	0	0	0	0	0	0	0.074945	0	0	0.350807	0	0	0	0	0	0	0	0	lncRNA	3.256	0.111586	1	H	0.999999	[0.99999867316792301, 1.3268320769635339e-06]
XLOC_029273	0	0	0	0	0	1.39987	0	0	23.731	0	0	0	0	0	0	0	0	0	0	0	0	0	0	0	0	0	0	0	0	0	7.37025	0	0	0	0	0	0	0	0	lncRNA	23.731	0.833362	2	H	0.999995	[0.99999545391892652, 4.5460810733766085e-06]
XLOC_029294	0	0	26.8727	0	0	0	0	0	0	0	0	0	20.6444	0	0	0	0	3.84372	0	0	0	0.099435	6.16501	0	0.41459	0	27.431	0	2.97051	0	2.4456	18.7011	0	0	0	0	0	6.76713	0	lncRNA	27.431	2.98346	7	H	0.997858	[0.99785799266923136, 0.0021420073307685311]
XLOC_029526	6.96114	0	0	0	0	0	0	0	0	0	0	0	0	0	0	0	0	0	0	0	0	0	0	0	0	0	0	0	0	0	0	0	0	0	0	0	0	0	0	lncRNA	6.96114	0.178491	1	H	0.999999	[0.99999867316792301, 1.3268320769635339e-06]
XLOC_029548	0	0	0	0	0	0	0	3.46032	0	0	0	0	0	0	0	0	0	0	0	0	0	0	0	0	0	0	0	0	0	0	0	0	0	0	0	0	0	0	0	lncRNA	3.46032	0.088726	1	H	0.999999	[0.99999867316792301, 1.3268320769635339e-06]
XLOC_029590	0	0	0	16.2415	0	0	0	0	0	0	0	0	0	0	0	0	0	0	0	0	0	0	0	0	0	0	0	0	0	0	0	0	0	0	0	0	0	0	0	lncRNA	16.2415	0.416449	1	H	0.999999	[0.99999867316792301, 1.3268320769635339e-06]
XLOC_029592	0	0	0	0.076965	4.33665	0	0	0	0	1.30848	0	0	0	9.32902	8.41197	0	0	0.720204	0	1.54404	0	0	0	2.10072	0	0	0	0	0	0	0	0	0	0	21.531	0	0	0.071626	0	lncRNA	21.531	1.26745	4	H	0.999947	[0.99994663442434351, 5.3365575656486138e-05]
XLOC_029637	0	29.1951	0	0	0.509001	0	0	0.720901	0	0	0	0	0	0	0	0	0	1.01438	0	0	0	0	0	0	0	0	0	0	0	0	0	0	0	0	0	0	0	0	0	lncRNA	29.1951	0.806138	1	H	0.999999	[0.99999867316792301, 1.3268320769635339e-06]
XLOC_029656	0	6.09335	0	0	0	0	0	0	0	1.88552	0	0	0	0	0	0	0	0	0	0	0	0	0	0	0	0	0	0	0	0	0	0	0	0	0	0	0	0	0	lncRNA	6.09335	0.204587	1	H	0.999999	[0.99999867316792301, 1.3268320769635339e-06]
XLOC_029673	0	0	0	0	0	0	0	0	0	0	0	0	0	0	0	0	0	0	0	0	0	0	0	0	0	0	0	0	0	0	0	0	17.8261	18.1154	0	0	0	0	0	lncRNA	18.1154	0.921578	2	H	0.999995	[0.99999545391892652, 4.5460810733766085e-06]
XLOC_029692	0	0	0	0.208636	0	0	0	0	0	0	12.8206	0	0	0	0	0	0	0	0	0	0	0	19.3734	0	0	0	0	0	0	4.28467	0	0	0	0	11.167	0	0	0	0	lncRNA	19.3734	1.22704	4	H	0.999947	[0.99994663442434351, 5.3365575656486138e-05]
XLOC_029747	0	0	0	0	0	0	0	0	0	0	0	0	0	0	0	0	0	0	0	0	0	0	0	0	0	0	0	0	0	0	0	0	0	0	0	0	15.6874	0	0	lncRNA	15.6874	0.40224	1	H	0.999999	[0.99999867316792301, 1.3268320769635339e-06]
XLOC_029749	0	0	0	0	0	0	0	0	0	0	0	0	0	0	0	0	0	0	0	0	0	0	0	0	0	0	0	0	0	0	0	0	0	0	0	0	25.0894	0	0	lncRNA	25.0894	0.643319	1	H	0.999999	[0.99999867316792301, 1.3268320769635339e-06]
XLOC_029812	0	0	0	0	0	0	0	0	0.375577	0	0	0	0.136577	0	0	0	0	0	0	0	0	0	0	0	0	0	0	2.74113	0	0	0	1.10621	8.7626	0	0	2.09678	0	0.077919	0	lncRNA	8.7626	0.392225	1	H	0.999999	[0.99999867316792301, 1.3268320769635339e-06]
XLOC_029858	0	0	0	0	0	0	0	0	0	0	0	0	0	0.431218	0	0	0	0	0	0	0	0	0	0	0	0	0	0	0	0	0	0	3.57064	0	0	0	0	0	0	lncRNA	3.57064	0.102612	1	H	0.999999	[0.99999867316792301, 1.3268320769635339e-06]
XLOC_029869	0	0	0	0	0	0	0	0	0	0	0	0	0	0	0	0	0	1.69288	0	3.45652	0	0	0	0	0	0	0	0	0	0	0	0	0	0	0	0	0	0	0	lncRNA	3.45652	0.132036	1	H	0.999999	[0.99999867316792301, 1.3268320769635339e-06]
XLOC_029927	0	0	0	0	0	0	0	0	0	0	0	8.98697	0	0	0	0	0	0	0	0	0	0	0	0	0	0	0	0	0	0	0	0	0	0	0	0	0	0	0	lncRNA	8.98697	0.230435	1	H	0.999999	[0.99999867316792301, 1.3268320769635339e-06]
XLOC_029945	0	9.98883	0	0	0	0	3.50239	0	0	0	0	0	0	0	0	0	0	0	0	0	0	0	0	0	0	0	0	0	0	0	0	0	0	0	0	0	0	10.2884	0	lncRNA	10.2884	0.609734	3	H	0.999984	[0.99998442403371024, 1.5575966289773148e-05]
XLOC_029990	0	0	0	0	0	0	0	0	0	0	0	0	0	0	0	0	0	0	0	18.4495	0	0	0	0	0	0	0	0	0	0	0	0	0	0	0	0	0	0	0	lncRNA	18.4495	0.473065	1	H	0.999999	[0.99999867316792301, 1.3268320769635339e-06]
XLOC_030002	0	14.6939	0	0	0	0	0	0	0	0	0	0	0	16.427	0	0	0	0	0	0	0	0	0.776075	0	0	0	0	0	0	0	0	0	0	0	0	0	0	0	0	lncRNA	16.427	0.81787	2	H	0.999995	[0.99999545391892652, 4.5460810733766085e-06]
XLOC_030031	0	0	0	0	0	0	0	0	0	0	0	0	18.3245	0	0	0	0	0	0	0	0	0	0	0	17.3136	0	0	0	0	0	0	0	0	0	0	0	14.3323	0	0	lncRNA	18.3245	1.28129	3	H	0.999984	[0.99998442403371024, 1.5575966289773148e-05]
XLOC_030038	0	0	0	0	0	0	0	0	9.18083	0	0	7.95163	0	0	0	0	0	0	0	0	0	0	0	0	0	0	0	0	0	0	0	0	0	0	0	0	0.974524	0	0	lncRNA	9.18083	0.464282	2	H	0.999995	[0.99999545391892652, 4.5460810733766085e-06]
XLOC_030047	0.114667	0	1.95823	0	0	0	0	0	2.7897	3.28387	0	0	0	0	1.50007	0	0	0	0	0	0	0	0	0	0	0	0.72011	0.081442	0	0	0	1.75288	0	0	0	0	2.17488	0	0	lncRNA	3.28387	0.368611	1	H	0.999999	[0.99999867316792301, 1.3268320769635339e-06]
XLOC_030084	0	0	0	0	0	0	0	0	0	0	0	0	0	0	0	0	0	4.52433	0	0	0	0	0	0	0	0	0	0	0	0	0	0	0	0	0	0	0	0	0	lncRNA	4.52433	0.116008	1	H	0.999999	[0.99999867316792301, 1.3268320769635339e-06]
XLOC_030100	0	0	0	0	0	0	0	0	0	0	0	0	0	0	0	15.091	0	0	0	0	0	0	0	0	0	0	0	0	0	0	0	0	0	0	0	0	0	0	0	lncRNA	15.091	0.386949	1	H	0.999999	[0.99999867316792301, 1.3268320769635339e-06]
XLOC_030101	10.2991	0	0	0	0	0	0	0	0	0	0	0	0	0	0	4.75022	0	0	0	0	0	0	0	0	0	0	10.3598	0	0	0	0	0	0	0	0	0	0	0	0	lncRNA	10.3598	0.651515	3	H	0.999984	[0.99998442403371024, 1.5575966289773148e-05]
XLOC_030103	0	0	0	0	0	0	0	3.92221	0	0	0	0	0	0	0	0	14.2287	0	0	0	0	0	0	0	0	0	0	0	0	0	0	0	0	0	0	0	0	0	0	lncRNA	14.2287	0.465409	2	H	0.999995	[0.99999545391892652, 4.5460810733766085e-06]
XLOC_030131	0	0	0	0	0	0	0	0	0.253318	0	7.34863	0	0	0	0	0	0	0	0	0	0	0	0	0	0	0	0	0	0	0	1.51448	0	0	0	0	0	0	0	0	lncRNA	7.34863	0.233754	1	H	0.999999	[0.99999867316792301, 1.3268320769635339e-06]
XLOC_030168	0	0	0	0	0	0	11.4906	5.18719	0.874718	0	4.6991	0	0	4.96968	0	0	0	0	0	0	0	0.698635	0	0	0	0	0	0.425606	0	0	0.249026	0	7.13725	0	0	7.73206	0	0	0	lncRNA	11.4906	1.11446	6	H	0.999374	[0.99937387997406824, 0.00062612002593189777]
XLOC_030173	0	0	0	0	0	0	0	0	0	0	14.2717	0	0	2.64096	0	0	0	0	0	0	0	0	0	0	0	0	0	0	0	0	0	0	0	0	0	0.134343	16.2186	0	0	lncRNA	16.2186	0.852965	2	H	0.999995	[0.99999545391892652, 4.5460810733766085e-06]
XLOC_030289	0	8.59753	0	0	1.46381	0	0	1.16099	2.30738	0	3.15523	0	0	0	0	0	0	0	0	0	6.77017	0	0	0	0	0	0	1.68403	0	0	0.179154	0	0	0	29.7677	0	0	0	0	lncRNA	29.7677	1.41246	4	H	0.999947	[0.99994663442434351, 5.3365575656486138e-05]
XLOC_030306	0	0	0	0	0	0	0	0	0	0	0	0	0	0	15.5944	0	0	0	0	0	0	0	0	0	0.374603	0	0	0	0	0	0	0	0	0	0	0	0	0	0	lncRNA	15.5944	0.409463	1	H	0.999999	[0.99999867316792301, 1.3268320769635339e-06]
XLOC_030314	0.077156	0.072129	0.065882	0	0	0	0	0	0	0	0	0	0	0	0	0	0	0	0	0	0.055498	0	0	0	0	0	0	0	0.059718	14.0557	0	0	0	0	11.0377	0	0	0	0	lncRNA	14.0557	0.651892	2	H	0.999995	[0.99999545391892652, 4.5460810733766085e-06]
XLOC_030526	10.4933	0	0	0	0	0	0	0	0	0	0	0	0	0	0	26.2386	0	0	0	0	0	0	0	0	0	0	0	0	0	0	0	0	0	0	0	0	0	0	0	lncRNA	26.2386	0.941842	2	H	0.999995	[0.99999545391892652, 4.5460810733766085e-06]
XLOC_030527	1.97572	0	0	0.085724	0	0	0.210473	0	0.096134	0	1.85919	3.41242	0	0	0	0	0	0	1.26945	0	0	0	0	0	3.90567	0	0	3.08716	0	0	0	0	0	0	0	0	0	0	0	lncRNA	3.90567	0.407742	3	H	0.999984	[0.99998442403371024, 1.5575966289773148e-05]
XLOC_030635	0	0	0	0	0	0	9.57141	0	0	1.73271	0	0	0	0	0	8.68268	0	0	0	0	0	0	0	0	0	0	0	0	0	0	0	21.9374	0	0	0	0	0	0	0	lncRNA	21.9374	1.07498	3	H	0.999984	[0.99998442403371024, 1.5575966289773148e-05]
XLOC_030636	0	0	0	0	0	0	0	0	0	0	0	0	0	0	0	13.8435	0	0	1.62332	0	0	0	0	0	0	0	0	0	0	0	0	0	0	0	0	0	0	0	0	lncRNA	13.8435	0.396585	1	H	0.999999	[0.99999867316792301, 1.3268320769635339e-06]
XLOC_030664	0	0	0	0	0	0	0	0	0	0	0	0	0	0	0	0	0	0	0	0	0	0	0	0	0	0	0	0	0	17.981	0	0	0	0	0	0	0	0	0	lncRNA	17.981	0.461051	1	H	0.999999	[0.99999867316792301, 1.3268320769635339e-06]
XLOC_030711	0	0	0	0	0	0	0	0	0	0	0	3.20963	0	0	0	0	0	0	0	0	0	0	0	0	0	0	0	0	0	0	0	0	0	0	0	0	0	0	0	lncRNA	3.20963	0.082298	1	H	0.999999	[0.99999867316792301, 1.3268320769635339e-06]
XLOC_030862	0	0	8.07868	0	0	0	0	0	0	0	0	0	0	0	0	0	0	0	0	0	0	0	0	0	0	0	0	0	0	0	0	0	0	0	0	0	0	0	0	lncRNA	8.07868	0.207146	1	H	0.999999	[0.99999867316792301, 1.3268320769635339e-06]
XLOC_030870	0	0	0	0	0	0	0	0	0	0	0	0	0	0	18.7915	0	0	0	0	0	0	0	0	0	0	0	0	0	0	0	0	0	0.51845	0	0	0	0	0	0	lncRNA	18.7915	0.495128	1	H	0.999999	[0.99999867316792301, 1.3268320769635339e-06]
XLOC_030892	0	0	0	0	0	0	0	0	0	1.21253	0	0	0	0	0	0	0	0	0	0	0	0	0	0	0	0	0	0	0	0	0	0	0.041604	0	0	3.75749	0	0	0.034659	lncRNA	3.75749	0.129392	1	H	0.999999	[0.99999867316792301, 1.3268320769635339e-06]
XLOC_030894	0	0	0	0	0	0	0	0	0	0	0	0	0	0	0	0	0	0	0	0	0	0	0	0	0	0	0	0	0	0	0	0	0	0	0	11.8041	0	0	0	lncRNA	11.8041	0.302668	1	H	0.999999	[0.99999867316792301, 1.3268320769635339e-06]
XLOC_030919	0	0	0	0	0	0	0	4.84015	0	0	0	0	0	0	0	0	0	23.8371	0	0	0	26.7276	0	0	2.17443	0	0	0	0	0	0	0	0	0	0	0	0	0	0	lncRNA	26.7276	1.47639	3	H	0.999984	[0.99998442403371024, 1.5575966289773148e-05]
XLOC_031003	0	0	0	0	0.173297	0	0	0	0	0	0	0	0	0	0	0	0	0	9.85723	0	0	0	0	0	0	0	0.095391	0.075518	0.082295	0	0	0	0	0	0	0	0.195165	0	0	lncRNA	9.85723	0.26869	1	H	0.999999	[0.99999867316792301, 1.3268320769635339e-06]
XLOC_031004	0	12.7978	0	0	0	0	0	0	0	0	0	0	0	0	3.67537	0	0	0	0	0	0	0	0	0	0	0	0	3.04757	0	0.404591	0	0	0	0	0	0	0	0	0	lncRNA	12.7978	0.510906	3	H	0.999984	[0.99998442403371024, 1.5575966289773148e-05]
XLOC_031006	0.15346	0	0	0	0	0	16.8385	0	0	0	0	0	0	0	0	0	0	0	0	0	0	0	0	0	0	0	0	0	0	0	0	0	0	0	0	0	0	0	0	lncRNA	16.8385	0.435692	1	H	0.999999	[0.99999867316792301, 1.3268320769635339e-06]
XLOC_031031	0	0	0	0	0	0	0	0	0	0	0	0	0	0	0	0	0	0	0	11.7268	0	0	0	0	0	0	0	0	0	0	0	0	0	0	0	0	0	0	0	lncRNA	11.7268	0.300687	1	H	0.999999	[0.99999867316792301, 1.3268320769635339e-06]
XLOC_032179	0	0	0	0	0	0	0	3.74242	2.56837	0	0	0	0	0.274556	0.061655	0.065585	0	1.16341	0	0	0	0	0	0	0	0	0	0	0	0.29863	0	0	0	0	0	0	0	0	0	lncRNA	3.74242	0.209606	1	H	0.999999	[0.99999867316792301, 1.3268320769635339e-06]
XLOC_032188	0	0.139494	0	0.064743	0.0608	0	0	0	0	0.064747	0	0	0	0.784764	0.732022	0	0	0.242336	0	0	0	0.173969	0	0.032725	0	0	0	0	1.44364	0	0.062011	0	0.055539	22.1247	0	0	0	4.42853	0	lncRNA	22.1247	0.779745	2	H	0.999995	[0.99999545391892652, 4.5460810733766085e-06]
XLOC_032203	0	0	0	0	0	0	4.92257	0	0	0	0	0	0	0	0	0	0	0	0	0	0	0	0	0	0	0	0	0	0	0	0.072464	0	0	0	0	0	0	0	0	lncRNA	4.92257	0.128078	1	H	0.999999	[0.99999867316792301, 1.3268320769635339e-06]
XLOC_032227	0	0	0	0	0	0	0	0	0	0	0	0	0	0	0	0	0	0	0	0	0	0	4.18396	0	0	0	0	0	0	0	0	0	0	0	0	0	0	0	0	lncRNA	4.18396	0.107281	1	H	0.999999	[0.99999867316792301, 1.3268320769635339e-06]
XLOC_032234	0	0	0	0	0	0	0	0	0	1.73609	0	0	0.056635	0.032372	0	8.28202	0	0	0	0	0	0	0	0	0	0	0	0	0	0	0	0	0	0	0	0	0	0	0	lncRNA	8.28202	0.259157	1	H	0.999999	[0.99999867316792301, 1.3268320769635339e-06]
XLOC_032238	0	0	0	0	0	0.904469	0	0	0	0	0	0.499781	0	0	0.390375	0	0	0	0	0.395805	1.03027	0	0	0	0	0.272324	1.71337	0.339108	0	0.472705	0	0	0	0.262681	7.68766	1.62122	0	0	0	lncRNA	7.68766	0.399738	1	H	0.999999	[0.99999867316792301, 1.3268320769635339e-06]
XLOC_032243	0	0	0	0	0	0	0	0	0	0	0	0.211957	15.9076	0	0	0	0	0	0	0	0	0	0	0	0	0	0	0	0	0	0	0	0	0	0	0	4.46	0	0	lncRNA	15.9076	0.527682	2	H	0.999995	[0.99999545391892652, 4.5460810733766085e-06]
XLOC_032256	0	0	0	0	0	0	0	0	0	16.6521	0	0	0	0	0	0	0	0	0	0	0	0	0	0	0	0	0	0	0	0	0	0	0	0	0	0	0	0	0	lncRNA	16.6521	0.426977	1	H	0.999999	[0.99999867316792301, 1.3268320769635339e-06]
XLOC_032268	0	1.20331	0	0	0	0	0	0	0	8.42086	0	0	0	0	0	0	0	0	0	0	0	0	0	0	0	0	0	0	18.0859	0	0	0.0946	0	0	0	0	0	0	0	lncRNA	18.0859	0.712939	2	H	0.999995	[0.99999545391892652, 4.5460810733766085e-06]
XLOC_032310	0	0	0	0	0	0	0	0	0	0	0	0	8.01944	0	3.43507	0	0	0	0	0	0	0	0	0	0	0	0	0	0	0	0	0	0	0	0	0	0	0	0	lncRNA	8.01944	0.293705	2	H	0.999995	[0.99999545391892652, 4.5460810733766085e-06]
XLOC_032323	0	0.54213	0	12.4551	0	0	0	0	19.611	0	0	0	0	0	0	0	0	0	0	0	0	0	0	0	0	0	0	0	0	0	0	0	0	0	0	0	0	29.0948	0	lncRNA	29.0948	1.58213	3	H	0.999984	[0.99998442403371024, 1.5575966289773148e-05]
XLOC_032375	0.393498	1.2875	0.447999	3.69922	0	0.745434	0.558923	1.74097	0.510576	0.056915	0.668577	0.06865	0	0.079596	0	0	0.390956	0.10651	0.722376	0.706787	0.094346	0.050974	0.129526	0.057532	0.127521	0.33666	0.823726	0.512382	1.57356	0.324656	0.163527	0.187978	0.829953	0.072164	0.040615	6.99254	1.84581	0.609077	0.162686	lncRNA	6.99254	0.695378	2	H	0.999995	[0.99999545391892652, 4.5460810733766085e-06]
XLOC_032491	0	0.146411	0	3.39768	0	0	0	0	0	0	0	0	0	0	0	0	0	0	0	2.46686	0	0	0	0	0	0	0	0	0	0	0.130171	0	0	0	0	0	0	0	0	lncRNA	3.39768	0.157465	1	H	0.999999	[0.99999867316792301, 1.3268320769635339e-06]
XLOC_032492	0	0.075484	0	0	0	0	0	0	0	0	0	0	0	0.032666	3.30096	0	0	0	0	0	0.058079	0	0	0	0	0	0.07244	0	0	0	0.872444	0	0	0	0	0	0.049403	0.032604	0	lncRNA	3.30096	0.115233	1	H	0.999999	[0.99999867316792301, 1.3268320769635339e-06]
XLOC_032519	0	0	5.55225	0	0	0	0	0	0.301324	0.134356	0	0	0	0	0	0	0	0.440009	2.62897	0	0	0	0	0	0	0	0	0	0	0	0	0	0	0	0	0	0	0	0	lncRNA	5.55225	0.232229	1	H	0.999999	[0.99999867316792301, 1.3268320769635339e-06]
XLOC_032530	0	0	0	19.6598	0	0	0	0.205894	0	0	0	0	0	0	0.875135	0	0	0	0	0	0	0	0	0	0	0	0	0	0	0	0	0	0	0	0	0	0	0	0.221258	lncRNA	19.6598	0.53749	1	H	0.999999	[0.99999867316792301, 1.3268320769635339e-06]
XLOC_032533	0	5.33948	0	0	0	0	0	0	0.303179	0	0	4.0221	0	0	0	0	0	0	0	0	0	0	0	0	0	0	0	0	0	0	0	0.595313	0	0	0	0	0	0	0	lncRNA	5.33948	0.263079	2	H	0.999995	[0.99999545391892652, 4.5460810733766085e-06]
XLOC_032538	0	0	0	0	0	0	0	0	0.976111	0	0	0	0	3.15081	0	0	0	0	0	0	0	0	0	0	0	0	0	0	0	0	0	0	0.043922	0	0.03654	0	0	0	0	lncRNA	3.15081	0.107882	1	H	0.999999	[0.99999867316792301, 1.3268320769635339e-06]
XLOC_032543	0	0	0.580979	0	0	0	0	0	17.8775	0	0	0	0	0	0	0	0	0	1.8736	0	0	0	0	0	0	0	0	0	0	0	0	0	0	0	0	0	0	0	0	lncRNA	17.8775	0.521336	1	H	0.999999	[0.99999867316792301, 1.3268320769635339e-06]
XLOC_032546	0	0	0	0	0	0	0.230325	0	0	0	0.847731	0.11316	0	0	0	0	0	0	0	0	5.98734	0	0	0	0	3.9462	0	0	0	0	0	0	0	0	0	0	0	0.130953	0	lncRNA	5.98734	0.288608	2	H	0.999995	[0.99999545391892652, 4.5460810733766085e-06]
XLOC_032618	0.264033	0	0	0	0	0.366798	0	0	0	0.504099	0	0.221106	0	0.021363	0.172704	0	0	0.557445	0.096941	0.350214	0	0.164176	0	0	0	0	0	0.075012	1.38963	0	0.08778	0.55498	5.5427	0.813482	0	0.358619	0.613875	0	0.229238	lncRNA	5.5427	0.317543	1	H	0.999999	[0.99999867316792301, 1.3268320769635339e-06]
XLOC_032657	0	0	0	0	11.2339	0	0	0	0	0	0	0	0	0	0	0	0	0	0	0	0	0	0	0	0	0	0	0	0	0	0	0	0	0	0	0	0	0	0	lncRNA	11.2339	0.288048	1	H	0.999999	[0.99999867316792301, 1.3268320769635339e-06]
XLOC_032708	0	0	0	0	0	0	0	0	0	0	0	0	29.4509	0	0	0	0	0	0	0	0	0	0	0	0	0	0	0	0	0	0	0	0	0	0	0	0	0	0	lncRNA	29.4509	0.755151	1	H	0.999999	[0.99999867316792301, 1.3268320769635339e-06]
XLOC_032713	0	0	0	0	0	0	0	0	0	0	0	0	0	0	0	0	0	0	0	0	0	0	0	0	0	0	0	0	0	0	0	0	0	0	4.50792	0.214931	0	0	0	lncRNA	4.50792	0.121099	1	H	0.999999	[0.99999867316792301, 1.3268320769635339e-06]
XLOC_032813	0	0	0	0	0	0	0	0	0	0	0	0	0	0	0	0	0	0	0	0	0	0	0	0	0	0	0	0	0	0	0	0	0	10.6472	0	0	0	0	0	lncRNA	10.6472	0.273005	1	H	0.999999	[0.99999867316792301, 1.3268320769635339e-06]
XLOC_032821	0	0	0	0	0	0	0	0	0	0	0	0	0	0	0	18.2877	0	0	0	0	0	0	0	0	0	0	0	0	0	0	0	0	0	0	0	0	0	0	0	lncRNA	18.2877	0.468917	1	H	0.999999	[0.99999867316792301, 1.3268320769635339e-06]
XLOC_032840	0	0	0	0	0	0	0	0	0	0	0	0	1.01995	0	0	0	0	0	0	0	0	12.321	0	0	0	0	0	0	0	0	0	0	0	0	0	0	0	0	0	lncRNA	12.321	0.342075	1	H	0.999999	[0.99999867316792301, 1.3268320769635339e-06]
XLOC_032846	0	0.072627	0	0.067417	0	0	0	0	1.36086	0	0	0	0	0.094289	4.06534	0	0.057891	0	0.071311	0	0	0	0	0	0	0.354496	0	0	0	0	0	0	0	0	0	0	0	0	0	lncRNA	4.06534	0.157545	1	H	0.999999	[0.99999867316792301, 1.3268320769635339e-06]
XLOC_032871	0	0	0	0	0	0	0	0.371761	1.09708	0.139764	0	0	0	0	0.131678	5.18266	0	0	5.02608	0	0	0	0.127228	0	0.104383	0	0	0	0	0	5.48809	0	0	0.177211	0	0	0	0	0	lncRNA	5.48809	0.457588	3	H	0.999984	[0.99998442403371024, 1.5575966289773148e-05]
XLOC_032872	0	3.81169	0	0	0	0	0	0	0	0	0.152257	0	0.137419	2.82774	0	0	0	0.157663	0	0	0	0	0	0	0	0	0	0	0	0	0	0	0	0	5.05013	0	0	0	0	lncRNA	5.05013	0.311203	2	H	0.999995	[0.99999545391892652, 4.5460810733766085e-06]
XLOC_032889	0	28.5756	0	0	0	0	0	0	0	0	0	0	0	0	0	0	0	0	0	0	0	0	0	0	0	0	0	0	0	0	0	0	0	0	0	0	0	0	0	lncRNA	28.5756	0.732709	1	H	0.999999	[0.99999867316792301, 1.3268320769635339e-06]
XLOC_032913	0	0	0	0	0	0	0	0	0	0	0	0	0	0	0	0	0	0	0	0	0	0	0	0.367878	0	0	0	0	0	0	0	0	0	0	0	0	0	8.46659	0	lncRNA	8.46659	0.226525	1	H	0.999999	[0.99999867316792301, 1.3268320769635339e-06]
XLOC_032925	0	0	0	0	0	0	0	0	0	0	0	0	0	0	0	0	0	0	2.59277	0	6.43396	0	0	0	0	0	0	0	0	0	0	0	0	0	0	0	0	0	0	lncRNA	6.43396	0.231455	1	H	0.999999	[0.99999867316792301, 1.3268320769635339e-06]
XLOC_032972	0	0	0	0	0	10.4462	0	0	0	0	0	14.9227	0	0	0	0	0	0	0	0	0	0	0	0	0	0	0	0	0	0	13.116	0	0.227	0	0	0	0	0	0	lncRNA	14.9227	0.992611	3	H	0.999984	[0.99998442403371024, 1.5575966289773148e-05]
XLOC_033067	0	0	0	0	0	0	0	0	0.761928	0	5.40299	0	0	0	0	0	28.0041	0	0	0	0.675799	0	0	0	0	0	0	0	0	0	0	0	0	0	0	0	0	0.474219	0	lncRNA	28.0041	0.905617	2	H	0.999995	[0.99999545391892652, 4.5460810733766085e-06]
XLOC_033096	0	0	0	0	0	0	0	0	0	0	1.88389	0	0.377845	0	0	0	0	0	0	0	0	0	0	0	0	0	0	0	0	0	0	0	0	0	0	23.2033	0	0	0	lncRNA	23.2033	0.65295	1	H	0.999999	[0.99999867316792301, 1.3268320769635339e-06]
XLOC_033129	0	0	4.66918	0	0	0	0	0	0	0	0	0	0	0	0	0	0	0	0	0	0	0	0	0	0	0	0	0	0	0.046671	0	0	0	0	0	0	0	0	0	lncRNA	4.66918	0.120919	1	H	0.999999	[0.99999867316792301, 1.3268320769635339e-06]
XLOC_033133	0	0	0	0	0	0	0	0	0	0	0	0	0	0	0.097668	0	0	0	0	0	0	0	0	0	0	0	0	0	0	0	0	0	0	0	0	0	0	0	17.2605	lncRNA	17.2605	0.445081	1	H	0.999999	[0.99999867316792301, 1.3268320769635339e-06]
XLOC_033159	0	17.1097	0.208372	0	0	0	5.19928	0	1.42486	0	0	0	0	0	0	0.848973	0	0	0	0.2023	8.9519	0	1.73504	0.107036	0	0	0	2.4265	0.188875	1.69123	0	0	0	0	0	0	2.83683	0	0	lncRNA	17.1097	1.10079	3	H	0.999984	[0.99998442403371024, 1.5575966289773148e-05]
XLOC_033234	1.23828	0.192933	0.881118	1.61182	0.168184	0.390962	0.659568	0.714599	1.20503	0.71641	0.323679	0.648099	0	0.41746	0.168742	0.179498	0.768925	0.83793	1.51547	0.342178	0.296893	0.481227	21.6027	1.26731	0.40129	0.35314	0.185153	0.732905	0.638938	0.612988	0.343064	0.39436	0.307263	1.02191	0.894662	0.140156	0	0.166668	0.127988	lncRNA	21.6027	1.10127	1	H	0.999999	[0.99999867316792301, 1.3268320769635339e-06]
XLOC_033243	0	0	0	0	0	0	0	0	0	0	0	0	0	0	0.567766	0	0	9.02204	0	0	0	0	0	0	0	0	0	0	0	0	0	0	0	0	0	0	0	0	0	lncRNA	9.02204	0.245892	1	H	0.999999	[0.99999867316792301, 1.3268320769635339e-06]
XLOC_033355	0	4.7912	0	0	0	0	0	0	0	0	0	0	0	0	0	0	0	0	0	0	0	0	0	0	0	0	0	0	0	0	0	0	0	0	0	0	0	0	0	lncRNA	4.7912	0.122851	1	H	0.999999	[0.99999867316792301, 1.3268320769635339e-06]
XLOC_033403	0	0	0	0	0	0	0	0	0	11.1182	0	0	0	0	0	0	0	0	0	0	0	0	0	0	0	0	0	0	0	0	0	0	0	0	0	0	0	0	0	lncRNA	11.1182	0.285083	1	H	0.999999	[0.99999867316792301, 1.3268320769635339e-06]
XLOC_033414	0.570011	0.106574	0.730081	5.6389	0.139355	1.22379	0.667955	3.22369	0.499235	0	0.089399	0.059667	0.161373	0.06918	0.046606	0.148729	0.042475	0	0.366246	0.094508	0	0.044304	0.045031	0.050004	0.258613	0.032512	0	0.24291	0.926475	0.056435	0.142129	0.05446	0.127297	0	0.105901	3.09683	1.18577	0.230164	0.070699	lncRNA	5.6389	0.526854	3	H	0.999984	[0.99998442403371024, 1.5575966289773148e-05]
XLOC_033420	0	2.91414	0	0	0	0	0	0	0	0	0	0	0	0	0	4.00789	0	0	0	0	0	0	0	0	0	0	0	0	0	0	0	0	1.3116	0	0	0	0	0	0	lncRNA	4.00789	0.211119	1	H	0.999999	[0.99999867316792301, 1.3268320769635339e-06]
XLOC_033440	0	17.9597	0	0	0	0	0	0	0	0	0	0	0	0.409057	0	0	0	0	0	0	0	0	0	0	0	0	0	0	0	0	0	0	0	0	0	0.686674	0	0	0	lncRNA	17.9597	0.4886	1	H	0.999999	[0.99999867316792301, 1.3268320769635339e-06]
XLOC_033453	0	6.258	0	0	0	0	0	0	0	0	0	0	0	0	0	0	0	0	0	0	0	0	0	0	0	0	0	0	0	1.01964	0.427989	0	0	0	0	0	0	0	0	lncRNA	6.258	0.19758	1	H	0.999999	[0.99999867316792301, 1.3268320769635339e-06]
XLOC_033456	0	0	0	0	0	0	0	0	0	0	0	0	0	0	0	0	0	0	0	0	0	0	0	0	0	16.7986	0	16.4602	0	0	0	0	0	0	0	0	0	0	0	lncRNA	16.7986	0.85279	2	H	0.999995	[0.99999545391892652, 4.5460810733766085e-06]
XLOC_033462	0	0	0	0	0	0	0	0	0	0	0	0	0	0	0	0	0	0	0	0	5.46347	0	0	0	0	0	0	0	0	0	0	0	0	0	0	0	0	0	0	lncRNA	5.46347	0.140089	1	H	0.999999	[0.99999867316792301, 1.3268320769635339e-06]
XLOC_033464	0	0	0	0	0	0	0	0	0	0	0	0	0	0	16.4805	0	0	0	0	0	0	0	0	0	0	0	0	0	0	0	0	0	0	0	0	0	0	0	0	lncRNA	16.4805	0.422578	1	H	0.999999	[0.99999867316792301, 1.3268320769635339e-06]
XLOC_033474	0	0.847274	0.061912	0.503352	0	0	0	0	0.141119	0	0	0	1.64215	0	0	0	0	0	1.63054	0	0	0	0	0	1.03388	0	0	0	0	6.28126	0.030132	0	0	0	3.50238	3.29909	0	0	4.58645	lncRNA	6.28126	0.604091	4	H	0.999947	[0.99994663442434351, 5.3365575656486138e-05]
XLOC_033586	0	0	0	0	14.9315	8.5948	0	0	1.78305	0	0	1.09597	0	0	0	0	0	9.13956	0.720774	28.8598	0	0	0	0	0	0	0	0	0	2.33234	0	3.50115	0	0	0	0	0	0	0	lncRNA	28.8598	1.81946	5	H	0.999817	[0.99981717836769579, 0.00018282163230428847]
XLOC_033701	0.16612	0.388241	0.21277	0	0	0	0	9.29905	0.48498	0	0.325672	0.17389	7.46593	0.033602	10.3226	0	1.85678	0	0	0	0.238977	0	0	0	0	0	2.23552	0.17698	1.80004	0	1.38071	0	9.70747	0	0	0.733298	0	0.100616	0	lncRNA	10.3226	1.20778	4	H	0.999947	[0.99994663442434351, 5.3365575656486138e-05]
XLOC_033801	0	0	0	0	0	0	0	0	0	0	0	0	0	0	0	0	0	0	0	0	0	0	0	0	8.68229	0	0	0	0	0	0	0	0	0	0	0	0	0	0	lncRNA	8.68229	0.222623	1	H	0.999999	[0.99999867316792301, 1.3268320769635339e-06]
XLOC_033805	0	0	0	0	0	0	0	0	0	0	0	0	0	0	0	0	0	0	0	0	0	0	10.6859	0	0	0	0	0	0	0	0	0	0	0	0	0	0	0	0	lncRNA	10.6859	0.273996	1	H	0.999999	[0.99999867316792301, 1.3268320769635339e-06]
XLOC_033850	0	0	0	0	0	0	0	0	0	0	0	0	0	0	0	0	0	0	0	0	0	0	0	0	0	0	0	0	0	0	0	0	3.42824	0	0	0	0	0	0	lncRNA	3.42824	0.087904	1	H	0.999999	[0.99999867316792301, 1.3268320769635339e-06]
XLOC_033875	27.5067	0	0	0	0	0.723722	0	0	0.278834	0.248657	0	0	0	0	0	2.99047	0	0	0	0	0	0	0	0	0	7.84451	0	0	21.955	0	0	0	3.8393	0	0	0	0	0	0	lncRNA	27.5067	1.67659	4	H	0.999947	[0.99994663442434351, 5.3365575656486138e-05]
XLOC_033950	0	4.50125	0	0	0	0	0	0	0	0	0.171629	0	0	0	0	0	0	0	0	0	0	0	0	0	0	0	0	0	0	0	4.54769	0	0	0	0	0	0	0.441872	0	lncRNA	4.54769	0.247755	2	H	0.999995	[0.99999545391892652, 4.5460810733766085e-06]
XLOC_033961	0	0	0	0	0.116855	0	17.1089	0	0	0	0	0	0	0	0	0	0	0	0	0	0	0	0	0	0	0	0	0	0	0	0	0	0	0	0	0	0	0	0	lncRNA	17.1089	0.441685	1	H	0.999999	[0.99999867316792301, 1.3268320769635339e-06]
XLOC_034058	0	0	0	0	0	0	0	0	0	0	0	0	0	0	0	0	0	0	0	0	0	0	0	0	0	0	0	0	0	0	0	0	0	0	0	4.85874	0	0	0	lncRNA	4.85874	0.124583	1	H	0.999999	[0.99999867316792301, 1.3268320769635339e-06]
XLOC_034074	0	0	5.68577	0.099626	0.093558	0	0	0	0	0	0	0	0	0	0	0	0	0	0	0	0	0	0	0	0	0	0	0	0	0	0	0	0.85463	0	0.213294	0	0.070243	0	0	lncRNA	5.68577	0.179926	1	H	0.999999	[0.99999867316792301, 1.3268320769635339e-06]
XLOC_034082	2.96606	0	1.01306	0.257387	0	21.7262	0	0	0	4.37586	0	0	0	0.239987	15.5208	0	0	0.240852	14.9739	0.245886	0	0	0	5.72429	0	0	0	7.16258	0	0	0	0	0	0	0	0	0	0	0	lncRNA	21.7262	1.90889	6	H	0.999374	[0.99937387997406824, 0.00062612002593189777]
XLOC_034083	0	0.17937	0	10.4896	0	0	0	0.44291	0	0.166512	0	8.23471	0	0	0	0	0	0	0.176118	0	0	0	0	0	0	0	0.172138	0	0	0	0	0	0	0	0	0	0	0	0	lncRNA	10.4896	0.509265	2	H	0.999995	[0.99999545391892652, 4.5460810733766085e-06]
XLOC_034197	0	0	0	3.75708	0	1.51886	2.12311	0	0.936291	0.71568	0	0	1.21599	0	0	0	18.4354	0	0.820045	0.227886	0.543749	0	0	2.62247	0	1.25433	0	0.927401	0	0.06804	0	3.21733	0	0	0.510715	3.547	0	1.66498	0.042619	lncRNA	18.4354	1.13203	4	H	0.999947	[0.99994663442434351, 5.3365575656486138e-05]
XLOC_034270	0	0	0	0	0	0	0	0	29.532	0	0	0	0	0	0	0	0	0	0	0	0	0	0	0	0	0	0	0	0	0	0	0	0	0	0	0	0	0	0	lncRNA	29.532	0.757232	1	H	0.999999	[0.99999867316792301, 1.3268320769635339e-06]
XLOC_034386	0	0	0	0	0	0	0	0	0	0	0	0	0	0	3.6337	0	0	0	0	0	0	0	0	0	0	0	0	7.89123	0	0	0	0	0	0	3.44032	0	0	0.269178	0	lncRNA	7.89123	0.390626	3	H	0.999984	[0.99998442403371024, 1.5575966289773148e-05]
XLOC_034434	0	0	0	0	0	0	0	0	0	0	0	0	0	0	0	0	0	0	0	0	0	0	0	0	0	0	0	0	0	0	0	19.3349	0	0	0	0	0	0	0	lncRNA	19.3349	0.495767	1	H	0.999999	[0.99999867316792301, 1.3268320769635339e-06]
XLOC_034439	0	0	0	0	0	0	0	0	0	0	0	0	0	0	0	0	0	0	0	0	0	0	0	0	0	0	0	0	0	0	0	20.3356	0	0	0	0	0	0	0	lncRNA	20.3356	0.521425	1	H	0.999999	[0.99999867316792301, 1.3268320769635339e-06]
XLOC_034457	0	0	0	0	0	0	0	2.12063	0	0	0.480271	0	0	0	0	0	0	0	5.05944	0	0	0	0	0	0	0	0	0	0	0	0	0	0	0	0	0	0	0	0	lncRNA	5.05944	0.196419	1	H	0.999999	[0.99999867316792301, 1.3268320769635339e-06]
XLOC_034557	0.133351	2.61791	3.41598	0	0	0	0	0	0	0	0	0	0.047191	0	0	0	0	0	0	5.91433	0	0.051824	0.052673	0	0	0	0	0	0	0	0	0	0	4.98893	3.34462	0	0	0	0.041349	lncRNA	5.91433	0.528414	4	H	0.999947	[0.99994663442434351, 5.3365575656486138e-05]
XLOC_034575	0	0	0	0	0	0	0	0	0	0	0	0	0	0	0	0	0	0	0	0	0	0	0	0	14.4794	0	0	0	0	0	0	0	0	0	0	0	0	0	0	lncRNA	14.4794	0.371266	1	H	0.999999	[0.99999867316792301, 1.3268320769635339e-06]
XLOC_034576	0	0	0	0	0	0	0	0	0	0	0	4.71644	0	0	0	0	0	0	0	0	0	0	0	0	0	0	0	0	0	0	0	0	0	0	0	0	0	0	0	lncRNA	4.71644	0.120934	1	H	0.999999	[0.99999867316792301, 1.3268320769635339e-06]
XLOC_034579	0	0	0	15.2668	0.57348	0.444372	0	0	0	2.44284	0	29.4655	0	0	0	0	0	0	0	0	0	6.01666	0	0	0	0	0	0	0	0	0	0	0	0	0	0	0	0	0	lncRNA	29.4655	1.38999	3	H	0.999984	[0.99998442403371024, 1.5575966289773148e-05]
XLOC_034583	0	0	0	0	0	0	1.44135	0	0	0	0	0	0	0	0	0	0	0	0	0	0	5.46844	0	0	0	0	0	0	0	0	0	0	0	0	0	0	0	0	0	lncRNA	5.46844	0.177174	1	H	0.999999	[0.99999867316792301, 1.3268320769635339e-06]
XLOC_034587	0	0	0	0	0	0	0	0	0	0	0	0	0	0	0	0	0	0	0	0	0	0	0	0	0	0	0	0	0	0	0	7.93477	0	0	0	0	0	0	0	lncRNA	7.93477	0.203456	1	H	0.999999	[0.99999867316792301, 1.3268320769635339e-06]
XLOC_034642	0	0	0	0	0	0	0	0	0	0	0	0	0	0	0	0	3.22174	0	0	0	0	0	0	0	0	0	0	0	0	0	0	0	0	0	0	0	0	0	0	lncRNA	3.22174	0.082609	1	H	0.999999	[0.99999867316792301, 1.3268320769635339e-06]
XLOC_034660	0	0	0	0	0	0	0	0.958946	0	0	0	27.5407	0	0	0	0	0	0	0	0	0	0	0.109394	0	0	0	0	0	0	0	0	0	0	0.15237	0	0	0	0	0	lncRNA	27.5407	0.737472	1	H	0.999999	[0.99999867316792301, 1.3268320769635339e-06]
XLOC_034661	0	0	0	0	12.6166	0	0	0	0	3.35891	0	0	0.391339	0	0	0	0	0	0	0	0	0	0	0	0	0	0	0	0	0	0	0	0	0	0	0	0	0	0	lncRNA	12.6166	0.419662	2	H	0.999995	[0.99999545391892652, 4.5460810733766085e-06]
XLOC_034697	0	0	0	0	0	6.4222	0	0	0	0	0	0	0	0	0	0	0	0	0	0	0	0	0	0	0	0.828702	0	0	0	0	0	0	0	0	0	0	0	0	0	lncRNA	6.4222	0.18592	1	H	0.999999	[0.99999867316792301, 1.3268320769635339e-06]
XLOC_034698	0	0	0	0	0	4.00233	0	0	0	0	0	0	0	0	0	0	0	0	0	0	0	0	0	0	0	0	0	0	0	0	0	0	0	0	0	0	0	0	0	lncRNA	4.00233	0.102624	1	H	0.999999	[0.99999867316792301, 1.3268320769635339e-06]
XLOC_034796	0	0	0.092097	0	0	0	0	0	0	0	0	0	0	0	0	0	0	0	0	0	0	4.86225	0	0	0	0	0	0	0	0	0	0	0	0	0	0	0	0	0	lncRNA	4.86225	0.127035	1	H	0.999999	[0.99999867316792301, 1.3268320769635339e-06]
XLOC_034864	0	0	0	0	0	0	0	0	0	0	0.315677	0	0	0	0	7.70264	0	0	0	0	0	0	0	0	0	0	0	0	0	0	0	0	0.299667	0	0	0	14.039	0.162547	0	lncRNA	14.039	0.577425	2	H	0.999995	[0.99999545391892652, 4.5460810733766085e-06]
XLOC_034910	0	2.63802	3.21274	0	0	0	0	0	0	0	0.737628	0	0	0	0	0	0	0	0	0	0	0	0	0	0	0	0	0	0	0.931286	0	0	0	0	0	0	0	0	0	lncRNA	3.21274	0.192812	1	H	0.999999	[0.99999867316792301, 1.3268320769635339e-06]
XLOC_035004	0	0	0	0	0	17.916	12.9536	0	0	0	0	0	0	0.409935	0	0	0	0	0	0	0	0	0	0	0	0	0	0	0	0	0	0	0	0	0	0	0	0	0	lncRNA	17.916	0.802039	2	H	0.999995	[0.99999545391892652, 4.5460810733766085e-06]
XLOC_035025	0	0	0	0	0	0	0	0	0	0	18.0923	0	0	0	0	0	0	0	0	0	0	0	0	0	0	0	0	0	0	0	0	0	0	0	0	0	0	0	0	lncRNA	18.0923	0.463905	1	H	0.999999	[0.99999867316792301, 1.3268320769635339e-06]
XLOC_035026	0	0	0	0	0	0	0	0	0	0	3.72774	0	0	0	0	0	0	0	0	0	0	0	0	0	0	0	0	0	0	0	0	0	0	0	0	0	0	0	0	lncRNA	3.72774	0.095583	1	H	0.999999	[0.99999867316792301, 1.3268320769635339e-06]
XLOC_035069	0	0	0	0	0	0	1.83971	0.284745	0	0	0	0	3.4922	0	0	0	0	0	0	0	0	0	0	0	0	0	0	0	0	0	0	0	0	0	0	0	0	0	0	lncRNA	3.4922	0.144017	1	H	0.999999	[0.99999867316792301, 1.3268320769635339e-06]
XLOC_035121	0	0	0	0.07282	0	0	0	0.096855	0	0.072825	0	0	0	0.033949	0	0	0.062531	0	0	12.7307	0	0	0	0	0	0	0	0	0	0	0	0	0	0	0	0	0.051343	0	0	lncRNA	12.7307	0.336436	1	H	0.999999	[0.99999867316792301, 1.3268320769635339e-06]
XLOC_035126	0	0	0	1.63351	0	0	0	0	0	0	0	0	0.20497	0	0	0	0	0	0	0	0	0	0	0.063513	0	0.082591	0.129908	0	0	9.31857	0	0	0	0.079666	0.089674	0	0	0	0	lncRNA	9.31857	0.297497	1	H	0.999999	[0.99999867316792301, 1.3268320769635339e-06]
XLOC_035150	0	5.19329	0.474352	0	0	0	0	0	0	0	0	0	0	0	0	0	0	0	0	0	0	0	0	0	0	0	0	0	0	0	0	0	0	0	0	0	0	0	0	lncRNA	5.19329	0.145324	1	H	0.999999	[0.99999867316792301, 1.3268320769635339e-06]
XLOC_035174	0	0	0	0	0	0	0	0	0	5.42046	0	0	0	0	0	0	5.58508	0	5.73314	0	0	0	0	0	0	0	0	0	0	0	0	0	0	0	0	0	0	0	0	lncRNA	5.73314	0.429197	3	H	0.999984	[0.99998442403371024, 1.5575966289773148e-05]
XLOC_035220	0	0	0.058165	0	0	0	0	0	0	0	0	0	0.048212	0	0	0	0	0	0	0	0	4.12972	0	0	0	0	0	0	0	0	0	0	0	0	0	0	0	0	0.042244	lncRNA	4.12972	0.109701	1	H	0.999999	[0.99999867316792301, 1.3268320769635339e-06]
XLOC_035221	0	0	0	0	0	0	0	0	0	0	3.16216	0	0	0	0	0	0	0	0	0	0	0	0	0	0	0	0	0	0	0	0	0	0	0	0	0	0	0	0	lncRNA	3.16216	0.081081	1	H	0.999999	[0.99999867316792301, 1.3268320769635339e-06]
XLOC_035227	0	0	0	0.350522	0	0	0.430309	0	0	0	0.316757	0	0	0	0	0	0	0	0	0	0	0.313957	0	0	0	0	0	0	0.312637	0	0	0	0	0	0	5.76066	0	0.163103	0.250501	lncRNA	5.76066	0.202524	1	H	0.999999	[0.99999867316792301, 1.3268320769635339e-06]
XLOC_035273	0	0	0	0	0	0	0	0	0	0	0	0	0	0	0	0	0	0	0	0	0.933092	0	0	0	0	0	0	0	0	0	0	0	0	0	0	0	0	0	8.04493	lncRNA	8.04493	0.230206	1	H	0.999999	[0.99999867316792301, 1.3268320769635339e-06]
XLOC_035348	0	0	0	0	0	0	0	0	0	0	0	0	0	0	0	0	0	0	0	0	0	0	0	9.9924	0	0	0	0	0	0	0	0	0	0	0	0	0	0	0	lncRNA	9.9924	0.256215	1	H	0.999999	[0.99999867316792301, 1.3268320769635339e-06]
XLOC_035358	0	0	0	1.94869	0	0	0	0	0	0	0	0	0	0	0	0	0	0	0	0	0	0	0	0.019313	0	0	1.97515	0	0	0	0	0	5.67056	0	3.84485	7.44578	4.63375	0.01778	0	lncRNA	7.44578	0.655279	4	H	0.999947	[0.99994663442434351, 5.3365575656486138e-05]
XLOC_035376	5.15897	0	0	0	0	0	0	0	0.590641	0.263359	2.61773	0	0	0	6.20309	0.26394	0.678394	0.246425	3.89972	0	0	0	0.119869	0	0	0	0	0	0.234879	29.4444	0	0	0	0	0	0	23.3949	0	6.77512	lncRNA	29.4444	2.0485	6	H	0.999374	[0.99937387997406824, 0.00062612002593189777]
XLOC_035377	17.9513	0	0	0	0	0	0	0	0	1.35467	0	0	0	0	0	13.5765	0	0	0	0	0	0	0	0	0	0	0	0	0	0	0	0	0	0	0	0	0	0	0	lncRNA	17.9513	0.843142	2	H	0.999995	[0.99999545391892652, 4.5460810733766085e-06]
XLOC_035397	0	16.7396	18.4045	0	0	0	0	0	0	0	0	0	0	0	0	0	0	0	0	0	0	0	0	0	0	0	0	0	0	0	0	0	0	0	0	0	0	0	0	lncRNA	18.4045	0.90113	2	H	0.999995	[0.99999545391892652, 4.5460810733766085e-06]
XLOC_035426	0	0	0	0	0	0	0	0	0	0	12.4554	0	0	0	0	0	0	0	0	0	0	0	0	0	0	0	0	0	0	0	0	0	0	0	0	0	0	0	0	lncRNA	12.4554	0.31937	1	H	0.999999	[0.99999867316792301, 1.3268320769635339e-06]
XLOC_035431	0	0	0	0	0	0	7.26284	0	0	0	0	0	0	0	0	0	0	0	0	0	0	0	0	0	0	0	0	0	0	0	0	0	0	0	0	0	1.08817	0	0	lncRNA	7.26284	0.214128	1	H	0.999999	[0.99999867316792301, 1.3268320769635339e-06]
XLOC_035485	0	0	0	0.090008	0	0	0.055248	0.119715	3.33094	7.65115	14.1527	0.054287	0.036705	0.062942	0.042403	0.045106	0	0	0	0	0.037303	0	0.020485	0	0	0	0.046527	0	0.120419	0	0	0.891891	0	0	0.064234	0	0.031731	0.020941	0	lncRNA	14.1527	0.689097	3	H	0.999984	[0.99998442403371024, 1.5575966289773148e-05]
XLOC_035546	2.47572	0	0.10312	2.30556	0	0.03813	1.28652	0	0	2.1485	0.047352	5.87831	0	0	0	0	0	9.31624	0.166276	0.901039	0.086866	0.234665	0	5.53543	0	0	1.84187	12.1371	0.373885	0	1.50562	0.057692	0	5.64764	0	6.80721	0	1.85304	8.08855	lncRNA	12.1371	1.76503	7	H	0.997858	[0.99785799266923136, 0.0021420073307685311]
XLOC_035576	0	0	0	0	0	0.10364	0	0	0	0	6.82145	0	0	0	0	0	0	0	0	0	0.472222	0	0	0	0	27.429	0	0	0	0	0	0	0	0	0	0	0	0.066273	0	lncRNA	27.429	0.894681	2	H	0.999995	[0.99999545391892652, 4.5460810733766085e-06]
XLOC_035631	0	0	0	0	0	0	0	0	0	0	0	0	0	0	6.10929	0	0	0	0	0	0	0	0	0	0	0	0	0	0	0	0	0	0	0	0.100594	0	0	0	0	lncRNA	6.10929	0.159228	1	H	0.999999	[0.99999867316792301, 1.3268320769635339e-06]
XLOC_035696	0	0	0	0	0	0	0	0	0	0	0	0	0	0	0	0	0	0	0	0	0	0	0	0	0	0	0	15.5216	0	0	0	0	0	0	0	0	0	0	0	lncRNA	15.5216	0.39799	1	H	0.999999	[0.99999867316792301, 1.3268320769635339e-06]
XLOC_035697	0	0	0	0	0	0	0	0	0	0	0	0	0	0	0	0	0	0	0	0	0	0	0	0	0	0	0	3.14276	0	0	0	0	0	0	0	0	0	0	0	lncRNA	3.14276	0.080584	1	H	0.999999	[0.99999867316792301, 1.3268320769635339e-06]
XLOC_035728	0	0	0	4.36534	0	0	0	0	0	0	0	0	0	0	0	0	0	0	0	0	0	0	0	0	0	0	0	0	0	0	0	0	0	0	0	0	0	0	0	lncRNA	4.36534	0.111932	1	H	0.999999	[0.99999867316792301, 1.3268320769635339e-06]
XLOC_035749	0	0	0	0	0	0	0	0	0	20.961	0	0	0	0	0	0	0	0	0	0	0	0	0	0	0	0	0	0	0	0	0	0	0	0	17.9495	0	0	0	0	lncRNA	20.961	0.997703	2	H	0.999995	[0.99999545391892652, 4.5460810733766085e-06]
XLOC_035756	0	0	0	0	0	0	0	0	0	0	0	0	0	0	0	0	0	0	0	0	0	0	0	0	0	0	0	0	0	0	0	8.3546	0	0	0	0	0	0	0	lncRNA	8.3546	0.21422	1	H	0.999999	[0.99999867316792301, 1.3268320769635339e-06]
XLOC_035758	5.42756	1.26848	4.63448	8.2423	4.42305	0	0	1.5661	0	1.17755	1.06405	2.84071	2.88106	1.64681	1.10943	0	2.02218	1.10183	0	0	0	2.10929	1.6079	0.595158	0.879456	1.54786	1.21733	1.92746	2.10042	1.34341	0	1.2964	0	1.49305	0	0	2.49059	1.09579	0	lncRNA	8.2423	1.51563	4	H	0.999947	[0.99994663442434351, 5.3365575656486138e-05]
XLOC_035864	0.67704	0.351625	0	0	0	0	0	0	0	0	0	0	0.106485	0	0	0	0	0	0	0	0	0	0	0	0	0	0	0.05343	0	0	0	0	3.35997	0	0	0	6.5818	0	0	lncRNA	6.5818	0.285394	2	H	0.999995	[0.99999545391892652, 4.5460810733766085e-06]
XLOC_036197	0	8.4391	5.03999	0	0	0	0	0.200368	5.23716	0	0	0	0.245738	0	0.141941	0	0	0	11.7917	0	0	0	0	0	0	0	0	1.1097	0.671824	0	1.2986	0	0	0	0	0	0	0.140197	1.50724	lncRNA	11.7917	0.918553	4	H	0.999947	[0.99994663442434351, 5.3365575656486138e-05]
XLOC_036240	0	6.22529	0	1.05067	0	0.764547	0	0	0	0	0	0	0	0.734729	0	0	0	0	0	0	0	0	0	0	0	0	0	0	1.87422	0	0	0	0	0.333066	7.87303	0.411124	0	0	0	lncRNA	7.87303	0.494017	2	H	0.999995	[0.99999545391892652, 4.5460810733766085e-06]
XLOC_036273	0	0	0	0	0	0	0	0	0	0	0	0	5.30482	0	0	0	0	0	0	0	0	0	0	0	0	0	0	0	0	0	0	0	0	0	0	0	0	0	0	lncRNA	5.30482	0.136021	1	H	0.999999	[0.99999867316792301, 1.3268320769635339e-06]
XLOC_036306	0.192891	0	0	0	0	0	0	0	0	0	0	0	0	0	0	0	0	0	0	0	0	0	0	0	0.625103	0	0	0.959004	0	0	0	0	0	0	0	2.22692	0	0	24.7618	lncRNA	24.7618	0.737583	1	H	0.999999	[0.99999867316792301, 1.3268320769635339e-06]
XLOC_036321	1.76193	0	0	0	0	0	0	0	6.85848	0	0	0	0	0	1.4406	3.06486	0	0	0	0	0	1.36946	0	0	0	0	0	0	0	0	0	0	0	0	0	0	0	0	0	lncRNA	6.85848	0.371675	2	H	0.999995	[0.99999545391892652, 4.5460810733766085e-06]
XLOC_036370	0	0	0.126	0	0	0	0	0	0	0	0.115715	5.71515	0.104439	0	0.2413	0.128341	0	0	0	0	0	0	0	0	0	0	3.70677	0	0.11421	0	0	0	0	0	0	0	0	0	0	lncRNA	5.71515	0.26287	2	H	0.999995	[0.99999545391892652, 4.5460810733766085e-06]
XLOC_036400	0	0	0	0	0	0	0	0	1.61235	0	0	0	0	0	0	0	0	0	0	0	1.19174	0	0	0	0	0	0	0	0	0	0	0	0	4.55774	0	0	0	0	0	lncRNA	4.55774	0.188765	1	H	0.999999	[0.99999867316792301, 1.3268320769635339e-06]
XLOC_036404	0	0	0	0	0.648093	0	0	0	0	0	0	0	0	0	0	14.5255	0	0	0	0	0	0	0	0	0	0	0	0	0	0	0	0	0	0	0.123127	0	0	0	0	lncRNA	14.5255	0.392223	1	H	0.999999	[0.99999867316792301, 1.3268320769635339e-06]
XLOC_036431	0	3.31949	0.057208	0	0	0.549979	0	0	0	0	0	0	0	0.189729	0.602566	0	0	1.30569	0	0	0.240952	0	0	0.029386	0	0	0	0	0	0	0	0.064011	0	0	0.041491	2.41145	2.21355	0	0	lncRNA	3.31949	0.282705	1	H	0.999999	[0.99999867316792301, 1.3268320769635339e-06]
XLOC_036432	0	0.658666	0.789629	0.229279	1.22012	0.695173	0.656759	1.06733	0.171414	0.305725	7.42443	2.25869	0.748007	1.24705	1.4762	0.0766	0.262509	1.53761	0.323361	1.67927	3.89596	0.68454	0.330488	2.60753	1.48416	2.83821	6.40009	0.218935	0.102249	2.6595	0	3.23962	0.327809	4.45786	2.39985	0.059811	0.458029	2.02705	0.109236	lncRNA	7.42443	1.46484	5	H	0.999817	[0.99981717836769579, 0.00018282163230428847]
XLOC_036435	0	0.262547	0	0.162474	0.381448	0.059114	3.19131	0	0	0	0.146824	0.097994	0.530061	0.454472	0.076543	0.814216	0.976614	0	0	0	0	0	0.332802	0	0	3.31054	0	0	0	4.54159	0	0	0.139377	0.051505	1.04355	0	0	0.113403	1.21918	lncRNA	4.54159	0.459117	3	H	0.999984	[0.99998442403371024, 1.5575966289773148e-05]
XLOC_036439	0	0	0	0	0	0	0	0	0	0	0	0	0	0	0	0	0	0	0	0	16.0969	0	0	0	0	0	0	0	0	0	0	0	0	0	0	0	0	0	0	lncRNA	16.0969	0.412742	1	H	0.999999	[0.99999867316792301, 1.3268320769635339e-06]
XLOC_036459	0	0	0	0	0	0	0	0	0	0	0	0	0	0	0	0	0	0	7.20375	0	0	0	0	0	0	0	0	0	0	0	0	0	0	0	0	0	0	0	0	lncRNA	7.20375	0.184711	1	H	0.999999	[0.99999867316792301, 1.3268320769635339e-06]
XLOC_036559	0	0	0	0	0	5.62033	0.249519	0	0	0	0	0	0	0	0.191508	0	0	1.33138	0	0	0	0	0.185036	0	0	0	0	0	0	0.231897	0	0	0	0	0	0.159066	0	0	0	lncRNA	5.62033	0.204327	1	H	0.999999	[0.99999867316792301, 1.3268320769635339e-06]
XLOC_036562	0	6.5885	0	0	0	0	0	0	0	0	0	0	0	0	1.4406	0	0	0	0	0	0	0	0	0	0	0	0	0	0	0	0	0	0	0	0	0	0	0	0	lncRNA	6.5885	0.205874	1	H	0.999999	[0.99999867316792301, 1.3268320769635339e-06]
XLOC_036566	0	0	0	0	0	0	0	0	0	0	0	0	0	0	0	0	0	0	0	0	0	0	0	0	0	0	0	7.58527	0	0	0	0	0	0	0	0	0	0.308025	0	lncRNA	7.58527	0.202392	1	H	0.999999	[0.99999867316792301, 1.3268320769635339e-06]
XLOC_036579	0	0	0	0	0	0	0	0	0	0	0	0	0	0	12.9723	0	0	0	0	0	0	0	0	0	0	0	0	0	0	0	0	0	0	0	0	0	0	0	0	lncRNA	12.9723	0.332623	1	H	0.999999	[0.99999867316792301, 1.3268320769635339e-06]
XLOC_036630	0	0	0	0	0	0	0	0	0	0	0	0	0	0	0	0	0	0	0	0	0	0	0	0	0	0	13.171	0	0	0	0	0	0	0	0	0	0	0	0	lncRNA	13.171	0.337717	1	H	0.999999	[0.99999867316792301, 1.3268320769635339e-06]
XLOC_036633	0	0.038989	0.035612	0	0.067975	0	0	0	0.040586	0	0	0	0	3.81317	0	0	0.404008	0	0.038282	0.034574	0	0	0	0	0	0	0	0	0	0	0	0	0	0	0	0	0	0	0	lncRNA	3.81317	0.114697	1	H	0.999999	[0.99999867316792301, 1.3268320769635339e-06]
XLOC_036646	0	0.120418	0	0	0	0	2.16812	0	0.025071	0.290645	0.080809	1.4023	0	1.20898	1.07426	0	2.70676	4.81152	6.10092	2.3279	0	0.020024	0	0.169498	2.42115	0	4.36828	0	0.01994	0	0	0.664575	2.85749	0.155912	0.606264	0.734815	1.05608	0	0	lncRNA	6.10092	0.907481	3	H	0.999984	[0.99998442403371024, 1.5575966289773148e-05]
XLOC_036668	0	0	0	0	0	0	0	0	0	0	0	0	0	0	0	0	0	0	0	0	0	0	0	0	0	0	0	0	0	0	0	0	0	0	0	5.57838	0	0	0	lncRNA	5.57838	0.143035	1	H	0.999999	[0.99999867316792301, 1.3268320769635339e-06]
XLOC_036852	0.092989	4.43342	0.079401	0.080693	0	0.058719	0.198122	0	0	0.161397	0	0	0.065814	5.34191	3.95356	0	0	0.075509	0	0.077088	0.066886	0	3.08535	0	0	0	0	0.198135	0	0.092065	0	0	0	0	0	0	0	0	0	lncRNA	5.34191	0.463104	4	H	0.999947	[0.99994663442434351, 5.3365575656486138e-05]
XLOC_036922	0	0	0	0	0.237534	0	0	0	0	0	0	0	14.2346	0	0	0	0	0	0	0	0	0	0	0	0	0	0	0	0	0	0	0	0	0	0	0	0	0	0.180763	lncRNA	14.2346	0.375715	1	H	0.999999	[0.99999867316792301, 1.3268320769635339e-06]
XLOC_036941	0	0	0	0	0	0	0	0	0	0	0	3.09757	0	0	0	0	0	0	0	0	0	0	0	0	0	0	0	0	0	0	0	0	0	0	0	0	0	0	0	lncRNA	3.09757	0.079425	1	H	0.999999	[0.99999867316792301, 1.3268320769635339e-06]
XLOC_036948	0	0	0	0	0	0	0	0	0	0	0	0	0	0	0	0	0	0	0	0	0	0	0	0	0	0	0	0	0	0	0	0	0	21.7663	0	0	0	18.0361	0	lncRNA	21.7663	1.02058	2	H	0.999995	[0.99999545391892652, 4.5460810733766085e-06]
XLOC_036967	0	0.097532	0	0	4.67616	0.13176	0	0.602078	2.23363	1.35811	0.572696	8.29994	0	2.70126	0	0	0.38871	0	5.93734	0	0	0	0	0	0	0	0	0	0	0	0.433568	7.77498	0	0	0	0	0	0	1.42342	lncRNA	8.29994	0.939261	4	H	0.999947	[0.99994663442434351, 5.3365575656486138e-05]
XLOC_037096	0	0	0	0	0	0	0	0	4.04123	0.055444	1.7535	0	0.135653	0	0	0	0	1.24509	0	0	0	0	0	0	0	0.07288	0.343902	0	0	0	0	0	0	0	0	0	0	0	0	lncRNA	4.04123	0.196095	1	H	0.999999	[0.99999867316792301, 1.3268320769635339e-06]
XLOC_037132	2.062	0	0	0	0	0	0	0	0	0	0	3.23766	0	15.8496	0	0	0	0	0.946344	0	0	0	0	0	0	0	0	0	0	0	0	0	0	0	0	0	0	0	0	lncRNA	15.8496	0.566554	2	H	0.999995	[0.99999545391892652, 4.5460810733766085e-06]
XLOC_037169	0	0	0	0	0	0	0	0	0	0	10.8033	0	0	0	0	0	0	0	0	0	0	0	0	0	0	0.069847	0	0	0	0	0	0	0	0	0	0	0	0	0	lncRNA	10.8033	0.278799	1	H	0.999999	[0.99999867316792301, 1.3268320769635339e-06]
XLOC_037267	2.23085	1.39033	1.26992	2.58117	1.21199	4.69564	1.58435	2.57481	0.723651	0.645333	0	0	0	1.805	1.216	0	1.66233	3.01919	0.68256	0	4.279	0.577978	0.587454	1.30466	1.92788	0	0.667135	0.528153	0.575547	2.20869	0	0.71047	1.10712	0.40912	0	0.505003	0.909949	0	0.461158	lncRNA	4.69564	1.12955	3	H	0.999984	[0.99998442403371024, 1.5575966289773148e-05]
XLOC_037324	0	1.1436	0	0	0	0	1.30319	0	0	1.06162	0	0	0	0	0	4.25586	1.82311	0	0	0	0	0	0	0	0	0	0	0	0	1.21115	0	0	0	0	0	0	0	0.987915	0	lncRNA	4.25586	0.302217	1	H	0.999999	[0.99999867316792301, 1.3268320769635339e-06]
XLOC_037362	0	0	0	0	0	0	18.8049	0	0	0	0	0	0	0	0	0	0	0	0	0	0	0	0	0	0	0	0	0	0	0	0	0	0	0	0	0	0	0	0	lncRNA	18.8049	0.482177	1	H	0.999999	[0.99999867316792301, 1.3268320769635339e-06]
XLOC_037385	0	0	0	0	0	0	0	0	0	0	0	0	0	0	0	0	0	0	0	0	0	0	1.79097	0	0	0	0	0	0	0	13.9974	0	0	0	0	0	0	0	0	lncRNA	13.9974	0.40483	1	H	0.999999	[0.99999867316792301, 1.3268320769635339e-06]
XLOC_037386	0	0	0	0	0	0	0	0	0	0	0	0	0	0	0	0	0	0	0	0	0	0	18.8339	0	0	0	0	0	0	0	0	0	0	0	0	0	0	0	0	lncRNA	18.8339	0.482922	1	H	0.999999	[0.99999867316792301, 1.3268320769635339e-06]
XLOC_037392	0	0	0	0	5.97523	0	0.781104	0	0	0	0	0	0	0	0	0	0	0	0	8.50981	0	0	0	0	0	0	0	0	0	0	0	0.700541	0	0.403403	0	0.497946	0	0	0	lncRNA	8.50981	0.432514	2	H	0.999995	[0.99999545391892652, 4.5460810733766085e-06]
XLOC_037403	0	0	0	0	0	0	0	20.0404	0	0	0	0	0	0	0	0	0	0	0	0	0	0	0	0	0	0	0	0	0	0	0	0	0	0	0	0	0	0	0	lncRNA	20.0404	0.513856	1	H	0.999999	[0.99999867316792301, 1.3268320769635339e-06]
XLOC_037457	0	0.365497	1.05717	0.070682	0.026551	0.03086	4.59888	2.06824	2.0292	0.579633	1.77569	0.716204	0	0.085675	0.079917	0.283372	1.89368	0.740787	0.044859	0.013505	2.03886	0.050647	0.012869	0.171488	0.021117	0.018583	0.99382	2.38349	1.23564	0.354831	0	0	0.024254	0.035851	4.29772	0.03319	3.2493	0.197338	4.27342	lncRNA	4.59888	0.919303	4	H	0.999947	[0.99994663442434351, 5.3365575656486138e-05]
XLOC_037526	0	0.068662	0	0	0	0	0	4.40816	0	0	1.95829	0.038442	7.64161	0.059427	0	0	0	0	0	0	0.026415	8.22061	0	0.515452	3.76077	0	6.02927	0	2.47287	0	2.74708	0	0.710783	0	0	0	0	0	0	lncRNA	8.22061	0.991226	5	H	0.999817	[0.99981717836769579, 0.00018282163230428847]
XLOC_037539	16.8042	0	0	0	0	0	0	0	0	0	0	0	0	0	0	0	0	0	0	0	0	0	0	0	0	0	0	0	0	0	0	0	0	0	0	0	0	0	0	lncRNA	16.8042	0.430876	1	H	0.999999	[0.99999867316792301, 1.3268320769635339e-06]
XLOC_037577	0	0	0	0	0	0	0	0	17.9366	0	0	0	0	0.355074	0	0	0	0	0	0	0	0	0	0	0	1.00122	0	0	0	0	0	0	0	0	0	0	0	0	3.81013	lncRNA	17.9366	0.592385	2	H	0.999995	[0.99999545391892652, 4.5460810733766085e-06]
XLOC_037626	4.08886	0	0	0	0	0	0	0	0	0	0	0	0	0	0	0	0	0	0	0	0	0	0	0	0	0	0	0	0	0	0	0	0	0	0	0	0	0	0	lncRNA	4.08886	0.104843	1	H	0.999999	[0.99999867316792301, 1.3268320769635339e-06]
XLOC_037658	0	0	0	0	0	0	0	0	0	0	0	0	0	0	0	0	0	0	3.26498	0	0	19.0074	0	0	0	0	0	0	0	0	0	0	0	0	0	0	0	0	0	lncRNA	19.0074	0.571087	2	H	0.999995	[0.99999545391892652, 4.5460810733766085e-06]
XLOC_037662	3.48057	8.67675	0.990662	0	0	1.46523	0	6.69534	2.25808	3.02054	0	0	4.10569	0	0	1.00907	0	4.71052	0	0	0	1.80352	0	0	0	0	0	0	0.897966	0	8.6786	0	0	0	5.02945	0	0	0	0	lncRNA	8.6786	1.35441	8	H	0.992699	[0.99269883209900722, 0.0073011679009927707]
XLOC_037719	0	0	0	0	0	0	0	0	0	0	0	0	0	0	0	3.64255	0	0.497682	0	0	0	0	0	0	0	0	0.152737	0.145101	0	0	0	0	0	0	0.274124	0	0	0	0	lncRNA	3.64255	0.120826	1	H	0.999999	[0.99999867316792301, 1.3268320769635339e-06]
XLOC_037749	0	0	0	0	0	0	0	0	0	0	0	0	0	0	0	0	0	0	0	0	0	0	0	0	0	0	0	0	0	0	0	0	27.8278	0	0	0	0	0	0	lncRNA	27.8278	0.713534	1	H	0.999999	[0.99999867316792301, 1.3268320769635339e-06]
XLOC_037787	0	0	0	0	0	0	0	0	0	0	0	0	0	0	0	0	0	0	0	0	0	3.98209	0	0	0	0	0	0	0	0	0	0	0	0	0	0	0	0	0	lncRNA	3.98209	0.102105	1	H	0.999999	[0.99999867316792301, 1.3268320769635339e-06]
XLOC_037811	0	0.262599	0	0	0	0	0	0	0	0	0	0	0.198812	0	0	0	0	0.2281	0	0	0	0	0	0.123209	0	0	17.1367	0.199511	0	0	0	0	0.418215	0	0	0	0	0	0	lncRNA	17.1367	0.476082	1	H	0.999999	[0.99999867316792301, 1.3268320769635339e-06]
XLOC_037823	26.4869	0.853829	0	0	0	0	0	0	0	0	0	0	0	0	0	0	0	0	0	0	0	0	0	0	0	0	0	0	0	0	21.2554	0	0	0	0	0	0	0	0	lncRNA	26.4869	1.24605	2	H	0.999995	[0.99999545391892652, 4.5460810733766085e-06]
XLOC_037860	0	0	0	0	0	0	0	0	0	1.21598	0	0	0	0	0	0	9.39686	0	0	0	0	0	0	0	0	0	0	0	0	0	0	0	0	0	0	0	0	0	0	lncRNA	9.39686	0.272124	1	H	0.999999	[0.99999867316792301, 1.3268320769635339e-06]
XLOC_037897	0	0	0	0	0	0	0	0	0	0	0	19.4472	0	0	0	0	0	0	0	0	0	0	0	0	0	0	0	0	0	0	0	0	0	0	0	0	0	0	0	lncRNA	19.4472	0.498647	1	H	0.999999	[0.99999867316792301, 1.3268320769635339e-06]
XLOC_037912	0	0	0	0	0	0	0	0	0	0	0	0	0	0	0	0	0	0	4.16755	0	0	0.330844	0	0	0	0	0	0	0	3.51191	0	0	0	0	0	0	0	0	0	lncRNA	4.16755	0.205392	2	H	0.999995	[0.99999545391892652, 4.5460810733766085e-06]
XLOC_037915	0	0	0	0	0	0	0	0	0	0	0	0	0	0	0	0	0	0	0	0	0	0	0	0	0	0	0	0	0	0	0	0	16.2736	0	0	0	0	0	0	lncRNA	16.2736	0.417271	1	H	0.999999	[0.99999867316792301, 1.3268320769635339e-06]
XLOC_037950	0	0	0	0	0	0	0	0	0	19.7729	0	0	0	0	0	0	0	0	0	0	0	0	0	0	0	0	0	0.23453	0	0	0	0	0	0	0	0	0	0	0	lncRNA	19.7729	0.513012	1	H	0.999999	[0.99999867316792301, 1.3268320769635339e-06]
XLOC_038012	0	0	0	0	0	0	0	0	0	0	0	0	0	0	0	0	0	0.623474	0	0	0	0	0	0	0	0	0	0	0	22.045	0	0	0	0	0	0	0	0	0	lncRNA	22.045	0.581242	1	H	0.999999	[0.99999867316792301, 1.3268320769635339e-06]
XLOC_038013	8.87999	0.048546	4.87759	0	28.6499	0	1.54898	0.179809	0	0	1.42528	0.271793	0	0.105042	3.18443	0	0.038696	2.4036	0	0	0	0	0.143585	2.80162	0.269263	0	0	0	0	0.925448	0	0	0	0	0.578872	10.0509	0	0.440341	0.225432	lncRNA	28.6499	1.71921	5	H	0.999817	[0.99981717836769579, 0.00018282163230428847]
XLOC_038016	0	0	0	0	0	0	0	0	0	0	0	0	0	0	3.90968	0	0	0	0	0	0	0	0	0	0	0	0	0	0	0	0	0	0	0	0	0	0	0	0	lncRNA	3.90968	0.100248	1	H	0.999999	[0.99999867316792301, 1.3268320769635339e-06]
XLOC_038040	15.2066	1.82692	0	11.235	0	2.35238	0	2.25556	9.62778	0	0	0.767124	0	10.4755	0.149798	0	3.8681	0	2.63463	4.50584	0	0	8.87716	0	0	0	0	0	0	0	0	0	0.045462	0.100799	0	12.4837	0	0	0	lncRNA	15.2066	2.2157	8	H	0.992699	[0.99269883209900722, 0.0073011679009927707]
XLOC_038071	8.52513	0	0	0	0	0	0	0	0	0	0	0	0	0	0	0	0	0	0	0	0	0	0	0	0	0	0	0	0	0	0	0	0	0	0	0	0	0	0	lncRNA	8.52513	0.218593	1	H	0.999999	[0.99999867316792301, 1.3268320769635339e-06]
XLOC_038075	0	0	0	0	0	0	0	0	0	0	0	0	0	0	0	0	0	0	0	0	0	0	0	0	0	0	0	0	0	0	0	0	20.5718	0	0	0	0	0	0	lncRNA	20.5718	0.527482	1	H	0.999999	[0.99999867316792301, 1.3268320769635339e-06]
XLOC_038103	2.97423	0	0	0	0	0	0	0	0	0	0	0	0	0	0	0	0	0.040935	0	0	0	0	0	0.066333	0	0	0	0	0.039017	0	0	0	0	0	0	0	13.2009	0.020355	0	lncRNA	13.2009	0.41902	1	H	0.999999	[0.99999867316792301, 1.3268320769635339e-06]
XLOC_038135	0	0	0	0	0	0	0	0	0.218195	0	0	0	0	0	0	0	0	0	0	0	0	0	0	0	0	0	0	0	0	0	3.54076	0	0	0	0	0	0	0	0	lncRNA	3.54076	0.096384	1	H	0.999999	[0.99999867316792301, 1.3268320769635339e-06]
XLOC_038136	0	0	0	0	0	3.70317	0	0	0	0	0	0	0	0	0	0	0	0	0	0	0	0	0	0	0	0	0	0.154267	0	0	0	0	0	0	0	0	0	0	0	lncRNA	3.70317	0.098909	1	H	0.999999	[0.99999867316792301, 1.3268320769635339e-06]
XLOC_038165	0	0	0	0	0	0	0	0	0	0	0	0	0	0	0	0	0	0	0	0	0	0	0	0	0	0	0	0	0	0	0	0	0	0.228087	25.4172	0	0	0	0	lncRNA	25.4172	0.657573	1	H	0.999999	[0.99999867316792301, 1.3268320769635339e-06]
XLOC_038173	0	0	0	0	0	0	0	0	0	0	0	0	0	0	0	0	0	0	9.56789	0	0	0	0	0	0	0	0	0	0	0	0	0	0	0	0	0	0	0	0	lncRNA	9.56789	0.245331	1	H	0.999999	[0.99999867316792301, 1.3268320769635339e-06]
XLOC_038205	0	0	0	4.3499	0	0	0	0	0	0	0	0	0	0	0	0	0	0	0	0	0	0	0.396002	0	0	0	0	0	0	0	0	0	0	0	0	0	0	0	0	lncRNA	4.3499	0.12169	1	H	0.999999	[0.99999867316792301, 1.3268320769635339e-06]
XLOC_038209	0	0	3.21457	0	0	0	0	0	0	0	0	17.4519	0	0	0	0	0	0	0	0	0	0	0	0.117947	0	0	0	0	0	0	0	0	0	0	0	0	0	0	0	lncRNA	17.4519	0.532934	2	H	0.999995	[0.99999545391892652, 4.5460810733766085e-06]
XLOC_038211	0	9.38828	0	0	9.1283	0	0	0	0	0	0	0.808644	0	0.234392	13.2641	0.167972	0	0.156825	0	0	0	0	0	0	0	0	0	0	0	0	0	0	0	0	0	0	0	0	0	lncRNA	13.2641	0.849962	3	H	0.999984	[0.99998442403371024, 1.5575966289773148e-05]
XLOC_038226	0	0.10691	0	4.46578	0	0	0	0	0	0	0	0	0	0	0	0	0	0	0	0	0	0.177775	0	0	0	0	0	0	0	0	0	0	0	0	0	0	0	0	0	lncRNA	4.46578	0.121807	1	H	0.999999	[0.99999867316792301, 1.3268320769635339e-06]
XLOC_038254	0	0	0	0	0	0	0	0	0	0	0	0	0	0	0	0	0	0	0	0	0.600346	0	0	0	0	0	0	0	0	0	0	0	0	0	8.6578	0	0	0	0	lncRNA	8.6578	0.237388	1	H	0.999999	[0.99999867316792301, 1.3268320769635339e-06]
XLOC_038263	0	0	0	0	0	0	0	0	0	0	0	0	0	0	0	0	0	0	0	0	0	0	0	0	0	0	25.2692	0	0	0	0	0	0	0.911549	0	0	0	0	0	lncRNA	25.2692	0.671301	1	H	0.999999	[0.99999867316792301, 1.3268320769635339e-06]
XLOC_038371	0	0	0	0	0	0	0	0	0	0	0	0	0	0	0	0	0	0	0	0	0	0	0	0	10.9438	0	0	0	0	0	0	0	0	0	0	0	0	0	0	lncRNA	10.9438	0.280612	1	H	0.999999	[0.99999867316792301, 1.3268320769635339e-06]
XLOC_038444	0	0	0	0	0	0	0	0	0	0	0	0	0	0	0	0	0	0	8.30007	0	0	0	0	0	0	0	4.74878	0	0	0	0	0.210719	0	0	0	0	0	0	0	lncRNA	8.30007	0.339989	2	H	0.999995	[0.99999545391892652, 4.5460810733766085e-06]
XLOC_038600	2.38391	0	0	0	0	0	0	0	0.178454	3.97851	0	0	0.129788	21.1431	0	0	2.04967	0	0	0	0	0.427592	0	0	0	0	0	21.8809	7.94814	0	0	0	0	0.20178	0	0	0	0	0	lncRNA	21.8809	1.54671	4	H	0.999947	[0.99994663442434351, 5.3365575656486138e-05]
XLOC_038617	22.4417	0	0	0	0	0.776493	0	0	0	0	0	7.07958	0	0	0	0	0	0	2.82178	0	0	0	0	0	0	0	0	0	0	0	0	0	0	0	0	0	0	0	0	lncRNA	22.4417	0.849219	2	H	0.999995	[0.99999545391892652, 4.5460810733766085e-06]
XLOC_000003	19.3334	9.62619	26.9158	16.1388	10.1039	12.6727	7.49957	24.9822	14.1107	10.6687	13.5954	5.05942	21.0458	12.8373	20.103	0.274159	0.626364	9.7267	12.8272	4.09395	1.96502	4.16507	4.44088	9.07915	2.99649	4.85438	1.60252	8.73145	9.75894	0.104029	5.50185	3.11206	3.44157	6.01208	12.3634	28.0432	3.08581	18.1588	14.2704	lncRNA	28.0432	10.1007	33	L	1	[5.7924176324352776e-12, 0.99999999999420752]
XLOC_002061	0	0	2.11184	7.92445	7.59688	0	2.63473	16.6882	3.70281	7.42965	0	10.3557	12.6572	0.153932	2.17773	4.30216	1.98471	0.926922	18.3359	20.8185	4.51584	0	0	0	0	0.108513	4.09635	17.7012	13.1052	0	0.158125	25.8111	0.141623	0.20934	0	6.97686	0	0	1.4158	lncRNA	25.8111	4.97541	16	L	0.992892	[0.0071079816183632965, 0.99289201838163665]
XLOC_004133	9.01899	29.5811	6.78743	0.265303	0.373718	0	8.95652	2.29363	0.892558	2.91852	0.119873	0.960084	2.16383	1.54605	11.3737	7.17944	0.227815	20.6055	6.735	18.5017	0.109953	0	0	6.16853	1.98155	14.1247	16.8684	13.8971	24.6093	0	1.52463	3.5052	0.113794	2.35486	0	0.103813	0	4.69108	0	lncRNA	29.5811	5.65522	16	L	0.992892	[0.0071079816183632965, 0.99289201838163665]
XLOC_014498	15.387	28.15	0.141275	0.430722	0.53932	0	14.1004	10.1209	15.9398	3.01525	6.22771	0.17319	1.8736	20.7495	15.4216	0.4317	0	0	8.80823	0.960112	2.97517	20.8327	0.196058	0.07257	0	8.49318	0.593736	12.1037	0	24.5711	6.32565	1.58076	18.2282	0.455136	1.33201	5.50567	18.1201	0.400843	0	lncRNA	28.15	6.77582	18	L	0.999391	[0.00060944468331664621, 0.9993905553166833]
XLOC_018150	10.8114	2.26138	0.210768	0.813951	13.437	0.09352	3.26063	6.03974	7.01408	20.0074	8.36199	9.45675	7.26757	22.5481	7.46732	11.0348	24.1318	15.5138	1.85786	26.6833	2.66319	10.245	2.43749	6.01966	0.063994	20.4988	9.96517	4.31275	0.534931	25.8069	1.68229	1.60366	0	8.36547	11.6481	28.4972	1.72167	18.5385	0.765383	lncRNA	28.4972	9.06778	25	L	1	[1.1001216657765312e-07, 0.9999998899878334]
XLOC_025448	4.57079	1.64345	3.60268	1.83065	4.44116	0	15.1696	8.11617	11.4623	1.22051	0.137859	0.184022	0.248848	3.55602	6.61195	12.0791	7.99087	0	4.19548	0.291475	0	0	0	0.693982	0.113943	0.701898	5.36241	9.23973	3.40164	1.39242	0	0	0.130867	0	0	3.70104	4.41	0.354929	9.37597	lncRNA	15.1696	3.23671	17	L	0.997915	[0.0020850438636807306, 0.99791495613631931]
XLOC_026450	2.89988	8.24574	4.64278	4.19407	1.57546	3.73861	1.54462	6.2756	3.05719	2.62146	3.97957	0.885359	3.42071	1.66198	1.77826	6.93592	0.630251	0.392463	2.43996	0	3.30259	1.50263	1.28863	0.370984	0.313255	0.551337	1.19241	2.66036	1.87038	7.77581	4.2179	0.808096	4.04758	2.19374	3.66656	3.03609	1.03499	4.97648	2.0981	lncRNA	8.24574	2.76482	16	L	0.992892	[0.0071079816183632965, 0.99289201838163665]
XLOC_033533	0.377607	8.20731	0	3.60445	10.2317	0	1.70962	0.871653	6.33882	13.1899	6.07031	3.16215	3.74158	0.267335	2.85585	7.47158	11.255	0.306627	17.1568	11.1128	2.91978	9.90547	2.49832	10.1032	9.30022	10.0688	8.97737	7.24125	11.3982	8.97251	4.47232	0	3.51369	0	0	2.75672	1.15517	0.152473	0.175631	lncRNA	17.1568	5.16775	22	L	0.999996	[4.4249328121917054e-06, 0.99999557506718784]
XLOC_000989	1.39057	0.742835	6.27614	14.8252	0	0.125441	0	5.50274	4.83297	3.27554	0.15578	11.229	1.96838	0.160732	0	10.8849	1.6283	2.58098	2.91746	3.62302	0	0	0.156935	4.53092	0	0	1.24754	0.282185	2.3063	23.4048	2.14642	0.569392	7.54185	0.437175	1.84535	3.50761	14.099	0.080214	1.97113	lncRNA	23.4048	3.49351	13	U	0.77643	[0.22357035739259676, 0.77642964260740333]
XLOC_001399	3.30208	0	0	2.86546	1.34547	0	8.79424	0	8.03354	1.43282	5.17887	0	3.50563	3.33968	1.34993	2.87196	0	1.34069	1.51547	0	2.37514	3.84982	1.95647	0	3.21032	3.76683	0	0	0	3.26927	1.37226	0	2.45811	0.908362	2.04494	1.12125	0	4.66669	3.0717	lncRNA	8.79424	2.02428	12	U	0.503376	[0.4966237280967169, 0.50337627190328305]
XLOC_001933	2.1168	0.176685	4.64783	5.74032	4.15856	0	3.4228	0.567164	1.36105	1.37776	1.27461	0	0	2.38558	0.123625	0	0.056334	0	4.23294	0	0	0.02938	0.014931	0	0.416495	0.02156	4.61205	3.5707	0	0	0	0.57784	2.87015	2.20444	0.468182	4.23565	4.85678	0	0	lncRNA	5.74032	1.42359	9	U	0.97542	[0.9754196016967106, 0.024580398303289331]
XLOC_003668	0	12.9073	0.071451	9.9481	0.068192	3.11753	0	29.1672	2.76867	0	17.7172	9.54756	0	0.643197	0	0	0.062353	0.067949	0.384038	0	0	0	3.20612	0	0	0	0	8.43941	0	0	12.8666	0	0	0	3.83476	0	0	21.4218	0	lncRNA	29.1672	3.49332	11	U	0.771706	[0.77170598329362894, 0.22829401670637101]
XLOC_003716	0.305086	0.926924	0.651267	1.65466	0.310778	0.19265	3.57509	3.08109	2.8205	0.992861	1.91395	1.91614	0.053982	0.431984	0.062362	3.11783	3.63739	0.557411	10.5013	0.252916	1.53611	10.7301	0.421779	0.066908	0.148304	0.348025	2.87393	5.57969	0.118066	0.453082	1.96518	4.80953	0.624552	1.4687	0.236171	14.5032	1.35331	0.307975	0.473002	lncRNA	14.5032	2.17882	9	U	0.97542	[0.9754196016967106, 0.024580398303289331]
XLOC_004782	0.711248	0	0	0.06172	0	7.05125	4.24307	0.246272	0.13843	1.79	6.97185	4.69044	3.92648	1.43869	4.53597	0	1.37797	0.057755	0	0.176887	5.52519	0	0	0	0	0	0	0	0	0	5.32036	3.73748	0.052946	3.01309	0	0	4.17762	0.028719	0	lncRNA	7.05125	1.51983	11	U	0.771706	[0.77170598329362894, 0.22829401670637101]
XLOC_007230	8.45766	12.833	0.055552	0	20.412	2.95791	10.4654	2.25269	8.10394	0.50814	5.96911	0	0	1.65815	0	0	0	0	0	0	8.93804	1.61815	0	0	3.20472	0.037108	0	0	5.89147	0	0	8.08064	0	0	1.49074	8.74814	0	1.8389	0	lncRNA	20.412	2.9108	11	U	0.771706	[0.77170598329362894, 0.22829401670637101]
XLOC_009052	0	16.6679	0	16.9694	0	0	0	4.64678	5.03735	18.967	0	0	0	4.65358	0	1.00046	17.143	6.07147	0	0	0	0	0	0	0	0	0	0.408499	19.1417	0	0	0	0	0	0	19.1391	0	0	0	lncRNA	19.1417	3.32939	10	U	0.920521	[0.92052077158297796, 0.079479228417022096]
XLOC_009422	4.59038	2.38404	12.3686	0.354081	0	0	0.434678	5.76907	7.74302	0	0.079993	6.72712	0.577582	0	3.25278	0.798491	5.16883	0	5.61796	0	17.0226	0	0	0	3.76861	0	8.32801	14.3454	0	12.6244	0	0	0	6.11736	0	7.6896	0	0.04119	0	lncRNA	17.0226	3.22574	15	U	0.976059	[0.023941036185757821, 0.97605896381424218]
XLOC_009439	1.13469	1.88578	4.59323	0	0.034248	3.47639	20.7283	0.048505	2.41292	1.27648	4.21832	7.96238	13.7417	9.84391	2.16474	4.60547	0.125262	0.819017	0.038575	0.139356	15.7792	0	0	0	0	0	0	2.71621	0.292742	11.9414	8.03374	12.688	0.031284	0.023121	0.078078	0.171241	0.051426	0	0	lncRNA	20.7283	3.36041	12	U	0.503376	[0.4966237280967169, 0.50337627190328305]
XLOC_010188	0.508833	0	6.08275	5.74017	0	0	4.6075	26.4278	0	3.31185	0.199509	0	3.42126	4.73457	1.04009	11.0639	0	1.23956	5.13759	0	0.731995	0.988729	2.00988	4.12891	0	4.20825	0.228249	3.25258	0	0	0	0.243076	0	0	0	0	9.18406	0.205461	0.473333	lncRNA	26.4278	2.54282	13	U	0.77643	[0.22357035739259676, 0.77642964260740333]
XLOC_013903	1.70592	15.7881	4.66127	0.888208	0	0	0	0	0.332022	24.5754	0	12.6785	5.79544	15.114	0	0	20.8472	16.4844	0.626337	0	14.111	0	0	0	0	0	0	0.726974	0	5.40469	0	4.23766	0	0	0	0	0	0	0	lncRNA	24.5754	3.69172	11	U	0.771706	[0.77170598329362894, 0.22829401670637101]
XLOC_014390	4.9995	9.25209	0	0	0.58203	0	0	5.88808	0	3.5418	0	0.106803	0	0	1.33476	0	0	0	0	0	0	0	0	0	0	0	0	6.30463	0	7.67727	5.68176	0	6.00027	1.85244	0	0	5.55594	0	0	lncRNA	9.25209	1.50711	9	U	0.97542	[0.9754196016967106, 0.024580398303289331]
XLOC_015326	0.090883	2.43555	5.22527	0	1.11094	0.038259	2.48498	7.20281	4.83486	1.57742	9.95388	4.66155	8.29773	1.85061	0.247694	2.45039	0.045148	0.393596	2.80849	0.82876	4.98998	9.63044	1.00516	0.57137	0.608685	4.99364	4.37573	2.02255	0.609629	1.70962	9.13999	0	8.36659	3.45011	0.037522	0.06172	0.574592	0.623856	0	lncRNA	9.95388	2.80282	13	U	0.77643	[0.22357035739259676, 0.77642964260740333]
XLOC_015784	19.9154	27.0527	19.0876	0	0.066243	1.89919	13.8552	2.90842	0	0.070543	17.5934	0.255268	0	7.0703	0.731087	5.51452	0	1.84821	0.522289	0	14.3249	15.2897	0	0	0	0.046364	0.072927	3.29084	0	0.080479	0.067562	18.484	0	0.313056	0.100681	4.8579	0.497347	2.65865	0	lncRNA	27.0527	4.57627	12	U	0.503376	[0.4966237280967169, 0.50337627190328305]
XLOC_016362	0.374611	0.875505	5.43783	1.78793	3.20544	0.118276	0.798145	0.216184	4.19235	0.162549	0	0.196066	0	9.24459	0.612583	0.488723	0.418715	3.34613	6.87704	0	0.134727	4.07634	0	1.31449	2.54941	0.213668	0.504122	0.3991	27.5445	0.741778	0.467036	11.0953	0.139433	0.103051	0.695978	5.5969	0.458403	3.63032	0.116158	lncRNA	27.5445	2.51624	11	U	0.771706	[0.77170598329362894, 0.22829401670637101]
XLOC_017070	0.152864	0.142904	4.17688	0	0	0.193055	0	5.29298	0	1.92357	0.839114	0	0	0.030921	0	0.066476	0	5.70997	23.4322	0	0	0	0	0	2.08063	0	0	28.1743	0	0	0.762316	5.33082	8.42075	0	0	0	12.2054	18.394	0	lncRNA	28.1743	3.00844	9	U	0.97542	[0.9754196016967106, 0.024580398303289331]
XLOC_017217	0.906431	8.42385	0.045528	0	14.4259	0	0	0.307702	3.68404	0	27.0107	0	0	0	4.05437	0	0	0	10.8161	0	12.1959	0	0	0	0	0	0	0	0	0	3.67826	0.509427	0	7.06975	0.462283	0	0	0	0	lncRNA	27.0107	2.39975	9	U	0.97542	[0.9754196016967106, 0.024580398303289331]
XLOC_017867	0	28.6865	0.391076	1.78848	0.186617	12.1467	0.243953	0.528614	10.6968	1.98733	23.7042	0.958843	2.43116	16.4904	0	0.796684	0.34128	0	18.7075	15.9466	0	0	0	0	15.733	16.1963	0.410893	22.6079	0	0	2.09366	22.9731	4.94363	1.13391	0.141817	27.3711	7.98632	3.60623	0.568061	lncRNA	28.6865	6.71279	15	U	0.976059	[0.023941036185757821, 0.97605896381424218]
XLOC_017896	1.87877	2.92725	4.27798	2.17379	8.16563	4.35001	4.67005	1.44563	3.65665	3.80439	2.9466	3.27774	1.32972	3.29361	2.04817	1.63405	2.79995	2.54268	5.74835	2.59583	4.50458	2.92055	6.43161	1.92282	2.02951	2.50039	0	2.22399	0.969423	1.24007	2.60256	2.9917	3.72954	1.03365	1.93917	1.7012	0.766336	2.27587	2.71863	lncRNA	8.16563	2.82227	12	U	0.503376	[0.4966237280967169, 0.50337627190328305]
XLOC_018022	0	0	0	29.4071	0.303474	0	0	20.6309	0	0	5.84052	0	0	0	0	0	0	0	0	0	0	3.47334	0	0	0	0	0	4.76088	0	16.5913	0	0	0.554431	0	17.7578	0	0	6.01475	10.6234	lncRNA	29.4071	2.97328	9	U	0.97542	[0.9754196016967106, 0.024580398303289331]
XLOC_018057	12.2976	0	0.379541	0	0	0	10.2595	4.10418	0	0	6.85505	6.97921	19.2951	0	13.5679	0	1.10405	0	27.8796	0.122827	0	0.11516	13.285	0	0.096031	0	2.92434	0	0	19.95	0.246292	0	0	0	0	0	0.181305	0	0	lncRNA	27.8796	3.58058	10	U	0.920521	[0.92052077158297796, 0.079479228417022096]
XLOC_019882	19.8253	3.24549	0	1.74417	1.97298	12.1439	0.340642	3.90153	0.889075	5.54998	0.071643	0	0	3.71452	0.634939	0.993254	0.714817	0	0	5.03657	0.032857	0	0.018044	0	4.50031	3.62161	16.7206	0.259555	0.212134	0	1.21495	0.043644	2.21032	0	0.198025	2.14053	0	0	14.2211	lncRNA	19.8253	2.72237	11	U	0.771706	[0.77170598329362894, 0.22829401670637101]
XLOC_020310	7.10644	12.8123	6.39311	3.63399	0	0	0	3.36872	0.37048	2.09243	0	0	0	0	0	7.83634	0	0	7.22182	0	0.547668	0	0	0	0	0	2.96006	3.69537	0	0	0	4.971	0.094466	0.069818	0.078588	0.689443	0	0.051241	0.157396	lncRNA	12.8123	1.64489	9	U	0.97542	[0.9754196016967106, 0.024580398303289331]
XLOC_022318	0	5.62891	0.642677	8.89896	0.306679	0	0.902028	4.88644	4.85246	0	17.7804	3.54537	8.12369	0.228368	2.76926	0.245482	0	0	0.604498	0	0.135344	13.8207	0.408784	0	0.36587	0.107323	5.06432	2.67286	0.509724	0.093147	5.8647	0.269664	6.23318	0.051762	8.68133	3.06684	0.172689	0.037989	0	lncRNA	17.7804	2.74286	13	U	0.77643	[0.22357035739259676, 0.77642964260740333]
XLOC_024182	0	0	9.23563	10.7501	0	19.6162	0.535923	0.07258	0.061196	2.83778	0.049313	0	0	8.77683	3.54768	0	0	3.9319	0	0	0	0	0	7.86094	0	0	0	0	0	0	7.52631	12.3166	0	0	2.92076	0.042706	27.0864	0	0	lncRNA	27.0864	3.00433	10	U	0.920521	[0.92052077158297796, 0.079479228417022096]
XLOC_025129	0	3.06316	3.10389	0	5.4239	0.064659	0	3.54549	0.199292	0	0.080297	0.750295	4.09465	0.062137	3.43257	0	0.03815	0.291018	0	1.82505	0	0	1.73918	10.5096	0.033183	0	3.16931	0	0	3.04135	0	0	0	0	1.68043	2.81631	0.031325	0.165384	2.03204	lncRNA	10.5096	1.31263	9	U	0.97542	[0.9754196016967106, 0.024580398303289331]
XLOC_026328	0.116362	0	3.77565	0	0	0	11.2804	0	2.49123	28.477	0	0.730828	19.2715	12.0982	0	0.101205	0.867078	0	5.44719	0	4.18489	0	8.08944	0	0	0.464588	3.34061	0	0	7.48838	0	0	0	0	0	21.4944	0	0.375885	0	lncRNA	28.477	3.33576	11	U	0.771706	[0.77170598329362894, 0.22829401670637101]
XLOC_027917	0.329747	0	7.32066	0	0	0.208222	0	0	1.28357	0	3.62014	4.83238	0	5.73623	1.61766	4.58872	0	0	4.54007	0	22.7695	0	0	9.97971	0	0	0	0	0	0	1.37034	0	0	0	0	5.37447	0	0	20.2449	lncRNA	22.7695	2.40555	10	U	0.920521	[0.92052077158297796, 0.079479228417022096]
XLOC_028051	9.59445	1.93455	12.851	0	13.6445	0	0	0	0	0.326523	15.9328	7.48317	5.05965	3.50094	0	16.853	0	1.52764	0	0	6.63053	0	0	7.83902	6.58436	0.53651	0	0	0	0	0	0	0	0	0	0	0	0	0	lncRNA	16.853	2.82817	11	U	0.771706	[0.77170598329362894, 0.22829401670637101]
XLOC_028093	0	3.06162	0	24.4151	11.2821	0	0	0	0	0	0.233474	0	4.74122	0.602237	0.365146	0.129474	0.998342	0	1.50305	1.4809	0	0.23141	3.99847	1.2406	0	0	0	9.30429	0	0	0	0	0	0.245704	20.0974	7.58221	0	3.00548	0	lncRNA	24.4151	2.42354	9	U	0.97542	[0.9754196016967106, 0.024580398303289331]
XLOC_030443	8.8537	1.37947	6.29999	10.244	6.01258	12.1133	3.14394	1.70313	0	0	5.78577	10.8125	1.04439	1.7909	6.03251	0	0	2.39648	0	8.56299	3.18418	0	2.33146	1.94171	3.82563	0	5.29538	2.09611	1.1421	4.38286	1.22646	0	2.19693	0	0.913834	3.00635	0	0	0.915111	lncRNA	12.1133	3.04189	15	U	0.976059	[0.023941036185757821, 0.97605896381424218]
XLOC_032408	0.144558	4.22307	8.23927	0.188165	0.117803	0.159744	0.307994	2.75295	1.89913	1.37996	3.37245	0.264808	0.051156	4.75162	1.83201	0.7858	0.188506	0.117385	3.38354	0.089879	1.79363	0.028089	0.856498	6.29303	0.468469	0.082452	0	1.95076	0.139856	0.03578	1.68208	0	4.0892	1.07368	5.05805	0.859	2.36593	0.700447	5.17718	lncRNA	8.23927	1.71548	9	U	0.97542	[0.9754196016967106, 0.024580398303289331]
XLOC_032528	1.27552	12.5203	2.50502	0.885489	0.935507	0	2.03821	1.17774	8.19239	8.302	10.6026	9.21274	0.812488	0.103203	6.67454	4.21563	0	2.17509	22.4791	0	1.28445	0	0	0.559468	0	0	0	0	0.098723	22.4786	4.66464	0	0	0	3.23865	3.98464	0	0.103008	0.316408	lncRNA	22.4791	3.35477	12	U	0.503376	[0.4966237280967169, 0.50337627190328305]
XLOC_032534	0.761609	1.06797	4.9587	1.23919	1.00856	0	0	5.2742	9.0792	9.74896	9.6305	2.88996	1.41497	0.038514	2.02381	0	0	1.00497	8.8258	0	0	0	0	4.55152	0	0	0	0	0.294736	0.942551	3.40242	0	0	0	0	4.00846	0.52423	0	8.14744	lncRNA	9.74896	2.07278	10	U	0.920521	[0.92052077158297796, 0.079479228417022096]
XLOC_032849	2.82077	0	4.33548	0	3.67795	0	11.4189	14.9761	2.74503	0	0	0	6.3886	12.3245	9.22534	0	18.0765	3.20676	0	10.7567	13.7968	0	0	17.5689	0	21.2373	0	0	0	0	1.40669	0	0.419963	0	0	0	0	0	0	lncRNA	21.2373	3.95852	13	U	0.77643	[0.22357035739259676, 0.77642964260740333]
XLOC_033387	7.23212	0	12.0934	0	0	0	0	0	2.78585	0.523021	16.7776	7.72811	0	6.09539	0.492764	0	7.1854	28.6293	12.5851	0	0	0	3.15424	0.132173	1.56248	0.085938	0	6.31374	0	0	2.50457	12.5239	10.0944	10.196	0	0	0.184371	0	2.70971	lncRNA	28.6293	3.88691	13	U	0.77643	[0.22357035739259676, 0.77642964260740333]
XLOC_033392	0	0	24.7505	3.16699	0	0	2.6916	0	9.01552	0	4.95333	14.1791	11.5739	0.227146	9.87007	0	0.470681	2.5646	1.93263	2.03638	0	0	4.13065	6.49544	2.0925	0	23.8009	0.049848	13.8519	2.98792	0.583332	0.067055	0	3.47521	0	0	0	10.5706	0.043525	lncRNA	24.7505	3.98926	13	U	0.77643	[0.22357035739259676, 0.77642964260740333]
XLOC_033487	0.841107	4.27748	2.58553	0	0.987031	3.0522	0.215047	0.038832	1.21141	2.05356	2.33932	0.011739	2.08753	0.140646	1.37542	1.57039	3.93602	0.874241	3.11906	0.065079	2.77492	4.10556	0.354384	0.846071	0.072687	0.26226	1.1168	0.955831	0	2.65369	1.62187	2.53942	3.19744	3.27014	0.006945	4.09748	2.35354	4.68235	0	lncRNA	4.68235	1.68444	9	U	0.97542	[0.9754196016967106, 0.024580398303289331]
XLOC_034215	6.15241	0	11.2948	0	0	0	3.60478	2.48535	0	0	0	0.644017	0	6.72026	0	0.267551	0.687675	0	0	0	0	0	0	1.07943	11.7635	9.29928	4.41569	7.64704	0	0	0	0	0	1.52321	0	0	0	0	10.4925	lncRNA	11.7635	2.00199	9	U	0.97542	[0.9754196016967106, 0.024580398303289331]
XLOC_035061	13.4464	0	0	5.32245	5.06238	9.28533	3.35075	0	0	4.23094	14.5526	0	0.278271	3.7856	18.5164	0	22.8519	0	0.577419	0	0.05656	14.3017	0	0	0	21.0349	0	0	0	0	0.980347	9.09058	0	0.086525	0	2.34967	8.94871	0	0	lncRNA	22.8519	4.05409	14	U	0.922475	[0.077525383915023824, 0.92247461608497616]
XLOC_037391	9.23049	11.056	0	0	0	0	0	0	28.3515	3.25426	0.678599	8.1525	0	0	0.471693	0	0	0	0	0	0	0	10.7102	0	0	0	0	12.4973	0	0	9.82962	9.37021	0	9.52198	0	0	0	0	0	lncRNA	28.3515	2.90062	10	U	0.920521	[0.92052077158297796, 0.079479228417022096]
XLOC_000023	0.364069	0	0	0.473894	0	0	1.16352	5.88282	0.885733	0	2.99771	0.381097	8.24558	4.56586	0.446508	5.06635	0	0	0	0.301813	0	1.98081	0	0	0	0.726791	0	3.7494	0	0	2.87465	0	0.135509	0	1.35278	4.69766	0.111376	0	0	mRNA	8.24558	1.18984	6	H	0.999374	[0.99937387997406824, 0.00062612002593189777]
XLOC_000036	0	6.4936	0	0	0	0	0	0	0	0	0	0	0	0	0	0	0	0	0	0	0	0	0	0	0	0	0	0	0	0	0	0	0	0	0	0	0	0	0	mRNA	6.4936	0.166503	1	H	0.999999	[0.99999867316792301, 1.3268320769635339e-06]
XLOC_000037	0	0	0	2.3031	1.08142	0	0	0	0	0	0	0	0.782678	0	0	0	0	0	0	4.58374	0	0	0.174723	0	0.716746	0	8.53214	0	4.27954	0	0.551474	1.69049	0	0	0	0	0	0	0	mRNA	8.53214	0.633232	3	H	0.999984	[0.99998442403371024, 1.5575966289773148e-05]
XLOC_000043	0	0	0.346168	0	0.991127	0	0	0	0.690412	3.34233	0	0.106092	1.29119	0	0	0	0.075523	0.987602	0	2.18453	5.10307	0.078776	0	0	0	0	0	0	0	0	0	0	0	0	0	0.206489	0	0.163698	0.377122	mRNA	5.10307	0.408824	2	H	0.999995	[0.99999545391892652, 4.5460810733766085e-06]
XLOC_000055	11.3259	0	0	0	0	0	0	0	3.11937	0	1.50819	0	0	0.201721	0	0.061954	0.47771	0	0	0	0	0	0	0	0	0.284401	4.02606	0	0	0	0	0.136114	0.053026	0	0.088226	0.193499	0	0.028763	0	mRNA	11.3259	0.551409	3	H	0.999984	[0.99998442403371024, 1.5575966289773148e-05]
XLOC_000057	0.49644	0	0	0	0	0	2.99685	0	0	0	0.3893	0	0	0	0	0	0	0	0	3.01802	0	0	0	0	0	0	0	0	0	0	0	0.079052	0	0.045522	0	0	0	0	0	mRNA	3.01802	0.180133	1	H	0.999999	[0.99999867316792301, 1.3268320769635339e-06]
XLOC_000088	0	0	0	0	0	0	0	0	0	0	0	0	0	0	0	0	0	0	0	0	0	0	0	0	0	0	0.061529	0	0	0	0	0	15.2142	0.264131	0	0	0	0	0	mRNA	15.2142	0.398458	1	H	0.999999	[0.99999867316792301, 1.3268320769635339e-06]
XLOC_000093	0	0	0	0	0	22.2963	0	0	0	0	0	0	0	0	0	0.146938	0	0	0	0	0	0	0	0	0	0	0	0	0	0	0	0	0	0	0	0	0	0	0	mRNA	22.2963	0.575468	1	H	0.999999	[0.99999867316792301, 1.3268320769635339e-06]
XLOC_000098	0.890659	1.61899	0	1.07346	0	0	2.84645	0.85665	0.337067	0.042941	2.21172	0	3.57212	1.54137	0.161828	0	0	2.29025	1.13545	0	0.177955	2.84598	4.43669	1.38902	0.44899	0.733787	0	0	0.038297	0	0	0	10.0926	1.9873	6.25118	0.30243	0.908233	4.83512	0.030686	mRNA	10.0926	1.36044	5	H	0.999817	[0.99981717836769579, 0.00018282163230428847]
XLOC_000107	0	0.048429	0.088469	0	0	0	0.055187	0	0	0.404617	1.62497	0	0	0.020958	1.73662	0	0	0	0	0	0	0.040265	2.39413	0.022722	1.24233	0	0	0	0	1.23095	3.53068	0	0	0	0	0.035181	0.126784	0.460196	0	mRNA	3.53068	0.334936	1	H	0.999999	[0.99999867316792301, 1.3268320769635339e-06]
XLOC_000108	0.599045	0	0	0	0	0	0	0.172852	0	0	0	0	0	0	0	0	0	0	0.137464	0	0	0	0	0	0	0	0	0	0	0.148273	0	0	0	0	0	0	3.29867	0	0	mRNA	3.29867	0.1117	1	H	0.999999	[0.99999867316792301, 1.3268320769635339e-06]
XLOC_000112	0.124887	13.1927	2.34604	0.108373	0	2.68127	7.58338	0	0	0	0	0	0	2.62723	10.6195	0	0	0	0	0	0.08983	0.097069	0	0.054778	0.080944	0	0.224084	0.177401	0.09666	4.32761	0.103799	0	0	0.206129	20.6501	0	1.4518	3.6308	5.344	mRNA	20.6501	1.94406	7	H	0.997858	[0.99785799266923136, 0.0021420073307685311]
XLOC_000140	0	0	0	0	0.102779	11.7071	0	2.91133	0	0.109452	0	0	0	0	0	0	0.751838	0.512068	0	0	0	0	0	0	22.6432	0	0	0	0	0	0	0	0	0	0	0.171302	0	0	0	mRNA	22.6432	0.997668	2	H	0.999995	[0.99999545391892652, 4.5460810733766085e-06]
XLOC_000164	0	0	0	0	0	0	0	0	0.663018	0	0	0	0	0	0	0.084652	0	0	3.52887	1.37167	0	0.037825	0	0.042691	0	2.38712	0	0	0	0	0	0	0	1.36549	0	0	0.655054	0	0	mRNA	3.52887	0.259907	1	H	0.999999	[0.99999867316792301, 1.3268320769635339e-06]
XLOC_000167	0	0.547453	0	0	0	0	0	0	0	0	0	0	6.49341	0	0	0	0	0	0	0	0	0.151722	0	0	0	0	0	0	1.96409	0.193264	0	0	0	0	0	0.132566	0	4.41397	0	mRNA	6.49341	0.35632	2	H	0.999995	[0.99999545391892652, 4.5460810733766085e-06]
XLOC_000192	0.051776	0.484024	0.088421	0.629018	0	0	0	0	0	0	0	0	0	0	0	0	0	4.79296	0.047525	0	0	0	0	0	0	0	0	0	0	0	0	0	0	0	0	2.00423	0	0	0	mRNA	4.79296	0.20764	1	H	0.999999	[0.99999867316792301, 1.3268320769635339e-06]
XLOC_000202	0	0	0	0	0	0	0	0	0	0	0	0	0	0	0	0	0	0	0	0	0	0	0	0	0	0	15.6802	0	0	0	0	0	0	0	0	0	0	0	0	mRNA	15.6802	0.402056	1	H	0.999999	[0.99999867316792301, 1.3268320769635339e-06]
XLOC_000205	2.01149	0	0	0	0	0	0	0	0	0	0	0	0	0	0	0	20.0942	0	0.288489	0	0	0	0	0	0	0.035853	0	0	0	0	0	0	0	0	0	0	0	0	0	mRNA	20.0942	0.57513	1	H	0.999999	[0.99999867316792301, 1.3268320769635339e-06]
XLOC_000224	0	0	0	0	0	0	0	0	0	0	0	0.831567	0	0	0	25.4263	0	0	0	0	0	0	0	0	0	0	0	0	0	0	0	0	0	0	0.295182	0	0	0	0	mRNA	25.4263	0.680848	1	H	0.999999	[0.99999867316792301, 1.3268320769635339e-06]
XLOC_000228	0	0	0	0	0	0	0	0	0	0	0	0	0	0	7.32686	0	0	0	0	0	0	0	0	0	0	0	0	0	0	0	0	0	0	0	0	0	0	0	0	mRNA	7.32686	0.187868	1	H	0.999999	[0.99999867316792301, 1.3268320769635339e-06]
XLOC_000243	4.1783	0	1.55303	0	0	0	0	0	0.095673	2.30361	0	0.977658	1.32206	3.9773	0	0	5.0182	0	7.03876	6.0311	11.1023	1.22262	0.271834	0	0.159302	0	6.79149	1.01249	0	0.048668	3.43193	1.26806	0	0	0	1.63577	0.060152	0	0	mRNA	11.1023	1.52565	8	H	0.992699	[0.99269883209900722, 0.0073011679009927707]
XLOC_000249	0	0	0	0	0	0	0	0	0	4.79726	0	0	0	0	0	0	0	0	0	0	0	10.4022	0	0	0	0	0	0	0	0	0	0	0	0	0	0	0	0	0	mRNA	10.4022	0.389729	2	H	0.999995	[0.99999545391892652, 4.5460810733766085e-06]
XLOC_000267	0	1.8858	0	0	0	0	1.10352	3.52385	0.477504	0	0.042754	0	0	0	0.802384	0	0	0	0	0	0	0	1.05523	3.89791	0	0	0	0	0	0	5.21112	0	0	0.299955	0	0	0	0	0.879081	mRNA	5.21112	0.491772	3	H	0.999984	[0.99998442403371024, 1.5575966289773148e-05]
XLOC_000287	0	0	2.76059	0	0	0	0.574018	8.08484	0	0	6.19731	0.188012	0	0.217987	0	0	4.28282	0	5.60535	0	0	0	0	7.8781	0	0	0	0	11.3993	0	1.34355	0.171605	0	3.55743	0	0	0	0	0	mRNA	11.3993	1.34002	7	H	0.997858	[0.99785799266923136, 0.0021420073307685311]
XLOC_000296	0	0	0	0	0	0	0	0	0	0	7.05676	10.0562	0.086068	0	0	0	0.090616	0	0	0	0	0	0	0	0	0	0.109099	1.12282	0	0	1.92038	0	0	0	0	9.91018	0	0	0	mRNA	10.0562	0.778261	3	H	0.999984	[0.99998442403371024, 1.5575966289773148e-05]
XLOC_000311	0	0	0	0	0	0	0	4.6394	0	0	0	6.31149	0	0	0	0	0.249605	2.17604	0.102489	0.277691	6.90696	0	0	0	0	0	0	0	0	0	0	0	0	0	5.67013	0	0	0.045086	0	mRNA	6.90696	0.676382	4	H	0.999947	[0.99994663442434351, 5.3365575656486138e-05]
XLOC_000336	2.27217	3.66893	0.293963	0.298746	0.617214	0	0.073349	0	0.938066	1.31457	0.107987	0.36037	0.633515	0	1.52	0	0.461759	0.950484	0	0.114159	0.049525	0.374615	0	0	1.02642	0.314177	0.247087	7.09095	4.36989	0	0.972866	1.18412	0	1.06068	0.08528	1.35603	0.631909	0.055604	2.30579	mRNA	7.09095	0.891031	3	H	0.999984	[0.99998442403371024, 1.5575966289773148e-05]
XLOC_000338	0	0	0	0	0	0	0	0	0	0	0	2.99076	0	0	8.08149	0	0	2.32006	0	2.36855	0	0	0.030502	0	0.100098	0	0	6.52656	0	0	0	3.54131	0	6.92494	0.573855	0.052441	0	0	0	mRNA	8.08149	0.859245	4	H	0.999947	[0.99994663442434351, 5.3365575656486138e-05]
XLOC_000351	0	0	0	0	0	0	0	0	0	0	0	0	0	0.434707	0	0	0	0	0	0	0	0	0	13.8775	0	0	0	0	0	0	3.27468	0	0	0	0	0	0	0	0	mRNA	13.8775	0.450946	2	H	0.999995	[0.99999545391892652, 4.5460810733766085e-06]
XLOC_000371	0	0	13.3669	0	0	0	0	0	0.725428	5.53474	0	0	0	0	0	0	1.54298	0	0	0	3.33628	0	0	9.40937	0.375786	0	0	0	0	0	0	0.079135	7.89216	0	0	0	0	0	0.924582	mRNA	13.3669	1.10737	5	H	0.999817	[0.99981717836769579, 0.00018282163230428847]
XLOC_000378	0	0	0	0	0	0	0	0	0	0	0	0	0	0	0	0	0	0	0	0	0	0	6.25115	0	0	0	0	0	0	0	0	0	0	0	0	0	0	0.037153	0	mRNA	6.25115	0.161238	1	H	0.999999	[0.99999867316792301, 1.3268320769635339e-06]
XLOC_000381	0	0	0	0	0	0	0	0	0	0	0	0	0	0	0	13.4162	0	0	0	0	0	0	0	0	0	0	0	0	0	0.148273	0	0	0	0	0	0	0	0	0	mRNA	13.4162	0.347806	1	H	0.999999	[0.99999867316792301, 1.3268320769635339e-06]
XLOC_000385	0	0	0	0	0	0	0	0	0	0	0	0	0	0	0	0	0	0	0	0	0	0	0	0	0	0	0	0	18.6466	0	0	0	0	0	0	0	0	0	0	mRNA	18.6466	0.478117	1	H	0.999999	[0.99999867316792301, 1.3268320769635339e-06]
XLOC_000392	0	0	0	0	0	0	0	0	0	0	0	0	0.047338	0	0	0	0.049839	0	0	0	0	0	0	0	13.2651	0	0	0	0	0	0	0	0	0	0	0	0	0	0	mRNA	13.2651	0.342622	1	H	0.999999	[0.99999867316792301, 1.3268320769635339e-06]
XLOC_000395	0	6.55056	0	0	9.88647	0	0	12.3123	0	0	0	0.218952	0.518145	0	0	0	0	0	1.63194	0	0.902712	0	0	0	0	0	0	0.594246	0	0.20709	6.78014	3.39735	0	0	0.194303	0	3.71134	14.2737	0	mRNA	14.2737	1.5687	7	H	0.997858	[0.99785799266923136, 0.0021420073307685311]
XLOC_000400	0	0.103817	0.284478	0	4.07249	1.33238	0	4.22978	12.8605	0.096375	0	1.39497	0	0	0	0	4.55134	11.0919	0	0	0.639032	0	9.03632	0	0	0.063342	0	5.20576	0	0.10995	0	0	0	0	0	0	0	0	0	mRNA	12.8605	1.41211	7	H	0.997858	[0.99785799266923136, 0.0021420073307685311]
XLOC_000422	0.06766	0.063251	0	5.69519	0	0.128173	0	4.37313	0	0	0	0	0	0.027372	0	0	0	0	0	0	0	0	0	0	0	0	0.060701	0	0	0	0.056235	0	0	0	0	0	0.041397	0	0	mRNA	5.69519	0.269567	2	H	0.999995	[0.99999545391892652, 4.5460810733766085e-06]
XLOC_000435	0	0	0	0	0	0.097506	0	0	0	0	0	17.78	0	0	0	0	0	0	0.141735	0	0	7.08108	0	0	0	10.833	0	0	0	0	0	0	0	0.084955	0	0.104865	0	0	0	mRNA	17.78	0.926234	3	H	0.999984	[0.99998442403371024, 1.5575966289773148e-05]
XLOC_000448	0.129582	0.080759	0.036882	0.074965	0	0.027275	0.046015	0.049854	2.48002	0	9.9245	0.271286	0	0.052423	0.035317	0	0	0.491046	0.039647	0	4.28751	0	0	0	0	0	1.4338	2.69971	0	0	0	0	0	0.023764	0	0	0	0	0	mRNA	9.9245	0.56883	2	H	0.999995	[0.99999545391892652, 4.5460810733766085e-06]
XLOC_000454	3.86017	0	0	0	0	0	6.59869	0	2.09666	20.3335	0	0	0	26.1122	0	8.04204	0	0	0	0	0	0	0	0	0	0	0	0	0	0	0.373066	0	0	0	0	23.4106	0.109851	0	0	mRNA	26.1122	2.33171	6	H	0.999374	[0.99937387997406824, 0.00062612002593189777]
XLOC_000459	0	0	0	0	0	0	0	0	0	0	0	0	0	0	0	0	0	0	0	0	0	0	0	0	0	0	0	0	0	0	0	0	0	0	0	6.82291	0	0	0	mRNA	6.82291	0.174947	1	H	0.999999	[0.99999867316792301, 1.3268320769635339e-06]
XLOC_000461	7.28003	0	0	0	0	0	0	0	0	0	0	0	0	0	0	0	0	0	0	0	0	0	0	0	0	0	0	0	0	0	0	0	0	0	0	0	0	0	0	mRNA	7.28003	0.186667	1	H	0.999999	[0.99999867316792301, 1.3268320769635339e-06]
XLOC_000479	0	0	0	0	0	0	0	0	0	0	0	0	26.3793	0	0	0	0	0	0	0	0	0	0	0	0	0	0	0	0	0	0	0	13.9769	17.8848	0	0	0	0	0	mRNA	26.3793	1.49336	3	H	0.999984	[0.99998442403371024, 1.5575966289773148e-05]
XLOC_000492	0	1.4698	1.11875	0	0	0	0	0	0	0	0	0	2.78194	0	0	0	0	0	0	0.217232	2.82724	0	0	0	0	0	0	0	5.88163	0	0	5.0072	0	0	3.57014	0	8.9783	0	0	mRNA	8.9783	0.816724	4	H	0.999947	[0.99994663442434351, 5.3365575656486138e-05]
XLOC_000494	2.81662	0.154888	3.67831	0	0	0	0	0	0.967407	1.00649	0	14.9152	0	0.469196	0	5.90818	0	0	21.4431	0	3.81356	0	0.065444	0	0	0	0	0	0	0.492111	0	0.158298	0	0	0.205212	0	15.003	0	0	mRNA	21.4431	1.823	6	H	0.999374	[0.99937387997406824, 0.00062612002593189777]
XLOC_000500	0	0	5.88772	0	0	0	1.08822	0	0	0	0	0	0	0	0	0	0.190298	0	0	0	0	6.55032	2.42099	0	0	0	0	0	0	0	0	0.731988	0	0	0	0	0.156251	0	0	mRNA	6.55032	0.436558	2	H	0.999995	[0.99999545391892652, 4.5460810733766085e-06]
XLOC_000514	0	0	0	0	0	0	0	0	0	0	0	0	0	0	0	0	0	0	0	0	0	0	0	0	0	0	19.4164	0.11645	0	0	22.485	0.156649	0	0	0	0	0	0	0	mRNA	22.485	1.0814	2	H	0.999995	[0.99999545391892652, 4.5460810733766085e-06]
XLOC_000520	0	0	0	0	0	0	0	0	0	0	0	0	0	0	4.04662	0	0	0	0	0	0	0	0.638346	0	0.785584	0	0	0	0	0	0	0	0	0	0	1.78344	2.10115	0	0	mRNA	4.04662	0.239876	1	H	0.999999	[0.99999867316792301, 1.3268320769635339e-06]
XLOC_000533	0	0	23.6663	0	0	0	0	0.168366	0	0	0	0	0	0	0	0	0	0	0	0	0	0	0	0	0	0	0	0	0	0	0	0	0	0	0	0	0	0	0	mRNA	23.6663	0.611146	1	H	0.999999	[0.99999867316792301, 1.3268320769635339e-06]
XLOC_000546	0	0.20671	0.188808	1.34316	0	0	0	1.02084	5.80988	0.095946	2.86105	0	0	0	0.090396	0	0.741452	2.96263	2.33406	6.874	0.318095	0	6.33223	0.678907	1.07487	0	0.396751	0	0	0	0	0	0	2.67638	5.68284	0.075082	0	11.3392	7.81626	mRNA	11.3392	1.56204	6	H	0.999374	[0.99937387997406824, 0.00062612002593189777]
XLOC_000564	0	0	0	0	0	0	0	0.528922	13.6464	0	0	0	1.68659	0	0	0	1.02444	0	0	0	0.065925	0	0.687853	0	0	0	0	0	0	0	0	0	0	0	0	3.61011	0	0	0	mRNA	13.6464	0.544878	2	H	0.999995	[0.99999545391892652, 4.5460810733766085e-06]
XLOC_000571	0	0	0	0	0	0	0	0	0	0	0	0	0	5.51843	0	0	0	0	0.104339	0	0	0	0	0	0	0	0	0	0	0	0	0	6.34646	11.7575	0	0	0	0.0459	0	mRNA	11.7575	0.609555	3	H	0.999984	[0.99998442403371024, 1.5575966289773148e-05]
XLOC_000584	0	0	0	7.53622	0.041147	0	0	0	0	0	0.158379	0.634239	0	0	0	0	0	0.123001	0	0	0	0	0	0	0	0	0	0	0	0	0	0	0.037587	8.61156	0	0	0	0	0	mRNA	8.61156	0.439542	2	H	0.999995	[0.99999545391892652, 4.5460810733766085e-06]
XLOC_000594	0	4.46106	0	0	0	0	7.7074	0.533008	0	0	0	21.1893	5.01169	0	0	0.066942	0	0	0	0	0	0	0	0	0	0	0	0	3.27644	8.99195	0	0	0	0.846916	0	0	0	0	0	mRNA	21.1893	1.33551	6	H	0.999374	[0.99937387997406824, 0.00062612002593189777]
XLOC_000599	0	0.043624	7.65039	0	0	0	0.397692	0.053859	0	0.809935	0.10978	0	0	0.736254	0.038154	0	3.1295	0	0	0.07737	0.100695	0.03627	0	0	0	0	0	5.26979	2.41987	0.092401	0.193925	0	0	0.025674	0	0.57043	0.057102	0	14.0066	mRNA	14.0066	0.918443	4	H	0.999947	[0.99994663442434351, 5.3365575656486138e-05]
XLOC_000619	0	0	0	0	0	29.083	0.122661	0.132895	0	0	0	0	0	0	21.6529	0	0	0	0	0	0	0	0	0	0	0	0	0	0	0	0	0	0	0	0	0	0	0	0	mRNA	29.083	1.30747	2	H	0.999995	[0.99999545391892652, 4.5460810733766085e-06]
XLOC_000627	2.47119	4.17322	1.70169	0.44964	0.487218	0.025169	1.82581	0	0	1.97162	0.500095	0.834445	0.02821	0.016125	0.260711	0	18.8003	1.48882	2.56097	0.099127	0	0	0.031488	0.017482	0.025834	0	0.035758	5.83167	0	0.039462	0.099384	3.38923	0.089012	0	0.024684	0	0.024387	0.048283	0	mRNA	18.8003	1.21413	4	H	0.999947	[0.99994663442434351, 5.3365575656486138e-05]
XLOC_000633	0	0	0	0	0	0	0	0	0	0	0.107424	0	0	0	17.6968	0	0	0	0	0	0	0	0	0	0	0	0	0	0	0	0	0	0	0	0	0	0	0	0	mRNA	17.6968	0.456518	1	H	0.999999	[0.99999867316792301, 1.3268320769635339e-06]
XLOC_000674	0.260236	9.00132	0	0	0	0	4.01981	0	0	3.72636	0	0	0	15.7919	0	0	0	2.21884	6.6883	0	10.9503	1.41588	0	0	0	0	0	0.092416	24.3715	0	0.865176	0	0	0	0	0	0.159222	0	0	mRNA	24.3715	2.04003	7	H	0.997858	[0.99785799266923136, 0.0021420073307685311]
XLOC_000692	0	8.15178	0.734782	0	0	0	2.50568	14.5669	0	2.98715	0	0	0	0	0.187623	0	0	0.093169	0.263288	0	0	3.74552	0	5.76229	0	8.31118	0	0	0	0	0	0	0.982228	0	0	0	0.0351	0	0	mRNA	14.5669	1.23915	5	H	0.999817	[0.99981717836769579, 0.00018282163230428847]
XLOC_000711	0	0.980643	0	0.195062	0.671669	0	5.46773	2.6809	0	0	0.323166	0.588246	3.65916	0.197032	1.34779	0	0.027917	0	4.91747	0	0.565896	0	1.18386	1.49536	0.291384	0	0.537773	1.46348	0.318962	3.78337	1.02756	3.68679	5.52197	0.68019	0	3.10398	0	0.030255	0	mRNA	5.52197	1.14738	7	H	0.997858	[0.99785799266923136, 0.0021420073307685311]
XLOC_000721	0	0	0.050006	0	0	0	0	0	0	0	0	0	0	0	0	0	0	0.047555	0	0	0	0	0	0	0	0	0.05254	0	0	0	0	0	0	0	8.12397	0	0.035831	0	0	mRNA	8.12397	0.213074	1	H	0.999999	[0.99999867316792301, 1.3268320769635339e-06]
XLOC_000757	0	1.8981	0	0	0	0	1.71929	0	0	0	0	0.381476	1.51073	1.13733	0	0	7.75877	0	0	0	3.2579	0	0	0.022835	0	0.207861	0	0.036977	0	0.051544	4.32707	0	0.07751	0	0	0	0	0	0.904013	mRNA	7.75877	0.597216	3	H	0.999984	[0.99998442403371024, 1.5575966289773148e-05]
XLOC_000768	0	0	0	0	0	0.943089	0	0	9.2049	0	0	0	0	0.604205	27.8825	0	0	11.5213	0	0	0	0	0	6.98754	0	0.709879	0	0	0	0	0	0	0.370595	0	0	0	0	0	0	mRNA	27.8825	1.49292	4	H	0.999947	[0.99994663442434351, 5.3365575656486138e-05]
XLOC_000779	4.61176	0	0	0	0.063699	0	0	0	0	5.35891	0	0	0	0	0	0	0	0	0	0	0	0	0	0	0	0	0	0	0	0	0	0	0	0	0	0	0.382597	0.189374	0	mRNA	5.35891	0.271957	2	H	0.999995	[0.99999545391892652, 4.5460810733766085e-06]
XLOC_000793	5.88094	0	0.811573	0.567035	5.08297	7.72723	0	4.45654	0	0	0	0	3.44756	2.09078	0	0.413326	0.663971	0	0	1.5266	0	0.092343	0.117321	0	0	0	0	0	0	0.705757	0	0	0	0	0.882909	0	0.145381	0	13.0411	mRNA	13.0411	1.22188	6	H	0.999374	[0.99937387997406824, 0.00062612002593189777]
XLOC_000822	0	0.209407	0.497305	0	0	0	0	9.15229	0	0	0	0	0.887827	0	0	0	0	0	0	0	0	0	0	3.87113	5.80741	0	1.92925	0	0	0	0	1.1985	0	0	0.027744	0	0	0.01809	0	mRNA	9.15229	0.605101	3	H	0.999984	[0.99998442403371024, 1.5575966289773148e-05]
XLOC_000824	0	0.274948	0	1.53134	0	0	0	12.7297	4.43633	3.44573	0	0	0	0	0	0	0	0	0.134981	0.487638	0	4.11479	0	0	0	0	29.1567	0	0	0	0	0	0	0	0	0	0.179949	6.82864	0	mRNA	29.1567	1.62361	6	H	0.999374	[0.99937387997406824, 0.00062612002593189777]
XLOC_000825	10.713	0.256794	0.078185	0.238371	0.074618	0	0	0	0.62374	0	0	0	0	0	0	3.34477	0	2.8254	0	0	0	0	0	0	18.1601	0	0	0.1951	0	3.35422	0	0.087483	0	0	0	0	3.30534	0	0.170352	mRNA	18.1601	1.11353	5	H	0.999817	[0.99981717836769579, 0.00018282163230428847]
XLOC_000833	0	0	12.3963	0	0	0	5.61341	0	0	0	0	0	12.33	0	0	0	0	0	0	0	0	0	0	0	0	0	0	0	15.2315	0	0	0	0	0	0	0	0	0	0	mRNA	15.2315	1.16849	4	H	0.999947	[0.99994663442434351, 5.3365575656486138e-05]
XLOC_000835	3.55469	9.43034	0	0	0	0	0	0	0	0	0	0.201133	0	0	1.72813	0	0	0	0	0	0	0	0	0	0	0	1.46525	0	0.074359	0	3.83283	1.92759	25.1027	0	0	0	0.822935	0	0	mRNA	25.1027	1.23436	4	H	0.999947	[0.99994663442434351, 5.3365575656486138e-05]
XLOC_000851	0	0	0	0	0	0	0.936743	0	0	0	0	0	0	0	0	0	0	0	0	0	0	0	0	0	0	0	0	0	0	0	0	0	12.2188	0	0	0.796218	0	0	0	mRNA	12.2188	0.357738	1	H	0.999999	[0.99999867316792301, 1.3268320769635339e-06]
XLOC_000876	0	0	0	18.7189	0	3.83984	5.52332	25.9313	0.124581	0.055549	0	0	0	19.4474	0	5.23315	0	0	0	0	0	0	0	0	0	0	0	0.227313	0	0	0.585214	5.5652	0	0	0	0	0	0	0	mRNA	25.9313	2.18594	7	H	0.997858	[0.99785799266923136, 0.0021420073307685311]
XLOC_000886	0	0.855776	0	0	0	0	0	0.248603	1.67688	0.046731	0.168908	0	0	0	0	0	0.040125	0	0.840259	0	0	0	0	19.2731	0	0	11.2079	0	0	0	0	0	0	0	0	0	0	2.65269	0	mRNA	19.2731	0.949	2	H	0.999995	[0.99999545391892652, 4.5460810733766085e-06]
XLOC_000903	8.32568	7.78319	0	0	0	10.736	0	0	5.96999	0	1.71812	0.275213	0	0	0	0	0.195913	0	9.25091	0	0.630374	0	0.034617	23.9097	6.47546	0	0	7.65616	0	0	0.364203	0	0	0	0.108547	0	0	0	0	mRNA	23.9097	2.13934	8	H	0.992699	[0.99269883209900722, 0.0073011679009927707]
XLOC_000904	1.40338	0	0.281958	20.9895	1.34547	9.85223	0.35177	0	0	5.73128	0.129472	0	12.445	7.18031	0	0	0	0.134069	0	0	0	0.128327	0	0	22.4722	1.2713	0	0	0	0	0	0	0.430169	0	0	0	0	0.033334	0	mRNA	22.4722	2.15846	6	H	0.999374	[0.99937387997406824, 0.00062612002593189777]
XLOC_000956	0	0	0	0	0	0	0	0.162058	0	0	0	0	0	0	0	0	0	0	0	0	0	0	2.88399	0	0	0	0	0	0	0	0	3.35376	0	0	29.9992	0	3.09269	0	0.087076	mRNA	29.9992	1.01484	3	H	0.999984	[0.99998442403371024, 1.5575966289773148e-05]
XLOC_001032	0	0	0	0	0	0	0	24.6715	0	0	0	0	0	0	0	0	0	0	0	0	0	0	0	0	0	0	0	0	0	0	0	0	0	0	0	0	0	0	0	mRNA	24.6715	0.632602	1	H	0.999999	[0.99999867316792301, 1.3268320769635339e-06]
XLOC_001040	0	0.175519	0	0	0	0	0	0	3.83693	0	0	0	15.0159	0	2.91671	0	0	0	2.92971	0.155647	6.2122	0	0	13.8351	0	0	0	19.0692	20.635	0	0	0	0	0.103297	1.04646	0	0.689246	0	18.5133	mRNA	20.635	2.69575	7	H	0.997858	[0.99785799266923136, 0.0021420073307685311]
XLOC_001044	0	0	0	0	0	0	0	0	0	3.76741	0	0	0	0	0.202827	0.107878	0	0	0	0	0	0	0	0	0	0	0	0	0	0	0	0	0	0	0	0	0	0	0	mRNA	3.76741	0.104567	1	H	0.999999	[0.99999867316792301, 1.3268320769635339e-06]
XLOC_001048	0.550622	0.073535	0	0	0	0.347695	0	0.272364	0	0	0	0	0	0	1.09335	0	0	0	0	0.065209	5.77109	0	0	0	0	0	0	0	7.06227	0	0	2.63038	0	0	0	0	6.30469	0	0	mRNA	7.06227	0.619774	3	H	0.999984	[0.99998442403371024, 1.5575966289773148e-05]
XLOC_001053	0	0	0	2.26387	0	3.56929	0	5.52027	1.26939	0.377336	0	0	0	0	0.711014	0.378168	0	0	1.59641	0	0	0.337952	1.54572	0	3.66359	0	0	5.24992	0	0	0	0	0	0	0	0	0	0	0	mRNA	5.52027	0.679049	4	H	0.999947	[0.99994663442434351, 5.3365575656486138e-05]
XLOC_001086	0	0	0	0	0	0	0	0	0	0	0	0	0	0	0	0	1.21962	0	0.751171	0.678425	0	1.90823	0	0.358952	0	0	1.46839	0.581243	4.43381	0	1.36037	7.81886	0	0	0	0	0	0	0	mRNA	7.81886	0.527668	2	H	0.999995	[0.99999545391892652, 4.5460810733766085e-06]
XLOC_001102	0	0	0	0	0	0	0.229345	0	0.349178	0	1.06922	0.300476	0	0	0.234699	0	0	0	0	0	0.72265	0	0.311806	0.283288	0.139537	0	0.386289	12.1816	0.666515	0.071049	0.298226	2.2626	4.27367	0	0	0.438616	0.043907	1.15907	0	mRNA	12.1816	0.651841	2	H	0.999995	[0.99999545391892652, 4.5460810733766085e-06]
XLOC_001105	0	0	0	0	0	0	0	0	0	0	0	0	0	0	0	0	0	0	0	0	0	0	0	0	0	0	0	0	0	0	0	0	0	0	0	18.451	0	0	0	mRNA	18.451	0.473102	1	H	0.999999	[0.99999867316792301, 1.3268320769635339e-06]
XLOC_001110	0	0	0	0.86427	0	2.23613	0	0	0	0	0	0	0	0.447691	0	0	0.082461	0	0	0	0	16.1704	0	0	0	0	0	0	0	0	0	0	0	0	0	0	0	0	0	mRNA	16.1704	0.507716	1	H	0.999999	[0.99999867316792301, 1.3268320769635339e-06]
XLOC_001146	0	0	0	0	0	0	0	0	0	0	0	0	0	0	0	0	0	0	0	0	0	0.271864	0	0	0	0	0	0	0	0	0	0	0	0	0.072204	17.0236	0	0	0	mRNA	17.0236	0.445325	1	H	0.999999	[0.99999867316792301, 1.3268320769635339e-06]
XLOC_001170	0	0	12.7575	0.104557	0	2.73903	0	0	0	1.4639	0	0.378375	0	0	0	0	0	0	0	0	0	0	0	0	0	0	0	0	0	0	0	0	0	0	0	0.163652	0	0	0	mRNA	12.7575	0.451462	1	H	0.999999	[0.99999867316792301, 1.3268320769635339e-06]
XLOC_001192	0	0	0	0	0	0	0	0	0	0	0	0	0	0	0	0	0	0	0	0	0	0.369232	0	0	0	0	0	0	0	0	0	0	22.4556	0	0	14.195	0	0	0	mRNA	22.4556	0.949225	2	H	0.999995	[0.99999545391892652, 4.5460810733766085e-06]
XLOC_001242	0	21.741	19.8581	0	0	9.39869	0	0	0	0	0	19.0858	0	1.50536	2.58604	0	0	0	0	0	2.54266	0.578434	0	0	0	0	0	0	0	0	0	0.177757	5.95544	16.173	0	21.7322	0.113833	0	0	mRNA	21.741	3.11406	7	H	0.997858	[0.99785799266923136, 0.0021420073307685311]
XLOC_001255	0.3839	0	0	24.1525	0	7.33313	0	0.110773	0.093398	0	0	0.301392	0	0	6.12079	0	0	5.84507	0	0	0	0	0	0	1.92837	14.2875	12.0545	0	0.074283	0	1.8347	0.091697	15.8608	0	0	2.67231	0	5.81304	0	mRNA	24.1525	2.53739	8	H	0.992699	[0.99269883209900722, 0.0073011679009927707]
XLOC_001269	0	0	0	0	0	0	0	0	2.06771	0	0	0	0	0	0	0	0	4.46565	0.114724	0	0	0	0	0	0	0	0	0.088771	0	0	2.2854	5.25424	0	0	0	4.83817	0	14.4843	0	mRNA	14.4843	0.861511	4	H	0.999947	[0.99994663442434351, 5.3365575656486138e-05]
XLOC_001273	0	0	0	0	0	0	0	0	0	0	0	0	0	0	0	0	0	0	0	0	0	0	0	0	0	0	7.43755	0	0	0	0	0	0	0	0	0	0	0	0	mRNA	7.43755	0.190706	1	H	0.999999	[0.99999867316792301, 1.3268320769635339e-06]
XLOC_001308	0	0	0	0	0	0	0	0	0	0	0	0	0	0	0	0	10.9093	0	0	0	0	0	0	0	0	0	0	24.8769	0	0	0	0	0	0	0	0	0	0	0	mRNA	24.8769	0.917595	2	H	0.999995	[0.99999545391892652, 4.5460810733766085e-06]
XLOC_001334	0	0	0	0.070033	0	0	0	0	0	0	0	0	0	0	0	0	24.8365	0	0	0	0	0	0	0	0	0	0	0	0	0.319607	0	0	0	0	0	0	1.67884	0	0	mRNA	24.8365	0.689871	1	H	0.999999	[0.99999867316792301, 1.3268320769635339e-06]
XLOC_001360	0	0	0	0	0	0	0	0	0	0	0	0	0	0	0	0	0	0	0	0	0	0	0	0.588767	0	0	0	0	0	0	0	0	0	27.0787	0	12.661	0	0	0	mRNA	27.0787	1.03406	2	H	0.999995	[0.99999545391892652, 4.5460810733766085e-06]
XLOC_001379	0	0	0	0	0	0.728634	0	0	0	2.60359	0	0	0	0	0	0	0	0	0	5.0167	0	0	2.34982	0	0	0	0.023005	0	0	0	0	0	0.038176	0	0	0	0.203954	0	0	mRNA	5.0167	0.281125	1	H	0.999999	[0.99999867316792301, 1.3268320769635339e-06]
XLOC_001414	0	0	0	0	0	0	0	0	0	0	0	0	0	0	0	0	0	0	0	0	0	0	0	0	0	0	0	0	0	0	7.47006	0	0	0	0	0	0	0	0	mRNA	7.47006	0.19154	1	H	0.999999	[0.99999867316792301, 1.3268320769635339e-06]
XLOC_001416	0	0	0.683058	0	0	0	0	0	0	0	0.17923	0	0	0	13.3614	0	0	3.80467	8.39159	0.094736	0	0	0	0	0	0.065181	0	0	0	0	0	23.2562	0	0	0	0	0	0.046144	0	mRNA	23.2562	1.27903	4	H	0.999947	[0.99994663442434351, 5.3365575656486138e-05]
XLOC_001437	0	0	0	1.23347	0	0	0	0	0	0	0	0	0	0	0	0	0	0	0	0	0	0	0	0	0	0	0	0	0	0	0	0	0	0	0	8.88088	0	0	0	mRNA	8.88088	0.259342	1	H	0.999999	[0.99999867316792301, 1.3268320769635339e-06]
XLOC_001443	0.11802	0	0	0	0	0	0	0	0	0	0	0	0	0	0	3.38735	0	0	0	0.097838	0	0	3.86926	0	0	0.336576	0	0	0.365381	0	0	0	16.6047	0	0	0	0.072209	0	0.073191	mRNA	16.6047	0.639089	3	H	0.999984	[0.99998442403371024, 1.5575966289773148e-05]
XLOC_001444	0	0	0.134512	0	0	0	0.041954	0	0.843153	0.034177	0.030883	0.53592	0	0.095594	3.38102	1.50712	0	5.91624	0	0	0	0	0	0	0	0	0	0	0	0.155965	0	1.65559	0	0	0.024389	0	0	0	6.96065	mRNA	6.96065	0.546594	3	H	0.999984	[0.99998442403371024, 1.5575966289773148e-05]
XLOC_001460	0	0	0	0	0	0	0	0	0	0	0	0	0	1.55943	0	0	0	0	5.0124	0	0	0	0	9.2286	0	0	0	0	0	0	0	0	1.91298	0	0	0	4.81515	0	0	mRNA	9.2286	0.577655	3	H	0.999984	[0.99998442403371024, 1.5575966289773148e-05]
XLOC_001466	0	1.05198	0	0.302252	0	0.186105	0	0.030924	0	0	0	0.084138	0	0	0.810541	0	0.03993	1.28363	0	0	0	0	0.391575	0	0.138924	0	0.024037	2.93056	0.269584	0	0	0	0	0	0	2.12887	4.03266	0	2.40928	mRNA	4.03266	0.413205	1	H	0.999999	[0.99999867316792301, 1.3268320769635339e-06]
XLOC_001472	0	0	0	0	0	0	0	0	0	0	0	0	0	2.72122	0	0	0	0	0.705617	13.5423	0.829415	0	0.227737	3.54043	0	15.8944	0	0	4.38805	0	1.198	0	10.0145	17.8164	0	0	0	0	0	mRNA	17.8164	1.81739	6	H	0.999374	[0.99937387997406824, 0.00062612002593189777]
XLOC_001473	0	0	0	0	0	0.070842	0	0	0	0	0	0	26.5203	0	0	13.8556	0	0	0	0	0	0	0	0	0	0	0	8.44619	0	0.111073	0	15.6492	0	0	0	0	9.81562	0	0	mRNA	26.5203	1.90946	5	H	0.999817	[0.99981717836769579, 0.00018282163230428847]
XLOC_001484	0	0	0	0	0	0	0	0	0	0	0	6.03104	0	0	0	0	0	0	0	0	0	0	0	0	0	0	0	0	0	0	0	0	0	0	0	0	0	0	26.1765	mRNA	26.1765	0.825836	2	H	0.999995	[0.99999545391892652, 4.5460810733766085e-06]
XLOC_001486	0	0	0	0	0	0	2.14387	0	0	0	0	14.9377	0	0	0	0	0	18.5702	0	0	0	0	0	0	0	0	0	0	0	0	0	0	0	0	0	0	0	0	0	mRNA	18.5702	0.914146	2	H	0.999995	[0.99999545391892652, 4.5460810733766085e-06]
XLOC_001516	5.22969	0	0	0	0	0	0	0	0	0	0.170876	0	0	0	0	0	0	0	0	0	0.156735	0	0	0	0	0	0	0	0	0	0	0	0	0	0	0	0	0	0	mRNA	5.22969	0.142495	1	H	0.999999	[0.99999867316792301, 1.3268320769635339e-06]
XLOC_001517	0.862658	0	0	0	0	4.28977	2.75696	0	0	0	0	0.112876	17.2482	2.05033	0	0	0.080352	0.175125	0	0	0	4.44208	0	0	0	0	0	1.2254	0	0	0	5.35732	0	0	9.08199	3.07569	0	0	0	mRNA	17.2482	1.30151	6	H	0.999374	[0.99937387997406824, 0.00062612002593189777]
XLOC_001538	0	0	1.9749	0	0	0	0	0	1.52078	0	1.91174	4.5149	0	0	0	0.054367	0	0	0	0	0	0	0	0	0.891331	0	0	0	0	0	0	0	0	0	0	0	0	0	0	mRNA	4.5149	0.278667	1	H	0.999999	[0.99999867316792301, 1.3268320769635339e-06]
XLOC_001545	0	0	0	0	0	0	0	0	0	0	0	0	0	0	0	0	0	0	0	0	0	0	0	0	0	0	0	0	0	0	0	0	0	0	0	6.81396	0	0	0	mRNA	6.81396	0.174717	1	H	0.999999	[0.99999867316792301, 1.3268320769635339e-06]
XLOC_001580	0	2.40602	0	0	0	0	0	0	0.93923	0	0	0	2.84622	1.88719	0	0	0	0	2.0671	0	0	0.250054	0	0.670276	0	0	0.072156	0	0	0	2.27284	0.922122	19.219	0.663749	0.049809	0	0	4.48171	0.049878	mRNA	19.219	0.994803	2	H	0.999995	[0.99999545391892652, 4.5460810733766085e-06]
XLOC_001585	1.5819	0	0	0	0	3.10771	9.17495	0	0	0.152536	0	0	0	2.84429	0	0	0.065487	5.92318	0	0	19.0904	0	0.069427	21.0854	0	1.20303	0.078844	0	0	0	0	0	0	0	25.3621	22.6199	5.16197	0	0.054501	mRNA	25.3621	3.01476	8	H	0.992699	[0.99269883209900722, 0.0073011679009927707]
XLOC_001593	0.027666	0.051726	0.023623	0	2.25454	0.157228	6.54282	0	0	0.168063	0	0.086879	0	0.011192	4.47879	0.024062	4.14365	0.04493	9.64973	0	0	5.71984	0	0.254829	0.394487	0	0	0.275093	2.14127	0.054782	1.65559	0.026432	0	0.136989	3.35808	5.88071	2.4544	0.011171	5.64465	mRNA	9.64973	1.42752	8	H	0.992699	[0.99269883209900722, 0.0073011679009927707]
XLOC_001616	0.059284	12.636	0	2.98381	2.89872	0.037435	0.063155	0	1.61538	0.051448	0	0	0	0.071951	0	0	0	0	0	0	0	0	0	0	0	0	0	0	0	0	4.53319	3.68169	0	0.032617	0	0	0	0.023938	0	mRNA	12.636	0.735606	3	H	0.999984	[0.99998442403371024, 1.5575966289773148e-05]
XLOC_001650	0	0	0	0	0	0	0	0	0	0	0	0	0	0	0	0	0.044449	0	0	0	0	0	0	0	0	0	0	0	0	0	9.22165	0	0.133215	0.032819	0	0	0.072994	0	0	mRNA	9.22165	0.243721	1	H	0.999999	[0.99999867316792301, 1.3268320769635339e-06]
XLOC_001671	21.7948	0	3.25973	4.09579	13.1229	1.53404	0.147885	1.04145	0	0	0	0	0	0	1.53229	0	1.49992	0	0	0	4.89273	6.04231	0	0	5.8034	0	0	0.985969	0	0	1.1538	2.91791	0	0	0.042985	3.77101	0	2.74665	0	mRNA	21.7948	1.9586	8	H	0.992699	[0.99269883209900722, 0.0073011679009927707]
XLOC_001682	0	0.099042	0	0	0.259012	0	0	0	0	0.091942	0.166161	0	0.074984	0	0	0.092145	0	0	0	0	0	0	0.125544	0	0	0	0.190097	0	0.082	0	0	0	0	0.058288	3.54298	0.071949	0.129643	0.128338	0	mRNA	3.54298	0.13108	1	H	0.999999	[0.99999867316792301, 1.3268320769635339e-06]
XLOC_001721	0.146645	0.27418	8.13912	0.636274	0	0.0926	0	0	0.142708	0	0.172495	0	0	0.059326	0.239802	0.063772	0	0	0	0	4.37742	0	0	0.064321	0	0	0	0.104154	0.05675	0.072594	0	0	1.8558	0.04034	0.045408	0.049795	0	0	0	mRNA	8.13912	0.4265	2	H	0.999995	[0.99999545391892652, 4.5460810733766085e-06]
XLOC_001727	0	0	0	0	0	0	0	0	0	0	0	0	0	0	0	0	0	0	0	0	0	0	0	0	0	0	0	21.2938	0	0	0	0	0	0	0	0	0	0	0	mRNA	21.2938	0.545995	1	H	0.999999	[0.99999867316792301, 1.3268320769635339e-06]
XLOC_001748	0	2.02777	0	0	0	0	0	2.69612	0	14.7697	0	0.873292	0	3.10507	10.6411	0	0	0.13549	0	0	0.480064	0	0	0	0	2.56956	0	0	0	0	3.88305	0	0	0	2.37661	0	0	0.269495	0	mRNA	14.7697	1.12378	4	H	0.999947	[0.99994663442434351, 5.3365575656486138e-05]
XLOC_001777	0	2.27334	0.122145	0	3.26402	0	0	0	17.1223	0	0	0.59895	0	0	0	0	0	0	0	14.4674	0	0	0	0	0	0	14.8867	0	0	0	0	0	0	0	0	18.4576	12.1655	0	0	mRNA	18.4576	2.13739	6	H	0.999374	[0.99937387997406824, 0.00062612002593189777]
XLOC_001786	0	7.60314	2.53276	0	0	0	0.305794	0	0	1.32859	1.1255	5.30841	2.09935	6.50314	0.625865	0	2.92326	1.01007	4.83048	0.158643	0	0	1.05825	0	0.062016	0	0	9.31037	0.444343	0	0.954324	0	0	0	0.533301	3.18403	8.37162	0.347722	0	mRNA	9.31037	1.55438	7	H	0.997858	[0.99785799266923136, 0.0021420073307685311]
XLOC_001791	0	0	0	0	0	0	0	0	0	0	0	0	0	0.087149	0	0	0	0	0	0	0	0	0	0	0	0	0	0	0	0	0	5.55703	0	0	0	0	0	0	0	mRNA	5.55703	0.144722	1	H	0.999999	[0.99999867316792301, 1.3268320769635339e-06]
XLOC_001794	0	0.211311	6.94839	0	0	0	0	0	0	0	0	0.236612	22.5575	0.091445	13.4916	0	0	0	0	0	0.812938	0	0	13.4838	0.146506	0	0	0	0	0	0	0	0	0	0	0	27.5217	1.91672	0	mRNA	27.5217	2.2415	5	H	0.999817	[0.99981717836769579, 0.00018282163230428847]
XLOC_001806	0	0	1.04066	9.04833	0	0	0	0.156295	0.527122	0	0	0	0	0.16435	0	0.117778	0.100906	0	0	0.11226	0.097403	1.05253	0	0.178189	0	0.077238	0	0	0	0.536284	0	0.12938	0.201611	0.074503	0.251586	0.091964	0.248559	0.164039	0	mRNA	9.04833	0.368487	1	H	0.999999	[0.99999867316792301, 1.3268320769635339e-06]
XLOC_001836	0.568726	0.048333	6.26895	0	0.1264	0	0	0	0.301884	0	2.14884	1.51538	1.46372	3.38846	0.042273	0	0	8.60665	1.37626	0	0	0	0	0.022678	0	0.412854	0.463846	1.72591	25.0905	1.22853	0	0	0	0	0	29.5993	1.70821	0	7.18221	mRNA	29.5993	2.39205	6	H	0.999374	[0.99937387997406824, 0.00062612002593189777]
XLOC_001842	0.089127	0.16664	0	0	0.217896	0	0	0	0	0.077347	0	0	0	0	0	0	0	0	0	0	0	0	0	0	0	0	0	0	0	0.088242	0	12.7732	0.199043	0	0	0.060528	0.054532	0	0	mRNA	12.7732	0.351962	1	H	0.999999	[0.99999867316792301, 1.3268320769635339e-06]
XLOC_001844	0	0	0	0	0	0	0	0	0	0	0	3.17107	1.09153	3.72121	0	0	0	0.044726	0	0.091322	0	0	0	0.048318	0	0	0	1.60393	0	0	0	0	0	0	0	0	0	0	0	mRNA	3.72121	0.250567	2	H	0.999995	[0.99999545391892652, 4.5460810733766085e-06]
XLOC_001853	0	0	0	0	0	0	0	0	0	14.0991	0	0.489389	0	0	0	0	9.23198	0	0.107284	0	0	0	0	0	0	0	0	4.15071	0	0	0	0	0	0	0	0	0	0	0	mRNA	14.0991	0.71996	3	H	0.999984	[0.99998442403371024, 1.5575966289773148e-05]
XLOC_001869	0	0	0	0	0.128483	0	0	0.727881	0.306857	0	0.123636	0	0	14.1598	0	0	0	0	0	0	0	0	0.31138	0	0.102187	0	15.9834	3.91927	0	0.624381	0	0	2.58204	0.086742	0	0	0.77171	3.43775	2.54215	mRNA	15.9834	1.17456	4	H	0.999947	[0.99994663442434351, 5.3365575656486138e-05]
XLOC_001874	0	0	0	0	0	0	0	0	0	0	0	1.09006	0	0	0	0	2.2417	0	0	0	0	0	0	0	0	10.8233	0	0	0	0	0	0	0	0	0	0	0	0	0	mRNA	10.8233	0.36295	1	H	0.999999	[0.99999867316792301, 1.3268320769635339e-06]
XLOC_001880	0	0	0	0	0	0	0	0	0	0	0	0	0	0	0	0	0	0	0	0	0	0	0	0	0	6.14675	0	0	0	0	0	0	0	0	9.26177	0	0	0	0	mRNA	9.26177	0.39509	2	H	0.999995	[0.99999545391892652, 4.5460810733766085e-06]
XLOC_001883	0.110249	0	0.04707	0	0	7.48392	4.11069	2.99032	0.375511	0	8.12682	0	0	0	3.78599	0	0.575069	0	0.050598	4.15854	0	10.2401	0.021774	0	0	0	0	0.039152	0.597316	0	0	4.95073	0	0.030328	0	0	1.113	0	0	mRNA	10.2401	1.25147	7	H	0.997858	[0.99785799266923136, 0.0021420073307685311]
XLOC_001911	3.59237	8.11589	0	0.086593	0	0	2.23238	0	1.74796	0	10.3293	0	18.2216	0.04037	0	0	3.12302	0	0	0	0	0	0	0	0	0	0	0	0	0	0	0	0	0	0	0	6.22753	21.436	0	mRNA	21.436	1.927	7	H	0.997858	[0.99785799266923136, 0.0021420073307685311]
XLOC_001921	0	0	0	0	0	0	0	18.1727	0	0	0	0	0	0	0	0	0	0	0	0	0	0	0	0	0	0	0	0	0	0	0	0	0	0	0	0	0	0	0	mRNA	18.1727	0.465967	1	H	0.999999	[0.99999867316792301, 1.3268320769635339e-06]
XLOC_001922	0	0	3.10153	6.304	0	0	0	0	0	0	0	0	0	26.8176	0	0	0	0	0	0	0	0	0	0	0	0	0	0	0	0	0	0	0	0	0	12.7448	0	0	0	mRNA	26.8176	1.25559	4	H	0.999947	[0.99994663442434351, 5.3365575656486138e-05]
XLOC_001957	0	12.094	0	0	0	0	0	0	0.370281	0	0	0	0	0	0	0	0.28353	0	0	0	0	4.43613	0.150296	0	0	0	0	0	0	0	0	0	0	0	0	0	0	0	0	mRNA	12.094	0.444467	2	H	0.999995	[0.99999545391892652, 4.5460810733766085e-06]
XLOC_001993	0	0	0	0	0	0	1.88088	0	0	1.36198	0	0	0	0	3.92978	7.50743	5.62801	0	0	0	0	0	0	8.26051	5.40388	0	0	0	0.075919	0	0	17.3374	0.073018	8.31073	0	0	24.8459	0	0	mRNA	24.8459	2.16963	8	H	0.992699	[0.99269883209900722, 0.0073011679009927707]
XLOC_002011	0.150525	0.281434	0	0	0	0	0	0	0	0	0	0	0	0	0.36922	0	1.00948	0	0	0	4.65564	0	0	4.62163	4.97564	0	0	0	0	0	0	0	0	0	0	0	0	0	0	mRNA	4.97564	0.411887	3	H	0.999984	[0.99998442403371024, 1.5575966289773148e-05]
XLOC_002012	0	0.093385	0	0	0.162812	0.063079	0	0.115295	0.097211	0.086691	0.078335	0	0	0.080825	0.081676	0	0	0	0.091691	0	0.143704	0.077643	0.157831	7.31716	0	0	0	0	0	0	0.083026	0.095441	0	0.054959	0.061863	0.067839	0	0.040336	0	mRNA	7.31716	0.232072	1	H	0.999999	[0.99999867316792301, 1.3268320769635339e-06]
XLOC_002025	0	0	3.06179	0	0	16.1328	0	0	0	0	2.98762	24.3975	0	0	10.2613	0	0	0	0	1.3005	0	0	0	0	1.30729	0	0	4.45684	0	1.99694	0	0	0	0	0	0	0	0	21.1253	mRNA	24.3975	2.23148	6	H	0.999374	[0.99937387997406824, 0.00062612002593189777]
XLOC_002042	0	0	0	0	0	0.661505	0	0	0	0	0	0	8.89726	0	27.1948	0	0	0	0	0	0	0	0	0	0	0	0	4.65027	0	0	0	0	0	0	0	0	5.9288	0	0	mRNA	27.1948	1.21366	4	H	0.999947	[0.99994663442434351, 5.3365575656486138e-05]
XLOC_002050	0	0.066691	0	0.123813	1.10459	0	0	0	0.208272	0.433375	0.391603	0	0.605898	0	0	0.558425	0.053159	0.463438	2.75024	0	0	0	0.084537	0	1.01724	5.57455	0.57602	0.405351	0.331294	0.988831	5.09927	0.06816	0	0	0.220899	0.048448	0.785671	0	0	mRNA	5.57455	0.563071	2	H	0.999995	[0.99999545391892652, 4.5460810733766085e-06]
XLOC_002077	0.143569	0	0	0.622925	5.90838	17.089	0	0	0.069857	0.124593	0	0.075142	0.050806	0	0	0.062434	0	0.058291	0	20.0546	3.14965	0	0	0	0	0	0.193203	0.050985	0	0.284284	0	0	0	0.039494	0	3.0225	0	0.028986	2.18135	mRNA	20.0546	1.36436	5	H	0.999817	[0.99981717836769579, 0.00018282163230428847]
XLOC_002088	0	0	0	0	4.6318	0	0	0	0	0	0	0	0	0	0	0	0	0	0	0	0	0	28.2404	0	0	0	0	0	0	0	0	0	0	0	0	0	0	0.090593	0	mRNA	28.2404	0.8452	2	H	0.999995	[0.99999545391892652, 4.5460810733766085e-06]
XLOC_002100	0	0	0	0	0	0	0	0	0	0	0	0	0	0	0	0	0	0	0	0	0	0	0	5.09931	0	0	0	0	0	0	0	0	0	0	0	0	0	0	0	mRNA	5.09931	0.130752	1	H	0.999999	[0.99999867316792301, 1.3268320769635339e-06]
XLOC_002105	0	15.5589	0	0	0	0	0	0	0	0	0	0	0	7.88743	0	0	0	0	0	0	0	0	0	0	0	0	0	2.70193	0	0	0	0	0	0	0	0	0	0	0	mRNA	15.5589	0.670469	2	H	0.999995	[0.99999545391892652, 4.5460810733766085e-06]
XLOC_002111	1.73213	0	0	0	3.45046	0	0	0	0	0	0	0	0	0	0	0	0.286823	0	26.7634	0	0	0	21.7799	1.18183	0	0	0	0	0	0	0	5.14863	0	0	0	0	0	0	11.5177	mRNA	26.7634	1.84259	5	H	0.999817	[0.99981717836769579, 0.00018282163230428847]
XLOC_002117	0	0	0	0	0	0	0	1.36744	0	6.74029	0	0	0	0.905354	0	0	0	1.28275	0	0.327392	0	0	0	0	0	0	0	0	0	0	0	0	0	0	0	0	0	0	0	mRNA	6.74029	0.27239	1	H	0.999999	[0.99999867316792301, 1.3268320769635339e-06]
XLOC_002118	4.4336	11.1137	1.27309	11.5761	0	0	0	0.769839	0.763637	1.05554	0.030768	0.698198	6.6924	1.93649	1.95687	0	2.42662	0.09558	0.216082	0.325261	0.028221	4.33039	0	1.32512	0	5.259	0	0	0.880656	0.038845	9.62005	2.24918	2.13213	0	0.728941	0	0.696166	0	0.048664	mRNA	11.5761	1.86413	7	H	0.997858	[0.99785799266923136, 0.0021420073307685311]
XLOC_002126	26.2332	0	0	0	0	0	0	0	0	0	0	0	0	0	0	0	5.15678	0	0	0	0	0	0	0	2.19055	0	0	0	0	0	0	0	0	0	0	0	3.93877	0	0	mRNA	26.2332	0.962033	3	H	0.999984	[0.99998442403371024, 1.5575966289773148e-05]
XLOC_002131	0	0	0	0	0	0	0	0	0	0	3.29812	0	0	0	0	0	0.284907	0	0	0	0	0	0.151026	0	0	0	0	0	0	0	0	0	0	0	0.473566	1.29829	0	0	0	mRNA	3.29812	0.141177	1	H	0.999999	[0.99999867316792301, 1.3268320769635339e-06]
XLOC_002145	0.122856	0.344553	0	1.65247	2.80332	0	0	0.141798	0.836901	0	0.433537	0	0	0	0.050225	0	0	0	0	0	0	4.58352	3.15431	2.58658	0	0	0	0	0	0	0	0	0	0	0	1.2515	0	0	13.257	mRNA	13.257	0.800477	3	H	0.999984	[0.99998442403371024, 1.5575966289773148e-05]
XLOC_002148	0	0	0.10085	0	0	4.54942	0	0	0	0	0.092619	0.247265	0	0.023891	0	1.33541	0.044005	17.551	0	0.048956	0.084954	0.2754	0.023326	0	0	0	0	0.67109	0	0	0.049083	3.78026	0	16.4075	0	0	0	0.023845	0.036623	mRNA	17.551	1.16271	4	H	0.999947	[0.99994663442434351, 5.3365575656486138e-05]
XLOC_002171	3.19543	0	0	0	0	0	0.154731	0	0	0.126049	0	0	0.514001	0	0	0	0	0.825609	0	0	0	0	0	0	0	0.082845	0	0	0	0	0	0.138772	0	0	0	0	0.088868	0	0	mRNA	3.19543	0.131444	1	H	0.999999	[0.99999867316792301, 1.3268320769635339e-06]
XLOC_002173	0	8.60998	0	0	0	0	0.487096	0	0.63566	0	0	0	3.92963	0	0	0	0	0.583456	0	0	1.12761	0	0	2.95101	0	0.074513	0	0	4.2973	0	0.05429	8.73714	0	15.3812	0.404519	9.0494	9.83145	0	4.25339	mRNA	15.3812	1.80532	8	H	0.992699	[0.99269883209900722, 0.0073011679009927707]
XLOC_002186	0	0.122551	0	0	0	0	0	0	0	3.86806	0	0	0	0	0	0	0	0	0	0	0	0	0	0	0	0	0	0	0	0	0	0	0	0	0	0	0	0	0	mRNA	3.86806	0.102323	1	H	0.999999	[0.99999867316792301, 1.3268320769635339e-06]
XLOC_002206	1.93607	0.381035	0	0	0	2.31641	0.651313	5.76285	0.793299	0.176861	0.079907	0	0	0	6.41524	0.177251	2.65755	0	4.58305	0	0	0	0.04025	0	0.330223	3.08036	0	0	0	0.100886	0	0	0	0	0	0	0	0	0	mRNA	6.41524	0.755963	4	H	0.999947	[0.99994663442434351, 5.3365575656486138e-05]
XLOC_002224	0	0	0.126237	0	0	9.47546	2.83486	8.10506	0	0	1.62306	16.7134	1.25562	0.029904	0	0	0	0.180074	0	0	0	10.5715	0	0	0	0.210808	0	0	0	0.073185	2.21177	0	3.46667	0	0	0	0	2.6863	22.0039	mRNA	22.0039	2.09148	6	H	0.999374	[0.99937387997406824, 0.00062612002593189777]
XLOC_002242	0	0	0	0	0	0.996759	1.52142	0	0	0	0	0	0	5.13913	0	0	0	0.854523	0	0	0	0	0	0	0	0	0	0	0	0	2.49898	0	0	0.08271	0	0.153141	11.5895	0	0	mRNA	11.5895	0.585542	2	H	0.999995	[0.99999545391892652, 4.5460810733766085e-06]
XLOC_002251	4.48005	3.25197	0.27003	0	0	0	0	0	0	0	0.041332	0	0	0	0	0	0	0	0	0	0	0.614493	0	0.023118	0	0.480997	0	0.711259	0	0	0	0	0	0.028998	14.5577	0	0	0	0.196117	mRNA	14.5577	0.632206	3	H	0.999984	[0.99998442403371024, 1.5575966289773148e-05]
XLOC_002264	0	0	2.42952	3.29207	0	17.1433	0	5.06278	1.1537	0	1.48748	0	0.167815	3.2134	1.26012	0.824887	0	22.238	1.19701	16.5111	0	0	0	0	0	0	0	0	2.8445	0	0.492676	1.58576	1.50029	0.782701	0	0	2.97395	0	27.5705	mRNA	27.5705	2.91619	7	H	0.997858	[0.99785799266923136, 0.0021420073307685311]
XLOC_002277	0	0	1.32583	5.68903	0.140594	0	0.367578	15.1334	0	8.5341	2.7058	0	6.96003	0	0.28212	0.900308	0	0	4.59238	0	0	0	0.817757	1.13508	0	0	0.619116	0	0	0.341619	2.15089	0.329666	5.52243	0	0	0	0	0	0	mRNA	15.1334	1.47558	6	H	0.999374	[0.99937387997406824, 0.00062612002593189777]
XLOC_002299	0	0	0	0	2.79182	5.67863	0	0	5.00081	0	0	0	0	0	0	0	0	0	0	5.4434	0.205348	0	0.451068	0.06261	7.67902	0	0	0	0	0	0	0.136381	0	0	0	0	0	0	2.39013	mRNA	7.67902	0.765108	4	H	0.999947	[0.99994663442434351, 5.3365575656486138e-05]
XLOC_002338	0	0	0	0.17835	0	0	0	0	0	0	0	0	0	0	0	0	0.306298	0	0	0	0	0	0.121774	0	0	0.117227	0	0	7.15833	0	0	0	0	0	0	0	0	0	0	mRNA	7.15833	0.202102	1	H	0.999999	[0.99999867316792301, 1.3268320769635339e-06]
XLOC_002339	0	7.58226	0.054106	0.384906	0	0	0	0	0	0.659882	0	0.729618	0.044847	0.025635	7.25326	0	4.72169	0	0	5.09538	0	0.049251	0.100116	0	0	17.5287	0	7.38082	0.147131	0	0.789987	8.23352	0	0	0	0	0	0.051172	0	mRNA	17.5287	1.5598	7	H	0.997858	[0.99785799266923136, 0.0021420073307685311]
XLOC_002359	0	5.16378	0.06738	0	0	0	0	0	0.537538	4.58819	13.366	0.082601	0	0	0.129038	0	0	0	0	0	0	0	0	0	0	0.22504	0	0	12.0318	0.312504	3.34488	0	0.234966	0.086829	0	0	0.09656	2.32599	0	mRNA	13.366	1.09213	5	H	0.999817	[0.99981717836769579, 0.00018282163230428847]
XLOC_002360	0	0	0	0	0	0	0	0	0.263838	0	0	4.35159	0	0	0	0	0	0	0	0	0	0	0	0.356753	0	0	0	0	0	0	0	0	0	0	0	0	2.5435	0	0	mRNA	4.35159	0.19271	1	H	0.999999	[0.99999867316792301, 1.3268320769635339e-06]
XLOC_002368	0	0	4.29555	0.073991	0	0	2.17998	3.64121	0	3.10781	0	8.12203	0	0.034494	12.5487	0	14.4861	0	0	0	0	0	0	0	2.92898	0	15.6815	0.060559	0	0.084418	0	0	0	0	0	0	0	0	0	mRNA	15.6815	1.72424	7	H	0.997858	[0.99785799266923136, 0.0021420073307685311]
XLOC_002395	0	1.1603	5.65233	20.3444	5.05731	0	0	16.7129	0.134205	0.239361	25.4141	0	0	1.72953	0	1.79917	0	21.2771	0	0	0	14.6849	0	0	0	0	0	0.391796	0	0	0	0	0	0	0	0	0	0	0	mRNA	25.4141	2.9384	7	H	0.997858	[0.99785799266923136, 0.0021420073307685311]
XLOC_002401	0	0	0	0	0	0	0.085231	0	0	0	0	0	0	0	0	0	0	0	3.15779	0	0	0	0	0	0	0	0	0	0	0	0	0	0	0	0	0	0	0	0	mRNA	3.15779	0.083154	1	H	0.999999	[0.99999867316792301, 1.3268320769635339e-06]
XLOC_002402	0.167268	0	0	0.798328	0	0	0	0	0	0	0.327922	0	7.22154	0.778194	0	0	0.436242	0	0	0	0	0	0	0	0	0	0	0	0	0	0	0	1.12065	0	0	0	0	0	0	mRNA	7.22154	0.278209	1	H	0.999999	[0.99999867316792301, 1.3268320769635339e-06]
XLOC_002443	1.82534	0	0	0.05462	0	0	0	0	0	0	0	0	0	0	0	0	0	0	0	18.3672	0	0	0	0	8.28156	0	0	0	0	0	0	0	0	0	0	0	0	0	7.45556	mRNA	18.3672	0.922674	3	H	0.999984	[0.99998442403371024, 1.5575966289773148e-05]
XLOC_002447	0	0.11506	0	12.2827	7.82348	0	7.40812	2.48599	0	0	0	7.34371	0.043556	0	0	0	0	0	0.056487	0	2.52311	0	0	0.026993	0	0.035101	10.1587	0	0.047631	0.060929	0	1.41112	0.916224	0	0	0	0	0.024849	0	mRNA	12.2827	1.35292	5	H	0.999817	[0.99981717836769579, 0.00018282163230428847]
XLOC_002457	0.027825	0.364173	0.237595	0	5.98636	0.298701	0.414993	0	0.94774	1.44886	2.46568	0	0	3.80483	0	0	0	0	0	0.807354	0	0	4.09963	0.097638	0	0.285675	0	0.079052	0	1.62539	0.046254	0.824137	2.73419	0.076544	0	0.018897	0.153222	15.932	0	mRNA	15.932	1.09684	4	H	0.999947	[0.99994663442434351, 5.3365575656486138e-05]
XLOC_002473	0	0	0	0	0	0	0	0.761042	0	0	0	0	0	0.400132	0	0	5.34331	0	0	0	0.059285	0	0.032557	0	0	0	0	0	0	0	0	0	0	0	0	0	0	0	0	mRNA	5.34331	0.169137	1	H	0.999999	[0.99999867316792301, 1.3268320769635339e-06]
XLOC_002487	5.17094	0	1.19145	0	0	0	0.043719	0	0	1.8876	0.032182	0	0	0.033205	0	0	0.030581	0.099975	0	0.306193	0	0	15.6592	0.018001	0	0	0	8.83186	0	0	7.53823	0	0.03055	0.022579	0	0	0	1.06055	0	mRNA	15.6592	1.07582	4	H	0.999947	[0.99994663442434351, 5.3365575656486138e-05]
XLOC_002498	0	0.059173	0	0	0	0	0	0	0	0	0	2.65031	0	0	0	0.055052	0.047166	0	0	0	0	0	0	0	0	0	0	0	0	0	0	0	0	0	0	10.3597	0	0	0	mRNA	10.3597	0.337728	1	H	0.999999	[0.99999867316792301, 1.3268320769635339e-06]
XLOC_002506	0	0	0	0	0	0	0	0	0	0	0	0	0	0	0	0	0	0	0	0	0	0	0	0	0	0	0	0	0	0	0	0	0	0	0	26.8025	0	0	0	mRNA	26.8025	0.687244	1	H	0.999999	[0.99999867316792301, 1.3268320769635339e-06]
XLOC_002517	0	0	0	0	0	0	0	0	0.204959	4.56943	0	0	0	0	0	0	0.313881	0	0	0	26.0567	0	0	0	0	0	0	0.598354	0	0	0	0	0	0	0	0	0	0	0	mRNA	26.0567	0.81393	2	H	0.999995	[0.99999545391892652, 4.5460810733766085e-06]
XLOC_002522	0	0	0	0	0	0	0	0	0	0	0	0	0	0	0	0	0	0	0	0	0	0	0	0	0	0	0	0	0	0	0	0	0	0	0	0	0	0	18.7244	mRNA	18.7244	0.480113	1	H	0.999999	[0.99999867316792301, 1.3268320769635339e-06]
XLOC_002523	0	0	0	0	0	0	0	0	0	0	0	0	0	0	0	0	0	0	0	0	0	0	0	0	0	0	0	0	0	0	0	0	0	0	0	0	13.1226	0	0	mRNA	13.1226	0.336477	1	H	0.999999	[0.99999867316792301, 1.3268320769635339e-06]
XLOC_002531	0	0.33328	0.152208	0	0	0	0	0	0	0	0	0	0	0.072114	0	0	0	0	0.163619	7.24089	0	0	0	0	0.231069	28.163	0	0	0	0.176484	0.148156	0.170309	0	0	1.65587	0	0	21.0893	0	mRNA	28.163	1.52811	3	H	0.999984	[0.99998442403371024, 1.5575966289773148e-05]
XLOC_002544	0	0	0	0	0	0	0	0	0	0	0	0	0	0	0	0	0	0	0	0	0	0.107693	0	0	0	0	0	16.0406	0	8.09355	0.46064	0	0	0	0	0	10.9358	0	0	mRNA	16.0406	0.913803	3	H	0.999984	[0.99998442403371024, 1.5575966289773148e-05]
XLOC_002559	0.660647	2.8564	8.88477	0.071661	0	0	4.22271	0	0	0.644995	3.17317	17.2022	1.16895	0	0	0	0	0	0	29.4376	0	18.8065	0	29.3757	0	0	0	0.117306	0.255664	0	0	0	0	0	0	24.2274	0	0	0	mRNA	29.4376	3.6181	8	H	0.992699	[0.99269883209900722, 0.0073011679009927707]
XLOC_002565	0	0	0	0	0	0	0	0	0	0	0	0	0	0	14.6968	0	0.075248	0	0	0	0	0	0	0	0	0	0	0	0	0	0	0.385927	0	0	0	0	0	0	0	mRNA	14.6968	0.388667	1	H	0.999999	[0.99999867316792301, 1.3268320769635339e-06]
XLOC_002585	0	0	0	0	0	12.7369	0	0	0	0	0	0	0	0	0	0	0	0	0	0	0	0	4.49438	0	0	0	0	0	0	0	1.28959	12.1064	0	0	0	0	0	0	0	mRNA	12.7369	0.785314	3	H	0.999984	[0.99998442403371024, 1.5575966289773148e-05]
XLOC_002591	0	12.4503	0.112594	0	0	2.24817	0	0	0	0	0	0.690147	2.33317	0.053345	5.60631	0	0	0.856602	0	0	2.27632	1.0249	10.9379	0.63621	4.44419	17.2984	0	4.58908	0	0	10.3021	0	0	0	0.163321	0	0	1.01164	0	mRNA	17.2984	1.97525	7	H	0.997858	[0.99785799266923136, 0.0021420073307685311]
XLOC_002596	0.048861	2.69499	0	0	0.039818	3.94932	8.12012	0	0	0	0	0.306881	0	0.039534	0	0.594957	0.58255	0	6.50317	0.040506	0.035145	0	0	1.2216	0	0	0	0.034704	0	0	0	0	0	0	0	3.15235	0	0.039459	0	mRNA	8.12012	0.702666	4	H	0.999947	[0.99994663442434351, 5.3365575656486138e-05]
XLOC_002597	0	0	0	0	0	0	0	0	0	0	18.5209	1.94577	0	0	0	0	0	0	0	0	0	0	0	0	0	5.23876	0	0	0	0	8.81537	0	0	0.060158	0	0	0	0	0	mRNA	18.5209	0.886691	3	H	0.999984	[0.99998442403371024, 1.5575966289773148e-05]
XLOC_002610	0.149194	0.244076	0	0	0	0	0	0.430491	0	0	0.672721	11.0101	0	0.045268	1.89076	0	0.111172	0	0	0.711167	0.053656	0	0	0.03272	0.024175	0	0	1.45701	0	0	0	0	0	0	0	8.86548	0	0	0	mRNA	11.0101	0.658923	2	H	0.999995	[0.99999545391892652, 4.5460810733766085e-06]
XLOC_002660	0	3.45542	0	0	11.2957	1.63383	1.57505	1.49315	7.01418	0	0	0	0	0	0	0	0	1.6508	10.3479	0.766049	0	0	1.16801	3.97207	0	0	0	0	0	0	0	0	0	0	0.915622	0	0	0	0	mRNA	11.2957	1.16122	5	H	0.999817	[0.99981717836769579, 0.00018282163230428847]
XLOC_002663	10.3866	1.09922	3.09574	0	0	0	0	0	3.90958	6.2076	2.9199	0.307709	0	1.78384	1.12163	0	2.4095	2.7053	3.9574	0	0.493364	0.07616	0	0	0	0.502999	0	2.29663	0	1.55221	0	5.14903	2.48004	0	0.060682	0.133089	0	7.04271	0.97227	mRNA	10.3866	1.55547	7	H	0.997858	[0.99785799266923136, 0.0021420073307685311]
XLOC_002674	0	0	12.4096	0.11465	0	23.0263	0	0.304981	0	0.802604	0	0	0	0	0	0	0	0	0	0	22.1425	0	0.052187	0	0	0	0	2.43979	0	0.523229	0	0	0	0	0	0	0	0	0	mRNA	23.0263	1.58502	3	H	0.999984	[0.99998442403371024, 1.5575966289773148e-05]
XLOC_002722	0	0	0	0	0.233829	0	0	0	0	0.083003	0	0	0	0	0	0	7.69716	0	0	0	0	0	0	0	0	0	0	0	0.074027	0	0	0	0.071199	0	0	0	0	0	0	mRNA	7.69716	0.209211	1	H	0.999999	[0.99999867316792301, 1.3268320769635339e-06]
XLOC_002744	0	2.4963	0	0	0	0	0.632147	12.4992	0	0	0	0	0	3.90101	0	0	2.32142	0	0	0	8.21637	0	0	0	0	0	2.12947	0	0	24.3814	0	0	0.110433	0	0	7.55601	0	0	0	mRNA	24.3814	1.64728	5	H	0.999817	[0.99981717836769579, 0.00018282163230428847]
XLOC_002745	0	0	0.200497	0	0	0	0	0	0	0	0	0	0	0.047496	0	0	0	0	0	6.22896	0	0	0	0	0	0	0	0	0	0	0	0	0	0	0	0	0	0	0	mRNA	6.22896	0.166076	1	H	0.999999	[0.99999867316792301, 1.3268320769635339e-06]
XLOC_002747	0	0	0	0	0	0.237778	0	3.69419	0	0	0.147643	3.54749	0	0	0	0	0	0	0	3.2777	0	0	0	0	0	0	0	0	0	0	0	0.359767	0	1.34661	0	0	6.7965	0	0	mRNA	6.7965	0.497633	4	H	0.999947	[0.99994663442434351, 5.3365575656486138e-05]
XLOC_002781	0	0	0	0	0	8.58211	0	0	0	0	0	0	0	0	0	0	0	0	0	0	0	0	0	0	0	0	0	0	0	0	0	0	0	0	0	0	0	0	0	mRNA	8.58211	0.220054	1	H	0.999999	[0.99999867316792301, 1.3268320769635339e-06]
XLOC_002790	0	0	0	0	0	0	0	0	0	0	0	0	0	0	0	0	0.672773	0.733148	1.65746	0.748473	0.649418	1.4035	0	0	0	0	0	0.641257	3.494	0	0	1.72523	0	0	0	0	0	0	0	mRNA	3.494	0.300648	1	H	0.999999	[0.99999867316792301, 1.3268320769635339e-06]
XLOC_002799	0	0	0	0	0	0	0	0	0	0	0	0	0	5.76693	0	0	0	0	0	0	0	0	0	0	0	0	0	0	0	0	0	0	0	0	0	0	0	0	0	mRNA	5.76693	0.14787	1	H	0.999999	[0.99999867316792301, 1.3268320769635339e-06]
XLOC_002817	0	0.064471	0.353322	0	0	0	0	0	0	0	0.02704	0	0	0	0	0	3.98264	0	0.031651	0	0	0	0	0	0	0	0	0	0	6.62305	0	0	0	0	3.07503	0	1.16036	0	0	mRNA	6.62305	0.392758	3	H	0.999984	[0.99998442403371024, 1.5575966289773148e-05]
XLOC_002825	0.86325	0	0	0	0	0	0	0	0	2.99661	0.676945	2.71088	0	0	4.23489	0	0.643254	0	5.54658	16.4596	4.34647	0	3.06883	15.1455	0	0	0	0	0	8.54672	0	0	0	0	22.9878	0	0	0	0	mRNA	22.9878	2.26224	8	H	0.992699	[0.99269883209900722, 0.0073011679009927707]
XLOC_002828	0	28.9127	0	0.299313	0	0	12.2481	0	0	0	0	0	3.49909	12.2795	0	0	0	0	0	0	0	0	0	0	0	0	0.412594	0	0	18.896	0	0	0	0	0	0	0	0	0	mRNA	28.9127	1.96275	5	H	0.999817	[0.99981717836769579, 0.00018282163230428847]
XLOC_002843	0	0.666309	4.3363	5.41193	0	0	1.70841	1.74812	0.260105	0.309273	0.069866	1.02587	4.60318	0.036043	0	0	0	0	0	0.073859	0	0	0	8.67539	0	0	2.87749	0.949181	1.10331	0.088209	0.444301	0.680979	3.31613	0	0	3.02525	0	0.21585	0.994536	mRNA	8.67539	1.09282	6	H	0.999374	[0.99937387997406824, 0.00062612002593189777]
XLOC_002847	0	0	0	0.267642	0	0	0.657127	4.00474	0.52525	0.736064	0.302326	0	15.1712	0.280742	1.63914	7.24275	6.60743	7.88913	1.6986	0	0.055461	0	0.27411	0.101461	17.4415	0	0.830105	0	1.1339	26.4899	0	0	2.23855	1.14539	0	0.052364	3.06647	0.124538	0.143453	mRNA	26.4899	2.56716	8	H	0.992699	[0.99269883209900722, 0.0073011679009927707]
XLOC_002859	1.48244	0.072939	2.73152	0.067707	0	0	0	0	0.45557	0	0	0	0	9.18533	0	0.135721	0.406976	0	0.501318	0	0	0	0	0	0	0	0.209995	0.886655	0.181166	0.617985	1.10243	0.894544	0	0	0	0	0.047738	0.094515	0	mRNA	9.18533	0.489091	1	H	0.999999	[0.99999867316792301, 1.3268320769635339e-06]
XLOC_002865	0	0	0	0	0	0	0	0	0	0	0	0	0	0	0	0	0	0	0	0	0	0	10.2552	0	0	0	0	0	0	0	0	0	0	0	0	0	0	0	0	mRNA	10.2552	0.262954	1	H	0.999999	[0.99999867316792301, 1.3268320769635339e-06]
XLOC_002870	0	0	0	0	0	0	0	0	0	0	0	0	0	0	0	0	0	0	0	0	0	0	0	0	0	0	0	10.9066	0	0	0	0	0	0	0	0	0	0	0	mRNA	10.9066	0.279656	1	H	0.999999	[0.99999867316792301, 1.3268320769635339e-06]
XLOC_002872	0.193233	0	0	0.055894	0	0	0	0	0.438771	0	0	0	0	0	0	0	0	1.4645	0	3.47078	0	0	0	0	0	0	0	0	0	0	0	0	0	0	0	0	0	4.39542	0	mRNA	4.39542	0.256887	2	H	0.999995	[0.99999545391892652, 4.5460810733766085e-06]
XLOC_002876	0	0	0	0	0	0	0	0	0	0	22.6217	0	0	0	0	6.8682	0	0	0	0	0.81144	0	0	0	0	0	0	0	0	0	0	0	0	0	0	0	0	0	0	mRNA	22.6217	0.776959	2	H	0.999995	[0.99999545391892652, 4.5460810733766085e-06]
XLOC_002879	0	0	0	0	0	0	0	0	0	9.19959	0	0	0	0	0	0	0	0	0	0	0	0	0	0	0	0	0	0	0	0	0	0	0	0	0	0	0	0	0	mRNA	9.19959	0.235887	1	H	0.999999	[0.99999867316792301, 1.3268320769635339e-06]
XLOC_002910	0	0	0	0	0	0	0	0	0	0	0	0	0	0	0	0	0	0	0	0	0	0	0	0	0	0	0	0	0	0	0	9.58499	0	0	0	0	0	0	0	mRNA	9.58499	0.245769	1	H	0.999999	[0.99999867316792301, 1.3268320769635339e-06]
XLOC_002912	0	0	0	0	0.076869	0	0	0	0	0	0	6.41798	0	1.29744	1.46535	0	0	9.49783	0	0	0	0.439891	0	0	0	0	0	0	0	0	0	0	0	0	0	0	0	0	0	mRNA	9.49783	0.492189	2	H	0.999995	[0.99999545391892652, 4.5460810733766085e-06]
XLOC_002915	0	0.204271	0	3.6027	0	22.8356	0	0	0	0	0	17.4978	0	10.2985	0	0	2.68658	0	0.200567	0	0	0	4.5313	0	0	0	0	0	0	0.108169	0	0	2.92789	0.060109	17.118	6.38089	0	0	0	mRNA	22.8356	2.26801	7	H	0.997858	[0.99785799266923136, 0.0021420073307685311]
XLOC_002916	0	9.73375	0	0	0	0	0	0	0	0	0	0	0	0	0	0	0	0	0	0	0	0	0	0	0	0	0	0	0	0	0	0	0	0	0	0	0	0	0	mRNA	9.73375	0.249583	1	H	0.999999	[0.99999867316792301, 1.3268320769635339e-06]
XLOC_002929	0	0	0	0	0	0	0	0	0	0	0	0	20.7343	0	0	0	0	0	0	0	0	0	0	0.169074	0	0	0	0	0	0	0	0	0	0	0	0	0	0	0	mRNA	20.7343	0.535983	1	H	0.999999	[0.99999867316792301, 1.3268320769635339e-06]
XLOC_002933	0	0	0.113995	0	0	0	5.68878	0	0	0	0	0	0	0	0	0	0	0	0	0	0	0	0.052733	0	7.61449	0	0	0	0	0	0	0	0	0	0	0	0	0	0	mRNA	7.61449	0.345385	2	H	0.999995	[0.99999545391892652, 4.5460810733766085e-06]
XLOC_002975	0	0	9.0155	5.57459	0	0	0	0	0	0	0.049877	0	0	0	0.520044	0	0.18958	0	0	0	0	0	0	0	0	0	0	0	0	0	0	0.060769	0	0	0	0	0	0	0	mRNA	9.0155	0.395138	2	H	0.999995	[0.99999545391892652, 4.5460810733766085e-06]
XLOC_002981	6.35327	0	0	0.324306	0	0	0	0	5.09162	2.91894	0	0	0	0	0	0	0	0	0	0	0	0	0	0	0	0	0	0	0	0	0.310618	0	0	0	0	0	0	0	0	mRNA	6.35327	0.384583	2	H	0.999995	[0.99999545391892652, 4.5460810733766085e-06]
XLOC_002985	0	0	0	0	0	0.061114	0	0	0	0	0	0	0	0	0	0	0	0	0	0	0	0	0	0	14.6784	0	0	0	0	0	0	0.277402	0	0.798703	0	0	0	0	0	mRNA	14.6784	0.405528	1	H	0.999999	[0.99999867316792301, 1.3268320769635339e-06]
XLOC_002991	0	0	0	0	0	0	0	0	0	0	0	0	0	0	0	0	0	0	0	5.18571	0	0	0	0	0	0	0	0	0	0	0	0	0	0	0	0	0	0	0	mRNA	5.18571	0.132967	1	H	0.999999	[0.99999867316792301, 1.3268320769635339e-06]
XLOC_002997	0	0	0	0	0	0	1.79991	0	0	0.6284	0	0	0	0	0	8.18722	2.57795	0	0	0	0	0	0	0	0	0	0	0	0	0	0	0	0	0	6.07873	0	0	0	0	mRNA	8.18722	0.494159	2	H	0.999995	[0.99999545391892652, 4.5460810733766085e-06]
XLOC_003009	0	0	0	0	0	5.74041	0	0	0	0	0	19.5756	0	0	0	0	0	0	0.476816	0	0.280236	0	0	0	0	0	0	0	0	0	0	0	0	0	0	0.264585	0	0	0	mRNA	19.5756	0.675324	2	H	0.999995	[0.99999545391892652, 4.5460810733766085e-06]
XLOC_003012	0	0	0	8.25672	0	0	0	0	0	0	0	0	0	0	0	0.162264	0	0	0	0	0	0	0	0	0	0	0	0	0	0	0	0	0	0	0	0	0	0	0	mRNA	8.25672	0.215871	1	H	0.999999	[0.99999867316792301, 1.3268320769635339e-06]
XLOC_003033	0	0	0	0	4.76221	0	0	0	0	0	0	0	0	0	0.093686	0.099658	0	0	0	0	0	0	0	0	0	0	0	0	0	0	0	0	0	0	0	0.077815	0	0	0	mRNA	4.76221	0.129061	1	H	0.999999	[0.99999867316792301, 1.3268320769635339e-06]
XLOC_003044	2.23241	3.57189	0.146631	13.2253	0	0.216873	0	0	0.417782	0	1.44762	0.044939	1.2154	0.017368	1.05304	0.261372	0.03199	0.871526	0	0	0	0	0.033915	0	0	4.77489	0.038515	0	3.38923	0	8.77776	0	0.958749	0.732206	1.5952	0	0	0	0	mRNA	13.2253	1.15525	5	H	0.999817	[0.99981717836769579, 0.00018282163230428847]
XLOC_003058	0	0.62019	0	0	0	4.11529	0	2.20703	2.88623	0.033867	9.76217	0	0	0	0	0	0	0	0	0	0	0	0	0	0	0	0	0	0	0	0	0	0	0	0	0	0	0	0	mRNA	9.76217	0.503199	2	H	0.999995	[0.99999545391892652, 4.5460810733766085e-06]
XLOC_003111	0	0	0	0	0	0	0	0	0	6.57084	0	0	0	0.908552	2.3084	0	0	0	0	0	0	0	0	0	0.041589	0	0	0	0	0	0	0	0	0	0	0	0	0	0	mRNA	6.57084	0.252036	1	H	0.999999	[0.99999867316792301, 1.3268320769635339e-06]
XLOC_003136	0	0	0	0	1.99676	0	0	5.25205	0	0	0	16.8547	0	0	0	0	0	0	0	0	15.8619	0	0	0	0	0	0	0	0	0	0	0	0	14.6361	0	0	0	0.14134	0	mRNA	16.8547	1.40366	4	H	0.999947	[0.99994663442434351, 5.3365575656486138e-05]
XLOC_003145	11.6973	0	8.81027	13.9811	0	0	0	0	8.43005	0	0	0	0	0	0	1.24772	0	1.12011	2.83616	0	0	0	0	0	0	10.4483	0	3.8405	0	0.054628	0	0	4.02523	0	13.2921	0	0	0	0	mRNA	13.9811	2.04573	8	H	0.992699	[0.99269883209900722, 0.0073011679009927707]
XLOC_003158	0	0	0	0	0	0	0.041388	0	0	0	0	0	3.05221	0	0	0	1.82386	0.567867	0	0.161038	1.31342	0	0.015346	5.11227	0.025181	0	13.1404	0.662256	0	1.00009	0	2.67259	0	0	0.721804	0	9.34188	0	1.49381	mRNA	13.1404	1.05501	4	H	0.999947	[0.99994663442434351, 5.3365575656486138e-05]
XLOC_003163	0	0	0	0	0	0	0	0	0	0	0	0	0	0	0	0	0	0	0	0	0	0	0.585359	0	0	0	0	1.05254	0	0	0	5.92092	0	1.18592	0	0	0	0	0	mRNA	5.92092	0.224224	1	H	0.999999	[0.99999867316792301, 1.3268320769635339e-06]
XLOC_003167	0	0	0	0	0	0	0	0.094964	0	0	0	0	0	0	0	0	0.06131	8.48518	0	0	0.29591	0	12.0899	0	0	23.4647	0	1.2272	0	0	8.95853	0.078611	0.612492	0	0	0	0	0	7.44973	mRNA	23.4647	1.61073	5	H	0.999817	[0.99981717836769579, 0.00018282163230428847]
XLOC_003200	0.055697	0	2.61571	0	0	2.42675	0	0	1.57184	0.676694	0.043676	0.058302	0	1.48714	0	0.484419	1.4941	0	0.8691	8.03403	0.040062	2.2511	0.308001	6.00971	3.57384	11.0552	0	2.17572	5.00056	0.055143	0	0	3.73152	4.99481	0	0	0	0.02249	3.66131	mRNA	11.0552	1.60761	8	H	0.992699	[0.99269883209900722, 0.0073011679009927707]
XLOC_003209	0	0.109265	0	0	4.2862	0	0.49805	6.87996	0	0	0	0	0	5.01216	0	0	0.174188	0	1.71654	0	0	0	0	0	0	0	0	0.332057	2.17112	0	0.097145	0	0.087007	0	0	0	0.786633	0	0	mRNA	6.87996	0.567957	3	H	0.999984	[0.99998442403371024, 1.5575966289773148e-05]
XLOC_003245	0	0	0	0	0	0	0	25.8361	6.77061	0	0	0	22.0519	0	0	0	7.88924	0	0	0	0	0	0	0.398043	0	0	0	0	0	0	25.8962	0	21.6175	0	0	0	18.3228	0	0	mRNA	25.8962	3.30211	7	H	0.997858	[0.99785799266923136, 0.0021420073307685311]
XLOC_003246	0	0	0	0	0	0	0	0	0	0	0	0	0	0	0	0	0	0	0	0	0	3.74756	0	21.1943	0	0	0	0	0	0	0	0	0	0	0.064912	0	0	0	0	mRNA	21.1943	0.641198	2	H	0.999995	[0.99999545391892652, 4.5460810733766085e-06]
XLOC_003250	0	0	0	0	0	0	0	0	0	0	0	0	0	0	0	0	0	0	0	0	0	0	0	0	0	0	0	0	0	0	0	0	0	0	0	3.52088	0	0	0.108377	mRNA	3.52088	0.093058	1	H	0.999999	[0.99999867316792301, 1.3268320769635339e-06]
XLOC_003256	0	3.55493	0.047059	0.047824	0	0.034801	0	0	0	0	0	0	0.273042	0	0	0	0	7.83163	0.050587	0	0	0	0	0.024173	0	0	0	0	0	0	0.870314	0	0	0	0	0	0	0	0	mRNA	7.83163	0.326522	2	H	0.999995	[0.99999545391892652, 4.5460810733766085e-06]
XLOC_003277	0	0	0	0	0	0	0	0	0	0	0	0	0	0	0	0.055687	0	0	0	0	14.0924	0	0	0	0	0.036519	0	0	0	0	0	0	0	0	0	0	0	0	0	mRNA	14.0924	0.363708	1	H	0.999999	[0.99999867316792301, 1.3268320769635339e-06]
XLOC_003306	0	0	0	0	0	0	6.83997	0	0	0	0	0	0	0	0	0	0	0	0	0	0	0	0	0	0	0	3.12703	0	0	0	0.304946	0	0	0	0	0	0	0	0	mRNA	6.83997	0.263383	2	H	0.999995	[0.99999545391892652, 4.5460810733766085e-06]
XLOC_003312	0	0	0	0	0	0	9.91989	0	0	0	0	0	0	0	0	0	0	0	0	0	0	0	0	0	0	0	0	0	0	0	0	0	0	0	0	0	0	0	0	mRNA	9.91989	0.254356	1	H	0.999999	[0.99999867316792301, 1.3268320769635339e-06]
XLOC_003313	0	1.00097	0	0	0	0	3.42198	0	0	0	0	0	0.084203	0	0.778192	0.103475	0	0	0	0.098627	0	0	0	0	0	0	0	0	0	0	0	0	15.6758	0	0	0.969545	0	0	17.5598	mRNA	17.5598	1.01776	3	H	0.999984	[0.99998442403371024, 1.5575966289773148e-05]
XLOC_003337	4.93028	0.80658	1.89444	1.28351	0.20089	0	0	0	0.47979	4.27864	1.93312	0	1.04684	3.93927	0	0	0	0	0	0	0	0	0	0.054063	2.39664	29.527	3.87029	5.86538	1.43098	0	0.102445	0.706575	0	0.203439	0.763317	9.29134	1.73451	0.199079	0.229315	mRNA	29.527	1.97866	7	H	0.997858	[0.99785799266923136, 0.0021420073307685311]
XLOC_003345	0	0.064124	0.058571	0	0	0	0	0	0	0	0	0	0	0	0	0	0	0	1.38515	0	5.08186	0	0.027094	0	0	2.23006	0	0	0	0	0	0	0	0	0	0	0.041968	0	0	mRNA	5.08186	0.227918	1	H	0.999999	[0.99999867316792301, 1.3268320769635339e-06]
XLOC_003355	0	0	0	0	12.4131	0	0	0	0	0	0	0	0	0	0	0	0	0	0	0	0	0	0	0	0	0	0	0	0	0	0	0	0	0	0	0	0	0	0	mRNA	12.4131	0.318284	1	H	0.999999	[0.99999867316792301, 1.3268320769635339e-06]
XLOC_003366	0	0	0	0	0	0	0	0	0	0	0	0	0	0	0	0.072394	6.69855	0	0.076401	0	3.71197	0	0	9.16374	0	0	0	0	0	10.7132	5.32696	0	0	0.961682	0	0	0	0	0.051619	mRNA	10.7132	0.942987	5	H	0.999817	[0.99981717836769579, 0.00018282163230428847]
XLOC_003371	0.231659	3.24846	1.6484	0	0	21.1135	2.30333	2.40638	0.075146	0.134027	0	0	0	0.374874	0	0	0.057541	0	0	0	0	9.78309	0	0	17.9176	0	0	0	0	0	12.3227	0.368887	12.9337	0	0.047821	0	0	0.467705	13.2171	mRNA	21.1135	2.52954	7	H	0.997858	[0.99785799266923136, 0.0021420073307685311]
XLOC_003378	0.429173	0	0	0	24.2197	0	0.114299	0.123836	0	8.00765	0	0	0.151876	14.541	0	0	0.55965	1.48112	0	0	1.15762	0.66715	0	0	0	0	0	0	0	0	9.63106	0.820083	0	0	0	0	2.49455	7.97156	0	mRNA	24.2197	1.85565	5	H	0.999817	[0.99981717836769579, 0.00018282163230428847]
XLOC_003412	0	0	0	0	0	0	0	0	0	0	0	0	0.056828	0	0	0	0	0	0	0.066562	20.5023	4.24368	0	0	0	0	0.648304	0	0	0	0	0	0	0	0	0	0	0	0	mRNA	20.5023	0.6543	2	H	0.999995	[0.99999545391892652, 4.5460810733766085e-06]
XLOC_003413	0.176621	8.50332	0.075407	0	0.071967	6.85905	0	0	0.945334	0.076639	0	0	0	0	0	0	0	0	0	0	0	0	0	0.154939	0	0	0	0	0	0	0	0	0	0	14.5475	0.359839	0	0	0	mRNA	14.5475	0.814631	3	H	0.999984	[0.99998442403371024, 1.5575966289773148e-05]
XLOC_003430	0	0.437306	0	0	0	0	0	0	0.715356	0	0	0	0	0	1.80309	0.058122	0.099592	0	0	0	0.096135	0	0	0	0	0	0	0.047464	0	0	0.055543	8.30021	0.14924	21.0304	0	0	0.040887	0	4.0614	mRNA	21.0304	0.946019	3	H	0.999984	[0.99998442403371024, 1.5575966289773148e-05]
XLOC_003441	0	0	0	0.055818	12.8426	0	1.30195	0	3.06721	0.725681	0.504412	0	0	11.8662	0.157777	0	0	0	0.236167	0	0	0	0	0.08464	0.125072	10.3828	0	0	0	0	12.6705	0	0	0	0	0	7.98917	0	0	mRNA	12.8426	1.59	6	H	0.999374	[0.99937387997406824, 0.00062612002593189777]
XLOC_003461	0	0.793938	0	0	0	0.076612	0	0.420093	0.118067	19.268	25.1172	0	0	0	3.57115	23.1093	0	0	0	0	4.18884	0	0	0	4.63951	0	2.72116	2.58513	4.13175	0.240239	0	0.115917	0.270948	0	0	0	0	0	0	mRNA	25.1172	2.34276	7	H	0.997858	[0.99785799266923136, 0.0021420073307685311]
XLOC_003485	0	0	0	0	0	0	0	0	0	0	0	0	0	1.40013	0	0	0.241773	0	0	0	2.10042	17.0647	0	0	0	11.1655	0	0	0	0	0	0	4.42809	0	0	0	0	0	8.18276	mRNA	17.0647	1.14316	4	H	0.999947	[0.99994663442434351, 5.3365575656486138e-05]
XLOC_003486	3.73506	0.940069	0	1.12195	0.93655	0	0	0	0	0	0	0	0	0.3487	0	0	4.06775	0	27.1633	13.3382	0	0.781598	0	0	0.093109	0	0	0	0.222374	0.9956	7.88036	0	0	17.8621	0.978611	0	0.087894	0	0	mRNA	27.1633	2.06547	6	H	0.999374	[0.99937387997406824, 0.00062612002593189777]
XLOC_003496	21.9281	0	0	0	26.572	0	0	0	0	0	0	2.09214	0.121249	0	0	0	0.085103	0	0	2.7457	4.8468	0.044385	3.78943	0	0	12.4095	0	2.06848	0	0	0	12.7668	0	0	0	0	0	0	0	mRNA	26.572	2.29409	6	H	0.999374	[0.99937387997406824, 0.00062612002593189777]
XLOC_003506	0	20.2245	0	0	0	0	0	0	0	0	0	0	0	0	0	0	0	0	0	0	0	0	0	0	0	0	0	0	0	0	0	0	0	0	0	0	0	0	0	mRNA	20.2245	0.518578	1	H	0.999999	[0.99999867316792301, 1.3268320769635339e-06]
XLOC_003527	0	0	0	0	0	15.5807	0	0	0	0	0	0	0	0	0	0	0	8.71795	0	0	0	0	0	0	0	0	0	0	0	0	0	0	0	0	0	0	0	0	0	mRNA	15.5807	0.623041	2	H	0.999995	[0.99999545391892652, 4.5460810733766085e-06]
XLOC_003539	5.01465	0	2.64699	11.9471	1.18882	0	0	2.52559	0	14.1633	0	0.09544	0	0	9.54206	0	0	0	0	0	0	0	0.792309	20.6755	10.2233	0	15.2144	0	0	0	0	0	0	0	1.01635	0	0	0	20.0162	mRNA	20.6755	2.95031	8	H	0.992699	[0.99269883209900722, 0.0073011679009927707]
XLOC_003552	0	0	0	0	0	0	0	0	0	0	0	0	0	0	0	0	0	0	0	0	0	0	0	0	0	0	0	0	0	0	0	0	0	5.37668	0	0	0	0	0	mRNA	5.37668	0.137864	1	H	0.999999	[0.99999867316792301, 1.3268320769635339e-06]
XLOC_003571	0	0	0	0	0	0	0	0	0	0	0	0	0	0	5.0112	0	1.58853	0	0	0	0	0	0	0	0	0	0	0	0	0	0	0	0	0	0	7.78166	0	0	0	mRNA	7.78166	0.368754	2	H	0.999995	[0.99999545391892652, 4.5460810733766085e-06]
XLOC_003576	0	0	0	0	0	0	0	0	0	0	0	0	0	0.071068	0	5.80589	0	0	0.161245	0	0	0	0	0.077052	0	0.100196	0	0	0	0	0	0	0	0	0	0	0.752367	0	0.108942	mRNA	5.80589	0.181455	1	H	0.999999	[0.99999867316792301, 1.3268320769635339e-06]
XLOC_003610	0	0	0	0	0	0	11.0726	0	0	1.94104	0	0	0	0	0.107573	14.7615	8.23523	0	0	0	2.27124	0	0	0	0	0	0	0	0	0	1.64028	3.39398	0	29.0266	0	0	0	0	0	mRNA	29.0266	1.85769	5	H	0.999817	[0.99981717836769579, 0.00018282163230428847]
XLOC_003629	0	0	0	0	0	0	0	0	4.24531	0	0	0	0	0	0	0	2.46605	0	0	0	6.92492	0	0	0	0	21.3644	0	0	0	0	0	0	0	0	0	0	0	0	0	mRNA	21.3644	0.897452	3	H	0.999984	[0.99998442403371024, 1.5575966289773148e-05]
XLOC_003637	3.48877	2.41063	0	0	0	0	0	0	0	0	0	0	0	0	0.124022	0	1.9215	0	0	0	0	24.8764	0	0	0	22.6675	0	0	0	0	0	0	0	0	0	0	0	0	0	mRNA	24.8764	1.42279	3	H	0.999984	[0.99998442403371024, 1.5575966289773148e-05]
XLOC_003643	0	0	0	0	0	0	0	0	0	0	0	0	8.08117	0	0	0	0	0	0	0	0	0	0	0	0	0	0	0	0	0	0	0	0	0	0.086761	0	0	0	0	mRNA	8.08117	0.209434	1	H	0.999999	[0.99999867316792301, 1.3268320769635339e-06]
XLOC_003647	0	0	0	0	0	0	0	0	0	0	6.60714	0	0	0	6.03408	0	0	4.14499	0	0	0	0	0	0	0	0	0	0	0.0476	0	0	0	0	0	0.038086	0.041766	0	0	0	mRNA	6.60714	0.433684	3	H	0.999984	[0.99998442403371024, 1.5575966289773148e-05]
XLOC_003688	0	0.053669	0	0	0.09357	1.99386	0.366953	1.45775	0	0	0.09004	0	8.77665	0	0	0	0.213897	0	0	0.047593	0.082589	0.044622	0	0	0	0	0	0	0	0.738914	0.095432	0	0	0	0	0.077976	0.140503	0	4.23677	mRNA	8.77665	0.474636	2	H	0.999995	[0.99999545391892652, 4.5460810733766085e-06]
XLOC_003711	5.97888	16.7051	0	0	0	0.805989	1.86069	0.620289	0.130749	0	0.684842	0.281282	0	0.652257	0	0	0	0	4.87133	0	18.8934	0	0	0	0	0.038317	2.16968	0.28628	0	0	0	0.256735	7.7013	3.69599	0.124809	0	0	0	0	mRNA	18.8934	1.6861	6	H	0.999374	[0.99937387997406824, 0.00062612002593189777]
XLOC_003724	0	1.98997	1.56692	0	0	23.268	0	0	0	0	0	0	0	0	0	0	0	12.517	0	0	0	0	0.753837	0.032196	0	0	11.195	0	0	0	0	0	0	0	12.0916	6.28094	0	0.711336	0.045521	mRNA	23.268	1.80647	5	H	0.999817	[0.99981717836769579, 0.00018282163230428847]
XLOC_003727	0	0	5.75252	0	0	0	0	0	0	0	0	0	0	0	0	0	0	0	0	0	0	0	0	0	0	0	0	0	0	0	0	0	0	0	0	0	0	0	0	mRNA	5.75252	0.147501	1	H	0.999999	[0.99999867316792301, 1.3268320769635339e-06]
XLOC_003740	0	0	0	0	0	0	0	0	0	0	0	0	0	0	0.093709	0	0	0	0	0.38005	0	0	0	0	0.074284	0	11.8246	24.0137	0	0	0	0	0	0	0	0	0	0	0	mRNA	24.0137	0.932983	2	H	0.999995	[0.99999545391892652, 4.5460810733766085e-06]
XLOC_003765	0	0	0	0	0	0	0	0	0	0	0	0	0	0.983562	4.08609	0	0.603879	0	0	0	0	0	0	0	5.51521	0	0	0	0	0	0	0	0	0	0	0	0	0	0	mRNA	5.51521	0.286891	2	H	0.999995	[0.99999545391892652, 4.5460810733766085e-06]
XLOC_003816	0	0.168839	0	0	0.294362	1.88176	0.0962	0	0	5.79924	0	0	0	12.8961	1.10752	0	0	0	0.580221	0	0.064954	0	0	0	3.51177	0	0.081016	0	21.4573	3.21862	0.075056	3.36485	0	0.049683	0	0	0	0	0	mRNA	21.4573	1.40122	6	H	0.999374	[0.99937387997406824, 0.00062612002593189777]
XLOC_003844	0	3.11781	0	0	0	0	0	2.24544	0	22.9133	0	0	4.32753	0.224873	0	1.9338	0	0	0	0	0	0	0	0	6.84516	0	0	0	0	0	6.69894	5.04521	0	0	6.36833	2.64242	0	0	0	mRNA	22.9133	1.59905	7	H	0.997858	[0.99785799266923136, 0.0021420073307685311]
XLOC_003856	0	0	0	0	0	0	2.40929	0	0	0	0	0	0	0.914946	0	0	0	0	1.50975	0	0	7.56405	0	0	0	0	0	0	0	0	4.49997	0	0	0	0.933728	0	0	0	0	mRNA	7.56405	0.457224	2	H	0.999995	[0.99999545391892652, 4.5460810733766085e-06]
XLOC_003862	0	0	0	0	0	0	0	0	0	0	0.053103	0	10.017	0	0	0	0	0	0	0	0	0	0	0	0	0	0	0	0	0	0	0.064699	0	0	0	0	0	0	0	mRNA	10.017	0.259867	1	H	0.999999	[0.99999867316792301, 1.3268320769635339e-06]
XLOC_003874	0	0.126666	0	0	0	11.1227	0	0	0	0.117586	0	0.141832	10.3569	0	0	0	0.100964	0	2.48738	0	9.64847	0	29.9176	0	0	0	0	7.31382	0	0	0	0	0	0	0	0.092016	8.29007	0	0	mRNA	29.9176	2.044	6	H	0.999374	[0.99937387997406824, 0.00062612002593189777]
XLOC_003878	0	0	0	6.08404	3.42811	8.07968	0	24.8831	0	0	0	0	0	7.72911	0	0	0	0	0	0.145305	0	0	0	0	0	0	0	0	0	0	0	0	0	0	0	0	0	0	0	mRNA	24.8831	1.29101	5	H	0.999817	[0.99981717836769579, 0.00018282163230428847]
XLOC_003975	0	0	0	0	0	0	0	0	0	0	0	0	0	0	0	0	0	0	0	0	0	0	0	0	0	0	0	0	0	0	0	0	7.05907	0	0	0	0	0	0	mRNA	7.05907	0.181002	1	H	0.999999	[0.99999867316792301, 1.3268320769635339e-06]
XLOC_003995	0	0	0	0	0	3.17926	0	0	0	0	0	0	0	0	0	0	0	0	0	0	0	0	0	0	0	0	6.90088	0	0	0	0	0	0	0	0.02887	0	0	0	0	mRNA	6.90088	0.259205	2	H	0.999995	[0.99999545391892652, 4.5460810733766085e-06]
XLOC_004009	0	0	0	0	0	0	0	0	0	0	0	0	0	0	0	0	0	0	11.6106	0	0	0	0	0	0	0	0	0	0	0	0	0	0	0	0	0	0	0	0	mRNA	11.6106	0.297707	1	H	0.999999	[0.99999867316792301, 1.3268320769635339e-06]
XLOC_004061	2.50991	0	0	0	0	0	0	0	0	0	0	0	0.059214	0.744623	0	0.072766	0	0	0	0	0	0	0	0	6.61555	0	0	0	0	2.98196	0	0	0	0.04603	1.2953	0	0	2.26342	0	mRNA	6.61555	0.425353	1	H	0.999999	[0.99999867316792301, 1.3268320769635339e-06]
XLOC_004068	0	0	0	0	18.2321	0	0	0	0	0	0	0	0	0	0	0	0	0	0	0	0	0	0	0	0	0	0	0	0	0	0	0	0	0	0	0	0	0	0	mRNA	18.2321	0.46749	1	H	0.999999	[0.99999867316792301, 1.3268320769635339e-06]
XLOC_004072	0	0	0	5.5026	0	0	0	0	0	0	5.63555	0	0	0	0	0	0	0	0	0	0	0	0	0	0	0	0	0	0	0	0	0	0	0	0	0	0	4.77949	0	mRNA	5.63555	0.408145	3	H	0.999984	[0.99998442403371024, 1.5575966289773148e-05]
XLOC_004073	0	0	0	0	0	0	0	0	2.77621	0	0	0	0	0	0	0	0.340126	0	0	0	0	0	0	0	3.47617	0	0	0	0	0	0	0	0	0	0	0	0	0	0	mRNA	3.47617	0.169039	1	H	0.999999	[0.99999867316792301, 1.3268320769635339e-06]
XLOC_004079	0	1.49863	0	0	0	16.309	1.13851	0	1.90672	6.3377	0.419037	0	0.378201	0	0	0	0.132727	0	2.28893	0.147662	0	0	0	4.68763	8.88944	0.101595	0	1.51812	0.137862	8.64118	0	1.53162	0.397785	0	0.110308	15.4835	0	0	0	mRNA	16.309	1.84759	6	H	0.999374	[0.99937387997406824, 0.00062612002593189777]
XLOC_004090	0	0.828716	0	0	0	6.06423	0.786969	2.38736	2.01291	0	7.18333	8.19681	0.836554	0	0.483205	0	0	0.119974	0	0.244963	6.69514	0	0	0.194413	1.62793	0	0	1.57405	2.85883	0.292557	0	0	0	0	0.274493	0	0	4.41471	0	mRNA	8.19681	1.20711	5	H	0.999817	[0.99981717836769579, 0.00018282163230428847]
XLOC_004092	0	0	0	0	0	0	0	0	0	0	0	0	0	0	7.96351	0	0	0	0	0	0	0.455355	0	0	0	0	0	0	0	0	0	18.7512	0	0	0	0	0	0.02957	0	mRNA	18.7512	0.697427	2	H	0.999995	[0.99999545391892652, 4.5460810733766085e-06]
XLOC_004100	0	0	0	13.6462	0	0	1.32407	0	0	0	0	1.58388	0	0	0.088368	0	0	0	0	0	0	0	0	0	0	0.308226	0	0	0	0	0	0	0	0	1.57291	0	0	0	0	mRNA	13.6462	0.474964	1	H	0.999999	[0.99999867316792301, 1.3268320769635339e-06]
XLOC_004102	0	0	0	0	5.48524	0	0	0	1.45561	0.16226	0	0	0	0	0	2.84581	0.905599	2.73287	2.31686	0	0	6.3216	0	8.98005	0	0	0	0	0	1.38836	0	0	0	0	0	0	0	0	0	mRNA	8.98005	0.83575	3	H	0.999984	[0.99998442403371024, 1.5575966289773148e-05]
XLOC_004110	0	0	0	0	0	0	0	5.10619	1.91346	0	0	19.2444	0	0	0	0	0	0.239498	9.02406	0	0	0	0	0	0	25.0655	0	0	0	0	0	0	0	0	0	0	3.72941	0.039698	0	mRNA	25.0655	1.65031	5	H	0.999817	[0.99981717836769579, 0.00018282163230428847]
XLOC_004131	0	0	0	0.160376	0	0	0	0	0	0	0	0	0	4.03742	0	6.59034	0	0	0	0	0	0	0	0	0	0	0	3.80663	0	10.0637	0	0	0	0	0	0	0	0	0	mRNA	10.0637	0.632269	4	H	0.999947	[0.99994663442434351, 5.3365575656486138e-05]
XLOC_004141	1.79503	0.09871	0	0	2.15119	0.133351	2.24969	0	0.102755	0	0	2.87374	0.523127	9.26955	0	0	3.14723	0	5.33059	0	0	15.5933	0	0	0	0	0	0	0	8.99049	0	1.31148	5.26635	0	0	0	0	0.127908	0	mRNA	15.5933	1.51191	6	H	0.999374	[0.99937387997406824, 0.00062612002593189777]
XLOC_004155	19.3839	0	0	0	0	0	0	0	0.138702	3.58703	0	0	0	0	0	0	0	0	0	0	0	0	0	0	0	0	0	0	0	0	0	0	0	0	0	0	0	0	0	mRNA	19.3839	0.592555	2	H	0.999995	[0.99999545391892652, 4.5460810733766085e-06]
XLOC_004193	0	0	0	0	0	0	0	0	0	0	0	0	0	0.03788	0.076558	0	0.069772	0	0	0	0	0	0	0	0	0	0	0	0	0	11.1288	0	0	0	0	0	0	0	0	mRNA	11.1288	0.290077	1	H	0.999999	[0.99999867316792301, 1.3268320769635339e-06]
XLOC_004203	0	0	0	0	0	0	0	5.64579	0	0	0	0	0	0	0	0	0	0	0	0	0	0	0	0	0	0	0	0	0	0	0	0	8.6923	0.043407	0	0	0	0	0	mRNA	8.6923	0.368756	2	H	0.999995	[0.99999545391892652, 4.5460810733766085e-06]
XLOC_004210	0	0.872774	0	0.045009	0	0	3.20472	4.78911	0	0.090023	8.98878	16.2879	4.66211	0	0	0.045111	5.79734	0.884465	0.428474	17.973	0	2.78165	0.143411	0	0.504257	0	0	0	0	0	2.58655	1.38754	0	0	1.12422	0	0.063469	0	0	mRNA	17.973	1.86308	7	H	0.997858	[0.99785799266923136, 0.0021420073307685311]
XLOC_004220	0	1.81045	0.486368	0	0	0	0	0	0	0	0	0	0	0	0	0	0	0	0	0	0	0	0	0.549642	0	0	0	0	0	0	0	0.108842	0	3.76055	22.223	10.5216	0	0	0	mRNA	22.223	1.01181	3	H	0.999984	[0.99998442403371024, 1.5575966289773148e-05]
XLOC_004240	0	0	0	0	0	7.47271	0	0.447823	0	0	0	0	0	0	0	0	0	0	0	0	0	0	0	0	0	0	0	0	0	0	0	0	0	0	0	0	0	0	0	mRNA	7.47271	0.203091	1	H	0.999999	[0.99999867316792301, 1.3268320769635339e-06]
XLOC_004263	0.079481	0.074302	0.203602	0.068972	19.9495	0.050189	0	0.917356	0	0	0	0	0	0	13.907	0	0	0	0	0	0	0	0	0	0	0.045334	0	0.056451	0.123034	0	0	0	0	15.786	3.34708	0	0	0	0	mRNA	19.9495	1.40021	4	H	0.999947	[0.99994663442434351, 5.3365575656486138e-05]
XLOC_004272	0	0	0	6.1464	3.65565	0	0	6.26751	5.51422	2.66361	0	0	0	0	8.49377	1.23207	0	0	0	0	0	0.734032	0	0	0	0	10.3789	0	0	0	2.74726	0	15.2907	0	0	0.160338	15.7455	0	0	mRNA	15.7455	2.02641	8	H	0.992699	[0.99269883209900722, 0.0073011679009927707]
XLOC_004284	0	0	0	0	0	0	0	0	1.44538	0	0	0.298986	0	0	0.653899	0	0	0	0	0	0	0	0.022564	7.99295	0	0	0	0	0	0	0.04748	1.85568	0	0	0	0	0.733981	0	0	mRNA	7.99295	0.334639	1	H	0.999999	[0.99999867316792301, 1.3268320769635339e-06]
XLOC_004308	0	0	0.080915	0.534506	0.540565	0.777896	0	0	1.84434	1.1102	0.037155	4.36453	0.033534	1.13092	7.78669	1.48353	0	0.269321	0.130471	0.078557	0.03408	0.147307	0.262014	0.041564	0	0.027025	0.085015	0	14.4121	0	2.91415	0.679031	0.035271	0	0	0.064354	0.666757	0	0.029383	mRNA	14.4121	1.01541	3	H	0.999984	[0.99998442403371024, 1.5575966289773148e-05]
XLOC_004311	0	0	0	0.135101	0	0	0.497558	9.52359	6.36326	0	0	0	4.40756	0.125967	0.127293	0	1.04409	0	0	16.6493	0	0.121008	0	0	0.302721	0.976792	0	0	0	0.616558	0	0	0	0	0	4.96928	0	0	0.09655	mRNA	16.6493	1.17837	5	H	0.999817	[0.99981717836769579, 0.00018282163230428847]
XLOC_004318	1.63249	0	0	0	0	0	0.434772	0.942093	1.19149	0.708361	1.92025	0	0	0.330215	0	1.06489	0.912343	0	1.12383	0.676666	1.46778	0	0	0	0.264521	0	0	2.60881	0	0.808134	0	0.389929	2.12668	3.14354	0.252746	0	2.49705	0	1.51859	mRNA	3.14354	0.667056	1	H	0.999999	[0.99999867316792301, 1.3268320769635339e-06]
XLOC_004333	0	0	16.9112	0	0	0	0	0	0	0	0	2.54598	0	0	0	0	0.258911	0	0	0	0	0	0	0	0	0	0	0	0	0	0	0	0	0	0	0	0	0	0	mRNA	16.9112	0.505542	1	H	0.999999	[0.99999867316792301, 1.3268320769635339e-06]
XLOC_004377	0	0.208714	0	0	0	12.0538	0.11892	0	0	0	0.087539	0	0	0	0	0	2.91137	0.090647	0	0	0	0	0	0	0	0	0	0	0	0.773649	0	0	0	0	2.48874	0	0	0	0	mRNA	12.0538	0.480344	1	H	0.999999	[0.99999867316792301, 1.3268320769635339e-06]
XLOC_004388	0	7.92472	0.165449	0.042035	0	2.35529	4.17988	0	0.235699	0	6.95147	1.06483	0	0.372339	0.039606	0.210654	0	0	0	0	0	11.7469	0.019134	0	0	1.18805	3.60703	9.94297	0	0.047959	0	9.44135	0	0	0	0.032897	0	0	2.25304	mRNA	11.7469	1.58516	7	H	0.997858	[0.99785799266923136, 0.0021420073307685311]
XLOC_004403	0	0	0.254024	2.83973	0	0	0	0.171681	0.21713	15.1677	0	4.28187	0	0.300881	0	0	0.05542	0	0	0.123311	0	9.53814	0	0	2.55484	0	0	0.052824	0	0	0.494523	0	9.96562	0	0.046059	0.050508	0	0	0	mRNA	15.1677	1.18242	4	H	0.999947	[0.99994663442434351, 5.3365575656486138e-05]
XLOC_004414	0	0	0	0	0	0	0.52655	0	0	0	0	0	0	0.016663	0	0	0	0	0	0	0.029627	0.288132	0	0	0	0	0.036953	0	0	0	0	0	6.28571	0	0	0	0	0	0	mRNA	6.28571	0.184196	1	H	0.999999	[0.99999867316792301, 1.3268320769635339e-06]
XLOC_004418	0.184128	0.043033	7.31089	0	0	0.029067	11.4749	0	0.134388	0.039948	0.036098	0	0	0	0	4.88441	0.137204	0	0	0.038161	0	0	0.018183	0	0	0	0	0.098083	0	0.136724	0	0	0	9.5478	0	0	0	0.055762	5.8236	mRNA	11.4749	1.02544	5	H	0.999817	[0.99981717836769579, 0.00018282163230428847]
XLOC_004429	0	0	0	0	0	0	0	0	0	0	8.89781	0	0	0.510036	0	3.33523	0	0	0	0	0	0	0	0	0	0.389506	0	0	0	0	0.392946	0	0	0	0	0	0	0	0.032577	mRNA	8.89781	0.347644	2	H	0.999995	[0.99999545391892652, 4.5460810733766085e-06]
XLOC_004431	0	0	0	0	0	0	0	0	0	0	0	0	0	0	0	0	1.00675	8.22825	8.06085	0	0	0	0	0	0	0	0	0	0	0	0	0	0	0	0	0	0	0	0	mRNA	8.22825	0.443483	2	H	0.999995	[0.99999545391892652, 4.5460810733766085e-06]
XLOC_004432	0	0	8.47745	0	0	0	0	0	0	0	0	0	0	0	9.39923	0	0	0	0	0	16.1617	0	0	0	0	0	0	0	0	0	1.73721	0	0	0	0	0	0	0	0	mRNA	16.1617	0.917322	3	H	0.999984	[0.99998442403371024, 1.5575966289773148e-05]
XLOC_004434	0	0	5.6806	1.00401	1.29643	0.273973	0	0	0	0	0	0	0	0.234033	0	0.125786	0	0	0.265498	0.839252	0	0	2.34217	2.79114	0	8.00148	0	2.36254	0	17.8984	2.64448	0	19.5941	0	0	0.098217	0.707893	0	0	mRNA	19.5941	1.69641	4	H	0.999947	[0.99994663442434351, 5.3365575656486138e-05]
XLOC_004455	0	0	0	0	0	0	0	0	0	0.139241	0	0	0	1.10347	0	0	0	0	0	0	0	0	0	0	0	1.28121	0.143945	0	3.84969	0	0	0	0	0	0	0	0	0	0	mRNA	3.84969	0.167117	1	H	0.999999	[0.99999867316792301, 1.3268320769635339e-06]
XLOC_004480	2.87425	0	0	0	0	0	0	0	0	0	0	0	0	0	0	0	0	28.4743	0	0	0	0	0	0	0	15.5039	11.6406	0	0	0	0	0	0	0	0	0	0	0	0	mRNA	28.4743	1.49982	3	H	0.999984	[0.99998442403371024, 1.5575966289773148e-05]
XLOC_004485	0	0	0.279722	0	0	0	0	0	0	0	0	0	1.7886	0	4.97428	0	0.104617	0.038002	6.70113	1.70702	3.90475	0	3.43827	1.74478	0	0	0	0	0	0	0	0.044712	0	0.283222	0	0.222472	0	0	0	mRNA	6.70113	0.646963	4	H	0.999947	[0.99994663442434351, 5.3365575656486138e-05]
XLOC_004508	0	0	0	0	0.117176	0.242122	0	0	0	0	0	0	0	0	0	0	0	0	6.15911	0	0	0	0	0	0	1.44888	0	0	0	0	0	7.32681	0.035679	0	0	16.8606	0	0	0.178341	mRNA	16.8606	0.829967	3	H	0.999984	[0.99998442403371024, 1.5575966289773148e-05]
XLOC_004516	0	0	0	0	0	0	0	0	0	0	0	0	0	0	0	0	0	0	0	0	0	0	0	8.77607	0	0	0	0	0.114712	0	0	0	0	0	0	0	0	0	0	mRNA	8.77607	0.227969	1	H	0.999999	[0.99999867316792301, 1.3268320769635339e-06]
XLOC_004521	0	0	0	0	0	0	0	0	0	0	0	0.525973	0	0	0	0	0	0	0	0	0	0	0.049619	0	0.162836	0	0	0	0	0	0	15.3623	0	0	4.51204	0	0	0	0	mRNA	15.3623	0.528533	2	H	0.999995	[0.99999545391892652, 4.5460810733766085e-06]
XLOC_004558	0	1.8342	0.139612	0.283767	0	0	0	1.88712	0.477339	0	0.256433	8.72869	0	0	0	0	0.24367	0	0.150078	0.135544	0	0	1.35625	0	0	0	0	0.464512	0.379646	0.647514	0	0	7.9114	0.269866	0	0	0.100038	0.330103	0	mRNA	8.72869	0.656302	2	H	0.999995	[0.99999545391892652, 4.5460810733766085e-06]
XLOC_004617	0	0	0	0	0	5.58639	0.856769	0	0	0	0	0	1.56536	0	0	0	0	0	0	0	0	0	0	0	0	0	0	0	0	0	0	0.09605	0	0	0	0	0	0	0	mRNA	5.58639	0.207809	1	H	0.999999	[0.99999867316792301, 1.3268320769635339e-06]
XLOC_004643	0	0	0.041101	0.104424	0	0	0.051277	0.055556	0.046842	0.146203	0.094365	0.100771	0.068135	0	0.550981	0.020932	0	0	0.022091	2.81318	0.051934	0.018706	0	0.031669	0.015599	0.027454	0.086367	0.017094	0.037255	0.023828	0.440074	0.022994	0.035832	0.092688	0.551467	0.049033	0.279779	6.44305	0	mRNA	6.44305	0.316428	1	H	0.999999	[0.99999867316792301, 1.3268320769635339e-06]
XLOC_004662	0	0	0	0	0	0	0	12.2111	0	0	0	0	0	0	0	0	0.207465	0	0	0	0	0	0.109975	0	0	0	0	0	0	0	0	0	0	14.2456	0	0	0	0	0	mRNA	14.2456	0.686518	2	H	0.999995	[0.99999545391892652, 4.5460810733766085e-06]
XLOC_004665	0	0	0	0	5.82654	0	0	0	0	0	0	0	0	0	0	0	0	0	0	0	0	0	0	0	0	0	0	0	0	0	0	0	0	0	0	0	0	0	0	mRNA	5.82654	0.149399	1	H	0.999999	[0.99999867316792301, 1.3268320769635339e-06]
XLOC_004667	0.09983	0	0	0	0	0	0	0	0	6.23777	0	0	2.54362	0	15.7534	0	0	0	0.091633	0	0	0	0	0	0.711745	0	0	0	0	0	0	0.09538	0	0	0	3.11863	0	0	0.06191	mRNA	15.7534	0.736254	3	H	0.999984	[0.99998442403371024, 1.5575966289773148e-05]
XLOC_004668	0	0.064926	0	4.45981	0	0	0	0	3.92	0	0	0	0	0.028097	4.1453	0	0	0	0	0	0	0	0	1.06619	0	0.039613	0	0	5.80541	5.91344	4.96427	0	0	0.03821	0.04301	0	0	0	0.516845	mRNA	5.91344	0.795003	6	H	0.999374	[0.99937387997406824, 0.00062612002593189777]
XLOC_004676	0	0	0	19.8399	0	1.60412	0	4.33937	0	0	0	0	3.73974	1.64433	0	0	0	0	0	0	0	0	0.040137	0	0	0	0	0	0	0	8.02329	0	0	4.52832	0	0	10.0717	22.3615	0.756192	mRNA	22.3615	1.97304	7	H	0.997858	[0.99785799266923136, 0.0021420073307685311]
XLOC_004718	0	0.892378	0	4.197	0	0	0	0	0	0.110455	0.698659	0	0	0	0	0	0	0	0	0	0	0	0	0	0	16.1524	0	0	0	0	2.59175	0	0	0	0	9.24864	0	0	0	mRNA	16.1524	0.869008	3	H	0.999984	[0.99998442403371024, 1.5575966289773148e-05]
XLOC_004720	0.081893	0.153115	0.279708	0.14213	0.066737	0.155137	0.261723	0.283559	0.637556	0.213208	0.128439	0.257171	0.115922	0.165652	0.133916	0.142453	0	0	0.075169	0	0.11781	0.063652	11.354	0.07184	13.9596	0	0	0	0.063384	0.324319	0	0	0.121925	0.045056	0.050716	0.11123	0.300633	0.297608	0.050787	mRNA	13.9596	0.775029	2	H	0.999995	[0.99999545391892652, 4.5460810733766085e-06]
XLOC_004750	0	0	0	0	0	0	7.72539	0	0.089331	0	0	0	0	0	0	0	0	0	0	0	0	0	0	0	0	0	0	0	0	0.090884	0	0	0	0	0	0	0	0.037066	0	mRNA	7.72539	0.203658	1	H	0.999999	[0.99999867316792301, 1.3268320769635339e-06]
XLOC_004759	0	0.109427	4.79761	0	0	0	0	0.540408	0	8.02507	0	12.9881	0.165693	0	0.095707	0	0	0	27.5054	0.194076	3.11524	0	12.0214	0	0	0	0	2.16158	0	0	0	0	3.5726	0	0.072491	0	0	0	12.7036	mRNA	27.5054	2.25816	8	H	0.992699	[0.99269883209900722, 0.0073011679009927707]
XLOC_004800	0	0	2.60845	0	0	0	0	0	0	7.89678	13.4558	0	5.10621	14.2253	0	0	0	0	0	22.1454	0	0	0	0	0	0	0	0	0	0	0.054021	0	0	0	0	0	1.31232	0.026245	0	mRNA	22.1454	1.7136	5	H	0.999817	[0.99981717836769579, 0.00018282163230428847]
XLOC_004807	0	0	0	9.90468	0.114833	0	0	0	0	0	0	0	0	0	0	0	0	0	0	0	0	0	0	0	0	18.566	0	0	0	0	5.15323	0	0	0.077527	0	0	0	0	0	mRNA	18.566	0.867085	3	H	0.999984	[0.99998442403371024, 1.5575966289773148e-05]
XLOC_004818	0	0	0	0	0	0	0	0	0	0	0	0	0	0	0	0	4.94032	0	0	0	0	0	0	0	0	0	0	0	0	0	0	0	0	0	0	0	0	0	0	mRNA	4.94032	0.126675	1	H	0.999999	[0.99999867316792301, 1.3268320769635339e-06]
XLOC_004824	0	0	0	0	0	0	0	0	4.75187	0	0	0	0	0	0	0	0	0	0	0	0	0	0	0	0	0	0	0	0	0	0.054844	0	0	0	0	0	0	0	0	mRNA	4.75187	0.123249	1	H	0.999999	[0.99999867316792301, 1.3268320769635339e-06]
XLOC_004838	0	0	0	0	0	1.04991	6.96417	0	0.147093	0.393521	0	4.7862	0	0	1.76109	5.15993	4.1392	0.951227	3.78068	0	1.84826	0	0.014926	1.59115	4.2371	0	2.88161	1.61033	0.380213	4.78879	0.031407	0	0	11.7255	0	1.69372	0.231201	0	0.16404	mRNA	11.7255	1.54696	8	H	0.992699	[0.99269883209900722, 0.0073011679009927707]
XLOC_004847	0	0	7.68585	0	1.24699	0	11.3148	0	0	0	0	0	0	0	0	12.6041	5.09748	8.91713	0.330481	0	0	0	0.17777	0	0	0	0	0	0	0	0	0	0	0	0	0	0	4.79758	0	mRNA	12.6041	1.33775	6	H	0.999374	[0.99937387997406824, 0.00062612002593189777]
XLOC_004858	0	16.6444	0	0	0	0	0	0	0	0	0	0	0	0	0	0	0	0	0	0	0	0	0	0	0	0	0	0	0	0	0	0	0	0	0	0	0	0	0	mRNA	16.6444	0.426781	1	H	0.999999	[0.99999867316792301, 1.3268320769635339e-06]
XLOC_004864	0	0	0	0	0	0	0.146187	0	0	0	0	0	0	0	0	0	0	0	0	0	0	0	0	0	0	0	0	0	0	0	0	0	0	18.5727	0	0	1.51129	0	0	mRNA	18.5727	0.518723	1	H	0.999999	[0.99999867316792301, 1.3268320769635339e-06]
XLOC_004866	0	0	0	0	0	0	0	0	0	0	0	0	0	0	0	0	0	0	0	0	0.07686	0	0	0	23.6169	0	1.72558	0.379472	0	0	0	0	0	0	0	0	0	0	0	mRNA	23.6169	0.661509	1	H	0.999999	[0.99999867316792301, 1.3268320769635339e-06]
XLOC_004872	0	0	0	21.7014	0	0	0	0	0	0	0	0	0	0	0	0	0	0	0	0	0	0	0	0	0	0	0	0	0	4.25973	0	0	0	0	0	0	0	0	0	mRNA	21.7014	0.665671	2	H	0.999995	[0.99999545391892652, 4.5460810733766085e-06]
XLOC_004912	0	0	0	0	0	9.15279	0	0	0	0	0	0	0	0	0	0	0	0.121341	0.41148	0	0	0	0	0	0	0	0	0	0	0	0	0	0	0	0	0	0	0	0	mRNA	9.15279	0.248349	1	H	0.999999	[0.99999867316792301, 1.3268320769635339e-06]
XLOC_004918	0	0	0	0	0	13.3062	0.321837	0	0	0	0	0	0	0.152775	0	0	0	6.99165	6.79394	0	0	0	0	0	0	0	0	0	0	0	0	0	0	4.03067	1.59029	0	1.57116	0	0	mRNA	13.3062	0.891244	4	H	0.999947	[0.99994663442434351, 5.3365575656486138e-05]
XLOC_004933	0	0	0	0	0	0	0	0	0	0	0	0	0	4.29059	0	0	0	0	0	0	0	0	0	0	1.07209	0	0	0	0	0	0.080871	0	0	0	0	0	0	0	0	mRNA	4.29059	0.139578	1	H	0.999999	[0.99999867316792301, 1.3268320769635339e-06]
XLOC_004938	0	0.897215	6.55609	0	0	0.121209	0	0	9.15301	0	0	0	1.90197	12.5023	0	0	0	0	0.352378	0.159126	1.79487	11.3387	0	13.2183	0.124411	0	0	5.45329	0	0	0.638155	9.90326	0	0	0	9.64638	0	0	0.714233	mRNA	13.2183	2.16602	8	H	0.992699	[0.99269883209900722, 0.0073011679009927707]
XLOC_004948	0	0	4.61281	0	0	13.7918	0	6.7044	0.734868	0	0.045552	0	0	0	0	1.01043	0	0	0	0	0	0	0	0	0.150597	0	0	2.1041	0	2.07039	3.42786	0	0	0	0	0	0	0	0	mRNA	13.7918	0.888533	4	H	0.999947	[0.99994663442434351, 5.3365575656486138e-05]
XLOC_004953	0	0	0.042022	0	0	1.8024	0	1.07921	0	0	0.038592	6.07873	0	0.019909	0.160951	0	0	0	0	0.040797	0	0	0.155512	0	0	0	0	0	0	0.048724	0	0	1.09904	0	0.30477	0	0	0	0	mRNA	6.07873	0.278735	1	H	0.999999	[0.99999867316792301, 1.3268320769635339e-06]
XLOC_004955	0	0	15.1225	0	0	0	0	0	0	0	0	0	0	0	0	0	0	0	0	0	0	0	0.030682	0	0	0	0	0	0	0	0	14.546	0	0	0	0	0	3.48151	0	mRNA	15.1225	0.850786	3	H	0.999984	[0.99998442403371024, 1.5575966289773148e-05]
XLOC_005020	0	0	0	0	0	0	0	4.17061	0	0	0	0	0	0	0	2.03358	0	0	0	0	0	0	2.26692	0	0	0	0	0	0	0	0	0	3.87665	0	0	0	0	0	0	mRNA	4.17061	0.316609	2	H	0.999995	[0.99999545391892652, 4.5460810733766085e-06]
XLOC_005036	0	0	0	0	1.75677	0	0	0.7257	3.2342	1.32516	0	5.26534	0.063573	0.036338	0.073441	0.078123	6.35852	0	8.24473	0	3.1012	0.139629	0	0	0	0	0	0.063796	0	0	8.28679	15.2757	0	0	0	0.244	6.97954	0.616578	0	mRNA	15.2757	1.58639	8	H	0.992699	[0.99269883209900722, 0.0073011679009927707]
XLOC_005043	0	0	0	0	4.76988	0	0	0	0	0	0	0	0	0.051477	0	0	0	0	0	0	0	0	0	0	0	0	0	0	0	0	0	1.09414	0	0	0	0	0	0	0	mRNA	4.76988	0.151679	1	H	0.999999	[0.99999867316792301, 1.3268320769635339e-06]
XLOC_005047	0	0	0	0	0.039773	0	0	0	0.094991	0	0	0	3.07433	0	0	0	0	0	0	0	0	3.52791	0	0	0	7.29343	0	0	0	0	0	0	0	0	0	0	0	0	0	mRNA	7.29343	0.359755	3	H	0.999984	[0.99998442403371024, 1.5575966289773148e-05]
XLOC_005053	0	2.191	0.421316	0	0	0	0	6.97624	1.80062	0	0	7.61827	6.02404	0.648742	0	0	0	0	1.24548	0	3.46034	2.30104	1.6079	0.054105	0	0.211072	0	0.788505	0.095473	0	0	0	0	0	4.88906	0	1.96229	0.149426	0.305993	mRNA	7.61827	1.09618	5	H	0.999817	[0.99981717836769579, 0.00018282163230428847]
XLOC_005060	0	0	0	0	0	0	0	0	0	0.258296	0	0	0	0	0	0	0	0	0	0	0	0	0	0	0	0	0	0	0	0	0	0	0	12.9363	0	0	1.9121	0	0	mRNA	12.9363	0.387352	1	H	0.999999	[0.99999867316792301, 1.3268320769635339e-06]
XLOC_005070	22.6396	7.25638	0	8.41973	0	0	0	0	0	0	0	0	0	0	0	0	0.482	0	0	0	0	2.01105	0	0	0	0	0	0	0	0	0	0	1.92608	8.54109	0	0	0	0.261189	0	mRNA	22.6396	1.32146	4	H	0.999947	[0.99994663442434351, 5.3365575656486138e-05]
XLOC_005078	0	0.318262	0	0	0	0	0	0	0	0.147724	0	0.178184	0.120477	0.068864	0	0	0	0	0	0	0	0	0	0	0	0	0	0	0	0	0	0	0	0	0	0.231202	9.47754	0	0	mRNA	9.47754	0.270314	1	H	0.999999	[0.99999867316792301, 1.3268320769635339e-06]
XLOC_005084	0	0	0	0	2.66994	0	4.25373	0	0	0	0	0	0	5.09468	0	0	0	0	0	0	0	0	0	0	0	0	0	0	0	0	0	0	0	0	0	0	0	0	0	mRNA	5.09468	0.308163	2	H	0.999995	[0.99999545391892652, 4.5460810733766085e-06]
XLOC_005089	0	0	0	0	0	0	0	0	0	0	0	3.33187	0	0	0	0	0.237182	1.29234	0	0	0	0	0	0	0.825212	0.726197	0	5.76483	0	0	0	0	0	0.08756	0	0	15.1904	0.064263	0.39479	mRNA	15.1904	0.715759	3	H	0.999984	[0.99998442403371024, 1.5575966289773148e-05]
XLOC_005090	0	0	0	0	0	0	0	0	0	0	6.21531	0	0	0	0	0	2.95299	0.247538	0	0	0.438535	0.473875	0.361233	5.48207	3.75401	0	1.36743	0.216512	0	19.6177	0	0	0	2.51573	0	7.24577	0	0	0	mRNA	19.6177	1.30484	5	H	0.999817	[0.99981717836769579, 0.00018282163230428847]
XLOC_005131	0	0	23.1344	0	0	0	0	0	0	0	0	0	0	0	0	0	0	0	0	0	0	0	0	0	0	0	0	0	0	0	0	0	0	0	0	0	0	0	0	mRNA	23.1344	0.59319	1	H	0.999999	[0.99999867316792301, 1.3268320769635339e-06]
XLOC_005159	0	0	0	0	0	0	0	0	0	0	0	0	0	0	0	0	0	0.148389	0	0	0	0	0	0	0	0	0	6.16502	0	0	0	0	0	0	0	5.7707	0.894454	0	0	mRNA	6.16502	0.332784	2	H	0.999995	[0.99999545391892652, 4.5460810733766085e-06]
XLOC_005160	0	0	0	0	0	0	0	0	0	0	0	0	0	0	0	0	0	0.369756	0	0	0	0	0	0	0	0	0	13.9067	0	0	0	0	0	0.250522	0	0	0	0	0	mRNA	13.9067	0.372486	1	H	0.999999	[0.99999867316792301, 1.3268320769635339e-06]
XLOC_005170	0	0	0	0	0	0	0	3.87441	0	0	0	0	0	0	0	0	0.277931	0	0	0	0	0	0	0	0	0	0	0	21.9399	0	0	0	0	0	0	0	0	0	0	mRNA	21.9399	0.669032	2	H	0.999995	[0.99999545391892652, 4.5460810733766085e-06]
XLOC_005176	0	0	0	0	0	0	0	0	0	0	0	0	0	0	0	0	0	0	0	0	0	0	0	0	0	0	0	0	0	0	0	0	0	0	0	18.4877	0	0	0	mRNA	18.4877	0.474043	1	H	0.999999	[0.99999867316792301, 1.3268320769635339e-06]
XLOC_005178	0	0	0	0	0	0	0	0	0	0	0	0	27.2065	0	0	0	0	0	0	0	0	0	0	0	0	0	0	0	0	0	0	0	0	0	0	0	0	0	0	mRNA	27.2065	0.697603	1	H	0.999999	[0.99999867316792301, 1.3268320769635339e-06]
XLOC_005181	0	12.355	0	0	0	0	0	0	0	0	0.096858	0	0	0	0	0	0	0	0	0	0	0	0	0	0	0	0	0	3.72833	0	0	0	3.67784	0	0	0	0	0	0	mRNA	12.355	0.509179	3	H	0.999984	[0.99998442403371024, 1.5575966289773148e-05]
XLOC_005185	0	0	0	0	0.265109	0	7.6243	0	0	0	0	0	0	1.11867	0	0	0	0	0	0	0	0	0	0	0	0	0	0	0	0	0	0	0	0	0	6.95923	0	0	0	mRNA	7.6243	0.409418	2	H	0.999995	[0.99999545391892652, 4.5460810733766085e-06]
XLOC_005212	0	0	0	0	0	0	0	0	0	0	0	0	0	0	0	0	0	0	0	0	0	0	0	0	0	0	0	0	0.064006	0	0.068733	0.07901	0	0	0	17.4659	0	0	0	mRNA	17.4659	0.453274	1	H	0.999999	[0.99999867316792301, 1.3268320769635339e-06]
XLOC_005225	10.6122	2.02548	9.89215	0	0.684643	0	0	1.07173	3.09817	0	1.21361	1.61999	0	0	2.13304	0.115373	0	0.25134	0	9.09073	0	0.790465	0	0	0	1.91675	11.9405	0	0	6.08514	15.6927	0	0.032916	2.09215	0	0.030029	0	0.339234	0.466168	mRNA	15.6927	2.08191	7	H	0.997858	[0.99785799266923136, 0.0021420073307685311]
XLOC_005234	12.1931	12.3827	0.037451	0.608969	0.035743	4.54212	0	0	0	4.5295	11.9692	0	0	0	0.32275	0	0	0.783541	1.89216	20.7979	0	9.88619	0	0.019238	0	0	0	0	0	0	2.51534	0	0	0	0.027162	0	0.080506	0	4.48801	mRNA	20.7979	2.23363	8	H	0.992699	[0.99269883209900722, 0.0073011679009927707]
XLOC_005254	0.288101	0.538657	0.492007	0.750019	1.1739	0	0.306913	0	0	0.250022	0.225924	0	0	0	0.471117	0	0	0.233945	0	0.238835	0.414455	0	0.227598	0.505467	14.0047	0	0.516938	0.409246	0	0	0	0.275258	0	0.317012	0	0.391308	0	0.232663	0	mRNA	14.0047	0.570875	1	H	0.999999	[0.99999867316792301, 1.3268320769635339e-06]
XLOC_005260	0	0	0	0	0	2.09	0	0	0	24.2553	0	0	0	0	0	0	0	0	0	0	0	0	0	0	0	0	0	0	0	0	0	0	0	0.606989	0	0	0	0	0.45613	mRNA	24.2553	0.70278	1	H	0.999999	[0.99999867316792301, 1.3268320769635339e-06]
XLOC_005267	0	0	0	0	0	0	0	0	0	0	0	0	0	0	0	0	0.053027	5.14292	0	0	0	0	0	1.26413	0	0	0	0	0	0	2.0997	0	0	0	0	0	0.02177	0	8.34088	mRNA	8.34088	0.433908	2	H	0.999995	[0.99999545391892652, 4.5460810733766085e-06]
XLOC_005281	0	0	0	0	0	0	0	0.209294	0	0	0	7.21305	0	0	0	0	0	0	0	0	0	0	0	0	0	0	0	0	0	0	0	0	0	0	0	0	0	0	0	mRNA	7.21305	0.190316	1	H	0.999999	[0.99999867316792301, 1.3268320769635339e-06]
XLOC_005289	0	0	0	26.3411	0.079032	10.4107	8.47166	0	0.094376	6.39634	6.69243	0	0	0	0	0	0	0	0.623121	0	0	1.65832	0	0	0	1.1063	0	1.17096	0	0	0	0	0	0	0	0	0	0.03916	0	mRNA	26.3411	1.61753	5	H	0.999817	[0.99981717836769579, 0.00018282163230428847]
XLOC_005312	0	0	0	0	0	0.024471	0	2.37054	0	0	0	0	0	0	0	0	0	0	0	0	0	0	0	0	0	18.7878	0	0	0	0	0	0	0	0	0	0	0	0	0	mRNA	18.7878	0.543148	1	H	0.999999	[0.99999867316792301, 1.3268320769635339e-06]
XLOC_005322	0	0	0	0	0	0	0	2.8396	2.05219	0	0	0	0	0	0	0	0	0	0	16.4622	0	0	0	0	0	0	0	0	0	0	0	0	0	0	0	0	0	0	0	mRNA	16.4622	0.547539	1	H	0.999999	[0.99999867316792301, 1.3268320769635339e-06]
XLOC_005328	0	9.42778	0	0	0	0	0	0	0	0	0	0	0	0	0	0	0	0	0	0	0	0	0	0	0	0	0	0	0	0	0	0	0	0	0	0	0	0	0	mRNA	9.42778	0.241738	1	H	0.999999	[0.99999867316792301, 1.3268320769635339e-06]
XLOC_005362	25.2063	2.24418	7.07188	0	0	2.34961	0.127868	0	0	0	0	0	0	0	0	0	0	0	0.110174	0	0	0.27988	0.663761	0	0	1.91693	0.107684	5.79707	0	0	0	0	0	5.21696	8.91998	0	0	0.872399	0	mRNA	25.2063	1.56115	5	H	0.999817	[0.99981717836769579, 0.00018282163230428847]
XLOC_005374	0	0	0	0	0.191445	0	0	0	0	0	0	0	0	0	7.49111	0	0	0	0	0	0	0	0	0	0	0	0	0	0	0	0	0	0	0	0	0	0	0	0	mRNA	7.49111	0.196989	1	H	0.999999	[0.99999867316792301, 1.3268320769635339e-06]
XLOC_005383	0	0.234778	0	0.610216	0.081865	0.063434	0	0.115945	0.146639	0	0.866542	0.052578	0.03555	0.02032	0	0	0	0	0	14.6154	0.397415	0	0.01984	0	0	0.114596	0	0.035675	0.038876	0.049729	0	0.047989	0.299125	0	0	0.034111	0	0	0	mRNA	14.6154	0.458477	1	H	0.999999	[0.99999867316792301, 1.3268320769635339e-06]
XLOC_005477	0	0	0	0	0	0	0	0	0	0	0	0	0	0	0	0	0	0	0	0	0	0	0	0	0	0	0	3.71609	0	0	0	0	0	0	0	0	0	0	0	mRNA	3.71609	0.095284	1	H	0.999999	[0.99999867316792301, 1.3268320769635339e-06]
XLOC_005479	0	0	0	0	0	0	0.576209	0	0	0	0	0	0	0	0	16.23	0	0	0	0	2.33433	0.210204	0	0	0	0	0	0	0	0	0	0	0	0	0	0	0	0	0	mRNA	16.23	0.496174	1	H	0.999999	[0.99999867316792301, 1.3268320769635339e-06]
XLOC_005484	0	0	0	0	0	0	0	0	0	0	0	0	0	0	0	0	11.1114	0	0	0	0	0	0	0	0	0	0	0	0	0	0	0	0	0	0	0	0	0	0	mRNA	11.1114	0.284907	1	H	0.999999	[0.99999867316792301, 1.3268320769635339e-06]
XLOC_005487	0	0	0	0	0	0	0	0	0	0	0	0	0	0	0	0	0	0	0	0	0	0	0	0	0	0	0	0	0	21.0832	0	0	0	0	0	0	0	0	0	mRNA	21.0832	0.540595	1	H	0.999999	[0.99999867316792301, 1.3268320769635339e-06]
XLOC_005489	0.079615	1.56298	16.7915	0	0	6.18367	0.084814	0	0.077477	0	0	1.25008	0	0.193252	0.065095	0.069245	4.92403	0	0.950014	0	0.286331	2.47524	0.220134	1.15239	0.103204	0	0.142853	0	0.184862	0	1.32344	1.21706	10.2531	0.087605	18.3907	0.486611	15.4416	2.15389	0.493737	mRNA	18.3907	2.22165	6	H	0.999374	[0.99937387997406824, 0.00062612002593189777]
XLOC_005500	0.357725	0	0	0	0	0	0	0	0	0.620889	0	0	0	0	20.1815	0	0	0	0	0	0	0	15.6844	11.7679	0	0	0	0	0	0	0	9.56981	0	0	0	0	0	0	12.2015	mRNA	20.1815	1.80471	5	H	0.999817	[0.99981717836769579, 0.00018282163230428847]
XLOC_005509	0	0	0	6.19123	0.06683	0	0	1.13581	0	0	0	0	0	0	0.067051	0	1.28327	0.133184	0.602189	0	0	0	0.097178	0	12.7034	0	0	1.16491	0	0	0.20448	9.40219	0	0	0	0	0	0	0	mRNA	12.7034	0.84748	3	H	0.999984	[0.99998442403371024, 1.5575966289773148e-05]
XLOC_005510	0	1.01113	0.659685	0	0	0	0	0	0	0	0	0	0	0	0	0	0	0	0	0	0	0	0	20.3659	0	0	0	0	0	0	0	6.12652	0	7.18337	14.8797	0	0	0	4.26413	mRNA	20.3659	1.39719	5	H	0.999817	[0.99981717836769579, 0.00018282163230428847]
XLOC_005518	0	0	0	10.2908	0	0	0	0	0	0	0	0	0	0	0	0	0	0	0	0	0	0	0	2.36433	0	0	0	0	0	0	0	0	0	0	0	0	0	0	0	mRNA	10.2908	0.32449	1	H	0.999999	[0.99999867316792301, 1.3268320769635339e-06]
XLOC_005523	4.12472	0.308476	0	0.143173	0	0.104184	0	0.190427	0	0.429546	5.69277	0	0	0	0	10.3318	0	0	0	0	0	0	0	0	0	0	0	0	0	0	0	13.5565	0	0	0	0.112046	0.605679	0	0	mRNA	13.5565	0.912805	4	H	0.999947	[0.99994663442434351, 5.3365575656486138e-05]
XLOC_005540	0	0	0	0	0.073254	0	0	0.207501	0.262432	0	0.070491	0	0	0	0	0	0	0	0	2.08655	0.581917	0	0.390574	0.039428	0	4.30679	0.8871	0	0	0	0	0	0	0.59347	0	0.549418	0	0	0	mRNA	4.30679	0.257665	1	H	0.999999	[0.99999867316792301, 1.3268320769635339e-06]
XLOC_005545	0	0	0	0	0	0	0	0	0	0	0	0	0	0	0	0	0	0	0	0	0	0	0	0	0	0	0	0	0	0	0	0	0	0	0	0	0.177954	0	3.15653	mRNA	3.15653	0.0855	1	H	0.999999	[0.99999867316792301, 1.3268320769635339e-06]
XLOC_005547	0	0	0	0	0	0	0	0	0	0	0	0	0	0	0	0	0	0	0	8.43645	0	0	0	0	0	0	0	0	0	0	0.922725	0	0	0	0	0	0	0	0	mRNA	8.43645	0.239979	1	H	0.999999	[0.99999867316792301, 1.3268320769635339e-06]
XLOC_005552	0	0.847717	10.4179	0	0.06718	0.520554	1.05384	2.66411	5.37495	0.572328	0	0.431462	0.350073	1.1339	2.35908	2.65286	3.9314	2.40987	0	0	7.94562	0	0	0.072317	0.106861	0.04702	2.51457	0.409854	10.8468	0.081618	3.97399	0	4.78662	0.090709	0	0.111968	0.201752	0	0	mRNA	10.8468	1.69171	7	H	0.997858	[0.99785799266923136, 0.0021420073307685311]
XLOC_005575	0	0	0	0	0	0	0	0	0	0	0	1.12082	6.06265	0	0	0	3.19148	0	0	0	0	0.832236	0	0	0	0	0	0	0	0	0	0	0	0	0	0	0	0	0	mRNA	6.06265	0.287364	2	H	0.999995	[0.99999545391892652, 4.5460810733766085e-06]
XLOC_005579	0	0	0	0	0	0	0	0	0	0	0	0	0	0	0.572537	0	0	0	0	0	0	0	0	0	0	0	0	6.13394	0	0	0	0	0	0	0	19.3389	0	0	0	mRNA	19.3389	0.66783	2	H	0.999995	[0.99999545391892652, 4.5460810733766085e-06]
XLOC_005592	0	1.07578	13.975	0	0	0	0.612954	0	0	0.166445	0	0	1.17645	0.62073	0	0	0	0	0	0	0	0.347835	0	0	0	0.072929	0	0.726515	0	0	0	1.89353	0	0	0	0	0.782315	0.025815	0	mRNA	13.975	0.550673	1	H	0.999999	[0.99999867316792301, 1.3268320769635339e-06]
XLOC_005594	9.67417	15.9125	0	0	0	0	0	0	0	0	0	0	0	0	8.11009	0	0	0	0	0.203035	0	0	0	0	0	0	0	0	0	0	0	0	0	0	0	0	0	0	0	mRNA	15.9125	0.869226	3	H	0.999984	[0.99998442403371024, 1.5575966289773148e-05]
XLOC_005602	0	0	0	0	0	0	0	0	0	0	0	0	0	0.155057	0	0	0	0	0	0	0.551373	0	0	0	1.49051	0	0	0	0	0	0	5.12669	0	0	0	0	0	0	0	mRNA	5.12669	0.187785	1	H	0.999999	[0.99999867316792301, 1.3268320769635339e-06]
XLOC_005618	0	0	2.02218	2.39759	0	0	0	1.67039	0	0	0	0	0.372475	0	0	0	0.098039	0	0	0	0	0	0	0	0	0	0	2.70993	14.9692	0	0	0	0	0	0	0	0	0	0	mRNA	14.9692	0.621533	1	H	0.999999	[0.99999867316792301, 1.3268320769635339e-06]
XLOC_005628	0	0	0	0	0	0	0	0	0	0	0	0	0	0	0	0	0	0	4.20801	0	0	0	0	0	0	0	0	0	0	0	0	0	0	0	0	0	0	0	0	mRNA	4.20801	0.107898	1	H	0.999999	[0.99999867316792301, 1.3268320769635339e-06]
XLOC_005633	0	0	0	0	0	0	0	0	0	0	0	0	0	0	0	0	0	0	0	0	0	0	0.678019	0	0	0	0	6.98241	0	0	0	0	0	0.085853	0	0	0	0	0	mRNA	6.98241	0.198623	1	H	0.999999	[0.99999867316792301, 1.3268320769635339e-06]
XLOC_005636	0	1.33593	0	0.708621	0	0	0	0	1.78801	0	4.16235	2.99177	0.144489	0	0	0	5.3243	0	0	0	0	6.18834	3.38682	0	12.9671	0	0	5.36488	0.948048	0	0.678713	0	0.759856	1.2355	0	0.138641	9.86762	0	1.39265	mRNA	12.9671	1.52266	7	H	0.997858	[0.99785799266923136, 0.0021420073307685311]
XLOC_005654	0	0	0	0	0	0	0	0	0	0	1.04366	2.78627	0	0.035894	0	0	8.72708	0	0.08144	0	0.574372	7.51687	0	0	0	0.050607	8.27839	0	8.17197	0	0.073744	0	1.71726	1.07392	6.75845	13.5574	0.054286	0	6.7679	mRNA	13.5574	1.72486	7	H	0.997858	[0.99785799266923136, 0.0021420073307685311]
XLOC_005674	0	0	0	0	0	0	0	0	0	0	0	0	0	0	0	0	0	1.25283	0	0	24.1063	0	0	0	0	0	0	0	0	0	0	0	0	0	0	3.609	0	0	0.053156	mRNA	24.1063	0.744135	2	H	0.999995	[0.99999545391892652, 4.5460810733766085e-06]
XLOC_005675	8.919	0.476449	0	0	0.415332	5.31016	1.35734	0	0.991945	0.221148	0.399664	0	0	2.26803	0	0	0.379774	0	0	0	0	0	0	5.02978	0.165165	0	0	2.1719	0.788931	0	0	0	7.96729	0	0	1.55752	1.87097	0	0	mRNA	8.919	1.03309	4	H	0.999947	[0.99994663442434351, 5.3365575656486138e-05]
XLOC_005685	0	0	1.15921	0	2.99358	0	2.38202	1.10604	3.26396	0	0	0	0	0	0	0	0	0	0	0	0.229762	0.310347	0.283892	0	1.86332	0.136645	0	0	0	0	0	0	0	0	0	0	0	0	0	mRNA	3.26396	0.35202	1	H	0.999999	[0.99999867316792301, 1.3268320769635339e-06]
XLOC_005692	0	0	0	0	0	0	0	0	0	0	0	0	0	0	0	0	0	0	0	10.7557	0	22.2917	0	0	0	0	0	0	0	0	0	0	0	0	0	0	0	0	0	mRNA	22.2917	0.847368	2	H	0.999995	[0.99999545391892652, 4.5460810733766085e-06]
XLOC_005713	1.66579	0	3.50856	0	0	4.76853	0.118305	0	0	0	0	0.232495	1.65058	0.044927	0	0.193175	0	0	0	13.0729	0	0	0	0	0	0	0	0	28.5364	0	0	14.0055	0	0	0	0	0.067947	0.044842	22.9337	mRNA	28.5364	2.32933	6	H	0.999374	[0.99937387997406824, 0.00062612002593189777]
XLOC_005717	0	0	0	0	0	0	0	0	0	0	0	0	0	0	0	0	0	0	0	0	0	0	0	0	0	0	0	0	0	0	9.62849	0	0	0	0	0	0	0	0	mRNA	9.62849	0.246884	1	H	0.999999	[0.99999867316792301, 1.3268320769635339e-06]
XLOC_005722	0	0	0	0	19.4788	0	0	0.766331	0.528655	0	4.16534	0.063183	0	0.024419	0	0	0.044978	0	0	0.500385	0	0	0.023842	0.026475	0	3.85591	0	0	0	0	0	0	13.1204	0	0	0	5.02257	0	0	mRNA	19.4788	1.22106	5	H	0.999817	[0.99981717836769579, 0.00018282163230428847]
XLOC_005732	0	0	0	2.63417	0	0	0	0	0	0	0	0	0	0	1.51675	0	0	0	0	0	0	0.393232	0	0	15.3025	0	0	0.119778	0.261052	0	0	0.644498	0	0	0	4.35204	0	0	0	mRNA	15.3025	0.64677	2	H	0.999995	[0.99999545391892652, 4.5460810733766085e-06]
XLOC_005742	0	0.983035	6.19978	0	1.42823	0	1.38694	0	0	2.25969	0	1.57248	0	2.7753	0.859776	0	1.1567	0	0	0.581158	0	0.428121	13.4696	0.263561	0	0.085682	0	0.07113	8.17759	0	0	6.84138	0	0.027549	0.03101	0.748133	0	0.020219	0	mRNA	13.4696	1.26582	4	H	0.999947	[0.99994663442434351, 5.3365575656486138e-05]
XLOC_005745	2.92997	0	0	0	0	21.0679	0.201373	1.63631	24.0981	9.92478	0	0	0	11.2415	0	0	0	0	12.6662	0	12.509	0	0	0	0	0	0	0	0	0	0	0	0	0.675998	0	0	6.47674	0.038164	0.468912	mRNA	24.0981	2.665	7	H	0.997858	[0.99785799266923136, 0.0021420073307685311]
XLOC_005756	0	0	0	0.33179	0	0	1.32377	1.43421	0	0	2.84838	0	3.78854	1.04409	0	0	0	0	0	0	0	0	0	0	0.371721	0	0	0	0.221947	0	0	0	0	0	0	6.75109	12.5155	0	0	mRNA	12.5155	0.785411	3	H	0.999984	[0.99998442403371024, 1.5575966289773148e-05]
XLOC_005777	0	0	0	0	0	0	0	4.26361	0	0	0	0	0	0	0	0	0	0	0	0	0	0	0	0	0	0	0	0	0	0	0	0	0	0	0	0	0	0	0	mRNA	4.26361	0.109323	1	H	0.999999	[0.99999867316792301, 1.3268320769635339e-06]
XLOC_005819	0	0	0	0	0	4.0131	0	0	2.16462	0.275765	0	0	8.77116	0.514212	0	2.0728	0	0	0	0	0	0	0	0	0	0	1.85303	0	0	0	15.3183	0	28.3857	0.087413	0	0	0	0	0	mRNA	28.3857	1.62708	4	H	0.999947	[0.99994663442434351, 5.3365575656486138e-05]
XLOC_005820	0	0	0	1.40149	0	0	0	0	1.17876	4.02954	0	0	0	0	0	0	0	0	0	0	0	0	0	0	0	6.10278	0	0	0	0	0	0	0	0	0	0	0	0	0	mRNA	6.10278	0.325963	2	H	0.999995	[0.99999545391892652, 4.5460810733766085e-06]
XLOC_005835	0	0.706853	0	0.656141	0	0	5.83983	15.4904	0	0	0	0	0	0	0	0	0	0	0	5.328	0	0	0	0	0	0	0	0	0.146306	0	0	0	0	0	0.585322	0	0	0.076328	0	mRNA	15.4904	0.73921	3	H	0.999984	[0.99998442403371024, 1.5575966289773148e-05]
XLOC_005848	0	2.80886	0.721574	0	0	0	0	3.52208	0	0	0	0	0	0	0.460625	0	0	0	0	1.05082	0	0	0	0	0	0	0	0.033344	0	0	0	0	0	0	2.2387	0	0	0	0	mRNA	3.52208	0.277846	1	H	0.999999	[0.99999867316792301, 1.3268320769635339e-06]
XLOC_005862	0	0	0.150969	0	0	0	0	0	0	0	0	0	0	0	0	0	0.032936	0	0	0	2.19372	0.034355	0.017459	0	5.64373	0	0	0.408116	0	0	0	0	0.032904	0	0	0	0	0	0	mRNA	5.64373	0.218313	1	H	0.999999	[0.99999867316792301, 1.3268320769635339e-06]
XLOC_005865	0	0.419743	0	0.129876	0	3.87484	0	0.518226	0.145648	0	2.58205	0	0	5.08605	0	1.95257	0.557623	0.121533	18.9581	0	0	3.72251	0	0.131293	0	0	0	0.637802	0	0	0	0	7.91036	0	0.185374	1.42297	0.274715	0	0	mRNA	18.9581	1.24696	5	H	0.999817	[0.99981717836769579, 0.00018282163230428847]
XLOC_005875	18.628	0	0	0	0	0	0	0	0	0	0	0	0	0	0	0	0	0	0	0	0	0	0	0	0	0	0	0	0	0	0	0	0	0	0	0	0	0	0	mRNA	18.628	0.47764	1	H	0.999999	[0.99999867316792301, 1.3268320769635339e-06]
XLOC_005880	2.86926	0	0	0	0	0	0	0	0	0	0	0	0	0	18.7678	0	0	0	0	0	0	0	0	0	0	0	0	0	0	0	0	0	0	0	0	1.39183	0	0	0	mRNA	18.7678	0.590484	1	H	0.999999	[0.99999867316792301, 1.3268320769635339e-06]
XLOC_005910	0	0	25.8277	0	0.136941	0	0	0	0	0	15.8131	0.175902	0	4.21489	0	0	0	0	0	0	0	0	0.730137	0	0	0	0	0	0	0	0.698337	0	0	0	0	0	0	0	0	mRNA	25.8277	1.22044	3	H	0.999984	[0.99998442403371024, 1.5575966289773148e-05]
XLOC_005914	3.11635	0	0	0	0.037904	1.32169	0.04955	0.429473	1.08633	0	0	0	0	0.094085	0	0	0	0	0	0	0	0.072304	0.900248	0	0	0	0	0.099107	13.212	0.092101	2.12624	0	1.41961	0	0	0	0	0	0.403832	mRNA	13.212	0.627201	2	H	0.999995	[0.99999545391892652, 4.5460810733766085e-06]
XLOC_005949	0	0	0	0	0	0	0	0	0	0	0	0	0	0	0	0	0	0.205927	0	0	0	0	0	0	0	0	0	0	0	0	0	0	22.0873	0	0	0	3.10321	0.409597	0	mRNA	22.0873	0.661694	2	H	0.999995	[0.99999545391892652, 4.5460810733766085e-06]
XLOC_005957	0	0	0.03408	0	0	0.252027	0.085036	0	0.03884	0	0	1.29514	0	0	0	0	0.059481	0	0.036635	0	0.057416	0.651453	0.015765	0	0	5.85051	0	0.028347	0.061782	0.039515	0	0.076265	0	0	0	0	0	0	0	mRNA	5.85051	0.220059	1	H	0.999999	[0.99999867316792301, 1.3268320769635339e-06]
XLOC_005966	0	0	10.4553	0	0	0	0	0	0	0	0	0	0	0	0	0	0	0	0	0	0	0	0	0	0	0	0	8.89092	0	0	0	0	0	0	0	0	0	0	0	mRNA	10.4553	0.496056	2	H	0.999995	[0.99999545391892652, 4.5460810733766085e-06]
XLOC_006031	0	0	0	0	0	0	0	0	0	0	0	0	0	0	0	2.7253	0	0	0	0	0	0	0	0	0	0	0	0	0	0	14.7203	0	0	0	0	0	20.0886	0	0	mRNA	20.0886	0.962415	2	H	0.999995	[0.99999545391892652, 4.5460810733766085e-06]
XLOC_006034	0	0	0	0	0	0	0	0	0	2.59907	0	4.0929	0	0	0	0	0	0	0	0	0	0	0	0	0	0	0	0	0	0	0	0	0	0	0	0	0	0	0	mRNA	4.0929	0.171589	1	H	0.999999	[0.99999867316792301, 1.3268320769635339e-06]
XLOC_006051	0	0	0	0.062482	0	0	0	0	0	4.87395	0	0	0	0	0	0	0	0	0	0	0	0	0	0	0	0.041069	0	0	0	0.071288	0	0	0	0.039614	0	0	0	0	0.044653	mRNA	4.87395	0.131617	1	H	0.999999	[0.99999867316792301, 1.3268320769635339e-06]
XLOC_006077	0	0.515689	0	0	0.074923	0	0	0	0.805231	0.239361	2.73968	0.192478	0	0	0.225514	0.159926	0	2.46367	0	0	0.661304	0.07146	0.036316	0.040326	0.059589	0	0	0.914191	0.284636	0	0.611317	2.45953	2.19009	0.606989	0	0	0	0	10.0349	mRNA	10.0349	0.650951	1	H	0.999999	[0.99999867316792301, 1.3268320769635339e-06]
XLOC_006080	14.3118	1.27018	6.03291	0	0	0	5.21075	0	0.088149	0	0	0	0	0	14.3679	0	5.73722	0.514877	0.332573	0	0	0	0	0	2.05482	0	0	0	0	0.627765	0	0.086543	2.22517	0	0	0.676663	0.332525	0	0	mRNA	14.3679	1.38128	5	H	0.999817	[0.99981717836769579, 0.00018282163230428847]
XLOC_006084	0	0	10.0497	0	0	20.9196	0	4.77961	0	0	2.47828	5.13334	0	1.10218	6.05896	0	0.162409	1.50437	3.40098	1.62615	1.01902	0	0.258274	0	5.36807	0.062157	0	0.154801	0	0	0.271728	0	9.24811	0	0.877348	2.14623	0	0	0	mRNA	20.9196	1.96465	8	H	0.992699	[0.99269883209900722, 0.0073011679009927707]
XLOC_006131	0	0	0	0	0	0	0	0	0	0	0	0	0	0	0	0	0	4.96937	0	0	0	0	0	0	0	0	0	0	0	0	0	0	0	0	0	0	0	0	0	mRNA	4.96937	0.12742	1	H	0.999999	[0.99999867316792301, 1.3268320769635339e-06]
XLOC_006153	0	0	0	0	0	0	6.00514	0	0	0	0	0.196691	0	0	0	3.35024	0	8.39197	0	0	0	0	0	0	10.5955	1.50043	0	0	0.072716	0	0	0	0	0	0	0.574233	0.459863	0	0	mRNA	10.5955	0.798635	4	H	0.999947	[0.99994663442434351, 5.3365575656486138e-05]
XLOC_006160	0	9.945	0	6.25361	0	0	0	0	0	0	4.9336	1.43687	0	0	0	0.099489	0.426187	15.6979	0	0.379313	14.7279	28.1841	0.090367	0	0	0.326221	0	1.70613	0	0	0.095074	0	1.44759	0	0	0	0	0	0	mRNA	28.1841	2.1987	6	H	0.999374	[0.99937387997406824, 0.00062612002593189777]
XLOC_006164	0	0	0	0	0	0	0	0	0	0	0	0	0.350318	0	16.9973	0	0	0	0	0	0	0	0	0	0	0	0	0	0	0	0	0	0	0	0	0	0	0	0	mRNA	16.9973	0.44481	1	H	0.999999	[0.99999867316792301, 1.3268320769635339e-06]
XLOC_006174	18.4198	0	0	0	0	0	28.395	0	0	0	0	0	0	0	0	0	0	0	0	0	0	0	0	0	0	0	0	0	0	0	0	9.73106	0	0	0	0	0	0	0	mRNA	28.395	1.44989	3	H	0.999984	[0.99998442403371024, 1.5575966289773148e-05]
XLOC_006200	0.989784	7.99715	0	0	0	0	1.28036	3.01917	9.97607	0	0.055441	7.25255	0	0.486226	0.924882	0	0.158045	0	0	0.117218	0.050853	0	0	0.06202	3.29924	0.806492	0	0	2.57182	0	1.99788	7.70039	0	0.077794	0	0	0.043256	0.028547	0	mRNA	9.97607	1.25372	6	H	0.999374	[0.99937387997406824, 0.00062612002593189777]
XLOC_006203	0.043381	4.70426	0	1.43049	8.73191	3.47892	0.092426	0.050069	9.75184	0	0	0.090819	0	0	0	0.22638	0	0	0	0.035962	0.031203	0	0	0	0	0.222687	0	0	25.9876	10.7374	0	0	0	4.79725	0.026865	0.176763	0	0	1.61416	mRNA	25.9876	1.85206	7	H	0.997858	[0.99785799266923136, 0.0021420073307685311]
XLOC_006218	11.9844	2.18818	0.826119	0.027083	1.70403	0.019707	1.2634	10.4822	0.060743	2.65427	0.024474	1.11075	0	8.61085	4.49109	1.6015	4.51162	0.076028	2.54956	0.232853	0.426521	2.20743	0	0	0.242737	0	0	0.066499	0	0.834279	3.63154	0.685817	0.464652	1.8716	0.135293	8.35074	6.72147	0.037806	1.25805	mRNA	11.9844	2.08598	8	H	0.992699	[0.99269883209900722, 0.0073011679009927707]
XLOC_006224	0	0	0	1.29068	0	0	2.86713	0	0	6.88407	0	1.92761	0	0	0	0	0	0	0.130021	0	0	0.05505	14.8273	0	1.28535	0.040397	0	0	1.64454	0	0	0	4.58697	9.35202	0.307033	27.9456	13.6503	0	0	mRNA	27.9456	2.22549	6	H	0.999374	[0.99937387997406824, 0.00062612002593189777]
XLOC_006231	0	0	0	0	0	0	4.40027	0	0	0	0	0	0	0	0	0	0	0	0	0	0	0	0	0	0	0	0	0	0	0	0	0	0	0	0	0	0	0	0	mRNA	4.40027	0.112827	1	H	0.999999	[0.99999867316792301, 1.3268320769635339e-06]
XLOC_006267	0	0.450209	0	0	2.15852	0	1.79562	0	0	0	0.062942	0	0	0	0.459385	0	0.837335	0	0.147348	1.13117	0.057733	0	0.063409	18.659	0	2.51794	2.66434	0	0	9.53606	8.73925	0.076687	0.239	0	0.248535	0.054509	13.5541	0	5.87364	mRNA	18.659	1.77761	5	H	0.999817	[0.99981717836769579, 0.00018282163230428847]
XLOC_006305	0	0	0	0.110971	18.8625	0	0	0	0	0	0	0	0	0	0	0	0.047645	0	0	0	0.183965	0	0	0	0	0	0	0	0	0	0	0	0	0	0	0	0.156484	0	0	mRNA	18.8625	0.49645	1	H	0.999999	[0.99999867316792301, 1.3268320769635339e-06]
XLOC_006307	0	0	0	0	2.68578	7.90828	0	0	0	0	0	0	0	0	0	0	0	0	0	0	0	0	0	0	0	0	0	0	0.031886	0.122362	0	0	0	0	0	0	0.025206	0	0	mRNA	7.90828	0.276244	1	H	0.999999	[0.99999867316792301, 1.3268320769635339e-06]
XLOC_006308	8.3822	1.0448	0	0	0	1.76434	0	10.642	1.90333	0	0	0	0.197754	14.3555	0	10.9355	0	9.75608	4.61637	0	0	0	0	0	0	0	0	0	7.13644	1.38315	0	0	0	0	0	0	0	0	0	mRNA	14.3555	1.84917	7	H	0.997858	[0.99785799266923136, 0.0021420073307685311]
XLOC_006309	0	0	0	0	0	0	0	0	0.055692	0	14.72	0	0	0	0	0	0	0	0.42024	0	0	0	0	0	0	0	0	0	5.89114	0	0	0	0	0.031486	0	0	0	0	0	mRNA	14.72	0.541502	2	H	0.999995	[0.99999545391892652, 4.5460810733766085e-06]
XLOC_006316	0	0	0.349306	0	0	0	0	3.10273	0.056871	0	0	0	0.124085	0.023642	0	0	0	2.04057	0.643701	0	3.02654	0	0.023084	0	0.037878	0.033333	0	0	0	0	0.534297	1.95423	0.043504	15.6904	0	2.89721	0	5.35663	0.688598	mRNA	15.6904	0.939143	4	H	0.999947	[0.99994663442434351, 5.3365575656486138e-05]
XLOC_006321	0	0.990358	0	0.25072	0	7.23692	0.30779	0.111157	0	0.66863	0	0	0	0	3.14975	0.167526	0.287057	0	0.3536	0	0	0	0	0.042243	1.24842	0	4.06091	4.71977	7.08135	3.24193	0	4.04865	0	0	0.059642	0	0	10.9275	0	mRNA	10.9275	1.25523	8	H	0.992699	[0.99269883209900722, 0.0073011679009927707]
XLOC_006345	0.345552	0	0	0.749653	0	2.83663	0	0	0	0.14994	0.067744	0	0.122284	0	0	1.12703	1.09433	0	0	0	0	0	0	0	8.1188	0.44346	0	0	0	0	3.87727	0	0.257233	0.190114	0	0	9.67258	0.034882	0.053574	mRNA	9.67258	0.747207	3	H	0.999984	[0.99998442403371024, 1.5575966289773148e-05]
XLOC_006495	12.1466	0	0	0	0	0	0	0	0	0	0	0	0	0.88724	0	0	0	0	0	0	0	0	0.066637	0	0	0	0	0	0	0	0	0	0	0	0	0	0	0	0	mRNA	12.1466	0.335909	1	H	0.999999	[0.99999867316792301, 1.3268320769635339e-06]
XLOC_006501	1.87839	0	23.0717	0	0	0	0	0	0.703058	0	12.6904	0	0.102265	0	0	12.6927	0	0	0.132627	0	0	13.4767	0	0	0	0	0	0	2.01301	2.28889	3.48271	0	0	8.10854	2.59497	23.1578	0.088405	0	20.4304	mRNA	23.1578	3.25417	8	H	0.992699	[0.99269883209900722, 0.0073011679009927707]
XLOC_006525	0	0	0	0	0	0	0	0	0	0	0	0	0	0	0	0	0	5.92507	0	0	0	0	0	0	0	0	0	0	0	0	0	0	0	0	0	0	0	0	0	mRNA	5.92507	0.151925	1	H	0.999999	[0.99999867316792301, 1.3268320769635339e-06]
XLOC_006543	0	0	1.64062	0	0.062631	0	2.12871	0	0	1.20055	0	0	0	0.031092	2.38787	0	0	0	0	0.445989	0	0.358414	0	0	0	3.20003	0.620552	0	18.7376	0	0.127756	0	0	0	0	0	0	0	0	mRNA	18.7376	0.79338	2	H	0.999995	[0.99999545391892652, 4.5460810733766085e-06]
XLOC_006546	0.568456	0	0	0	0	0	0	0	0	0	0	0	0	0	0	0	0	0	0	0	13.0161	0	0	0	0	0	0	0	0	0	0	13.2158	0	0	0	0	0	0	0	mRNA	13.2158	0.687189	2	H	0.999995	[0.99999545391892652, 4.5460810733766085e-06]
XLOC_006548	6.30531	0	0	0	0.570927	0.442394	0.746336	2.42582	2.72711	0	2.19756	0.733358	1.9834	0	0	0	2.61024	0	9.0029	6.38867	0.503925	0	1.38366	0	0	0	1.25706	1.99037	13.5561	0.693628	12.8104	6.6936	1.04306	3.85447	0	0.475782	13.2881	0.28289	0	mRNA	13.5561	2.40941	8	H	0.992699	[0.99269883209900722, 0.0073011679009927707]
XLOC_006552	0	0	0	5.0159	0	0	0	0	0	0	0	0	0.104898	0	0	0	0	0	0	0	0	0	0	0	0	0	0	0	0	0	0	0	11.8052	0	0	0	0	0	0.183826	mRNA	11.8052	0.438714	2	H	0.999995	[0.99999545391892652, 4.5460810733766085e-06]
XLOC_006564	0	0.137133	11.0225	0	0	0	0	1.35446	4.85357	0.381907	16.9097	0	0	0	0	0	0	17.7484	0	9.60691	0	0	0	0	0	0	0	0	0	0	0	0	0	0	0	0	0	0	0	mRNA	17.7484	1.59012	5	H	0.999817	[0.99981717836769579, 0.00018282163230428847]
XLOC_006597	0	0	0	0	0	0	1.69423	0	0	4.07779	0	0	0	1.63773	11.5257	0	1.40055	7.27896	0.066354	2.15742	0.779958	5.61874	0	0.063416	1.45247	0	0	1.12956	0	3.65015	4.08568	2.9699	0.215254	0.079544	0.044768	12.4697	0.265379	0	14.2562	mRNA	14.2562	1.97229	8	H	0.992699	[0.99269883209900722, 0.0073011679009927707]
XLOC_006615	0.142143	0.132881	0	0	0	0	0	0.164058	0.138326	0.493422	0.668794	0.148791	0.201206	0	0	0.123628	0.211836	0.115423	0.521885	0	0	0.11048	0	0	0	0	0.127523	0	0	0	0	0.135806	0.634876	0.23461	0	0	7.39231	0	0.08815	mRNA	7.39231	0.302209	1	H	0.999999	[0.99999867316792301, 1.3268320769635339e-06]
XLOC_006624	0	19.8896	0.135575	3.03118	0.25878	0.10026	0.507428	0	0.618048	0.13779	0	0.166202	0	0.064233	0	0	2.36624	0	0	0	0	0	0.627158	0.069642	0	0	0	0	0	7.70268	5.93845	7.73657	2.24569	0.087354	0	1.94088	2.13719	0	0.098465	mRNA	19.8896	1.43229	5	H	0.999817	[0.99981717836769579, 0.00018282163230428847]
XLOC_006638	0	0	0.259042	0	0	0	0	0	0	0	0	0	0	0	0	0	0	0	0	0	0	0	3.59493	0	0	0	0	0	0	0.150178	0	0.289848	0	0	0	0	0	0	0	mRNA	3.59493	0.110102	1	H	0.999999	[0.99999867316792301, 1.3268320769635339e-06]
XLOC_006655	0	0	0	0	0	0.035847	0	0	0	0	0.089033	3.50598	0	0	0	0.049374	1.60744	0	0	0	0	8.60401	23.1184	0.0249	0	0.226653	0	0	13.7524	0	0	0	0.042259	0.093697	0	0	1.21565	0	0.950536	mRNA	23.1184	1.36708	4	H	0.999947	[0.99994663442434351, 5.3365575656486138e-05]
XLOC_006661	0	0	0	0	0	0	0	0	0	0	0	0	0	0	0	0	0	0	0	0	0	7.13374	0	0	0	0	0	0	0	0	0	0	0	0	0	0	0	0	0	mRNA	7.13374	0.182916	1	H	0.999999	[0.99999867316792301, 1.3268320769635339e-06]
XLOC_006670	0	0	0	0	0	0	0	0	0	0	8.04976	0	0	0	0	0	0	0	0	0	0	0	0	0	0	0	0	0	0	0	0	0	0	0	0	0	0	0	0	mRNA	8.04976	0.206404	1	H	0.999999	[0.99999867316792301, 1.3268320769635339e-06]
XLOC_006684	0	0	0	0	0	0	0	0	0	0	0.274085	0.121955	0	0	0.190516	0	0	0	0	0.482915	6.95549	0	9.38796	0	0	0	0	1.32397	0	0	2.42083	0	0	0	0	0	0	0	0	mRNA	9.38796	0.542506	2	H	0.999995	[0.99999545391892652, 4.5460810733766085e-06]
XLOC_006693	0	0	0	0	0	0	0	0	0	0	5.1059	0	0	0	0	0	0	0	0	0	0	0	0	0	0	0	0	0	0	0	0	0	0	0	0	0	0	0	0	mRNA	5.1059	0.130921	1	H	0.999999	[0.99999867316792301, 1.3268320769635339e-06]
XLOC_006707	0	0	0	0	3.35471	0	0	2.51539	0	0	0.189892	0	0	0	0	0	0	0	0	0	0	0	0	10.7275	0	1.79552	0	0	0	0	0	0.231358	0	0	0	0	0	0	20.5736	mRNA	20.5736	1.00995	3	H	0.999984	[0.99998442403371024, 1.5575966289773148e-05]
XLOC_006708	0	0	1.40139	0	0	0	0	5.68273	0	1.01734	0	0	0	0.094851	0	0	0	0	0	0	0	0	0	0.514189	0	0	0	0	0	0	0	4.92813	1.0472	0	0	0	0	0	0	mRNA	5.68273	0.37656	2	H	0.999995	[0.99999545391892652, 4.5460810733766085e-06]
XLOC_006711	0.057867	0	0.049412	0	0	0	0	0	0	0	0	0.121148	0	0	0	0	0	0	0	7.8674	0	0	2.08003	0	0	0	0	0	0	0	0	0	0	0	0	0.078597	0	0	0	mRNA	7.8674	0.262935	1	H	0.999999	[0.99999867316792301, 1.3268320769635339e-06]
XLOC_006713	0	0	0	0	0	0	0	0	0.108351	0	0	0	0	0	0	0	0	0	0	0	0	8.04822	0	0	3.10308	0	2.39734	3.32135	0	0	0	0	0	0	0	0	0	0	0	mRNA	8.04822	0.435342	3	H	0.999984	[0.99998442403371024, 1.5575966289773148e-05]
XLOC_006721	0	0	12.1055	0	0	7.17256	0	0	0	0	2.27705	0	0	0	0	0.074279	0	0	0	0	0.430009	0.13276	0.134937	1.12379	1.10707	0	0	0	0.066101	0	1.70359	0	0.063576	0	0	0.057999	0	0	6.8323	mRNA	12.1055	0.853372	3	H	0.999984	[0.99998442403371024, 1.5575966289773148e-05]
XLOC_006733	0	6.98619	0	10.2553	11.047	0.109744	0	0	0	0	17.8535	0	0.123005	0	0	0	0	0	0.159524	0	0	0.94557	0	0	23.655	0	0	0	0	0	0	0	0	0	0	0	0	0	0	mRNA	23.655	1.82397	5	H	0.999817	[0.99981717836769579, 0.00018282163230428847]
XLOC_006737	0	0	0	0	0	0	0	0	0.711742	0.317357	0	0	0	0	6.0547	0	0	0	0	0	0	0	0	0	0	0	0	0	0	0	0	1.4849	0	0	0	0	0	0	0	mRNA	6.0547	0.21971	1	H	0.999999	[0.99999867316792301, 1.3268320769635339e-06]
XLOC_006766	0	2.07634	0	0	0.181	0.561004	2.6027	0	0.432285	1.1565	0	0	0.157198	2.06664	2.17919	0.193175	0	0.180356	0	0	0.159758	0.345264	0.087731	1.16904	0	0.506732	0	0.15775	0	0	2.58444	0	0	3.05493	0	0.150836	0	0	0.550961	mRNA	3.05493	0.527021	1	H	0.999999	[0.99999867316792301, 1.3268320769635339e-06]
XLOC_006772	10.9642	0.106215	2.08585	0	0	3.19266	2.72334	0.196704	0.165851	0	4.85581	3.86531	1.28663	0	5.52738	0.049409	0	0	0	0.565136	0	0	0	0	0	0	0	1.89638	2.24243	0	0.566601	0	0.042289	1.15643	0	0.03858	0.451854	13.9927	0.493226	mRNA	13.9927	1.44782	6	H	0.999374	[0.99937387997406824, 0.00062612002593189777]
XLOC_006785	1.94411	6.95819	0	0	0.090532	11.2591	0.059173	0	0	1.39793	3.09264	0	16.3937	0.022471	0	0.048311	0	0	0	0	0	0	0	0	7.45235	0	0	0	0	11.4388	0	0	0	0	22.9442	0	0.033985	0	1.20565	mRNA	22.9442	2.16259	7	H	0.997858	[0.99785799266923136, 0.0021420073307685311]
XLOC_006786	0	0	0	0.131333	0	0	0	0	0	0	0	0	0	0	0	0	6.65377	0	0.555674	0	0	0	0	0	0	0	0	0	0	0	0	0	0.112663	0	0	0	0	0	0	mRNA	6.65377	0.191114	1	H	0.999999	[0.99999867316792301, 1.3268320769635339e-06]
XLOC_006787	0	0	0	0	20.0419	0	0.52399	0	0	0	0	0	0	0	0	0	0	0	0	0	0	0	0	0	7.01366	0	0	0	0	0	0	0	0	0	0	0	0	0.595836	0	mRNA	20.0419	0.722447	2	H	0.999995	[0.99999545391892652, 4.5460810733766085e-06]
XLOC_006797	0	0	0	0	0	0	0	0	0	0	0	0	0	0.034137	0	0	0	0	0	0	0	0	25.2644	0	0	0	0	0	0	0	0	0	0	0	0	0.057305	0	0.034072	0	mRNA	25.2644	0.651024	1	H	0.999999	[0.99999867316792301, 1.3268320769635339e-06]
XLOC_006816	16.2152	0	0	0.606513	0	0	0	0	0	0	0	0	0	0	2.17156	0	0	0	11.1628	0.115883	0	3.25947	0	0	0	0	0	0.198566	0	0	0	8.41396	6.13945	9.99789	0.086568	0	2.48027	0	0	mRNA	16.2152	1.56021	6	H	0.999374	[0.99937387997406824, 0.00062612002593189777]
XLOC_006820	0	0	0	0	0	0.129706	0	4.10934	0.099946	0	0.026846	0.895895	0	0.235446	0.391875	0	0.05102	0	0	0	0	0	5.12505	0	0	0	0	0	0	0.033894	0	0	0	0	0.042402	0.023249	6.24192	0	0	mRNA	6.24192	0.446323	3	H	0.999984	[0.99998442403371024, 1.5575966289773148e-05]
XLOC_006828	0	3.7952	0.216657	0	0	0	0.540603	0	0	0	0	0	0	0	0	0	0	0	0	0	0	0	0	0	0	0	0	0	0	0	0	0	0.566646	0	0	0	0	0	0	mRNA	3.7952	0.131259	1	H	0.999999	[0.99999867316792301, 1.3268320769635339e-06]
XLOC_006843	17.1414	0	0	0	0	0	0	0	0	0	0.253623	1.69275	0	0	0	0	0	0	0	0	0	0	0	0	0	0	0	0	0	0	0	0	0	0	0	0	0	0	0	mRNA	17.1414	0.48943	1	H	0.999999	[0.99999867316792301, 1.3268320769635339e-06]
XLOC_006882	0	8.80562	0	0.088847	0	0	0	0	0.797083	0	0	0	28.4059	0	0	0.089048	0	0	0	0	0	0	0	0	0	0.058397	0	0	0	0	0	0	0	0	0	25.5874	0	0	0	mRNA	28.4059	1.63672	3	H	0.999984	[0.99998442403371024, 1.5575966289773148e-05]
XLOC_006915	0	1.46065	0	0	0	0	0	0	0	0	0	5.14027	0	0	0	0	0	0	0	0	0	0	0	0	0	0	0	0	0	0	0	0	8.22487	0	0	0	0	0	0	mRNA	8.22487	0.380148	2	H	0.999995	[0.99999545391892652, 4.5460810733766085e-06]
XLOC_006924	0	10.9014	0	9.17967	0.067879	0	6.03388	0	0	4.9877	0	0	0	0	14.1656	0	25.1994	0	0	0	0	0	0	0	0	0	0	0	0	0	0	0	0	0	0	0	0	0	0.051656	mRNA	25.1994	1.80993	6	H	0.999374	[0.99937387997406824, 0.00062612002593189777]
XLOC_006927	0	3.72739	0	0	0	0	0	0	0	0	0	7.75113	0	0	0	0	0	0	0	5.07612	0	0	0	0	0	0	0	8.19227	2.64516	0	9.94183	0	0	0	0	0	0	15.6973	9.62578	mRNA	15.6973	1.60659	7	H	0.997858	[0.99785799266923136, 0.0021420073307685311]
XLOC_006928	0	0	18.8241	16.7501	0	0	0.432901	0.117255	0	0	0	0	0.071903	0	8.63864	0	0	1.15493	0	0	0	0	0	0	0.46092	0	0	0.072155	0	0	0.33775	0.194126	0	4.69503	0.062915	1.7938	5.09693	0	3.27613	mRNA	18.8241	1.58922	6	H	0.999374	[0.99937387997406824, 0.00062612002593189777]
XLOC_006929	0.045264	0.042315	0	0	0.147548	0	0	5.01535	0	0	0	0.094763	0.064073	0.054936	0	0	10.9282	0	0	0	0.065116	0	0	0	0	0	0	0	0	0	0	0	0	0	0.028032	0	0	0	0	mRNA	10.9282	0.422707	2	H	0.999995	[0.99999545391892652, 4.5460810733766085e-06]
XLOC_006946	0	0	0	0	0	0	5.13773	0	0	0	0	0.917889	13.033	0	0	0	0	0	0	0	0	0	0	0	0	0	0	0	0	0	0	5.23617	0	0	0	0.148875	0	0.088518	0	mRNA	13.033	0.6298	3	H	0.999984	[0.99998442403371024, 1.5575966289773148e-05]
XLOC_006948	0	0	0	0.203456	0	17.9141	0	0	0	0	0	0	0	0.094851	0	0	0	0	0	0	0	0	0	0	0	0	0	0	0	0	0	0	0	0	0	0	0	0	0	mRNA	17.9141	0.466985	1	H	0.999999	[0.99999867316792301, 1.3268320769635339e-06]
XLOC_006964	0	0	0	0	0	0	0	0	0	0	0	0	0.068094	0	0	0	0.071691	0	0.17662	0	0	0	0	0.0422	0	8.17643	0	0	0.074465	0	0	0	0	0	0	0	0.058865	0	0	mRNA	8.17643	0.222266	1	H	0.999999	[0.99999867316792301, 1.3268320769635339e-06]
XLOC_006983	0	0	0	0.068066	0	9.70797	0	2.89702	0.38166	0	0.246039	0.164214	6.49532	0	0.064133	0	0	0.254775	3.45588	0	0.169259	0	0	0	10.8287	0	9.0778	0	0	0	0	0	15.9405	0	0.097152	0	0	0	0	mRNA	15.9405	1.53458	6	H	0.999374	[0.99937387997406824, 0.00062612002593189777]
XLOC_007008	0	0	0	0.458858	9.48008	0	0	0	3.08747	0	0	4.42807	0	0	0	0	0	0	0	0	0	0	0	0	0	0	0	0	0	0	16.2612	0	0	0	0	0	0	0	0	mRNA	16.2612	0.864504	4	H	0.999947	[0.99994663442434351, 5.3365575656486138e-05]
XLOC_007009	3.11775	0.132482	0	0	0	1.34232	0	0	0	0.368956	0	0	2.80843	3.03859	7.76333	0	14.784	0	0	0	0	0	0.559774	1.61614	0.183704	0	0.38142	5.13333	0	0	0	0	0.105495	1.32547	0	0	5.28915	0	0	mRNA	14.784	1.2295	6	H	0.999374	[0.99937387997406824, 0.00062612002593189777]
XLOC_007011	0	0	0	0	0	0	0	0	0	0	0	0	0	0	0	0	0.951675	0	0	0	0	0	0	0	0	0.066223	0	0	0	0	0	0	0	0	3.52321	0	0	0	0	mRNA	3.52321	0.116439	1	H	0.999999	[0.99999867316792301, 1.3268320769635339e-06]
XLOC_007014	0	0	0.263831	14.4787	0	0	0	0	2.48063	0	0	0	0	0	0	0	0	0	0	0	0	0	0	0	0	0	0	0	0	0	0	1.69743	0	0	0	0	0	0	7.56879	mRNA	14.4787	0.679215	2	H	0.999995	[0.99999545391892652, 4.5460810733766085e-06]
XLOC_007032	0	0	0	0	0	0	0	0	0	0	0	0	0	16.4387	0	0	0	0	0	0	0	0	0	0	0	0	0	0	0	0	4.01135	0	0	0	0	0	0	0	5.50334	mRNA	16.4387	0.665473	3	H	0.999984	[0.99998442403371024, 1.5575966289773148e-05]
XLOC_007042	0	0	0	0	0	0	0	0	0	0	0	0	0	0	0	0	0	0	0	0	0	0	9.92751	0	0	0	0	0	0	0	0	0	0	0	0	0	0	0	0	mRNA	9.92751	0.254551	1	H	0.999999	[0.99999867316792301, 1.3268320769635339e-06]
XLOC_007053	0	0	0	0	0.788535	0	0	0	0	0	0	18.9552	0	0	5.76408	0	0	0	0	0	0	0	0	0	0	0	0	0	0.320965	0	0	0	0	0	0	0	0	0	0	mRNA	18.9552	0.662278	2	H	0.999995	[0.99999545391892652, 4.5460810733766085e-06]
XLOC_007060	0	0	0	0	0	0	0	0	3.12067	0.043483	1.17876	0	0	1.31759	0	0.174317	0	0	10.854	0	0.03604	0	0	0	7.69673	0	0	0	0	0	0	0	0	0	5.95776	8.43887	0	0.404643	0.031073	mRNA	10.854	1.00651	5	H	0.999817	[0.99981717836769579, 0.00018282163230428847]
XLOC_007079	0	0	8.81748	0.058188	0.928953	0	0	0	0.391524	7.85589	0	0	0	0	0	0	0	0.16335	0	0	0	0	0	0	0	0	0	0	0	0.199164	0	0	0	0	0	0	0.287186	0	2.16238	mRNA	8.81748	0.534977	2	H	0.999995	[0.99999545391892652, 4.5460810733766085e-06]
XLOC_007090	0	0	0	0	0	0	0	4.28244	0	0	0	0	0	0	0	0	0	0	0.064259	0	0	0	0.082958	0	0	0	0	0	0	0	0	0	0	0	0	0	4.32614	0	0.651228	mRNA	4.32614	0.241206	2	H	0.999995	[0.99999545391892652, 4.5460810733766085e-06]
XLOC_007112	0	0	0	0	0	0	0	0	0	0	2.98019	0	0	0	0	0	0	0	0	0	0	0	0	0	0	0	0	0	4.5347	0	0	0	0	0	0	0	0	18.5425	0	mRNA	18.5425	0.668137	2	H	0.999995	[0.99999545391892652, 4.5460810733766085e-06]
XLOC_007152	5.30807	2.06759	0	0	0	0	0	0	0	0	0	0	0	1.34213	0	0	1.81286	0.179596	0	0	0	0	0	0	0	0	0	0	0	11.3865	7.53681	0	0	0	0	0	0	0	0	mRNA	11.3865	0.759836	3	H	0.999984	[0.99998442403371024, 1.5575966289773148e-05]
XLOC_007153	0	0	0	0	0	0	0	0	0	0	0	0	0	0.159777	0	0	0	0	0	0	0	0.061394	0	0	0	26.0858	0	0	0	0	0	0	0	0	0	0	0	0	0	mRNA	26.0858	0.674538	1	H	0.999999	[0.99999867316792301, 1.3268320769635339e-06]
XLOC_007193	0	0	0	0	0	0	0	0	0	0	0	0	0	0	0	0	0	0.067034	0	0	0	0	0	0	0	0	0	0	0	0	0	0	0	0.090836	6.85056	0	0	0	0	mRNA	6.85056	0.179703	1	H	0.999999	[0.99999867316792301, 1.3268320769635339e-06]
XLOC_007204	0	0	4.14178	0	0	0	0	0	0	0	0	0	0	0	0	0	0	0	0	0	0	0	2.85873	0.168853	0	0	0.069074	0	0	0	0	0	0	0.04236	0	0	0	18.218	0.811708	mRNA	18.218	0.674629	2	H	0.999995	[0.99999545391892652, 4.5460810733766085e-06]
XLOC_007206	0	0	0	0	0	0	0	0	0	0	0	0	0	10.5879	0	0	0	8.97978	0	0	0	0	0	0	0	0	0	0	0	0	0	0	0	0	0	0	0	0	0	mRNA	10.5879	0.501735	2	H	0.999995	[0.99999545391892652, 4.5460810733766085e-06]
XLOC_007208	0.274693	0.128397	0	0	0	0	0.438945	0	4.27708	0.119193	3.44655	0	0	0	0	0	0	0	0	0	0.296375	0	0	0	0	0.078339	0	0.09755	0	0.135982	0	0	0	0	0	0	0	0	0	mRNA	4.27708	0.238285	2	H	0.999995	[0.99999545391892652, 4.5460810733766085e-06]
XLOC_007232	0	0.700682	0	0	0	0	0	0	0	0	0	0	0	0	0	0	0	0	0	0	9.16504	0	0	0	0	0	0	0	0	0	0	0	0	0	0	0	0	0	0	mRNA	9.16504	0.252967	1	H	0.999999	[0.99999867316792301, 1.3268320769635339e-06]
XLOC_007240	0	0.394368	0	0	0	0	0	0	0	0	0	0	0	0	0	0	0	9.70581	0	0	0	0	0	0	0.273422	0	0	0	0	0	0	0	0	0	0	0	0	0	0.087205	mRNA	9.70581	0.268226	1	H	0.999999	[0.99999867316792301, 1.3268320769635339e-06]
XLOC_007270	0	0	0	0	12.9073	4.55351	0.411533	1.9321	0	0	0	0	0.091138	0	0	0	0.479766	2.09128	0	0	0.277867	0	0	0	2.08652	0	0	0	0	0	0	0	0	0	0	0	0.315145	0	0	mRNA	12.9073	0.644773	2	H	0.999995	[0.99999545391892652, 4.5460810733766085e-06]
XLOC_007297	0	0	0	0	0	0	0	0	0	0	0.486582	0	0	0	0	0.107934	0	0	0	0	0	0	0	0	0	0	0	0	0.192101	0	0.309434	0	0	4.64279	0	8.30136	0	0	0	mRNA	8.30136	0.360005	2	H	0.999995	[0.99999545391892652, 4.5460810733766085e-06]
XLOC_007300	0	0	0	0	0	0	0	0	0	0	5.04879	0	0	0	0	0	0	0	0	0	0	0	0	0	0	0	0	0	1.70475	0	0.14082	0	0	0	0	0	0	0	0	mRNA	5.04879	0.176779	1	H	0.999999	[0.99999867316792301, 1.3268320769635339e-06]
XLOC_007304	0	0	0	0	0	0	0	0	0	0	0	14.9783	0	0	0	0	0	0	0	0	0	0	0.217386	0	0	0	0	0	0	0	2.2871	0	0	0	0	0	3.70396	0	0	mRNA	14.9783	0.543249	2	H	0.999995	[0.99999545391892652, 4.5460810733766085e-06]
XLOC_007322	0	5.33701	2.81655	0	0	0.040056	0	0.146427	0	0	0	4.91362	0	0	2.23018	0	0	0	0	1.94569	0	0	0.425952	0.80687	0.041114	0	0	0	0	0	0	0	0	0	0	2.58472	0	0	0	mRNA	5.33701	0.54585	2	H	0.999995	[0.99999545391892652, 4.5460810733766085e-06]
XLOC_007324	0	1.19702	0.049698	0	0.047431	0	0	10.0764	0.169919	3.33365	0	0	0	0.023546	1.80834	0	1.12762	0	0	0.675498	0	0	18.116	2.14442	0	3.25332	6.57925	0.620074	0.045048	0	3.48299	0.389257	7.06225	2.49769	2.1987	0	0	0.023501	3.64555	mRNA	18.116	1.75813	8	H	0.992699	[0.99269883209900722, 0.0073011679009927707]
XLOC_007345	0	0	0	0	0	0	0	2.09146	0	0	0.118417	0	0	0	0	20.6199	0	0	0	1.37703	0	0	0	0	0	0	0	0	0	0	0	0	0	0	0	0	0	0	0	mRNA	20.6199	0.620687	1	H	0.999999	[0.99999867316792301, 1.3268320769635339e-06]
XLOC_007348	0	0	0	0	0	0	0.948738	0	0.821057	0	3.7492	0	0	0	0	0	0	0	7.40016	0	7.34988	0	0	0	0	0	0	0	0	0	0	0	0	0	4.2671	0	0	0	0	mRNA	7.40016	0.629132	4	H	0.999947	[0.99994663442434351, 5.3365575656486138e-05]
XLOC_007365	18.1038	0.200286	0	3.53241	0.087297	0	1.94	0	0	0	2.85613	29.491	3.63924	0	5.43035	0	0	0.086987	0.098327	4.88426	0	0	0.423132	0	0	0.0611	0	0	0	0	1.69166	0.307043	0.079744	1.47341	0	0.072749	0	20.9354	0	mRNA	29.491	2.44601	7	H	0.997858	[0.99785799266923136, 0.0021420073307685311]
XLOC_007400	0	0	0	0	0	0	0	0	0	0	0	0	0	0	0	0	0	0	0	0	0	0	0	0	0	0	0	0	0	0	0	0	0	0	0	0	0	17.1632	5.272	mRNA	17.1632	0.575262	2	H	0.999995	[0.99999545391892652, 4.5460810733766085e-06]
XLOC_007405	0	0	0	0	0	0	0	0	0	0	0	0	16.5671	0	0	0	0	0	0	0	0	4.57222	0	0	0	0	0	0	0	0	0	0	0	0	0	0	0	0	0	mRNA	16.5671	0.542033	2	H	0.999995	[0.99999545391892652, 4.5460810733766085e-06]
XLOC_007414	1.79287	3.03784	1.91362	0	3.37869	0.495305	1.55183	0.646655	0.436183	1.75039	0.615098	0.351887	0.158616	1.22397	0.458093	0.097459	1.50296	0	0	0.092893	0.805993	0.435472	2.21306	0.098299	1.16203	0.255651	1.00529	17.9865	2.42839	0	1.76954	3.10472	1.25122	1.60289	0.277576	0	0.068559	0.045246	0.416947	mRNA	17.9865	1.39569	4	H	0.999947	[0.99994663442434351, 5.3365575656486138e-05]
XLOC_007421	0	0.130215	0	0.120873	0	0	0	0.321535	0.135551	0	0	0	0.19717	0.225404	0.227776	0	0	0	5.36987	0	0	0.108264	0	0.061096	0	9.37484	0	0.197863	0	0.137907	0	0	0	0	0.086262	0.094595	0.085224	0	0	mRNA	9.37484	0.432678	2	H	0.999995	[0.99999545391892652, 4.5460810733766085e-06]
XLOC_007444	0	0	6.61302	0	0	0	6.30912	0.262904	0	0	0	0	0	0	2.23491	0	0	0.924835	0	0	0	0	0	3.6967	0	9.35438	0	0	0	0	0	0	0	0	0	0	0.418102	0	0	mRNA	9.35438	0.764461	4	H	0.999947	[0.99994663442434351, 5.3365575656486138e-05]
XLOC_007446	0	0.933474	0	0	0	0	0	0	0	0	0	0	0	0	0	0	0.165348	0	1.12023	0	0	0	0	0	0	0	0	0	0	0	0	0	0	0	11.9554	0	0	0.089599	0	mRNA	11.9554	0.365745	1	H	0.999999	[0.99999867316792301, 1.3268320769635339e-06]
XLOC_007482	0	0	0	0	0	0	0	0	0	0	0	0	0	0	0	0	0	0	0	0	0	0.097017	0	0	0	0	11.6462	0	0	0	0	0	0	0	0	0	0	0	0	mRNA	11.6462	0.301108	1	H	0.999999	[0.99999867316792301, 1.3268320769635339e-06]
XLOC_007507	5.28131	0	0	0	0	0	0.596715	0.554144	2.56975	0	0.251001	0	0	0	0	0	0	1.36454	0	0	0	0	1.70681	0	0.155593	0	0.215369	0	0	0	0	0.53517	0.178703	0.79245	0	0.3804	1.12606	0	0	mRNA	5.28131	0.40277	1	H	0.999999	[0.99999867316792301, 1.3268320769635339e-06]
XLOC_007523	7.20618	0	0	0	0	0	2.34404	0	0	0	0.30196	0	0.038933	0	0	0	0	0	0	0	0	0	4.38914	4.63258	0	0	0	0	0	0	0	0	0	8.26224	0.034066	0	0	0	0	mRNA	8.26224	0.69767	4	H	0.999947	[0.99994663442434351, 5.3365575656486138e-05]
XLOC_007526	0	0	0	0	0	0	0	0	0	0	0	0	0	0	0	0	0	0	0	0	0	0	0	0	0	0	0	0	0	0	0	0	0	0	0	0	13.2493	0	0	mRNA	13.2493	0.339726	1	H	0.999999	[0.99999867316792301, 1.3268320769635339e-06]
XLOC_007528	0	0	0	0	0	0	0	0	0	0	0	0	0	0	0	0	0	0	0	0	0	0.13538	0	0.152796	0	0	0	0	0	0	0	6.82297	0	0	0	0	0	0	0	mRNA	6.82297	0.182337	1	H	0.999999	[0.99999867316792301, 1.3268320769635339e-06]
XLOC_007529	0.447263	0	1.43216	0	0	0	0.029779	0	0	0.897591	0.043842	0.029261	0.415479	0.033927	1.37135	0	0.02083	4.10857	0	3.63828	4.50394	0	2.02063	0	0	0.079721	0	0	0	0	0	0	0	0.01538	0	0.018984	0	0	0	mRNA	4.50394	0.489923	3	H	0.999984	[0.99998442403371024, 1.5575966289773148e-05]
XLOC_007531	0	0	0	0	0	0	0	0	0	0	0	0	0	0	0	0	0	0	0	0	0	0	0	0	0	0	0	5.41991	0	0	0	0	0	0	0	0	0	0	0	mRNA	5.41991	0.138972	1	H	0.999999	[0.99999867316792301, 1.3268320769635339e-06]
XLOC_007535	0.258597	0	0.110405	0	0	8.89948	0	29.6975	0	2.5808	0	0	2.83689	0	0	0.224913	0.096347	0	0	0	0.093003	0.100497	0.102145	0	0	0.073748	0	0	11.6087	23.2985	17.517	0	0	0	0	0.175617	0	0	0	mRNA	29.6975	2.50446	5	H	0.999817	[0.99981717836769579, 0.00018282163230428847]
XLOC_007538	0	0	0	0	0	0	0	0	0	0	0	3.17092	0	0	0	0	0	0	0	0	0	0	0	0	0	0	0	0	0	0	0	0	0	0	0	0	0	0	0.751438	mRNA	3.17092	0.100573	1	H	0.999999	[0.99999867316792301, 1.3268320769635339e-06]
XLOC_007543	0	0	0	0	9.25215	0	0	0	0	0	0	7.74287	0	0	0	0	0	0	0	0	0	0	0	0	0	0	0	0	0	0	0	0	0	0	0	0	0	0	0.10668	mRNA	9.25215	0.438505	2	H	0.999995	[0.99999545391892652, 4.5460810733766085e-06]
XLOC_007549	0	0	0	0	0	0	0.557993	0	0	0	0	16.997	0.09268	0	0	0	3.12244	0	0	0	0	0	0	0	0	0.074689	0	0	0	0.129647	0	0	0	0	0	0	0	0	0	mRNA	16.997	0.537806	2	H	0.999995	[0.99999545391892652, 4.5460810733766085e-06]
XLOC_007550	0	0	3.97521	0	0.135495	0	0	8.44368	0	0	0	0	0	0	0	0	0.247789	0	0	0	0	0	0	0.072928	0	0	0	0	0	0	0	0	0	0	0	0	0	0	0.103111	mRNA	8.44368	0.332775	2	H	0.999995	[0.99999545391892652, 4.5460810733766085e-06]
XLOC_007573	0	0	0	0	0.537096	9.08027	0	0	0	0	0	0	0	7.12634	0	0	0	0	0	0	0	0	0	0	0	0	0	0	0	0	0	0	0	0	0	0	0	0	0	mRNA	9.08027	0.429326	2	H	0.999995	[0.99999545391892652, 4.5460810733766085e-06]
XLOC_007576	0.098415	0	0	6.83218	6.33589	0	2.83073	0	7.94915	0	0	0	0	13.5369	1.85074	0	0	0	0	0	14.1578	0	0	0.043167	0.127574	0.3368	0.088293	2.93578	23.6894	8.18475	0.408989	1.03431	1.46523	0.054146	0	0.066836	6.32251	2.22538	0	mRNA	23.6894	2.57885	8	H	0.992699	[0.99269883209900722, 0.0073011679009927707]
XLOC_007597	0	0	0	0	0.507324	0.196555	0	0	0.302913	0.27013	0	0	0.220306	0.503704	0.254503	0.270726	0.463889	1.01104	0.285712	0.258043	0	0	0	0	0.403494	0.35508	0.279255	0.884317	3.61377	0.616355	1.03485	3.86614	0	0	0.192766	0.422778	0	0.251375	0.193036	mRNA	3.86614	0.427129	2	H	0.999995	[0.99999545391892652, 4.5460810733766085e-06]
XLOC_007610	0	0.093424	0.085333	0	0	0	0	1.38413	0	0	0	0	0	0	0	1.3907	0	0	0	0	0	0	0	0	0	0.114001	0.448286	0	0	0	0	0.095481	0	0	2.04235	0	0	19.2483	0	mRNA	19.2483	0.638514	1	H	0.999999	[0.99999867316792301, 1.3268320769635339e-06]
XLOC_007614	0	0	0	0	0	0	0	0	0	0	0	0	0	0	0	0	3.92571	0	0	0.404392	0	0	0	0	0	0	0	0	0	14.7786	0	0	0	0	0	0	0	0	0	mRNA	14.7786	0.489966	2	H	0.999995	[0.99999545391892652, 4.5460810733766085e-06]
XLOC_007615	0	0.163553	21.2132	0.151819	0	0	0	0	1.44717	0	0	1.46509	0	0.283112	0.50066	0	0	0.071033	0.080294	0	0	3.33156	0	0.115107	0	0	0.078479	0	0	0.086607	0	17.8855	0	1.10693	0.054173	0	0	0	0	mRNA	21.2132	1.23165	3	H	0.999984	[0.99998442403371024, 1.5575966289773148e-05]
XLOC_007642	0	0	0	0	0	0	0	0	0	0	0	0	0	0	0	0	0	0	0	0	0	0	26.2601	0	0	0	0	0	0	0.087761	0	0	0	0	0	0.120397	0	0	0	mRNA	26.2601	0.678673	1	H	0.999999	[0.99999867316792301, 1.3268320769635339e-06]
XLOC_007645	3.21299	0	0	0	0	0	0	0	0	0	0	0	0	0	0	0	0	0	0	0	0	0	0	0	0	0	0.455136	0	0	0	0	0	0	0	0	0	0	0	0	mRNA	3.21299	0.094055	1	H	0.999999	[0.99999867316792301, 1.3268320769635339e-06]
XLOC_007658	4.39509	2.88894	1.40733	0	0	0	0	0	14.1678	0	0	0	9.04041	1.00015	0	0.238913	0	0.055764	0	0	0.049396	0	16.8722	0	0	0	0	0	0.053152	0.067991	0.114155	0	0.153364	0.037782	0	1.2592	0.294119	0	0	mRNA	16.8722	1.33579	4	H	0.999947	[0.99994663442434351, 5.3365575656486138e-05]
XLOC_007664	0	5.84396	0.495263	0	0	0	0.480581	1.48765	0	1.39821	0.101075	5.4643	0	0.026072	0	0	3.98586	0	0	0	0.046355	0.100182	0	0	0	0	0.115635	2.33441	0	0.127612	4.33871	0	0.047975	0	0	0	0	0	0	mRNA	5.84396	0.676765	4	H	0.999947	[0.99994663442434351, 5.3365575656486138e-05]
XLOC_007689	0	0	0	0	29.6426	0	19.6141	0	0	0	5.81053	0	0	0	0	0	0	0	0.618296	0	0	0	0	0	0	0	0	0	0.173786	0	0.746487	0	0	0	0	1.98231	0	0	0	mRNA	29.6426	1.50226	3	H	0.999984	[0.99998442403371024, 1.5575966289773148e-05]
XLOC_007690	0	0	0	0	7.10968	0	0	0	0	0	0	1.13368	0	0	0	0	0	0	0	0	0	0	0	3.14051	0	0.034318	0	0	0	0	0.850142	0	0	0	0	0.163444	0	0.024295	0.037313	mRNA	7.10968	0.320343	2	H	0.999995	[0.99999545391892652, 4.5460810733766085e-06]
XLOC_007718	0	0.122773	0	0	0	0	0	0	1.15023	0	0	0	0	0	13.5297	0	0	0.479896	0	0	0	4.7976	0	0	0	0.074907	0	0	0	0	0	0	0	0	0	16.4107	0	0	0	mRNA	16.4107	0.937585	3	H	0.999984	[0.99998442403371024, 1.5575966289773148e-05]
XLOC_007729	0	0	0	0	0	0	0	0	0	0	0	3.05308	0	0	0	0	0	0	0	0	0	0	0	0	0	0	0	0	0	0	0	0	0	0	0	0	0	0	0	mRNA	3.05308	0.078284	1	H	0.999999	[0.99999867316792301, 1.3268320769635339e-06]
XLOC_007775	0	0.534742	0	0	0	0	0	0.330104	0	0	7.62558	0	0	0	13.3293	0	0	0	0	0	0	1.77839	0	0	0	0	0	0	0	0	0	0	0	0	0.177121	0	0	0	0	mRNA	13.3293	0.60962	2	H	0.999995	[0.99999545391892652, 4.5460810733766085e-06]
XLOC_007779	0.743451	0	0	0	0	0	0	3.4323	0.310066	0	0.249858	0	0	0	10.5942	15.8882	1.10797	0	0	0	0	0	0	0	0.75721	0	0	0.603468	0.904228	5.2576	0	0	14.7846	0	0	3.89486	0	0	0	mRNA	15.8882	1.50072	6	H	0.999374	[0.99937387997406824, 0.00062612002593189777]
XLOC_007781	0	0.277774	0	0	0	0	0	0.057158	0	0	0	0	0	0	0	0	0	0	0	0	0	0	0	0	0	2.79638	0	0	0	0.04903	0	7.33382	6.15648	0	0	0	0	0.019997	0	mRNA	7.33382	0.427965	2	H	0.999995	[0.99999545391892652, 4.5460810733766085e-06]
XLOC_007785	0	3.37398	0	0.130497	0	0	0	0.867836	0	0	6.01425	9.28749	0	0	0	0	0	0.122114	0	0	0	0.350652	0	0	0	0	0	6.08806	0	0	2.12481	0	0	0	0	0	1.0121	12.4481	0	mRNA	12.4481	1.0723	5	H	0.999817	[0.99981717836769579, 0.00018282163230428847]
XLOC_007792	0	0	0	0	0	0	0	0	0	0	0.080062	0	0	0	0	3.55192	0	0	13.8696	0	0	0	0	0	0	0	0	0	0	0	0	0	0	1.23577	0	0	2.31127	0	0	mRNA	13.8696	0.539708	2	H	0.999995	[0.99999545391892652, 4.5460810733766085e-06]
XLOC_007800	0	0	0	0	0	0	4.58918	7.91474	0.342222	0.076296	0.413654	0	0	1.06701	1.58141	0	0	3.06978	0	0	0.379422	0	0	0	0	0.050145	0	5.49492	0	0	0	0	0	0	0	0	0	0	0.054522	mRNA	7.91474	0.64188	4	H	0.999947	[0.99994663442434351, 5.3365575656486138e-05]
XLOC_007801	0	0	0	0	0	0	0	0	10.2611	0.397851	0	0	0	0	1.87418	0	0.341612	0	7.57442	0	0	0	0	0	0	0	0	0	3.19345	0	0	0	0	0	0	0	0	0	0	mRNA	10.2611	0.606221	3	H	0.999984	[0.99998442403371024, 1.5575966289773148e-05]
XLOC_007811	0	0	0	0	0	0	22.9485	0	0	0	0	0	0	0	0	0	0	0	0	0	0	0	0	0	0	0	0	22.6441	0	0	0	0	0	0	0	0	0	0	0	mRNA	22.9485	1.16904	2	H	0.999995	[0.99999545391892652, 4.5460810733766085e-06]
XLOC_007814	0	0.070325	0	0	0	0	0	0	0	0	0	0	0	0	0	0	0	0	0	0	0.162329	0	0.089143	0	4.63196	0	0	0	0	0	0	0	0	0	0	4.1381	0	4.22221	0	mRNA	4.63196	0.341386	3	H	0.999984	[0.99998442403371024, 1.5575966289773148e-05]
XLOC_007815	0	0	0	0	0	0	0	0	0	0	0	0	0	0	0	0	0.124244	0	0	0	0	20.217	0	0	0	0	0	0	0	0	0	0	0	0	0	17.8909	0	0	0	mRNA	20.217	0.98031	2	H	0.999995	[0.99999545391892652, 4.5460810733766085e-06]
XLOC_007850	10.5564	0.253041	0	0	0	0	0	0	1.31705	0.822157	6.89848	0	0	1.58781	0.110657	0	0	18.2432	0.621131	0	0	0	6.30811	0	12.7192	0	0	0	0.10475	0	0	7.62905	0.201496	0	0	13.6947	0.745251	0	0	mRNA	18.2432	2.09776	7	H	0.997858	[0.99785799266923136, 0.0021420073307685311]
XLOC_007853	0	0	0	0	0	0	0	0	0	0	7.03855	0	0	0	0	0	0	0	0	0	0	0	0	0	0	0	0	0	0	0	0	0	0	0	0	0	0	0	0	mRNA	7.03855	0.180476	1	H	0.999999	[0.99999867316792301, 1.3268320769635339e-06]
XLOC_007873	0	0	6.30372	0	0	3.46097	1.78739	0.193652	0	0.33975	0	0.058544	0	0.022626	0	0	0.250049	2.49781	0	0	0	7.60723	0	0	0	0.414695	0	2.34363	4.06898	4.26364	0	0.427477	0.957564	0	0	0	0	0	0	mRNA	7.60723	0.897378	5	H	0.999817	[0.99981717836769579, 0.00018282163230428847]
XLOC_007888	0	0	0	0	0.856147	0	0.086091	0.373097	0.786443	0.561063	0.633731	0	0.285986	0.686569	0	0	0	0	0	0	0	2.26127	0	0	6.39024	0	5.14766	2.29593	0.125098	0	0	0	0.66175	4.31281	0.050047	17.4525	0.049445	0	0	mRNA	17.4525	1.10297	4	H	0.999947	[0.99994663442434351, 5.3365575656486138e-05]
XLOC_007901	0.031583	8.4737	0.188776	0	0	0.319094	0	0	0	0.164452	0.842073	0	0	0	0.180761	0	3.53013	0	0	0	7.06506	2.45479	0.187128	0.055412	1.06445	0	0	1.92913	0	0	1.75876	0	0.023511	13.0669	19.735	0.600559	0	0.012753	0.019586	mRNA	19.735	1.58214	5	H	0.999817	[0.99981717836769579, 0.00018282163230428847]
XLOC_007913	2.48411	0	1.01445	0	0.264047	0	0	2.74246	0.735734	1.78087	0	0	0	0.524327	17.8381	0	0	21.1364	0	0	0	0	0	0	0.770027	0	0.387585	0	0	0	2.42374	0	0	1.18843	0	0	12.2251	10.2922	0.334899	mRNA	21.1364	1.95237	4	H	0.999947	[0.99994663442434351, 5.3365575656486138e-05]
XLOC_007943	0	5.77271	0	0	0	0	0.749425	0	0	0	0.122592	6.13661	0	0	2.74813	0	12.5228	0	0	0	0	7.41201	0	0	0	0	8.69561	0	0	0	0	0	0	0	0	0	0	0	0.581696	mRNA	12.5228	1.14722	5	H	0.999817	[0.99981717836769579, 0.00018282163230428847]
XLOC_007977	0	0	0	0	0	0	0	0	0	0	11.7386	0	0	0	0	0	0	0	0	0	0	0	0	0	0	0	0	0	0	0	0	0	0	0	0	0	0	0	0	mRNA	11.7386	0.30099	1	H	0.999999	[0.99999867316792301, 1.3268320769635339e-06]
XLOC_007981	0	0	0	0	0	0	0	0	0	0	0	0	0	0	0	0	0	0	0	0	0	0	0	0	0	0	10.0339	0	0	0	0	0	0	0	0	0	0	0	0	mRNA	10.0339	0.257279	1	H	0.999999	[0.99999867316792301, 1.3268320769635339e-06]
XLOC_007990	0.170039	0.158959	0	0	0	0	0	0	0	0	0	0	0	0	0.278056	0	0	0	0	0	0	0	0	0	0	0	0	0	0	0.168349	0	0	9.24025	0	0	0	0	0	0	mRNA	9.24025	0.256812	1	H	0.999999	[0.99999867316792301, 1.3268320769635339e-06]
XLOC_008012	0	0	0	0	0	0	0	0	0	0.080477	0	0	0	0	0	8.14606	0	0	0	0	0	0	0	0	0	0	0	0	0	0	0	0	0	0	0	0	0	0	0	mRNA	8.14606	0.210937	1	H	0.999999	[0.99999867316792301, 1.3268320769635339e-06]
XLOC_008016	0.31564	0	0	7.25845	0	0	0	0	0	0	0	0.165202	0	0	0.258075	0	4.58641	0	0	0.261665	1.02166	0	0	0	0	0.090016	0	0	0.2443	0	0	0	0.352449	0	0	0	0	0	0	mRNA	7.25845	0.373176	2	H	0.999995	[0.99999545391892652, 4.5460810733766085e-06]
XLOC_008019	0	0	0	0.13058	0	0	0	0	0	0	0	0	14.9103	2.3133	0	0	0	0	0	7.73422	1.62355	0	0	0	0.682713	0	0	0	0	6.55521	0	0	0	0	0	0	0	0	0	mRNA	14.9103	0.870509	3	H	0.999984	[0.99998442403371024, 1.5575966289773148e-05]
XLOC_008027	0.262041	0	0	0	0	0	0	0	0.127502	0	0	0	0	1.27212	1.60688	0	0	0.53196	0.962099	1.08616	0	2.8514	4.91651	0.114936	11.5491	0.523112	0.117545	2.79171	3.34645	0	0.653383	2.87914	2.53586	0	0.243418	3.55912	1.12229	0.846471	8.61281	mRNA	11.5491	1.34646	5	H	0.999817	[0.99981717836769579, 0.00018282163230428847]
XLOC_008039	0	0	0	0	0	0	0	0	0	0	0	0	0	0	0	0	0	0	0	0	0	0	0	0	0	0	0	0	0	0	0	0	0	5.29497	0	0	0	0	0	mRNA	5.29497	0.135768	1	H	0.999999	[0.99999867316792301, 1.3268320769635339e-06]
XLOC_008040	0	0	0	0	0	0	0	0	0	0	0	0	0	0	0	0	0	0	0	0	0	0	0	0	0	0	18.4703	3.90974	0	0	1.55559	0	0	0	0	0	0	1.60038	0	mRNA	18.4703	0.654768	2	H	0.999995	[0.99999545391892652, 4.5460810733766085e-06]
XLOC_008045	4.07687	0	1.94535	0.208106	0.097716	1.59006	8.55842	1.93754	0	0	0	0	0	1.60081	0	0	0.44675	0	0.440249	0	0	2.32997	0.047363	0	4.27445	0.068392	16.8893	0	0	0.593582	1.2956	0.343688	0	3.76031	0	0	3.00794	0.823095	0	mRNA	16.8893	1.39322	6	H	0.999374	[0.99937387997406824, 0.00062612002593189777]
XLOC_008049	0	0	0	0	0	0	0	0	0	0	0	0	0	0	0	0	0	0	0	0	3.37486	0	0	0	0	0	0	0.133298	0	0	0	0	0	0	2.90567	0	0	0	0	mRNA	3.37486	0.164457	1	H	0.999999	[0.99999867316792301, 1.3268320769635339e-06]
XLOC_008054	2.29381	9.64957	0.839416	0.142179	0.13352	5.69033	0	1.89105	0	0	0	0	0	0	0	0	0	0	0	0	1.41421	0	1.22964	0	0	0	0	0	0	0	0	0	0.487869	0	0.101467	0.333807	12.8315	0.529265	0	mRNA	12.8315	0.963272	3	H	0.999984	[0.99998442403371024, 1.5575966289773148e-05]
XLOC_008085	0	0	0.138414	21.0999	0	0	0	0	0	0	0	0	0	0	0	0	0	0	0	0.134381	0	0	0	0	0	0	0	0	0	0	0	0	0	0	0	0	0	0	0	mRNA	21.0999	0.548018	1	H	0.999999	[0.99999867316792301, 1.3268320769635339e-06]
XLOC_008099	0	2.46656	0	0	0	0	0.096923	0	0.088539	0	0	0	0	0.110422	0	0	0	0	0	0	1.50517	0	0	0	0	0	0	0	3.73218	0	0.226859	0	0	4.60517	0.056344	0	0	0.036737	0	mRNA	4.60517	0.331408	2	H	0.999995	[0.99999545391892652, 4.5460810733766085e-06]
XLOC_008118	0	0	0	10.5374	0	0	0	0	0	0	0.108208	0	0.976632	0	0	0	0	0	0	0	1.2903	0	0	0	0	0	0	0	0	0	0	0	0	0	0	0	0	0	0	mRNA	10.5374	0.33109	1	H	0.999999	[0.99999867316792301, 1.3268320769635339e-06]
XLOC_008120	0	0	0	0	14.9717	24.4364	0.416416	0	0	0	0	0	0	0	0	0	0.291275	0	0	0	0	0	0	0	0	0	0	0	0	0	0	0	0	0	0	3.45099	0	11.68	0	mRNA	24.4364	1.41658	4	H	0.999947	[0.99994663442434351, 5.3365575656486138e-05]
XLOC_008125	0	0.105732	0	0	0.645182	0	0	0	0	0	4.87806	0	0	0	4.53125	0	0	0	2.1801	0	0	0	0	0.545693	0	0	0	0	0	0	1.31605	0.108059	0	0	0	0	0	1.3244	0	mRNA	4.87806	0.400885	2	H	0.999995	[0.99999545391892652, 4.5460810733766085e-06]
XLOC_008134	5.82464	0	0	0	0	0	0	0	0	0	0	0	0	0	0	0	0	0	0	0	0	0	0	0	2.08286	0	0	0	0	0	0	0	0	0	0	0	0	0	0	mRNA	5.82464	0.202756	1	H	0.999999	[0.99999867316792301, 1.3268320769635339e-06]
XLOC_008147	0	0	0	0	0	0	0	2.43615	0	0	0	4.10325	0	0	0	0	0	0	0	0	0	0	0	0	0	0	0	0	0	0	0	0	0	0	0	0	0	0	0	mRNA	4.10325	0.167677	1	H	0.999999	[0.99999867316792301, 1.3268320769635339e-06]
XLOC_008151	0	0.045443	0.041507	0	0	0	0	0	0	0	0.076238	0	0	0	0	0	0.724439	0	0	11.5251	0	0	0	0	0	0	0	0	0	0	0	0	0	0	0	10.2007	0	0	0	mRNA	11.5251	0.579831	2	H	0.999995	[0.99999545391892652, 4.5460810733766085e-06]
XLOC_008157	0	0	0	0	0	0	3.62675	0.196468	0.165652	0	0	0	0.120477	14.3926	0.278357	0	0	0	0	0	0	0	0	0	0	0	0	0	0	0	0	0	0	0	0	0	0	25.8439	0	mRNA	25.8439	1.14421	3	H	0.999984	[0.99998442403371024, 1.5575966289773148e-05]
XLOC_008175	0	0	0	0	0	0	0	0.478071	0	0	0	8.09353	0	0	0	0	0	0	0	0	0	0.214629	0	0	0	0	0	0	0	0	0	0	0	0	0	0	0	0	0	mRNA	8.09353	0.225288	1	H	0.999999	[0.99999867316792301, 1.3268320769635339e-06]
XLOC_008176	0	0	0	0	0	0	0	0	2.64703	4.34688	0	0.729185	0	0	0	0	0	0	0	0	0	0	0	0	0	0	0	0	0.462136	0	0	3.89823	0	0	0	0	0	0	0	mRNA	4.34688	0.309832	2	H	0.999995	[0.99999545391892652, 4.5460810733766085e-06]
XLOC_008204	0	0	0.345057	0.701344	0	0	0.107623	0	0	0	0	0	0	0.61306	2.02374	1.09834	0	0	0.046366	0	0	3.61205	0	0	0	0.028811	0	0	0	0	0	0	0	0	0	6.10617	1.60711	0	2.03619	mRNA	6.10617	0.469894	2	H	0.999995	[0.99999545391892652, 4.5460810733766085e-06]
XLOC_008216	0	0	0	0	0	0	0	0	0	0	0	0	0	0	0	0	0	12.4389	0	0	0	0	0	0	0	0	0	0	0	0	2.47801	0	0	0	0	0	3.2709	0	0	mRNA	12.4389	0.466355	2	H	0.999995	[0.99999545391892652, 4.5460810733766085e-06]
XLOC_008229	0	0	0	0	0.291814	0.150745	0	0	0	0	0	0	0	0	0	0	0	0	3.50597	0	0	0	0	0.994739	0	0	0	0	0	0	0	0	0	0	0	0	0.073031	0	0.148046	mRNA	3.50597	0.132419	1	H	0.999999	[0.99999867316792301, 1.3268320769635339e-06]
XLOC_008258	0	0.022732	0	0.042202	0	0.092128	0.259041	0.36485	0.118317	0	0	0	0	0.078698	0	0	0.181194	0	0.02232	0	0.384788	0	0.777994	0.042662	0.047281	0.041608	0.392675	0.915341	0.01882	6.7409	0.222314	0.185859	1.3576	0.120404	0	0.313758	0.223165	0.049093	0	mRNA	6.7409	0.333737	1	H	0.999999	[0.99999867316792301, 1.3268320769635339e-06]
XLOC_008261	0.41216	1.02748	0	0	0	1.47482	0.731788	0	0	0.953824	0	0	4.95909	10.6159	0	0.477964	0.614245	0	2.39601	0.227787	0	0	0.976812	1.20521	25.3781	0	0	0.292736	0	0	0	0.525049	14.0113	0	0.340328	0.093301	0	0	0	mRNA	25.3781	1.71061	4	H	0.999947	[0.99994663442434351, 5.3365575656486138e-05]
XLOC_008270	8.5472	0	0	0	0	0	0	0	0	0	0	0	0	0	0	0	0	0	0	0	0	0	0	0	0	0	0	0	0	0	0	0	0	0	0	0	0	0	0	mRNA	8.5472	0.219159	1	H	0.999999	[0.99999867316792301, 1.3268320769635339e-06]
XLOC_008271	4.70656	5.10076	0	0	0	0	0	0	3.32368	0	0	0	0.147395	0	0	0	1.64493	1.11612	0	0	0	0.032373	0	0	0.701889	0	0	2.01161	0	0.041237	0	0.079589	0.031006	0.068746	0	0	0.178386	0.100909	14.439	mRNA	14.439	0.864723	4	H	0.999947	[0.99994663442434351, 5.3365575656486138e-05]
XLOC_008272	0.089195	0	0.076162	0	0	0	0	0	1.4756	0	6.29505	0	0	3.24758	0	0	0	3.98357	3.52046	1.62673	0	0	0	0	0	0	0	0.126701	0	0.441543	0	0	1.39435	0	0	3.27098	0.109146	0	0	mRNA	6.29505	0.657873	5	H	0.999817	[0.99981717836769579, 0.00018282163230428847]
XLOC_008274	0	0	0	0	0	0	2.3224	6.37428	4.80875	0	3.64704	0	1.33723	9.58382	0	0	0	3.18645	0	0	0	0	0	0.127495	0	0	0	0	0	0	0	0	0	0	0.090005	0	0	0	0	mRNA	9.58382	0.807115	5	H	0.999817	[0.99981717836769579, 0.00018282163230428847]
XLOC_008275	0	0	0	0	0	0	0	0	0	0	0	0	0	0	0	0	0	3.2405	0	0	0	0	0	0	0	0	0	0	0	0	0	0	0	0	0	0	0	0	0	mRNA	3.2405	0.08309	1	H	0.999999	[0.99999867316792301, 1.3268320769635339e-06]
XLOC_008324	0	0	0	4.75165	0	0	1.54409	1.67292	3.60468	0	0	0	0	0	0	0.980503	0	0	0	0	1.50593	0	0	0	0	0	4.04558	0.114385	0	0	2.27555	0	0	0	0	0.656228	0	0	0	mRNA	4.75165	0.542347	3	H	0.999984	[0.99998442403371024, 1.5575966289773148e-05]
XLOC_008325	0.103507	14.7079	0.088382	0.08982	5.82016	0.06536	0.330796	0	0.100727	12.7553	4.13957	0.216696	0.073258	0.334993	0.08463	0	0.077128	1.0086	1.14009	0.429035	0.074451	0	1.43097	0	0	1.18075	0.185721	2.72007	0	0.102478	2.925	0.197785	0.077052	7.63087	2.75632	0.492051	0.189988	0.167179	0.449331	mRNA	14.7079	1.59349	5	H	0.999817	[0.99981717836769579, 0.00018282163230428847]
XLOC_008327	0.636213	0	0	0	0	0	0	0	0	0	1.69629	0	0	0	0	0	0	0	0	0	0	0	0	0	11.1336	0	0	0	0	0	0	0	0	0	0	0	0	0	0	mRNA	11.1336	0.345285	1	H	0.999999	[0.99999867316792301, 1.3268320769635339e-06]
XLOC_008345	0.697228	0	13.3953	0	0	0	0.371377	0	7.6332	0	0	0	0	0	0	0	0	0	0	0	0	8.53526	0	14.0676	0	0	0	4.58064	0	0	1.88337	0	0.908293	0.095899	0	0	16.8503	0	0	mRNA	16.8503	1.76971	6	H	0.999374	[0.99937387997406824, 0.00062612002593189777]
XLOC_008348	0.257469	0	0	0	0	0	0.274281	0	0	0	0	0	0	0	0	0	0	0	0	0	0	0	0	0	0	0	0	0	0	0	6.20584	0	0	0	0	0	0	0	0	mRNA	6.20584	0.172759	1	H	0.999999	[0.99999867316792301, 1.3268320769635339e-06]
XLOC_008361	0	0	0	0	0	0	0	0	0	23.0086	0	0	0	0	0	0	0	0	0	0	0	0	0	0	0	0	0	0	0	0	13.8074	0	0.124915	0	0	0	0	0	0	mRNA	23.0086	0.947204	2	H	0.999995	[0.99999545391892652, 4.5460810733766085e-06]
XLOC_008408	0	0	2.18048	0	0	0	0	0	0	0	0	19.0601	0	0	0	0	5.1294	0	0	0	0	0	0	0	0	0	0	0	0	0	10.4276	0	0	0	0	0	0	0	0.068854	mRNA	19.0601	0.945293	3	H	0.999984	[0.99998442403371024, 1.5575966289773148e-05]
XLOC_008416	0	1.03162	0	0.095761	0	0	0	3.0568	0	0	0	0	0	0	0.902268	0	0	0	0	0	0	0	0	0	0	0.062942	0	0	0	0	0	0	0	0	0	2.77285	0	0	0	mRNA	3.0568	0.203134	1	H	0.999999	[0.99999867316792301, 1.3268320769635339e-06]
XLOC_008419	0	13.2286	0	0	0	7.69835	0	0	6.35572	0	0.170719	0	10.9398	0	0	0	0	0	0	0	1.7225	0	0	0	0	13.9072	0	0.154623	0	0	4.34263	0	0	0	0	11.3841	0	0	0	mRNA	13.9072	1.79242	7	H	0.997858	[0.99785799266923136, 0.0021420073307685311]
XLOC_008427	0	0	1.1738	0	0	0	0	0.099163	0	0	0	0	0	0.034758	0	0	0	0	0	0	0	0	0	0	0.167058	0.049004	0.231239	0	0	0	0	0	0	3.54519	0	0	0	0	0	mRNA	3.54519	0.135903	1	H	0.999999	[0.99999867316792301, 1.3268320769635339e-06]
XLOC_008443	0	0.131261	0.299732	0	0	0.044331	0	0	0	0	0	0	0	0	0	0.06106	0	0.057008	0	0	0	0	0	0	0	0	0	0.049863	0	0	0	0	0.052261	0	0	0.143032	0	0	10.7103	mRNA	10.7103	0.296125	1	H	0.999999	[0.99999867316792301, 1.3268320769635339e-06]
XLOC_008452	0	0	0	0	0	0	0	0	0	0	0	0	0.616233	0	0	0	0	0	0	0	0	0	0	0	0	0	0	14.2231	18.195	0	0	0	0	0	0	0	0	0	0	mRNA	18.195	0.847035	2	H	0.999995	[0.99999545391892652, 4.5460810733766085e-06]
XLOC_008462	0	0	0	4.25909	0	0	0	0	0	0	0	0	0	0	0	0	0	0	0	0	0	0	0	0	0.066273	0	0	0	0	0	0	0	0	0	0	0	0	0	0	mRNA	4.25909	0.110907	1	H	0.999999	[0.99999867316792301, 1.3268320769635339e-06]
XLOC_008466	0	0	0	0.069298	9.63152	0	0	0	0	0.069303	6.38753	0	0.678241	0	0	0	0	0.389078	0	21.5156	0.861607	2.60691	0	0	0	0.227742	4.51357	3.57328	0	0	12.3454	0	1.18894	1.40594	0.049455	1.46428	0	0	4.70478	mRNA	21.5156	1.83801	7	H	0.997858	[0.99785799266923136, 0.0021420073307685311]
XLOC_008508	0.261866	0	0	11.4984	0	0	0.055793	0	0	4.77236	0	10.1971	0.037068	8.3692	0	0	13.5031	0.212642	0	0	0.075343	0	0	2.22828	0	0	0	0.520772	1.94573	0.051853	0.17412	0	0	5.9646	0	6.18875	0	0.021148	0	mRNA	13.5031	1.69431	7	H	0.997858	[0.99785799266923136, 0.0021420073307685311]
XLOC_008517	0	0	0	0	0	0	0	0	0.667711	0	0.215222	6.17675	0.291372	0	2.4684	15.1577	0.102255	0	0	0	1.13511	0	0	0	0	0.039135	0	0	0	1.42656	4.5052	0.065555	0	0	1.5297	0	0	0	0	mRNA	15.1577	0.866171	3	H	0.999984	[0.99998442403371024, 1.5575966289773148e-05]
XLOC_008555	0	0.113888	0.052012	0	22.8342	0	0	0	0.118555	0.052862	0.047767	0	0.043112	0	0.049804	0	0.090779	0	0.055911	0	0.043814	0	0	0.053435	0	0	0	0	0	0.060308	0	0	0	0	0.037723	0.082734	0	0.024596	0	mRNA	22.8342	0.609268	1	H	0.999999	[0.99999867316792301, 1.3268320769635339e-06]
XLOC_008561	0	0	11.8161	0	0	0	0	0	0	7.37405	0	0	0	6.18759	0	0	0	0	0	0	0	0	0	0	0	0	0	0	0	0	0	0	0	0	0	0	0	0	4.36618	mRNA	11.8161	0.762666	4	H	0.999947	[0.99994663442434351, 5.3365575656486138e-05]
XLOC_008578	0	0	0	0	0	0	0	0	0	0	7.09593	0	0	0	7.76847	0	0	0	0	0	0	0	0	0	0	0	0	0	0	0	0	0	0	0	0	0	0	0	0	mRNA	7.76847	0.381138	2	H	0.999995	[0.99999545391892652, 4.5460810733766085e-06]
XLOC_008593	0	0	2.30535	0	0.789807	0	0	0	0	0	8.30585	0	0	0	0	8.79062	0	0	0	2.6399	0	0	0	0	0	0	0	0	0	0	0	0	0	0	0	0	0	0	0	mRNA	8.79062	0.585424	2	H	0.999995	[0.99999545391892652, 4.5460810733766085e-06]
XLOC_008611	0.300476	2.20036	0	2.43362	0	0	0	0.231202	0	0.04346	0.078543	2.14929	1.70132	0.850911	2.45676	0	0	1.34197	0	8.96738	0	0	0.257155	4.92033	0	0.028564	4.17835	0	1.58918	0.099163	2.16441	0	0.223678	0	0.031014	3.09488	0	0	0.062114	mRNA	8.96738	1.01036	4	H	0.999947	[0.99994663442434351, 5.3365575656486138e-05]
XLOC_008618	0	0.705159	0	0	0	5.71578	0	0	0	0	0.507014	0.338396	0	0	7.92954	0	0.160593	0	2.07712	0	0	2.76393	0	0	0	2.51996	0	8.41887	0	0	0.089563	0	3.8504	3.55716	0	0	2.83502	21.5817	13.499	mRNA	21.5817	1.9628	7	H	0.997858	[0.99785799266923136, 0.0021420073307685311]
XLOC_008624	4.07067	0	0	0.090575	0	1.25228	0	14.9381	0.203147	15.4893	0	1.42035	0	2.7869	0	0	10.3443	1.18659	0	0	6.60672	0.081126	0.288598	0	4.66788	0.119066	0	0.148266	0	0	0	0	0	17.6295	0	0	0	0.042146	0	mRNA	17.6295	2.08629	7	H	0.997858	[0.99785799266923136, 0.0021420073307685311]
XLOC_008630	0	0	1.07577	3.82647	0	1.11377	0	0	2.08426	0	6.52057	0	0.802516	2.29358	0	1.53406	0	0	0	13.2642	0	1.76262	0	0	0	0	0.113028	0	0.195023	0	8.58649	8.30556	3.84522	1.03972	21.222	0.427797	1.31042	0.101744	0	mRNA	21.222	2.03654	7	H	0.997858	[0.99785799266923136, 0.0021420073307685311]
XLOC_008637	1.70468	0	0	0	0	0	0	0	0	0	0.111399	0	0	0	0	0	0	3.34526	0	1.05989	0	0	0.056112	0	0	0	0	0	0	0	0	0	0	0	0	0	0	0	0	mRNA	3.34526	0.160958	1	H	0.999999	[0.99999867316792301, 1.3268320769635339e-06]
XLOC_008646	0	0	0	0	0	0	0	0	0	0	0	0	0	0	0	0	0	0	0	0	0	0	0	0	0	1.11027	0	0	0	0	0	4.40479	0	0	0	0	0	0	3.36739	mRNA	4.40479	0.227755	2	H	0.999995	[0.99999545391892652, 4.5460810733766085e-06]
XLOC_008649	0	0	0	0	0	0	0	3.64462	0	0	0	0	0	0	0	0	0.084036	0	0	0.186984	0	0	0	0	0	0	18.819	3.28409	0	0	0	0.10775	0.083953	0	0	19.5301	0	0.591994	0	mRNA	19.5301	1.18802	4	H	0.999947	[0.99994663442434351, 5.3365575656486138e-05]
XLOC_008704	0.071861	0.268714	0	0.997742	0	4.1747	0	0	0	0	0	0.526554	2.03442	0.552361	0	0	0	0	0	3.57435	0	0.055854	13.7099	0	0	0	0	3.47065	0.055619	0	5.07679	1.99107	0	10.1608	1.11257	0	4.52863	0	1.24781	mRNA	13.7099	1.37462	7	H	0.997858	[0.99785799266923136, 0.0021420073307685311]
XLOC_008707	0	0	0	0	0	0	0	0	0	0	0	0	0	0	0	0	0	0	0	0	0	0	0	0	0	0	0	0	0	0	0	4.84305	0	0	0	0	0	0	0	mRNA	4.84305	0.124181	1	H	0.999999	[0.99999867316792301, 1.3268320769635339e-06]
XLOC_008720	0	0	4.90556	0	0	0	0	0	0	0	0	0	0	0	1.26465	0	0	0	0	0	0	0	0	0	0	0	0	0	0.513064	0	0	0	0	0	0	0	0	5.53177	0	mRNA	5.53177	0.313206	2	H	0.999995	[0.99999545391892652, 4.5460810733766085e-06]
XLOC_008722	0	0	0.133643	4.34615	0.063773	0.049416	0.083366	0	0.076155	0	0	0	1.88315	0	0	1.97382	0	0	0	0	0.056289	0	0	0.034325	0.050721	0.08927	0	0.166744	0	0	0	0.074768	3.72831	0	3.05318	8.07804	0.04788	0.505582	0	mRNA	8.07804	0.628066	4	H	0.999947	[0.99994663442434351, 5.3365575656486138e-05]
XLOC_008723	0	0	0	0	0.105716	15.3183	0	0	0	0	0	0	1.3313	0	0	0	4.20492	0	0	0	0	0	0	0	0	0	0	0	0	0	0	0	3.71789	0	0	1.62981	4.00821	0	0	mRNA	15.3183	0.777336	4	H	0.999947	[0.99994663442434351, 5.3365575656486138e-05]
XLOC_008728	0	0	0	0	0	0	0	0	0	0	0	0	0	0	21.5236	0	0	0	0	0	0.236687	9.71889	0.649884	0	0	0.938426	0	0	0	0	0	0	0	0	0	0	0	0	0	mRNA	21.5236	0.847886	2	H	0.999995	[0.99999545391892652, 4.5460810733766085e-06]
XLOC_008729	0	0	0	0	0	0	0	0	0	0	0	1.33726	0	4.26377	0	0	0.118992	0	0	0	0	0	0	0	2.17351	0	0	0	0	0	0	0	0	0	5.53801	0	0	0	0	mRNA	5.53801	0.344398	2	H	0.999995	[0.99999545391892652, 4.5460810733766085e-06]
XLOC_008737	0	0	6.42549	0	0	0	0	0	0	0.362804	0	0	0	0.21141	0.341815	1.49987	6.07461	0	0	0	0	3.73677	0	0	0	0	0	0	0	0	0	0	0	0.287507	0	0	6.04291	0	0	mRNA	6.42549	0.640595	4	H	0.999947	[0.99994663442434351, 5.3365575656486138e-05]
XLOC_008745	0.099473	8.46221	0	0	8.59266	0	0	0	0.871217	0	0.15601	0	0	0	0.081331	2.76851	0.074123	0	0	12.7817	0.572396	0	0.707247	0	10.9603	0.056736	16.7774	0.07065	0	0	0	18.1524	17.0312	1.36819	0	10.2682	0	0.160664	0.123377	mRNA	18.1524	2.824	8	H	0.992699	[0.99269883209900722, 0.0073011679009927707]
XLOC_008770	0	0	0	0	0	0	0	0	0	0	0	0	0	0	0	0.986818	0.34813	0	0	0	0	0	0	0	0	0	0	0	0	0	0	0	0	0	0	0	0	0	3.97346	mRNA	3.97346	0.136113	1	H	0.999999	[0.99999867316792301, 1.3268320769635339e-06]
XLOC_008833	0	0.097446	0	0	0	0	0	0	0	0	0	0	0	0	0	0	0	0	0	0	0	4.37503	0	0	0	0	0	0	0	0	0	0	0	0	3.67954	0	0	7.32366	0	mRNA	7.32366	0.396812	3	H	0.999984	[0.99998442403371024, 1.5575966289773148e-05]
XLOC_008861	0	0.545199	0.165994	0	0	0.245511	0	0	0.37836	0.168706	0	0.203493	24.766	0.235936	0	0	0	0	4.99626	0.322315	0.139829	0.151098	0	0	0.125999	0.11088	0	0.138072	0	0	0.161575	0	0	0.213908	0.12039	0.13202	0	0.078496	0	mRNA	24.766	0.856411	2	H	0.999995	[0.99999545391892652, 4.5460810733766085e-06]
XLOC_008866	5.8266	4.91738	9.25942	0	0	3.52596	0.086209	0	0.315008	3.93283	0	0.08471	0	0.163693	0	1.61883	0	0	0	0	0	0	4.15547	0	0.052451	6.55434	0	2.87384	0	0	5.44811	0	0	0.934982	0	0	0	0.359442	0	mRNA	9.25942	1.28485	8	H	0.992699	[0.99269883209900722, 0.0073011679009927707]
XLOC_008889	3.16954	0	0	0	0.105426	0	1.58489	0	0	1.17884	0.202898	0.20313	0	0	0	0	0	0	0	0	8.23524	0	0	0	0	0	0	0	0	0	0	8.65216	0.048152	0	0	0	16.4638	0.835803	4.69339	mRNA	16.4638	1.16342	5	H	0.999817	[0.99981717836769579, 0.00018282163230428847]
XLOC_008907	0	0	0	0	0	6.31829	0	0	0	0.075837	0	0	0	1.23735	0	0	1.23723	0	0	0	0	0.577336	0	0	0	0	0	0	0	0	0	0	0.032526	0	0	0	9.49039	5.50461	0	mRNA	9.49039	0.627527	3	H	0.999984	[0.99998442403371024, 1.5575966289773148e-05]
XLOC_008908	1.70034	0.81416	0	0	0	7.22781	0	3.06342	1.13003	0	3.41475	1.30235	9.86232	0	0.033908	0.03607	0.587155	0	0.228399	0	0	18.7924	0	0.01819	0.806387	0	0	6.42124	0	0	2.03368	0	1.60535	0	0	0	0.050748	0	5.34953	mRNA	18.7924	1.65329	7	H	0.997858	[0.99785799266923136, 0.0021420073307685311]
XLOC_008914	0	3.12377	0	0	9.87521	0	0	1.06872	0	0	0	0	3.84666	0	4.93751	0.105045	0	0	0	26.8666	0	13.5804	1.90826	0	0	0	0	0	0	0	0.033461	0	5.66419	0	0	0.300746	0	0	0	mRNA	26.8666	1.82848	7	H	0.997858	[0.99785799266923136, 0.0021420073307685311]
XLOC_008918	0	0	0	0	0	0	0	0	0	0	0	0	0	17.518	0	0	0	0	0	0	0	0	0	0	0	0.420038	0	0	0	0	0	0	0	0	0	0	0	0	0	mRNA	17.518	0.45995	1	H	0.999999	[0.99999867316792301, 1.3268320769635339e-06]
XLOC_008928	0	0	0	0	2.47478	0	0	0	0	0.273489	0	0	0	0	0	0	0	0	0	0	0	0	0.497921	0	0	0	0	0	0	0	0	0.027372	0	0	0	0	0	0	6.11184	mRNA	6.11184	0.240652	1	H	0.999999	[0.99999867316792301, 1.3268320769635339e-06]
XLOC_008944	0	0	0	0	0	0	0	0	0	0	0	0	0	0	0	0	0	0	0	0	9.80926	15.5684	0	13.0849	0	0	0	0	0	0	0	0	0	0	0	0	11.7337	0	0	mRNA	15.5684	1.28708	4	H	0.999947	[0.99994663442434351, 5.3365575656486138e-05]
XLOC_008947	0	0	0.138414	0	10.9642	0	0.086342	0.093546	0	0.070338	1.01693	0	1.14728	0	0	0	0	0	0	0	0	0	0	0	0	0	5.52625	0	0	0	0	0	0	9.98855	0	0	0	0	0.050264	mRNA	10.9642	0.745696	3	H	0.999984	[0.99998442403371024, 1.5575966289773148e-05]
XLOC_008976	0	0.329425	0	7.2953	0	0	0	0	0	0	0	0	0	0	7.203	0	0	0.163512	0	3.96459	0	0	0	0	0	9.90599	0	0	0.311704	0	0	0	0	11.6878	0	0	0	0	0	mRNA	11.6878	1.04773	5	H	0.999817	[0.99981717836769579, 0.00018282163230428847]
XLOC_008987	7.48291	0	5.94885	0	0	0	0	0	12.1785	0.111964	3.54101	0	2.83068	0	0	0	9.90208	0	1.65791	0	0.278398	0	0	0	0	0	0	0.274899	0	0	0.965079	0	0	0	0	0	0	0.52095	0	mRNA	12.1785	1.17162	5	H	0.999817	[0.99981717836769579, 0.00018282163230428847]
XLOC_008989	0	0	0	0	0	0	0.731681	0	0	0	0	0	0	0	0	0	0	22.1696	14.3424	0	0	0	0	0	0	2.74225	0	0.121955	0	0	0	0	0	0	0	0	0	0	0	mRNA	22.1696	1.02841	2	H	0.999995	[0.99999545391892652, 4.5460810733766085e-06]
XLOC_008998	0	0	0	0	0	0	0	0	0	0.189892	0	20.3852	0	0	0.178907	0	0.163049	0	0.602538	0	0	0	0	0	0	0	0	0	0	0	0	4.80835	0	0	0	0	11.7813	0	0	mRNA	20.3852	0.977158	3	H	0.999984	[0.99998442403371024, 1.5575966289773148e-05]
XLOC_009027	0	5.67135	0	3.78224	0	0	0	0	0.401226	0	0	0	3.71013	2.57343	1.34842	7.68412	0	0	0	0	0	0	0	0	0	0	5.54836	0.543833	0	0	0	4.67074	0	0	0	0	0.180185	0.142697	0	mRNA	7.68412	0.92966	6	H	0.999374	[0.99937387997406824, 0.00062612002593189777]
XLOC_009122	0	7.70077	0	0	0	0	0	0	0	0	2.57571	0	0	0	0	0	0	0	0	0	0	0	0	0	0	0	0	0	0	0	0	0.498121	0	0	0	0	0	0	0	mRNA	7.70077	0.276272	1	H	0.999999	[0.99999867316792301, 1.3268320769635339e-06]
XLOC_009123	0	0	0.090862	4.47851	0	0	0	2.02648	1.03554	0.692597	18.1911	0	2.41003	8.22235	7.96087	0	0	0	0	0	0.07654	0	0.084064	0.676771	1.00005	0	0	0	1.97664	0	1.28242	0	0	0	0	0	8.30104	0	0	mRNA	18.1911	1.50015	5	H	0.999817	[0.99981717836769579, 0.00018282163230428847]
XLOC_009127	0	0	0	0	0	0	0	0	0	0	0	0	0	0	0.131365	5.31005	0	6.52325	0	0	0	0	0	0.140943	0	0	0	0	0	0	8.14576	0	0	0	0	0	0	0	0	mRNA	8.14576	0.519266	3	H	0.999984	[0.99998442403371024, 1.5575966289773148e-05]
XLOC_009149	15.0786	0	0	0	0	0	0	0	0	0	0	0	0	0	0	0	0	0	0	0	0	0	0	0	0	0	0	0	0	0	0	0	0	0	0	0	0	0	0	mRNA	15.0786	0.38663	1	H	0.999999	[0.99999867316792301, 1.3268320769635339e-06]
XLOC_009154	0.693898	22.0553	0	0.04301	0	0.031298	24.2883	0	0.192933	11.5706	0	0.051882	9.36626	1.90488	7.13238	0.086216	0.258531	0.523216	0.045494	23.0918	0	0	0.019578	0	0	0.53713	0	0	0.038362	0	2.80127	0	0	7.25354	0.030695	0.06732	16.3756	0	0	mRNA	24.2883	3.29383	8	H	0.992699	[0.99269883209900722, 0.0073011679009927707]
XLOC_009164	0.445301	10.5737	0	4.17334	0.217732	0	0	4.42004	0	7.72891	18.5075	1.86452	0.063033	0	0	0	1.65909	0	0	0	0	0	0.386964	0	0	0	0.719101	0.12651	0	6.61315	0	0	8.95016	0	0	0	0	0.035961	0	mRNA	18.5075	1.70474	7	H	0.997858	[0.99785799266923136, 0.0021420073307685311]
XLOC_009166	0	0.679685	0.047755	0	0	18.5056	2.6215	0	3.37441	0	1.84202	0.351261	0.039584	0	12.6666	0	0	0	0	0	0	0	24.0353	0	0	0	0	6.59394	0	0	0	7.42741	0	0	0.069271	0	0	0	0	mRNA	24.0353	2.00652	6	H	0.999374	[0.99937387997406824, 0.00062612002593189777]
XLOC_009206	0	0	0	0	0	0	0	0	0	0	0	0	0	0	0	0	0	0	0	0	0	0	0	0	0	0	0	0	0	0	3.65651	0	0	0	0	0	0	0	0	mRNA	3.65651	0.093757	1	H	0.999999	[0.99999867316792301, 1.3268320769635339e-06]
XLOC_009229	0	0	0	0	0.266855	0	0	0.566922	0	0	0	0	0	0.927328	0	0	0	0	0	0.135732	0	0	0	0.287261	0	11.2064	0	0	0	0	0	0	0	0	0	0	0	0	0	mRNA	11.2064	0.343347	1	H	0.999999	[0.99999867316792301, 1.3268320769635339e-06]
XLOC_009289	0	0	0	0	0	0	0	1.55863	0	0	0	3.02911	0	0	0	0	0	0	0.059026	0	0	0	0	0	0	0	0	14.8438	0	0	0	0	0	0	0	0	0	0	0	mRNA	14.8438	0.499757	2	H	0.999995	[0.99999545391892652, 4.5460810733766085e-06]
XLOC_009314	0	0	0	0	0	0	0	0	0	0	0	7.90948	0	0	0	0	0	0	0	0	0	0	0	0	0	0	0	0.0801	0	0	0	0	0	0	0	0	0	0	0	mRNA	7.90948	0.204861	1	H	0.999999	[0.99999867316792301, 1.3268320769635339e-06]
XLOC_009323	0	0	0	2.54379	0	0	0	0	1.2082	0	0	0	0	0	5.63951	0	0	0	0	0	0.223255	0	0	0	0	0	0	0	0	0	0	0.098849	0	0	0	0	0	0	0	mRNA	5.63951	0.249067	1	H	0.999999	[0.99999867316792301, 1.3268320769635339e-06]
XLOC_009327	0	0	15.6026	0	0	15.3845	0	0	0	0	0	0	0	0	0	0	0	0	0	0.064735	0	0.060694	0	0	0	0	0	0	0	0	3.56964	0	0	0	28.0966	0.053031	0	0	0	mRNA	28.0966	1.61107	4	H	0.999947	[0.99994663442434351, 5.3365575656486138e-05]
XLOC_009329	0	0.076944	0	0	0	0	2.98118	0	1.04127	2.42858	4.64717	0	19.3403	1.13213	2.08619	3.79407	0.061332	0	0.831041	0	0	1.27947	0	17.401	2.40061	0.093892	0	0.233835	0.063704	1.79277	0	7.54928	0.428894	0	0	0	3.07189	0	1.68443	mRNA	19.3403	1.90821	6	H	0.999374	[0.99937387997406824, 0.00062612002593189777]
XLOC_009355	0	0	0	0	10.6752	0	0	0	3.81244	0	1.34406	0	0	0	0	0	0	0	0	0	0	0	0	0	0.158699	0	0	0	0	0	0	0	0	0	0	0	0	0	0	mRNA	10.6752	0.41001	2	H	0.999995	[0.99999545391892652, 4.5460810733766085e-06]
XLOC_009359	0	0.395192	0	0	5.05265	0	12.1592	0	0	0.122288	14.2546	0	0	0	0.115214	21.8153	0	0	0	0	4.86511	0	0	0	0	0	0	4.70389	0.218127	0	0	21.5409	0	0	0	0	0	1.19487	0	mRNA	21.8153	2.21634	7	H	0.997858	[0.99785799266923136, 0.0021420073307685311]
XLOC_009369	0	0.252029	0	0	0	0	0	0	0	0	0.105706	0	0.095405	0.054533	0	0	0	0	0.12373	0.111747	0.096958	0	0.053245	0	0	0	0	0	0	0	0	0	0	8.00956	0	0	0	0	0	mRNA	8.00956	0.22828	1	H	0.999999	[0.99999867316792301, 1.3268320769635339e-06]
XLOC_009411	0	0	0	0	0	0	9.25477	0	0	9.10229	0	0	0	0	5.89039	0	0	0	0	0.087828	0	0	0	0	2.88403	0	0	1.65544	0	0	0	0	0	0	0	0	0	0	0	mRNA	9.25477	0.740378	3	H	0.999984	[0.99998442403371024, 1.5575966289773148e-05]
XLOC_009440	0	0	0	0	0	0	0	0	12.4936	0	0	0	0	0	0.461405	0	0	0	0	0	0	0	0	0	0	0	0	0	0	0	0.234518	0	0	0	0	0	0	0	0	mRNA	12.4936	0.338194	1	H	0.999999	[0.99999867316792301, 1.3268320769635339e-06]
XLOC_009463	0	0	0	0	0	0	0	0	0	0	0	0	0	0	0	0	0.052959	0	0	0	0	0	0	0	0	0	0	0	0	16.8876	0	0	0	0	0	0	0	0	0	mRNA	16.8876	0.434374	1	H	0.999999	[0.99999867316792301, 1.3268320769635339e-06]
XLOC_009496	0	0	8.21009	11.4315	0	0	0.080653	0.087382	0	0	0.05937	0	0	0	20.3656	0	0.11283	0	0.069493	0.062763	0	0	0.029905	7.9698	0	0	0	0.053772	0.058597	0.074957	0.062925	0.072334	0	0	0	0	0	0	0	mRNA	20.3656	1.25133	4	H	0.999947	[0.99994663442434351, 5.3365575656486138e-05]
XLOC_009573	0	0	4.11221	0	0	0.281579	4.65535	1.30383	0.405015	0	0.023312	0.062237	0.357684	0.565248	2.28479	0	0	0	1.99195	0	0	0	0	0	0	0	0	0	0	0	1.33424	7.92435	1.46056	0.261689	0	0	0	0	0	mRNA	7.92435	0.692924	3	H	0.999984	[0.99998442403371024, 1.5575966289773148e-05]
XLOC_009576	0	3.39748	0	0	0	0	0	0	0	0	0	0.815201	0	0	0	0	0	0	0	0	0	0	0	0	0	0	0	0	0	0	0	0	0	0	0	0	4.92368	0	0.160987	mRNA	4.92368	0.238393	2	H	0.999995	[0.99999545391892652, 4.5460810733766085e-06]
XLOC_009577	0	0	0	0	0	0	0	0	0	0	0	0	0	0	0	0	0	0	0	0	0	0	0	0	0	0	0	0	0	0	0	0	0	0	0	0	19.908	0	0	mRNA	19.908	0.510462	1	H	0.999999	[0.99999867316792301, 1.3268320769635339e-06]
XLOC_009583	0	0	0.694453	0	0	0	0	0	0	0	0	0	0	0	0	15.4203	0	1.05666	0	0	0	0	0	0	0	0	3.64821	0	0	5.95856	0	0	0	0	0	0	0	0	0	mRNA	15.4203	0.686621	3	H	0.999984	[0.99998442403371024, 1.5575966289773148e-05]
XLOC_009586	0	0	4.11029	0	0	0	0	0	0	0	0.044938	0	0	0	0	0	0	0.046534	0	0	3.99825	0	0	3.16705	0	0	0	0	0	0	0	1.75203	0	9.11162	0	0	0.070123	0	0	mRNA	9.11162	0.571816	4	H	0.999947	[0.99994663442434351, 5.3365575656486138e-05]
XLOC_009606	0	0	1.04483	0	0	0	0	0	0.83354	0	0	0	0	3.21765	0	0	0	0	0.449262	0.202877	0	0	0	0	0	4.53649	0	0	0	0	0	0	0	0	0	0	0	0	0	mRNA	4.53649	0.263709	2	H	0.999995	[0.99999545391892652, 4.5460810733766085e-06]
XLOC_009609	0	17.8355	9.99668	0.282204	0	0	0	0	0	0	0	0	0	0	0	0	0.080776	0	0	0	0	0	0	3.70867	0.07026	0	0	0	0	0	0	0	6.45564	0	0	0	0	0	0	mRNA	17.8355	0.985379	4	H	0.999947	[0.99994663442434351, 5.3365575656486138e-05]
XLOC_009612	0.067476	0	0.057616	0	0	0	0	3.89398	0	0	8.94239	0.070632	0	0	2.37232	2.52353	4.07269	4.9861	1.17678	0	0	0.052446	0	14.3542	0	0	0	0	1.20118	2.87264	0	0	0	0	0	0	0	0.108984	0	mRNA	14.3542	1.19879	5	H	0.999817	[0.99981717836769579, 0.00018282163230428847]
XLOC_009639	4.89862	0.416312	0.126752	28.8545	0.12097	0.374943	0	0	0	11.2076	4.19063	0	0	0	0	0	0.221226	0.12054	0	0	0	0	0	0	1.34697	0	0	5.58786	0	0.146968	0	0	0	0.08167	0.459646	8.56886	5.26775	5.09486	0.092058	mRNA	28.8545	1.97894	8	H	0.992699	[0.99269883209900722, 0.0073011679009927707]
XLOC_009686	0	5.27305	0.344027	0.699249	0.656664	7.1236	2.57524	1.39505	1.17624	0.349647	0.315946	0	1.71094	1.14096	0.988261	0	1.20089	8.83344	0	1.00201	1.449	0.939461	0.79572	0.883597	4.17816	4.59604	2.53022	6.58164	1.87102	0	0.669737	0.769878	0.299923	3.32497	11.4775	0.273615	1.97207	0.650743	2.99832	mRNA	11.4775	2.07812	8	H	0.992699	[0.99269883209900722, 0.0073011679009927707]
XLOC_009708	0	0	0	0	0	0	0	0	0	0	0	0	0	0	0	0	0	0	4.54443	0	0	0	0	0	0	0	0	0	0	0	0	0	0	0	0	0	0	0	0	mRNA	4.54443	0.116524	1	H	0.999999	[0.99999867316792301, 1.3268320769635339e-06]
XLOC_009762	0	0.16091	1.56773	0.945983	0	1.77527	0	0	0.279173	2.34022	8.36862	0	0	0	0	0	0	0	9.95351	6.65895	0.742846	0	0.362609	16.0055	0	0.130901	0	0	4.97362	2.2154	0	0	5.08258	0	0	0	0	0	0	mRNA	16.0055	1.57856	6	H	0.999374	[0.99937387997406824, 0.00062612002593189777]
XLOC_009777	0	0	0	0	0	0	0	0	0	0	0.6598	0	3.78568	0	0	0	0.044783	0	0	0	0	0	0	3.21599	0	0	0	0	0	0	0.099902	0.05742	0	0	0	0	3.01521	0	0	mRNA	3.78568	0.278943	3	H	0.999984	[0.99998442403371024, 1.5575966289773148e-05]
XLOC_009778	0	0	1.88499	0	0	4.18196	0	0	0	0	10.2714	5.31487	1.66659	0	1.68463	0.704004	0.054833	0.35852	0	0.976035	0.158787	0.972304	0	4.48637	0.095387	0.167884	22.5778	0.052264	25.1736	0	0	2.10915	0	1.49794	1.68611	0.049973	0.045022	0	0.045634	mRNA	25.1736	2.21067	6	H	0.999374	[0.99937387997406824, 0.00062612002593189777]
XLOC_009799	0	0	0	0	0	0	0	0	0	0	0	2.03538	0	0	0	0	1.89472	0	0	0	0	0	0	0	0	0	0	0	0	0	3.23222	0	0	0	0	0	0.091514	0	15.5833	mRNA	15.5833	0.585566	2	H	0.999995	[0.99999545391892652, 4.5460810733766085e-06]
XLOC_009808	0	1.35277	0	0	0	0	0	0	0	0	0	0	0	0	0	0	0.312134	0	0	0	0	7.54751	0	0	0	0	0	0	0	0.113106	2.12058	0	0	0	0	0	0	0	0	mRNA	7.54751	0.29349	1	H	0.999999	[0.99999867316792301, 1.3268320769635339e-06]
XLOC_009811	0	0	0.251058	0	0	0	0.469829	0	0.071532	0.06379	0	0	0	0	0	10.2289	0	0	13.2915	0.060936	0	0	0	0	0	0	0	0	0	0	0	0.070229	0	0	0	4.293	0	0	0	mRNA	13.2915	0.738482	3	H	0.999984	[0.99998442403371024, 1.5575966289773148e-05]
XLOC_009829	0.214343	11.6552	0.549069	0.062	0.291122	0.135349	0.114169	0.618476	4.97134	0.124009	0.588294	0.299158	0.227556	1.15618	1.16835	0.466058	0.532395	0.174052	0.262324	0	0.205565	7.52469	0.211662	0.015669	0.069462	0.081503	0.160248	0.304473	0.387094	0.495164	0.801677	0.443708	0.07978	0.294815	0.287604	1.01895	0.131143	0.086549	0.199389	mRNA	11.6552	0.933554	3	H	0.999984	[0.99998442403371024, 1.5575966289773148e-05]
XLOC_009847	0	0	0	0	0	0	0	0.144793	0	0	0	2.36374	0	10.2011	0	0	0	0	0	0	0	0	0	0	0	0	0	0	0	0	0	0	0	0	0	0	0	0	0	mRNA	10.2011	0.325888	1	H	0.999999	[0.99999867316792301, 1.3268320769635339e-06]
XLOC_009848	0	8.52094	0	0	0	0	0	0	0	5.70362	2.06907	1.75759	0	1.97958	3.41248	0	0	0	15.2797	0	0	0	0	0	0	0	0.172155	0	0	0	0	0	0	0	0	0	0	0	0	mRNA	15.2797	0.997313	4	H	0.999947	[0.99994663442434351, 5.3365575656486138e-05]
XLOC_009849	0	4.65118	0	0	0	0	1.10936	0.534184	0.225199	0	0	26.8882	0	10.064	1.89209	0.100635	5.69046	0.375826	0.637234	0	0.083226	0	0.228518	0.050751	0	0.065996	0.207611	9.28636	0	4.46771	0	0.221097	0.086133	0.954881	0.071656	1.17867	0	3.64422	0	mRNA	26.8882	1.86449	7	H	0.997858	[0.99785799266923136, 0.0021420073307685311]
XLOC_009860	0	0	0	0	0	0	0	0	0	0	7.58628	0	0	0	0	0	0	0	0	0.138273	0	0	0	0	0	0	0	0	0	0	0	16.0954	0	0	0	0	0	0	0	mRNA	16.0954	0.610767	2	H	0.999995	[0.99999545391892652, 4.5460810733766085e-06]
XLOC_009876	0	0	0	0	0	15.7944	0	3.50956	0	1.95785	6.99965	0.205352	0.138846	0	1.36339	0	0	0	0	0	0	0	0	0.043024	0.063575	0	0	0.209001	0.075919	0	0	0	0.073018	0.053966	0	0	0	1.7427	4.62308	mRNA	15.7944	0.944957	4	H	0.999947	[0.99994663442434351, 5.3365575656486138e-05]
XLOC_009881	0	0	0	1.24927	0	0	0	1.80005	0	0	0	24.3625	0	0	0	0	0	0	0	0	0	0	0	0.052621	0	0	0	0	0	0	0	0	0.089306	0.066004	0	0	0	0	0	mRNA	24.3625	0.7082	1	H	0.999999	[0.99999867316792301, 1.3268320769635339e-06]
XLOC_009913	0	1.44731	0	0	0	0.977618	5.77248	0	0	0	0	0	0	0.93949	0.632919	0	0	0	0	0	0	0	0	0	0	0	0	0	0	0	0	0	0.576245	0	0	0	0.947242	0	0	mRNA	5.77248	0.289572	1	H	0.999999	[0.99999867316792301, 1.3268320769635339e-06]
XLOC_009915	0	0	0	0	0	0	0	15.8366	0	0	16.56	9.87445	0	5.03052	0	0	0	0	0	0	0	0	0	0.047018	0	0	0	8.37492	9.70721	0	0	0	0	0	0	0	0	0	0.265912	mRNA	16.56	1.68453	6	H	0.999374	[0.99937387997406824, 0.00062612002593189777]
XLOC_009928	0	1.73848	0	0	0	1.95716	0	0	7.54051	0.134489	0.729155	0	0	7.39793	7.98263	9.43497	0	0	0	0	6.68813	0	0	29.7724	0	0	0	0	3.59835	0	2.44727	0	0	0	0	0	0	0	0	mRNA	29.7724	2.03645	7	H	0.997858	[0.99785799266923136, 0.0021420073307685311]
XLOC_009929	0	0	2.0168	0	0	0	0	0	0	0	0	0	0	0	0	0	0	0	0	0	0	0	0	0	0	0	0	0	0	0	0	0	3.72749	0	0	0	0	0	0	mRNA	3.72749	0.14729	1	H	0.999999	[0.99999867316792301, 1.3268320769635339e-06]
XLOC_009934	0	0	0	0	0	0	0	0	0	0	0	0	0	0	0	0	0	0	0	0	1.42349	0	0	0	0	0	0.118366	0	0	26.5168	0	0	0	0	0	0	0	0	0	mRNA	26.5168	0.719452	1	H	0.999999	[0.99999867316792301, 1.3268320769635339e-06]
XLOC_009941	0	0.068048	0.12431	0.063166	0	0	0	0	0	0	0	0.076196	0	2.88591	0	0	0	0	0	0.30172	0.052358	0	0	0	0	0	0	0.0517	0	13.1164	0	0	0.054187	0	0	0	0	0.058785	0	mRNA	13.1164	0.432122	1	H	0.999999	[0.99999867316792301, 1.3268320769635339e-06]
XLOC_009955	0	2.22149	0	0	0	0	0.421917	0	0	0	0	0	0	0	11.3339	0	0	0.964823	0	0	0	6.61845	12.0069	0	0	10.7302	0	13.9242	0	0	0	0	3.46424	0	28.3904	0	0	0.319845	0	mRNA	28.3904	2.31785	7	H	0.997858	[0.99785799266923136, 0.0021420073307685311]
XLOC_009967	0.351948	2.02893	0	0	0	0	0	0.067702	0	0	0	0	0	0	4.70011	0	0	0.476319	0	0	0	0	0	0	0	0	0	0	15.5723	0	1.21884	0	0	0	0	0	1.57913	12.1032	0	mRNA	15.5723	0.976885	3	H	0.999984	[0.99998442403371024, 1.5575966289773148e-05]
XLOC_009993	0.608502	0	0	0	10.116	0	0	0.842785	0	0	0	0	0	0	0.597032	0	0	0	0	0	0	0	0	0	0	0	0	0	0	0	0	0	0	0.20087	7.4614	0.165297	0	0	0	mRNA	10.116	0.512613	2	H	0.999995	[0.99999545391892652, 4.5460810733766085e-06]
XLOC_010010	0.132417	0.123788	0.113068	0	0	0	0.987441	2.90382	0.257722	1.49389	0	0	0.281158	0	0	0	0	0.215051	0	0	0	0.514605	0.784563	0.058081	0.085825	0	0.237594	3.6679	0	0	0.660346	0.885597	1.38001	0	0.246012	1.16904	0.567123	0.160405	0.082119	mRNA	3.6679	0.436092	1	H	0.999999	[0.99999867316792301, 1.3268320769635339e-06]
XLOC_010026	0	0	0.312267	0	0	0	0	0	0.284708	0	0	0	0	0	0	0	1.09003	0	0.738488	0	0	4.37736	3.14906	0.192486	0	0	0.196854	0	0	0	4.31615	0	0.653363	13.0379	0	0	1.92427	0	0	mRNA	13.0379	0.776228	4	H	0.999947	[0.99994663442434351, 5.3365575656486138e-05]
XLOC_010038	0.730956	0	0	0	0	0	0	8.43655	0	0	0	0	0	0	0	0	0	0	0	0	0	0	0	0	0	0	0.655775	0	0	0	0	0	0	0	0	0	0	0	0	mRNA	8.43655	0.251879	1	H	0.999999	[0.99999867316792301, 1.3268320769635339e-06]
XLOC_010098	0	0	0	0	0	0	0	0	1.07653	0.528014	0	0	0.039148	0	0	0	0	0	0	0	0	0	0	9.70435	0.1434	0	0.396983	0	0	0	0	0	0	0	0	0.713701	0.067684	0	0	mRNA	9.70435	0.324867	1	H	0.999999	[0.99999867316792301, 1.3268320769635339e-06]
XLOC_010107	0	0	0	0	11.8076	0	0	0	0	0	0	0	0	0.03006	0	0	0.22147	0	0	0.061597	0	0	0.02935	0	0	0	0	0	0	0	0	0.141982	0	0	0	0	0.045462	0.060006	0	mRNA	11.8076	0.317884	1	H	0.999999	[0.99999867316792301, 1.3268320769635339e-06]
XLOC_010281	9.68557	5.06271	2.13427	0	0	0.822048	0	0	0	0	0	0	0	0	1.87335	2.40037	0.232814	0	5.59228	22.7929	0	0.080948	0	0	0	0	0	0.036985	0	0.103111	0	5.7712	0	0	0	4.84481	0	2.60728	0	mRNA	22.7929	1.64207	6	H	0.999374	[0.99937387997406824, 0.00062612002593189777]
XLOC_010284	0	0.34226	0	0	0	0	0	0	0.044536	0	0	0	0	0.592455	0.112254	0	0	0	0	0	4.01597	0.106711	0	0	0	0	0	0	4.39219	0	0	0	7.05199	0	0	0	0	0.018479	0	mRNA	7.05199	0.427611	3	H	0.999984	[0.99998442403371024, 1.5575966289773148e-05]
XLOC_010311	0	0	0	0	0	0	5.33908	7.23069	0	0	0	0	0	0	1.50253	0	0	0	0	0	0.300412	0	0	0	0	0	0	4.21224	0	0	0	0	0	0.045956	0	0	0	0	5.43919	mRNA	7.23069	0.617182	4	H	0.999947	[0.99994663442434351, 5.3365575656486138e-05]
XLOC_010314	0	0	0	0.225391	0	0	0	0	0	0	0	0	0.275745	9.0366	0.212366	0	0	0	0	0	0	0	0	0	0	0	0.34953	0	0	0	0	0	0	0	0	0	0	0	0	mRNA	9.0366	0.258965	1	H	0.999999	[0.99999867316792301, 1.3268320769635339e-06]
XLOC_010322	0.069025	2.96824	0	0	0	10.3299	0	0	0	0	3.6807	3.5404	0.048853	0	0	0.060034	0	0	0.063357	0	0	2.03868	2.34475	0	5.458	0	7.05947	0.049025	1.54929	0.068339	0	0	2.36361	0.683562	0	0	0	1.22634	0.042806	mRNA	10.3299	1.11909	5	H	0.999817	[0.99981717836769579, 0.00018282163230428847]
XLOC_010324	0	0.290605	0	0	0	0	0.827898	1.97334	0	0	0	0	0	0	0	1.35184	3.12713	0	0	3.22129	0.111799	0	0	0	0	0.088653	0.139444	0	0	0	0	0	0	0	0.096256	0.105555	1.52157	0	0	mRNA	3.22129	0.329625	2	H	0.999995	[0.99999545391892652, 4.5460810733766085e-06]
XLOC_010358	0	0.041278	0	0.038317	1.65523	0.473999	4.98609	0	0	0	0.034626	0	0	0	0.036103	0.49925	0	0	0	0.7687	0	0	0	0	0	0	4.11984	0.156806	0	0.349733	1.10099	0	0	0.07288	0.05469	0	0	0.017829	0	mRNA	4.98609	0.369394	2	H	0.999995	[0.99999545391892652, 4.5460810733766085e-06]
XLOC_010375	0	0	0	0	0	0	0	0	0	0	0	0	0	0	0	0	1.08823	0	0	0	0	0	0.192285	0	0.315516	0.555316	0	0	8.28906	0	0.404604	19.9994	0.362381	0	0.301471	0	0	0	0	mRNA	19.9994	0.807903	2	H	0.999995	[0.99999545391892652, 4.5460810733766085e-06]
XLOC_010377	0	0	0.827076	0	0	0	0	0	0	29.7008	13.419	0	0	9.66577	0	0.140407	0	29.2329	0	0.133829	0	0	0	0	0	0	0	0	0	0	0	0	5.40784	0	0	1.53486	0	0.260742	0	mRNA	29.7008	2.31598	5	H	0.999817	[0.99981717836769579, 0.00018282163230428847]
XLOC_010379	11.5402	0	0	6.59763	0.331919	0.342925	0	0.1567	1.45334	0	0.106466	0	0	1.20835	0	0	3.03502	0	4.98477	0	0.195311	2.74365	0.160883	0	0.087996	0.077438	0	0	0	2.95719	1.46695	0	0	0	0	0	0	0	1.68393	mRNA	11.5402	1.00335	4	H	0.999947	[0.99994663442434351, 5.3365575656486138e-05]
XLOC_010404	0	0	0	0	0	0	0	0	0	0	0	0	0	0	0	0	0	0	0	0	0	0	0	0	0	5.35429	0	0	0	0	0	0	0	0	0	0	0	1.50582	0	mRNA	5.35429	0.1759	1	H	0.999999	[0.99999867316792301, 1.3268320769635339e-06]
XLOC_010410	4.8353	0	0	0	0	0	0	0	0.073523	0	0	0	0	0	0	0	0	0	0	0	0.054343	0	0	0	0.097936	3.40431	0	3.48792	0	0.074801	0	0	0.056242	1.16387	0	0.30785	0	0.030507	0.093707	mRNA	4.8353	0.350777	3	H	0.999984	[0.99998442403371024, 1.5575966289773148e-05]
XLOC_010428	0	0	0	0	0	0	0	0	0	0	0	0.177992	10.8312	0	0	0	0	0	0	0	0	0	0	0	0	0	0	0	0	0	0	0	0	0	0	0	0	0	0	mRNA	10.8312	0.282288	1	H	0.999999	[0.99999867316792301, 1.3268320769635339e-06]
XLOC_010430	0	0	0	0	0	0	6.37801	0	1.77323	0	0	0	0	0	0	0	0.193969	0.422753	1.19467	0	5.14898	0.101162	0	0	0	0	0	0	0	2.70607	0	0	0	0.071607	0	0	0.079633	0	0.565008	mRNA	6.37801	0.477823	2	H	0.999995	[0.99999545391892652, 4.5460810733766085e-06]
XLOC_010431	26.6407	0	9.72558	0	0	0	0.411309	0.445626	0	0.167533	0	0	0	2.65536	0.789208	0	11.5081	3.29197	0	0	0	0	0	0	0.125123	7.81778	0.519579	2.74225	0	1.91131	0	11.0666	0	25.2782	0	0	3.42533	0	0.478881	mRNA	26.6407	2.79488	8	H	0.992699	[0.99269883209900722, 0.0073011679009927707]
XLOC_010435	0.360181	0.336712	0	0	0	0.22744	3.4533	0	2.80408	4.37606	11.5804	0	0	0	1.17797	0	0.268391	1.16991	1.65303	0	0.518147	0	0	0	0	5.5468	0	0	0	0	2.09554	0	5.89871	0	0	2.69065	0	0	0	mRNA	11.5804	1.13224	5	H	0.999817	[0.99981717836769579, 0.00018282163230428847]
XLOC_010436	0	0	10.8	0	0	0	0	0	0	0	0	0	0	0	0	0	0	0	0	0	0	0	0	0	0	0	0	0	0	0	0	0	0	0	0	0	0	0	0	mRNA	10.8	0.276923	1	H	0.999999	[0.99999867316792301, 1.3268320769635339e-06]
[truncated: 2,921 more rows]
