# Supplementary material for: HIPSTR and thousands of lncRNAs are heterogeneously expressed in human embryos, primordial germ cells and stable cell lines
Source: Sci Rep. 2016 Sep 8;6:32753. doi: 10.1038/srep32753 (PMC5015059; doi:10.1038/srep32753)
Supplement: Supplementary Data Table S8 [file srep32753-s9.xls]

## Sheet: Table S8
Table S8. Genes from 19W male hPGCs with expression levels 3-30 FPKM used for heterogeneity of expression analysis, and their corresponding heterogeneity flags
	flag	average max expression, FPKM					mean average expression, FPKM					average number of expressing cells out of 57 cells
lncRNA	H	13.1053					0.424605					2.0637
	L	21.2104					5.38084					27
	U	21.4469					2.70927					14.5172
mRNA	H	14.0283					0.680716					3.58902
	L	23.4423					4.96231					27.4132
	U	21.3406					2.73964					15.0401
		median max expression, FPKM					median average expression, FPKM					median number of expressing cells out of 57 cells
lncRNA	H	11.6193					0.30485					1
	L	25.5473					4.29808					22
	U	22.5584					2.66305					14
mRNA	H	12.9426					0.487947					2
	L	24.0723					4.73766					26
	U	21.9007					2.68554					15
	Expression, FPKM
id	cell01	cell02	cell03	cell04	cell05	cell06	cell07	cell08	cell09	cell10	cell11	cell12	cell13	cell14	cell15	cell16	cell17	cell18	cell19	cell20	cell21	cell22	cell23	cell24	cell25	cell26	cell27	cell28	cell29	cell30	cell31	cell32	cell33	cell34	cell35	cell36	cell37	cell38	cell39	cell40	cell41	cell42	cell43	cell44	cell45	cell46	cell47	cell48	cell49
HIPSTR	0	0	0	0	0	0	0	0	0	0	0	0	0	0	0	0	0	0	0	0	0	5.83529	0	6.0949	0	0.322298	0	0	0	0	0	0	0	0	0	0	0	0	0	0	0	1.17386	0	0	0	0	0.086637	0	2.32025
XLOC_000001	0	0	0	0	0	0	0	0	0	0	0	0	0	0	0	0	0	0	0	0	0	0	0	0.14281	0	0.926843	0	2.54691	17.3515	2.74681	0	0	0	0	0	0	0	0	0	0	0	0	0	0	0	0	0	0.425798	0
XLOC_000009	0	0	0	0	0	0	0	0	0	0	0	0	0	0	0	0	0	0	0	0	0	0	0	0	0	0	0	0	0	5.90371	0	0	0	0	0	0	0	0	0	0	0	0	0	0	0	0	0	0	0
XLOC_000016	0	0	0	0	0	0	0	0	0	0	0	0	0	0	8.79271	0	0	0.995115	0	0	0	0	0	0	0	0	0	0	0	0	0	0	0	0	0	0	0	0	0	0	0	0	0	0	0	1.19215	0	0	0
XLOC_000028	0	0	1.41926	0	0	0	0	0	0	0	0	0	0	0	0	0	0	0.151865	0	0	0	0	0	0	0.082842	0	0	0	0	0	0.088275	0	0.172948	0	11.4718	0	0	0	6.33244	0	0	0	0	0	0	0	0	0	1.69188
XLOC_000063	0	0	0	0	0	0	0	0	0	0	0	0	0	0	0	0	0	0.050576	0	0	0	0	0	0	0	0	0	0	0	0	0	0	0	0	0	0	0	0	0	0	0	0	0	0	0	0	0	0.052837	0
XLOC_000090	0	0	0	0	0	0	0	0	0	0	0	7.45216	0	0	0	0	0	0.414278	0	0	0	0	8.93158	0	0	0	0	0	0	0	0	3.83207	0	0	0	0	0	0	0	10.295	0	0	0	0	0	0	0	12.8396	0
XLOC_000105	0	0	0	0	0	0	0	0	0	0	0	0	0	0	0	0	0	0.497557	0	0	0	0	0	0	0	0	0	0	0	0	0	0	0	0	0	0	0	0	0	0	0	0	0	0	0	0	0	0	0
XLOC_000118	0	9.38209	0.341556	0.297799	2.52246	0	0	0	0.964336	0.394619	0.753134	0	0.391358	0.451579	0.172228	0.36244	0	6.57853	2.61076	0.137783	7.77629	0	0	0.153668	0	2.6595	0	0	0	21.3118	0.169951	0.368796	0	0	0	1.91772	0.375438	28.6212	0.338655	0	0	0	18.8527	0	0.780566	0	5.72244	0.152724	0.162865
XLOC_000127	0	0	0	0	0	0	0	0	0	0	0	0	0	0	0	0	0	0.176565	0	0	0	0	0	0	0.192633	0	0	0.389411	0	0	0	0	0	0	0	0	0	5.90188	0	0	0	0	0	0	0	0	0	0	0
XLOC_000185	0	0	0	0	0	0	0	0	0	0	0	0	0	0	0	0	0	0	0	0	0	0	0	0	0	0	0	0	0	0	0	0	0	0	0	0	0	0	0	0	0	0	0	0	0	0	0	0	0
XLOC_000231	0	0	0	0	0	0	0	0	0	0	6.58451	0	0	0	0	0	0	1.49847	0	0	0	0	0	0	0	0	0	0	0	0	0	0	0	0	0	0	0	0	0	0	0	0	0	0	0	0	0	0	0
XLOC_000233	0	0	0	0	0	0	0	0	0	0	0	0	0	0	0	0	0	0.995115	0	0	0	0	0	0	0	0	0	0	3.56332	0	0	0	0	0	0	0	0	0	0	0	0	0	0	0	0	0	0	0	0
XLOC_000306	2.08659	0	0.965954	4.11746	0	1.09672	0	0	0.151513	2.85206	0.59165	1.53463	0.553401	0.0473	0.37884	0.398618	0.624718	1.24032	2.58738	0.606144	0	0.049581	0	0.772602	0.050118	0	0.363614	0	0	0	0	0.811217	1.77871	0	0	1.20522	0.117975	0	1.17058	0.114157	0.133942	0	0.042315	0	0.196224	0	0	4.17522	0.051178
XLOC_000310	0	0	0	0	0	0	0	0	0	0	0	0	6.41284	0	0.302374	0	0	0.085553	0	0	0	0	0	0	0	0	0	0	0	0	20.7869	0	9.93786	0	0	0	0	0	0	0	0	0	0	0	0	0.204985	0.765459	0	0.762494
XLOC_000335	0	0	0	0	0	0	0	0	0	0	0	0	2.60905	0	0	0	0.160652	0.129946	0	0	0.432016	0	0	0	0	0	0	0	3.2572	1.52104	0	0	0	0	0	0	0	0	0	0	0	0	0	0	0	0	0	0	0
XLOC_000411	0	0	0	0	0	0	0	0	0	0	0	0	0	0	0	0	0	0.286472	0	0	0	0	0	0	0	0	0	0	0	0	0	0	0	0	0	0	0	0	3.31814	0	0	0	0	0	0	0	0	0	0
XLOC_000419	0	0	0	0	0	0	14.0752	0	0	0	0	0	0	0	0	0	0	0	0	0	0	0	0	0	0	0	0	0	0	0	0	0	0	0	0	0	0	0	0	0	0	0	0	0	0	0	0	0	0
XLOC_000457	0	0	0	0	0	0	0	0	0	0	0	0	0	0	0	0	0	0	0	0	0	0	0	0.212182	0	0	0	0	0	0	0	0	0	0	0	0	0	0	0	0	0	0	0.185939	0	0	0	0	0	9.22015
XLOC_000458	0	0	3.03953	0	0	0	0.255571	0	0	0	0	0	0	0	0	3.22539	0.160836	0.130095	0	0.735684	0	0	0	0	0	0	0	0	0	0	0	0	1.77787	0	0	0	0	0.310612	0	0	0	0	0	0	0	0	0	0	0.28987
XLOC_000509	0	0	0	0	0	0	0	0	0	0	0	0	0	0	0	0	0	0.185592	0	0	0	0	0	0	0	0	0	8.28873	0	0	0.215758	0	0	0	0	0	0	0	0	0	0	0	0	0	0	0	0	0	0
XLOC_000534	0	0	0	0.101915	0	10.1526	0	0	0	0	0	0	0.066967	0	0	1.36441	0.061852	0.25015	0.068729	0	1.49696	0.053998	0	0	0.054583	3.92503	0	0.05517	0.119432	0.106474	0.058162	0	0	0	0.116285	0.131259	0	0	0	0.124327	0.145874	0.131895	0	0	0.213705	5.21445	0.167861	0.052266	0.055737
XLOC_000641	0	0	0	0	0	0	0	0	0	0	0	0	0	0	0	0	0	0.349056	9.11076	0	0	0	0	0	0	0	0	0	0	0	0	0	0	0	0	0	0	0	0	0	0	0	0	0	0	0	0	0	0
XLOC_000642	0	0	0	0	0	0	0	0	0	0	0	0	0	0	0	0	0	0	0	0	0	0	0	0	0	0	0	0	0	0	0	0	0	0	0	0	0	0	0	0	0	0	0	0	0	0	0	0	0
XLOC_000720	0	0	0	0	0	0	0	0	0	0	0	0	0	0	0	0.09232	0.046036	0.074474	0	0.035096	0	0.04019	0.057344	8.3764	0	0	0.036843	0	0	0	4.97832	0.281818	23.663	0.081462	0	0	0.095631	0	0	0	0	0.098169	0	0	0	0.089221	0	0.038902	0
XLOC_000742	0	0	7.21797	0	0	0	0	0.402756	0	0	0	0	0	0	0	0	0	0.097303	0.033417	0	0.026958	4.6471	0	0	0	0	0	0	3.80363	0	0	0	0	0.106432	3.05318	0	0	0	0.056352	0	0.070927	0	0.806674	0	0.025977	0	0	0	0.027101
XLOC_000755	0	0	0	0	0	0	0	0	0	0	1.25146	0	0	0	0	0	0	0.194335	0	8.42534	0	5.03391	0	0	0	0	0	0	0	0	0	0	0	0	0	0	0	0	0	0	0	0	0	0	0	0	0	0	0
XLOC_000798	0	0	0	0.382287	0	0.560038	0	0	0	0	0	0	0.251194	0	0	0	0	0.187664	0	0	0	0	0	0.197264	0	0	0	0	0	0	0	0	0	0	0.872376	0.492356	0	0	0	0	0	0	0	0	0	0	0	0	8.78098
XLOC_000846	0	0	0	0	0	0	0	3.12305	0	0	0	2.26205	0	0.113296	0	0	0	2.64077	0	0	0	0	0	0	0	0	0	0	1.97002	0	0	0	0	0	0	0	0	0	0.254895	4.37496	0	0	0	0	0	0	0	0	0
XLOC_000875	0	7.99177	0	0	0	0	0	0	0	0	0	0	28.0025	0	5.57483	0	0	0	0	0	0	0	0	0	0	0	0	0	0	0	0	0	0	0	0	0	0	0	0	0	0	0	0	0	0	0.298365	0	0	1.38731
XLOC_000906	0	0	0	0	0	0	0	0	0	0	0	0	0	0	0	0	0	0	0	0	0	0	0	0	0	0	0	0	28.9217	0	5.8533	0	0	0	0	0	0	0	0	0	0	0	0	0	0	0	0	0	0
XLOC_000912	0	0	0	0	0	0	4.37315	0	0	0	4.71225	0	0	0	0	0	0	0.044081	0	0	0	0	0	0	0	0	0	0	0	0	0	0	0.652612	0	0	0	0	0	0	0	0	0	0	0	0	0	0	0	0
XLOC_000920	0	0	0	0	0	0	0	0	0	0	0	0	0	0	0	0	0	0.327397	0	0	0	0	0	0	0	0	0	0	0	0	0	0	0	0	0	0	0	0	0	0.135599	0	0	0	0	0	0	0	0	0
XLOC_000923	0	0	0	0	2.1502	0.223129	0.146883	0	0	0	0	6.8209	0.400322	0.038493	0.044043	2.87325	0	0.448613	0.770351	0	1.20145	0.282444	0	1.61117	0.040786	0	0	0.948184	0	0.039781	0	0	0	0	0.086893	0	2.20821	2.23145	0.519617	0	0	0.197115	1.23972	0.076729	0.199611	0.044787	1.42157	1.44505	3.04037
XLOC_000927	0	0	0	0	0	4.47149	0	0.136308	0	6.68918	0	0.148093	5.09114	0	0.543151	0	2.63613	0.288146	0	0	0	2.30138	0	0.121155	0.125747	0	0	0.06355	4.74627	1.53309	0	0	4.72534	0	2.00921	0	2.96002	0	2.53652	0	0	0.759646	0	2.60214	0	1.79504	6.70306	2.82964	0
XLOC_000928	0	0	0	0	0	9.78013	0	0	0	0	0	0	0	0	0	0	0	0	0	0	0	0.816263	0	0	0	0	0	0	1.20361	2.41431	0	0	0	0	5.27351	0	7.12164	0.601898	10.5119	0	0	0	0	0	0	3.92615	9.58609	2.37028	0
XLOC_000929	0	3.11133	0.251707	0.274326	0	0	0	0	0	0.436217	0	0	0	0.055465	0	0	0	0.188533	0	0.101538	0.029847	0.029069	0	1.41555	0	0.061247	0.346429	0	0	0	0.187866	0	0	0	0	0	0	0	0	0.06693	0	0.781054	0	0	0	0	0.060244	0.253235	0.900167
XLOC_000932	0	0	0	0	0	0	0	12.5598	0	0	0	0	0	0	0	0	0	2.89642	0	0	0	0	0	0	0	0	0	0	0.576197	1.54105	0	0	0	4.22421	0	0	0	0	2.23657	0	0	0	2.22336	0	0	0	0	12.1035	0
XLOC_000933	0	0.13156	0	3.42421	0	6.05634	0.040271	2.23036	0.135223	0.608686	0.158411	1.6857	2.79877	0.970941	9.15306	1.1181	0.025343	1.51695	1.21091	0.173884	0.613363	0.884997	3.78816	0.711082	0	0	0.162259	1.01724	1.37021	0.283574	0.047663	0.051714	0.560284	2.01803	3.23996	0.107564	0.737036	0	3.70403	0	0	0.108086	0.755315	0	2.71446	0.884096	3.14092	3.36225	2.92322
XLOC_000967	0	0	0	0	0	0	0	0	0	0	0	0	0	0	0	0	0	0	0	0	0	0	0	0	0	0	0	0	0	0	0	0	0	0	0	0	0	1.34502	0	0	0	0	0	0	0	5.23037	0	0	0
XLOC_001003	0	0	0	0	0	0	0	0	0	0	6.62716	0	3.01326	0	0	0	0	3.69836	0	0	0	0	0	0	0	0	0	0	0	0	0	0	0	0	0	0	0	0	0	0	0	0	0	0	0	0	0	0	0
XLOC_001033	0	0	0	0	0	0	0	0	0	0	0	0	0	0	0	0	0	0.111547	0	0	0	0	0	0	0	0	0	0	0	0.118697	0	0	0	0	0	0	0	0	0	0	0	0	0	0	0	0	0	0	0
XLOC_001154	0	0	0	0	0	0	0	0	0	0	0	0	0	0	0	0	27.6222	0.144146	0	0	0	0	0	0	0	0	0	0	0	0	0	0	0	0	0	0	0	0	0	0	0	0	0	0	0	0	0	0	0
XLOC_001253	0	0	0	0	0	0	0	0	0	0	0	0	0	0	0	11.3896	0	0	0	0	0	0	0	0	0	0	0	0	0	0	0.217987	0	0	0	0	0	0	0	0	0	0	0	0	0	0	0	0	0	0
XLOC_001274	0	0	0	0	0	0	0	0	0	0	0	0	0	0	0	0	0	0.237577	0	0	0	0	0	0	0	0	0	0	0	0	0	0	0	0	0	0	0	0	0	0	0	0	0	0	0	0	0	0	0
XLOC_001285	0	0	0	0	0	0	0	0	0	0	0	0	0.157927	0	0	0.146258	0	0.117986	0	0.111201	0.130751	0	0	0	0	0	0	0.130108	0	0	0	0	0	4.38787	0	0	0.303006	0	0	0	0	0	0	0	0.125995	0	0	0	0
XLOC_001307	0	0	0	0	0	0	0	0	0	0	0	0	0	0	0	0	0	0	0	0	0	0	0	0	0	0	0	4.69302	0	0	0	0	0	0	0	0	0	0	0	0	0	0	0	0	0	0	0	0	0
XLOC_001317	0	0	0	0	0	0	0	0	0	0	0	0	0	0	0	0	0	0.342211	0	0	0	0	0	0	0	0	0	0	0	0	0.397835	0	0	0	0	0	0	0	0	0	0	0	13.2395	0	0	0	0	0	0
XLOC_001342	0	15.3866	0	0	0	0	0	0	0	0	0.301254	0	0	0	0	0	0	0.233903	0	0	0	0	0	0	0	0	0	0	16.0533	0	0	0	0	0	0	0	0	6.70154	0	0	0	0	0	0	0	0	0	0	0
XLOC_001384	0	0	0	0	0	0	0	0	0	0	0	0	0	0	0	0	0	0	0	0	0	0	0	0	0	0	0	0	0	0	0	0	0	0	0	0	0	0	4.28805	0	0	0	0	0	0	0	0	0	0
XLOC_001388	0	0	0	0	0	0	0	0	0	0	0	0	0	0	0	0	0	0	0	0	0	0	0	0	0	0	0	7.1741	0	0	0	0	0	0	0	0	0	0	0	0	0	0	0	0	0	0	0	0	0
XLOC_001399	0	2.54563	5.56043	0	9.12555	2.36743	0	3.75276	0	6.42429	0	0	2.12373	3.26737	1.86922	0.983405	0.980764	0.793308	1.0898	0.747688	0.879138	5.99354	2.44332	3.33556	0	0.901998	0.784916	1.74963	0	2.53249	0	2.0013	0	1.73547	0	2.08133	0	3.78817	0	0	0	2.09142	2.92302	0.8141	2.54148	1.90077	1.77447	3.31507	5.3028
XLOC_001407	0	0	0	0	0	0	0	0	0	0	0	0	0	0	0	0	0	0	0	0	0	0	0	0	0	0	0	0	0	0	8.99196	0	0	0	0	0	0	0	0	0	0	0	0.47499	0	0	0	0	0	0
XLOC_001492	0	0	0	0	0	0	0	0	0	0	0	0	0	0	0	0	0	0.210274	0	0	0	0	0	0	0	0	0	0	0	0	0	0	0	0	0	0	0	0	0	0	0	0	0	0	0	0	0	0	0
XLOC_001509	0	0	0	0	0	0	0	0	0	0	0	0	0	0	0	0	0	0.472188	0	0	0	0	0	0	0	0	0	0	0	0	0	0	0	0	0	0	0	0	0	0	0	0	0	0	0	0	0	0	0
XLOC_001552	0	0	0	0	0	0	0	0	0	0	0	0	0	0	0	0	0	0.626757	0	0	0	0	0	0	0	0	0	0	0	0	0	0	0	0	0	0	0	0	0	0	0	0	0	0	0	0	0	0	0
XLOC_001557	0	0	0	0	0	29.8006	0	0	0	0	0	0.377374	0	0	0	0	0	0.146852	0	0	0	0	0	0	6.2484	2.17063	0	0	0	2.81278	0	0	0	0	0	0	0	0	0	0	0	0	0	0	0	0	0	0	0
XLOC_001562	0	0	0	0	0	0	0	0	0	0	0	0	0	0	0	0	0	0	0	0	0	0	0	0	0	0	0	0	14.7143	0	0	0	0	0	0	0	0	0	0	0	0	0	0	0	0	0	0	0	0
XLOC_001599	0	0	0	0	0	0	0	0	8.0465	0	0	0	0	0	0	0	0	0	0	0	0	0	0	0	0	0	0	0	0	0	0	0	0	0	0	0	0	0	0	0	0	0	0	0	0	0	0	0	0
XLOC_001637	0	0	0	0	18.3169	0	0	0	0	0	0	0	0	0	0	0	0	0.172144	0	0	0	0	0	0	0	0	0	0	1.84925	0	0	0	0	0	0	0	0	0	0	0	0	0.453828	0	0	0	0	0	0	0
XLOC_001638	0	0	0	0	0	0	0	0	0	0	0	0	0	0	0	0	0	0.115054	0	0	0	0	0	0	0	0	0	0	0	0	0	5.22449	0	0	0.534839	0	0	0	0	0	0	0	0	0	0	0	0	0	0
XLOC_001659	0	0	0	0	0	0	0	0	0	0	0	0	0	0	0	0	0	0.149464	0	0	0	0	0	0	0	0	0	0	0	0	0	0	0	0	0	0	0	0	0	0	0	0	0	0	0	0	0	0	0
XLOC_001666	0	0	0	0	0	0	0	0	0	0	0	1.35277	0	0	0	0	0	0	0	0	0	0	0	0	0	0	0	1.16101	0	0	0	0	0	0	0	0	0	0	0	0	0	0	0	0	0	0	0	0	0
XLOC_001674	0	0	0	0	3.32717	0	0	0	0	0	0	0	0	0	0	0	0	0.152232	0	0	0	0	0	0	0	0	0.030124	0	0.036341	6.35002	0	0	0	0	0	0	0	0	0	0	0	0	0	0	0	0	0	0	0
XLOC_001677	0	0	0	0	0	0	0	0	0	0	0	0	0	0	0	0	0	0.217811	0	0	0	0	0	4.12115	0	0	0	0	0	0	0	0	0	0	0	0	0	0	0	0	0	0	0	0	0	0	0	0	0
XLOC_001708	0	0	0	0	0	0	0	0	0	0	0	0	0	0	0	0	0	0	0	0	0	0	0	0	0	0	0	0	0	0	0	0	0	0	0	0	0	0	0	0	0	0	0	0	0	0	0	0	0
XLOC_001751	0.196377	2.43705	0	0.049907	0	0	0.144385	0	0.323216	0	0.063107	0.062957	0	0	0.51953	0.03037	0	0.220492	0	0	0	0.026442	4.18776	0.206019	0.053457	19.5268	0.266639	0	1.46211	0.02607	0	0.185414	0.223202	1.1255	0	0	0	6.08332	0.056753	0	2.14298	0	0.022567	0	0	2.96435	0	0.051188	0
XLOC_001753	0	0	5.45364	0	0	0	0	0	0	0	0	0	0	0	0	0	0	0.186738	0	0	0	0	0	0	0	0	0	0	0	0	0	0	0	0	0	0	0	0	0	0	0	0	0	0	0	0	0	0	0
XLOC_001759	1.25165	0	0	0	0	0	3.06755	0	0	0	0	0	0	0	0	0	0	0.15615	0	0	0	0	0	0	0	0	0	0	0	0	0	0	0	0	0	0	0	0	0	0	0	0	0	0	0	0	0	0	0
XLOC_001765	0	0	0	0	0	0	0	0	0	0	0	0	0	0	0	0	3.80767	0	0	0	0	0	0	0	0	0	0	0	0	0	0	0	0	0	0	0	0	0	0	0	0	0	0	0	0	0	0	0	0
XLOC_001807	0	9.517	0	0	0	0	0	0	0	0	0	0	0	0	0	0	0	0	0	0	0	0	0	0	0	0.421522	0	0	0	0	0	0	0	0	0	0	0	0	0	0	0	0	25.9537	0	0	0	0	0	0
XLOC_001813	0	0	0	0	0	0	0	0	0	0	0	0	0	0	0	0	0	0.161888	0	0	0	0	0	0	0	0	0	0	0	4.13438	0	0	0	0	0	0	0	0	0	0	0	0	0	0	0	0	0	0	0
XLOC_001826	0	0	0	0	0	0.62936	0	0	0	0	0	0	0.047048	0	0	0	0.043454	0.702978	0	0	0	0	0	0	0	0	0	0	0	0	0	0	0	10.9188	5.39197	0	0	0	0	0	0	1.20463	0.777056	0	1.38879	0	0	0	0
XLOC_001833	0	27.5654	0	0	0	0	0	0	0	0	0	0	0	0	0	0	0	0	0	0	0	0	0	0	0	0	0	0	0	0	0	0	0	0	0	0	0	0	0	0	0	0	0	0	0	0	0	0	0
XLOC_001848	0	0	0	0	0	0	0	0	0	0	0	0	0	0	0	0	0	0.546714	0	0	0	0	0	0	0	0	0	0	0	0	1.27115	0	0	0	0	0	0	0	0	0	0	0	0	0	0	0	0	0	0
XLOC_001861	0	0	0	0	0	0	0	0	1.71154	0	0	0	0	0	0	0	0	0.115317	0	7.55365	0	0	0	0	0	0	0	0	0	0	0	0	0	0	0	0	0	0	0	0	0	0	0	0	0	0	0	0	0
XLOC_001864	0	0	0	0	0	0	0	0	0	0	0	0	0	0	0	0	0	0.527642	0	0	0	0	0	0	0	0	0	0	0	10.1064	0	0	0	0	0	0	0	0	0	0	0	0	0	0	0	0	0	0	0
XLOC_001878	0	0	0	0	0	0	0	0	0	0	0	0	0	0	0	0	0	0.264745	0	0	0	0	0	0	0	0	0	0	0	0	0	0	0	0	0	0	0	0	0	0	0	0	0	0	0	0	0	0	0
XLOC_001906	0	0	0	0	0	0	0	0	0	0	0	0	0	0	0	0	0	0.391859	0	0	0	0	0	0	4.7027	0	0	0	0	0	0	0	0	0	0	0	0	0	0	0	0	0	0	0	0	0	0	0	0
XLOC_001909	0	0	0	0	0	0	0	0	0	1.12139	0	0	0	0	0	0	0	0.031956	0	0	0	0	0	0	0	0.872016	0	0	0	0	0	0	0	0	0	0	3.93924	0	0	0	0	0	0	0	0	0	0	0	0
XLOC_001925	0	0	0	0	0	0	0	0	0	0	0.106746	0	0	0	0	0	0	0.207202	0	0	22.7323	0	0	0	0	0	0	0	0	0	0	0	0.094387	0	0	0	0	0.098942	0	0	0	0	0	0	0	0	0	0	0
XLOC_001933	3.68816	0.058281	0	0	4.49191	0.271008	0	2.06203	0	0.196109	1.2164	0	0.291733	0	3.01706	0.427779	0	0.254275	0.823373	0.342361	4.08589	0	0	0.019092	1.0304	0.371717	0.053911	0.120171	0	4.15526	5.32089	2.10768	6.24656	0	3.84158	0	0	0.607101	0.126223	5.23562	0	2.05894	0	0.074554	0	4.61286	2.01098	0	0.384452
XLOC_001937	0	0	0	0	0	0	0	0	0	0	0	0	0	0	0	0	0	0.473419	0	0	0	0	0	0	0	0	0	0	0	0	0	0	0	0	0	0	0	0	0	0	0	0	0	0	0	0	0	0	0
XLOC_001984	0	0	0	0	0	0	0	0	0	0	0	0	6.45608	6.95288	0	0	0	0	0	0	0	0	0	0	0	0	0	0	0	0	0	0	0	0	0	0	0	0	0	0	0	0	0	0	0	0	0	0	0
XLOC_001998	0	0	0	0	0	0	0	0	0	0	0	0	0	0	0	0	0	0.497557	0	0	0	0	0	0	0	0	0	0	0	19.5897	0	0	0	0	0	0	0	0	0	0	0	2.62344	0	0	0	0	0	0	0
XLOC_001999	0	0	0	0	0	0	0	0	0	0	0	0	0	0	0	0	0	0	0	0	0	0	0	0	0	0	0	0	0	1.0497	0	0	0	0	0	0	0	0	0	0	0	0	0	0	0	0	0	0	0
XLOC_002017	0	0	0	0	0	0	0	0	0	0	0	0	0	0	18.7578	0	4.64764	0	0	0	0	0	0	0	0	0	0	0	0	0	0	0	0	0	0	0	0	0	0	0	0	0	0	0	0	0	0	0	0
XLOC_002023	0	0	0	0	0	0	0	0.874251	0	0	0	0	0	2.15666	1.16122	0	11.7287	0.184811	0	0	0	1.72871	0	0	0.537677	0	0	0	0	0	0	0	0	0	20.905	0	23.0983	0	0	0	0	0	0	0	0	1.54983	5.37401	0.064357	0
XLOC_002091	0	0	0	0.204778	1.44545	0	0	0.237769	0.331557	0	0	2.06661	0.403669	0.310523	0.473723	0	4.84689	1.90999	0.552386	0.189489	3.11925	0	0	4.12105	0.987061	4.34334	0.49731	0.221707	0.119988	3.42303	4.44087	0.253599	2.51859	0	0.233651	5.80226	0	0	0	0.249811	0	0.265018	0.185198	0.206321	0	0	0	0.105019	2.35184
XLOC_002119	0	0	0.224998	0	0	0	0	0	0	0	0	0	0	0	0	0	29.4071	0.096301	0	0	0	0	0	0	0	25.8409	0	1.16815	0	0	0.111954	0	0	0	0	0	0	0	0	0	0	0	0	0	0	0	0	0	0
XLOC_002128	0	0	0	0	0	0	0	0	0	0	0	0	0	2.08897	0	0	2.12816	0.122957	0	0	0	0	0	0	0	0	0	0	0	0	0	0	0	0	0	0	9.94684	0	0	0	0	0	0	0	0.032826	0	0	0	0
XLOC_002172	0	0	4.22829	0.582097	0	0	0	0	2.51327	13.1129	0	0	0	0	0.56108	1.53497	5.18133	2.57176	0	0	0	0.514019	0	0	0	0	3.95819	0	0	0	0	0	0	0	3.76363	5.74767	0	0	0	0.946805	0	0	0	0	0	0	0	0	0
XLOC_002193	0	0	0	0	0	0	0	0	0	0	0	0	0	0	0	0	0	0	0	0	0	0	0	0	0	0	12.5856	0	0	0	0	0	0	0	0	0	0	0	0	0	0	0	0	0	0	0	0	0	0.578414
XLOC_002233	0	0	12.783	0	0	0	0	0	0	0	0	0	0	0	0	0	0	0.170977	0	0	0	0	0	0	0	0	0	0	0	0	9.93837	0	0	0	0	0	0	0	0	0	0	0	0	0	0	0	0	0	0
XLOC_002235	0	0	0	0	0	0	0	0	0	0	0	0	0	0	0	0	0	1.44802	0	0	0	0	0	0	0	0	0	0	3.78079	0	0	0	0	0	0	0	0	0	0	0	0	0	0	0	0	0	0	0	0
XLOC_002239	0	0	0	0	0	0	0	0	0	0	0	0	0	0	0	0	0	0.143056	0	0	0	0	0	0	0	0	0	0	0	14.0048	0	0	0	0	0	0	0	0	0	0	0	0	0	0	0	0	0	0	0
XLOC_002240	0	0	0	0	0	0	0	0	0	0	0	0	0	0	0	0	0	0.66341	0	0	0	0	5.10811	0	0	0	0	0	0	0	0	0	0	0	0	0	0	0	0	0	0	0	0	0	0	0	0	0	0
XLOC_002296	0	0	0	0	0	0	0	0	0	0	0	0	0	0	0	0	0	0	0	0	0	0	0	0	0	0	0	0	0	0	10.8835	0	0	0	0	0	0	0	0	0	0	0	0	0	0	0	0	0	0
XLOC_002317	0	0	0	0	0	0	0	0	0	0	0.317626	0	0	0	0	0	0	0.123308	0	0	0.136649	0	0	0.259231	0	0.140202	18.3005	25.2916	0	1.57455	0	0	0	0	0	0	0	4.12169	0	0	0	0	0	0.12654	0	0	0	0	0
XLOC_002319	0	0	0	0	0	0	0	0	0	0	0	0	0	0	0	0	0	0.178651	0	0	0	0	0	0	0	0	0	0	0	0	0	0	0	0	0	0	0	0	0	0	0	0	0	0	0	0	0	0	0
XLOC_002382	0	0	0	0	0	0	0	0	0	0	0	0	0	0	0	0	0	0.676263	0	0	0	0	0	0	0	0	0	0	0	0	0	0	0	0	0	0	0	0	0	0	0	0	0	0	0	0	0	0	0
XLOC_002396	0	0	0	0	0	0	0	0	0	0	0	0	0	0	0	0	0	0	0	0	0	0	0	0	0	0	0.597567	0	0	0	0	0	0	0	0	0	0	0	0	0	0	0	0	0	0	21.7063	0	0	0
XLOC_002414	0	0	0	0	0	0	0	0	0	0	0	0	0	0	0	0	0	0.139451	0	0	0	0	0	0	0.608563	0	0	19.0685	0	0	0	0	0	0	0	0	0	0	0	0	0	0	0	0	0	0	0	0	0
XLOC_002417	0	0	0	0	0	0	0	0	0	0	0	0	0	0	0	0	0	0	0	0	0	0	0	0	0	0	0	0	0	7.69354	0	0	0	0	0	0	0	0	0	0	0	0	0	0	0	0	0	0	0
XLOC_002431	0	0	0	0	15.2244	0	0	0	0	0	0	0	0	0	0	0	0	0	0	0	0	0	0	0	0	0	0	0	0	0	0	0	0	0	0	0	0	0	0	0	0	0	0	0	0	0	0	0	0
XLOC_002438	0	0	0	0	0	0	0	0	0	0	0	0	0	0	0	0	0	0.237378	0	0	0	0	0	0	0	0	0	0	0	0	0	0	0	0	0	0	0	0	0	0	0	0	0	0	0	0	0	0	0
XLOC_002450	0	0	0	0	0	0	0.374079	0.112598	0	0	4.04664	0.122334	0	0	0	0.118025	0.058854	0.047605	0.196192	0.044868	1.63543	0.359663	0.439859	0	0	4.87147	0.094203	0	0.056822	0	0	0	0	4.79057	2.43427	0.249794	0	6.70599	0	0	0	0.125503	10.3928	0.195411	0	0.057031	10.3289	0.049733	0.053035
XLOC_002461	0	0	0	0	0	0	0	0	0	0	0	0	0	0	0	0	0	0.343351	0	0	0	0	0	0	0	0	0	0	0	0	7.42436	0	0	0	0	0	0	0	0	0	0	0	0	0	0	0	0	0	0
XLOC_002462	0	0	0.105744	0	0	0	0.266736	0	0	0.122172	0	0.232612	0.060581	0.046602	0	0	0	0.588374	0.310876	0.469225	0	0	0.209093	0.047575	0	0	0.044781	0	0.054022	0.288965	3.9462	0.342533	1.03086	0	0.105197	0.831201	0	0	0	1.79955	0	0	0.083381	0	0.144996	0	0.101237	0	0.151267
XLOC_002497	0	0	0	0	0	0	0	0	0	0	0	0	0	0.250931	0	0	0	0.243702	0	0	0	0	0	0	0	0	0	10.7496	0	0	0	0	0	0	0	0	0	0	0	0	0	0	0	0	0	0	0	0	0
XLOC_002533	0	0	0	0	0	0	0	0	0	0	0	0	0	5.36593	0	0	0	0	0	0	0	0	0	0.101443	0	0	0	0	0	0	0	0	0	0	0	0	0	0	0	0	0	0	0	0	0	0	0	0	0
XLOC_002616	0	2.72101	0.066039	0	1.30056	12.6527	0	0.334274	0.372904	0	0	1.59797	3.21589	1.60071	0.0333	0	7.68776	0.339184	1.82498	3.06359	0.031323	0.48811	0.478802	0.891339	0	0	0.195764	21.2264	0.101213	0.150386	0.328596	1.49742	0.128758	0	0.656972	0	0.43554	11.7425	0.654781	0	0	0.298067	3.64512	0	0	0.16931	1.42254	0.177173	0.251917
XLOC_002622	0	0.50124	0.456191	3.10244	1.45993	2.79691	0	1.93968	0	0	0	3.1109	1.2545	0.522723	0	2.42043	0	0.468612	2.52137	0.552079	1.12518	0.758661	3.54807	1.35461	0	0	0.656843	1.50721	0.745783	1.41285	0	0.689605	0	2.13574	2.35992	0	0.601735	0.186474	2.89483	0	0	0	1.00721	0	1.50127	1.1228	5.59035	2.57018	3.87199
XLOC_002624	0	1.50206	0.109365	0	0	0	0	0.775017	0	0.758138	0.120576	0.842026	1.87968	0.578379	0.551472	0.058026	1.33102	1.31067	1.54331	0	0	0.353652	0	0.442838	0	0	0.046314	0	1.95553	0.249051	0.979525	0.354264	0.319849	0	0.435198	0	0	0	1.84342	0	0	0	0	2.64201	0	0.336469	4.60696	1.56486	0
XLOC_002627	0	0	0	0	0	0	0	4.43508	0	0	0	0	0	0	0	0	0	0	0	0	0	0	0	0	0	0	1.23684	0	0	0	0	0	0	0	0	0	0	0	0	0	0	0	0	0	0	0.748789	0	0	0
XLOC_002630	0	0	0	0	0	0.169187	0	0.134094	0	0	0	0.728439	8.49918	1.05075	0	0.070278	0.07009	7.20003	0	0	0.125654	0	0	0.297967	0.061852	0	0	0	0	0.784257	0	0.143021	0	0	0	0.297481	0	0	0.131333	0.28177	0	0	12.7424	9.89044	0.242167	0	0.824274	0.533046	0
XLOC_002668	0	0	0	0	0	0	0	0	0	0	0	0	0	0	0	0	0	0.259002	0	0	0	0	0	0	0	0	0	0	0	0	14.7539	0	0	0	0	0	0	0	0	0	0	0	0	0	0	0	0	0	0
XLOC_002703	0	0	0	0	0	0	0	0	0.566913	0	0	0	0	0	0	0	0	0	0	0	0	0	0	0	0	0	0	0	0	0	0	0	0	0	0.199754	0	0.441424	0	0	0	0	0	0	0	0	0	0	0	0
XLOC_002711	0	0	0	0	0	0	0	0	0	0	0	0	0	0	0	0	0	0.06327	0	0	0	0	0	0	0	0	0	0	0.679675	5.04944	0	0	0	0	0	0	0	0	0	0	0	0	0	0	0	0	0	0	0
XLOC_002732	0	0	0	0	0	0	0	0	0	0	0	0	0	0	0	0	0	0	0	0	0	0	0	0	0	0	3.26812	0	0	0	0	7.47072	0	0	0	8.66592	0	0	0	0	0.664195	0	0	0	0	0	0	0	0
XLOC_002777	0	0	0	0	0	0	0	0	0	0	0	0	0	0	0	0	0	0	0	0	0	0	0	0	0	0	0	0	0.416635	15.6001	0	0	0	0	0	0	0	0	0	0	0	0	0	0	0	0	0	0	0
XLOC_002813	0	0	0	0	0	0	0	0	0	0	0	0	0	0	0	0	0	0.14752	0	0	0	6.36876	0	0	0	0	0	0	0	0	0	0	0	0	0	0	0	4.22659	0	0	0	0	0	0	0	0	0	0	0
XLOC_002887	0	0	0	0	0	0	0	0	0	0.286325	0	0	0	0	0	0	0	0.212142	0	0	0	0	0	0	0	0	0	0	0	0	0	0	0	17.4034	0	0	0	0	0	0	0	0	0	0	0	0	0	0	0
XLOC_002918	3.07334	0	0	0	0	0	0.282456	0	0	0	0	0	0	0	0	0	0	0	0	0	0	0	0	0	0	0	0	0	0	0	0	0	0	0	0	0	0	0	0	0	0	0	0	0	0	0	0	0	0
XLOC_002944	0	0	0	0	0	0	0	0	0	0	0	0	0	0	0	0	0	0	11.1537	0	0	0	0	0	0	0	0	0	0	0	0	0	0	0	0	0	0	0	0	0	0	0	0	0	0	0	0	0	0
XLOC_002989	0	0	0	0	0	0	0	0	0	0	0	0	0	0	0	0	0	0	0	0	0	0	0	0	0	0	0	0	0	0	0	0	0	0	0	0	5.18398	0	0	0	0	0	0	0	0	0	0	0	0
XLOC_003031	0	1.34766	8.13842	0	0	1.25332	0	2.86319	8.79999	0	0	0	0	0	0	0	0	4.69386	0	0	0	0	0	0	0.134763	0	1.34437	0	0	0	0	0	0.056268	0	0	0	0	0	0	0	0	0	0	0	0	0	0	0.025809	0
XLOC_003085	0	0	0	0	0	0	0	0	0.281643	0	0	0	21.9455	0	0	0	0	0.256176	0	0	0	0	0	0	0	0	0	0	0	0	0	0	0	0	0	0	0	0	0	0	0	0	0	0	0	0	0	0	0
XLOC_003186	0	0	0	0	0	0	0	0	0	0	0	0	0	0	0	0	0	0.248325	0	0	0	0	0	0	3.07046	0	0	0	0	0	0	0	0	0	0	0	0	0	0	0	0	0	0	0	0	0	0	0	0
XLOC_003269	0	0	0	0	0	0	0	0	15.1907	0	0	0	0	0	0	0	0	0.21932	0	0	0	16.4515	0.168871	0	0.119639	0	0	0	0	0	0	0	0	0	0	0	0	0	0	0	0	0	0	0	0	0	0.122644	0	0
XLOC_003273	0	0	0	0	0	8.69887	0	0	0	0	0.061545	0	0	0	0	0	0	0.095571	0	0	0	0	0	0	0.026067	0	0	0	0	0	0	0.180825	0	0	0	0	0	0	0	0	0	0	0	0	0	0	0	0	0
XLOC_003282	0	0	0	0	0	0	0	0	0	0	0	0	0	0	0	0	0	0	0	0	0	0	0	0	0	0	0	0	0	0	0	0	0	0	0	9.60669	0	0.323794	0	0	0	0	0	0	0	0	0	0	0
XLOC_003284	0	0	0	0	0	0	0	0	0	0	0	0	0	0	0	0	0	0.112935	0	0	0	0	0	0	0.123212	0	0	0	0	0	0	0	0	0	0	0	0	0	0	0	0	0	0	0	0	0	0	0	0
XLOC_003321	0	0	0	0	0	0	0	0	0	0	0	0	0	0	0	0	0	0.803848	0	0	0	0	0	0	0	0	0	0	0	0	0	0	0	0	0	0	10.3221	0	0	0	0	0	0	0	0	0	0	0.209945	0
XLOC_003330	0	0	0	0	0	0	0	0	0	0	0	0	0	0	0	0	0	0.219479	0	0	0	0.059221	0	0	0	0	0	0	0	0	0	0	0	0	0	0	0	0	0.127108	0	0	0.144654	0	0	0	0	0	0	0
XLOC_003365	0	0	0	0	5.94692	0	0	0	0	0	0	0	0	0	0	0	0	0.137862	0	0	6.34026	0	0	0	1.72968	0	0	0	0	0	0	0	0	0	0	0	0	0	0	0	0	0.090862	0	0	0	0	0	0	0
XLOC_003373	0	0	0	0	0	0	0	0	0	0	0	0	0	0	0	0	0	0.14976	0	0	0	0	0	0	0	9.19502	0	0	0	0	0	0	0	0	0	0	0	0	0	0	0	0	0	0	0	0	0	0	0
XLOC_003375	0	0	0	0	0	0	0	0	0	0	0	0	0	0	0	0	0	0	0	0	0	0.235914	0	0	0	0	0	0.241037	0	0	0	0	0	6.21627	0	0	0	0	0	0	0	0	0	0	0	0	0	0.22835	0
XLOC_003386	0	0	0	0	0	0	0	0	0	0	0	0	0	10.3922	0	0	0	0.201856	0	0	0	0	0	0	0	0	0	0	0	0	0	0	0	0	0	0	0	0	0	0	0	0	0	0	0	0	0	0	0
XLOC_003419	0	0	0	0	0	0	0	0	0	0	0	0	0	3.05182	0	1.10224	0	0	0	0	0	0	0	0	0	0	0	0	0	0	0	0	0	0	0	0	0	0	0	0	0	0	0	0	0	0	0	0	2.31139
XLOC_003438	0	1.12511	0	0	0	0	0.751417	0	0	0	0.821063	0	0	0.164103	0	0	0.157628	0.159375	0	0	0	0	0	0.033506	0	0	0	0	0.190231	0	0	0	0.0726	7.53095	0	0.250882	0	0	0.22152	1.74264	0.092939	0	0	0	0	0	0	0	0.177555
XLOC_003445	0	0	0	0	0	0	0	0	0	0	0	0	0	0	0	0	0	0	0	0	0	0	0	0	0	0	0	0	0	0	5.63599	0	0	0	0	0	0	0	0	0	0	0	0	0	0	0	0	0	0
XLOC_003449	0	0	0	0	0	2.54998	0.088348	0	0	0	0	16.6419	0	4.9085	0	0	0	0	0	0	0	0	0	0.472731	0	0	0	0	0.053679	0	0	0	0	0	0	16.9905	0	0	0	0	0	0	0	0	0	0	0	0	0
XLOC_003455	0	0	0	0	0	0	0	0	0	0	0	0	0.035666	0	0	0	0	0.079936	0	0	0	0	0	0	0	0	4.90363	0	0	0	0	0.067219	0	0	0	0	0	0	0	0	0	0	0	0	0	0	0	0	0
XLOC_003491	0	0	0	0	0	0	0	0	0	0	0	0	0	0	0	0	0	0.157977	0	0	0	0	0	0	0	0	0	0	0	0	0	0	0	0	0	0	0	0	0	0	0	0	0	0	0	0	0	0	0
XLOC_003498	0	0	0	0	0	0	0	0	0	0	0	0	0	0	0	0	0	0.091708	0	0	0	0	0	0	0	0	0	0	0	0	0	0	6.05751	0	0	0	0	0	0	0	0	0	0	0.564671	0	0	0	0	0
XLOC_003505	0	0	0	0	0	0	0	0	0	0	0	0	0	0	0	0	0	0	0	0	0	0	0	0	0	0	0	0	0	0	0	0	0	0	0	0	0	0	0	0	0	0	0	0	0	0	0	0	0
XLOC_003511	0	0	0	0	0	0	0	0	0	0	0	0	0	0	0	0	0	0	0	0	0	0	0	0	0	0	0	0	0	0	19.939	0	0	0	0	0	0	0	0	0	0	0	0	0	0	0	0	0	0
XLOC_003512	0	0	0	0	0	0	0	0	0	0	0	0	0	0	0	0	0	0	0	0	0	0	0	0	0.260836	0	0	0	19.1195	0	0	0	0	0	0	0	0	0	0	0	0	0	0	0	0	0	0	0	0
XLOC_003542	0	2.75386	10.6938	0	0.719832	0	0	0	0.825575	0	0	0.09189	0	0	0.126382	0	9.6373	0.500616	0.392982	0.033702	0	0	1.04626	0.488637	2.5358	0	0.03538	0.985803	0	0.342455	11.7229	7.39708	4.39803	8.52665	1.82848	0	0	0.085376	3.97612	4.0876	0	1.79114	12.3191	12.6966	0.114557	0	0	8.85352	1.15528
XLOC_003559	0	0	0	0	0	0	0	0	0	0	0	0	0	0	0	0	0	0	0	0	0	0	0	0	0	0	0	0	0	0	0	0	0	0	0	0	0	0	0	0	0	0	0	0	0	0	0	0	0
XLOC_003569	0	0	0	0	0	0	0	0	0	0	0	0	0	0	0	0	0	0	0	0	0	0	0	0	0	0	0	0	0	0	0	0	0	0	0	0	0	0	0	0	0	0	4.15498	0	0	0	0	0	0
XLOC_003609	0	0	0	0	0	0	0	0	0	0	0	0	0	9.98115	0	0	0	0	0	0	0	0	19.9036	0	0	0	0	0	0	0	0	7.44261	0	0	0	22.4835	0	0	0	0	0	0	0	0	0	0	0	0	0
XLOC_003612	0	0	0	0	0	0	0	0	0	0	0	0	0	0	0	0	0	0	0	0	0	0	0	0	0	0	6.14469	13.2403	0	0	14.921	0	0	0	0	0	0	0	0	0	0	0	0	0	0	0	0	0	0
XLOC_003616	0	0	0	0	0	0	0	0	0	0	0	0	0	0	0	0	0	0	0	0	0	0	0	0	0	0	0	0	0	0	0	0	0	0	0	0	0	0	0	0	0	0	0	0	0	0	0	0	0
XLOC_003638	0	0	0	0	0	0	0	0	0	0	0	0	0	0	0	0	0	0	0	0	0	0	0	0	11.1828	0	0	0	0	0	10.3058	0	0	0	0	0	0	0	0	0	0	0	0	0	0	0	0	0	0
XLOC_003644	0	0	0	0	0	0	0	0	0	0	0	0	0	0	0	0	0	0.204956	0	0	0	0	0	0	0	0	0	0	0	0	0	0	0	0	0	0	0	0	0	0	0	0	0	0	0	0	0	0	0
XLOC_003664	0	0	0	0	0	0	0	0	0	0	0	0	0	0	0	0	0	0	0	0	0	0	0	0	0	0	0	0	16.9365	0	0	0	0	0	0	0	0	0	0	0	0	0	0	0	0	0	0	0	0
XLOC_003665	0	0	0	0	0	0	0	0	0	0	0	0	0	0	0.340074	0	0	0	0	0	0	0	0	0	20.4703	0	0	0	0	0	0	0	0	0	0	0	0	0	0	0	0	0	0	0	0	0.345815	0	0	0
XLOC_003668	0	0	5.07267	0	0	10.5588	0	0	0	0	5.07482	0	1.39926	0	0	5.73173	0.94444	0.080413	0	2.46314	0.53468	0	0	0	1.79848	6.72015	0	0	1.15178	0	5.51554	1.42003	10.3482	0.087958	7.84999	0.105486	0.103257	0	2.9805	0	2.34463	0	0	4.33235	14.9847	0	0	0	0.134379
XLOC_003714	0	0	0	0	0	0	0	0	0	0	0	0	0.145796	0	0	0	0	0.326768	0	0	0	0	0	3.89282	0	0	0	22.4613	0	0	0	0	0	0	0	0.57154	0	0	0	0	0	0	0.401336	0	0	0	0	0	28.7594
XLOC_003719	0	0	0	0	3.70024	0	0	0	0	0	0	0	0	9.27401	0	6.91172	0	0.214448	0	0	0	0	0	0	0	10.7285	0	0	0	0	0	0	0	0	0.996883	0	0	0	0	0	0	0	0	0	0	0	0	0	0
XLOC_003723	2.4758	0	4.02055	0	0	0	0	0	0	0	0	0	0	0	0	0	0	0.397117	0	0	0	0	0	0	0.86651	0	0	0	0	0	0	0	0	0	0	2.08375	0	0	0	0	0	0	0	0	0	0	0	0	0
XLOC_003743	10.5728	0.15872	0	0	0	0	0	0	0	0	0	0	0	0	0	0	0	0.197851	0	0	0	0	0	0.051993	0	0	0	0	0	0	0	0	0	0	0	0.129771	0	0.472385	0	0	0	0	0	0	0	0	0	0	0
XLOC_003750	0	0	0	0	0	0	0	0	0	0	0	0.68938	0	0	0	0	0.497485	0.067067	0	0	0	0.651466	0	0	0	0.305021	0.331785	0.295828	6.48413	0	1.01358	0	0	0	0	0	0	0	7.45742	0	0	0	0.061778	0	0	0	0.075007	0	0
XLOC_003755	0	0	0	0	0	0	0	0	0	0	0	0	0	0	0	0	0	0	0	0	0	0	0	0	0	0	0	1.05791	5.72543	11.2293	0	0	0	0	0	0	0	0	0	0	0	0	0	0	0	0	0	0	0
XLOC_003767	0	0	0	0	0	0	0	0	0	0	0	0	0	0	0	0	0	0	0	0.115526	0	15.6109	0	0	0	0	0	0	0	0.130432	0	0	0	0	0	0	0	4.0972	8.80247	0	0	0	0	0	0	0	0	0	0
XLOC_003772	0	0	0	0	0	0	0	0	0	0	0	0	0	0	0	0	0	0.102385	0	0	0	0	0	0	0	0	0	0	0.122208	0	0	0	0	0	0	0	0	0	0	0	0	0	0	0	0	0	0	0	0
XLOC_003786	0	0	6.83173	0	0	0	0	0	0	0	0	0	0	0	4.92697	23.1814	0	0.068001	0	0	0	3.74309	0.157078	0	0	0	0	0.037494	18.1408	0	0	0.085774	0	0	0	0	0	0	0	15.6312	0	0	0	0	0	0	0	0.03552	5.4167
XLOC_003858	0	0	0	0	0	0	0	0	0	0	0	0	0	0	0	0	0	0	0	0	0	0	0	0	0	0	0	0	0	0	0	0	0	0	0	0	0	0	0	0	0	0	0	0	0	24.0081	0	0	0
XLOC_003870	0	0	0	0	0	0	0	0	0	0	0	0	0	0	0	0	0	0.158773	0	0	0	0	0	0	0	0	0	0	0	0	0	0	0	0	0	0	0	0	0	0	0	0	28.885	0	0	0	0	0	0
XLOC_003961	0	0	0	0	0.310999	0	0	0	0	0	0	0	3.69123	0	0	0.134058	0	0.162216	0	0	0	0	0	0	0	0	0	0	0	0.115076	0	0	0.615787	0	5.65558	0	0.138865	0	0	4.29988	0	0	0	0	1.73228	0.323892	0	0.960312	0
XLOC_003968	0	0	0	0	0	0	0	0	0	0	0	0	0	0	0	0	0	0.104991	0	0	0	0	0	0	0	0	0	0	0	3.79854	0	0	0	0	0	0	0	0	0	0	0	0	0	0	0	0	0	0	0
XLOC_003974	0	0	0	0.156143	0	0	0	0	0	0	0	0	0	0	0	0	0	0	0	0	0	0	0	0	0	10.9812	0	0	0	0	0	0	0	0	0	0	0	0	0	0	0	0	0	0	0	0	0	0	0
XLOC_003985	0	22.7595	0	0	0	4.46844	0	0	0	0	0	0	0	0	0	0	0	0.078807	0	1.55978	7.68536	0	0	0	0	0	0	0	0	0	0	0	0	0	0	0	0	0	0	0	0	0	0	0	0	0	0	0.16466	0
XLOC_003988	0	0	0	0	0	0	0	0	0	0	0	0	0	0	0	0	0	0	0	0.104772	0	0	0	0	0	0	0	0	0.132686	0	0	0	0	0	0	0	0	0	0	0	0	0	0	0	0	0	0	0	0
XLOC_004010	0	0	11.3217	0	0	0.152223	0	0	5.72011	0	0	0	0	0.052522	6.85072	11.4449	0	0.051009	0	0	0	0	0	0	0	0	0	0	0	0	0	0	0	0	0	0	0	1.21787	0	0	0	0	0	0	9.31457	0	0	0	0
XLOC_004034	0	0	0	0	0	0	0	0	0	0	0	0	0	0	0	0	0	0	0	0	0	0	0	0	0	0	0	0	0	0	0	0	0	0	0	0	0	0	0	0	0	0	0	0	0	0	0	0	0
XLOC_004050	0	0	0	0	0	0	0	0	0	0	0	0	4.03963	0	0	0	0	0.053892	0	0	0	0	0	0	0	0	0	0	0	0	0	0	0	0	0	0	0	0	0	0	0	0	0	0	0	0	0	0	0
XLOC_004089	0	0	6.44135	0	0	0	0	0.88922	3.92659	0	0	1.61017	0	0	0	0	0	0.125317	14.8913	0	0	0	2.02632	0	0	0	0	0	1.57058	0	0	0.15807	0	0.411222	0	0	0	0	0	0	0	0	0	0	0.669118	0	0	0	0
XLOC_004105	0	0	0	0	0	0	0	0	0	0	0	0.234248	0	0	0	0	14.0869	0.091156	0	0	0	0	0	0	0	0	15.3325	0.100521	0	0	0	0	0	0	0	0	0	0	0	0	0	0	0	0	10.9025	0	0	0	29.4505
XLOC_004133	0	0	0	0	0	0	0	0	0	0.198268	0	0	0	0	0	0	0.090806	1.90969	0	0	0.081396	6.10413	8.4832	0.077207	0	0	0.072673	0	0.17534	0.078158	0	0	0	0	0	11.5622	0	0	0	0	0	0	0	0	0.156871	0	0	0	0
XLOC_004190	0	0	0	0	0	7.58385	0.099847	0	0	0	8.11712	1.3061	0.850397	0.340168	0	2.67771	0	8.74203	0	0	2.36564	0	0	0	0	0	0	0	0	0	0	0	0.115764	0	0.118134	0	0	0	2.29594	0	0	0.066997	0	0.026079	0	0	0	0	0
XLOC_004191	0	0	0	0	0	0	0	0	0	0	0	0	0	0	0	0	0	0	0	0	0	0	0	0	0	0	5.1115	0	0	0	0	0	0	0	0	0	0	0	0	0	0	0	0	0	0	0	0	0	0
XLOC_004223	0	0	0	0	0	0	0	0	0	0	0	0	0	0	0	0	0	0.17008	0	0	0	0	0	0	0	0	0	0	0	0	0	0	0	0	0	0	0	0	0	0	0	0	0	0	0	0	0	0	0
XLOC_004224	0	0	0	0.056613	0	0	0	0	0	0	0	0	0	0	0	4.47856	0	0.083373	0	0	0	0	0	0	0	0	0	0	0	0	0	0	0	0	0	0	0	0	0	0	0	0	0	0	0	0	0.031082	3.71626	0
XLOC_004247	0	0	0	0	0	0	0	0	0	0	0	0	0	0	0	0	0	0.07922	0	0	0	0	0	0	0	0	0	0	0	0	12.6172	0	0	0	0	0	0	0	0	0	0	0	0	0	0	0	0	0	0
XLOC_004278	0	0	0	0	0	0	0	0	0	0	0	0	0	0	0	0	0	0.520381	0	0	0	0	0	0	0	0	0	0	0	0	0	0	0	0	0	0	0	6.83347	0	0	0	0	0	0	0	0	0	0	0
XLOC_004299	0	0	0	0	0	0	0	0	0	0	0	0	0	0	0	0	0	0.128329	0	0	0	0	0	0	0	20.1358	0	0	0	13.7921	9.24965	0	0	0	0	0	0	0	0	0	0	0	0	0	0	0	0	0	0
XLOC_004301	0	0	0	0	0	0	0	0	0	0	0	0	0	0	0	0	0	0.321596	0	0	0	0	0	10.4795	0	0	0	0	0	0	0	0	0	0	0	0	0	0	0	0	0	0	0	0	0	0	0	0	0
XLOC_004303	0	0	0	0	0	0	0	0	0	0	0	0	0	0	0	0	0	0	0	0	0	0	0	0	0	0	0	0.619299	0	0	0	0	7.03522	0	0.652663	0	0	0	0	0	0	0	0	0.864478	0	0	0	0	0
XLOC_004305	0	0	0	0	0	0	0	0	0	0	0	0	0	0	0	0	0	0.505314	0	0	0	0	0	0	0	0	0	0	0	0	0	0	0	0	0	0	0	0	0	0	0	5.32869	0	0	0	0	0	0	0
XLOC_004335	0	0	0	0	0	0	0	0	0	0	0	0	0	0	0	0	0	0	0	0	0	0	0	0	0	0	0	0	0	0	0	0	0	0	0	0	0	0	0	0	0	0	0	0	0	0	0	0	0
XLOC_004342	0	0	11.9931	0	0	0	0	0	0	0	0	0	0	0	0	0	0	0	0	0	0	0	0	0	0	0	0	0	0	0	0	0	0	0	0	0	0	0	0	0	0	0	0	0	0	0	0	0	0
XLOC_004346	0	0	0	0	0	0	0	0	0	0	0	0	0	0	0	0	0	0.226659	0	0	0	0	0	0	0	0	0	0	0	0	0	0	0	0	0	0	0	0	0	0	0	0	0	0	0	0	0	0	0
XLOC_004358	0	0	0	0	0.147286	0	0	0	0	0	0	0	0	0	0	0	0	0.153648	0	0	0	0	0	0	0	0	0	0	0	0	10.9555	0	0	0	0	0	0	0	0	0	0	0	0	0	0	0	0	0	0
XLOC_004397	0	0	0	0	0	0	0	16.0288	0	0	0	0	0	0	0	0	0	0	0	0	0	0	0	0	0	0	0	0	0	0	0	0	0	0	0	0	0	16.1801	0	0	0	0	0	0	0	0.974231	0	0	0
XLOC_004404	0	0	0	0	0	0	0	0	0	0	0	0	0	0	0	0	0	0.07189	0	0	26.6092	0	0	0	0	0	0	0	0	0	0	0	0	0	0	0	0	0	0	0	0	0	1.58932	0	0	0	0	0	0
XLOC_004413	0	0	0	0	0	0	0	0	0	0	0	0	0	0	0	0	0	0	0	0	0	0	0	0	0	0	0	0	0	0	0	0	0	0	0	0	0	0	0	0	0	0	0	0	0	0	0	0	0
XLOC_004433	0	0	0	0	0	0	0	0	0	0	0	0	0	0	0	0	0	0.115405	0	0	0	0	0	0	0	0	6.39431	0	0	0	0	0	0	0	0	0	0	0	0	0	0	0	0	0	0	0	0	0	0
XLOC_004466	0	0	0	0	0	0	0	0	0	0	0	0	0	0	0	0	0	0	0	0	0	0	0	0	0	0	0	0	0	0	0	0	0	0	0	0	0	0	13.181	0	0	0	0	0	0	0	0	0	0
XLOC_004468	0	0	0	0	0.069074	0	0	0	0	0	0	0	0	0	0	0.774148	0	0.144116	0	0	0	0	0	0	0	0	0	0	0	0	0	0	0	0	0	0	0	0	0	0	0	0	0	0	0	0	0	0	0
XLOC_004510	0	0	0	0	0	0	0	0	0	0	0	0	0	0	0	0	0	0.263209	0	0	0	0	0	0	0	0	0	0	0	0	0	0	0	0	0	0	0	0	0	0	0	0	0	0	0	0	0	0	0
XLOC_004527	0	13.5533	0	0	0	0	0	1.53074	3.03329	0	0	2.71346	0	0	11.9985	0	0	0.238433	0	0	0	0	0	0	0	0	0	0	0	0	0	0	0	0	0.07917	0	0	0	1.81484	0	0	0	0	0.034955	0	0	0	0	0
XLOC_004529	0	0	0	0	0	0	0.439929	0	8.92013	0	0.266236	0.132801	5.76444	1.27708	0	0	0.042593	0.068905	4.07028	0	0	0	0	0.018107	0	0	0	0	0	0	0.020026	0	0	0.037685	1.12109	0	0	0	0	0.256847	0	0	0	0	0.938173	0	0.173392	10.4558	0.019191
XLOC_004573	0	0	0	0	0	0	0	0	0	0	0	0	0	0	0	0	0	0	0	0	0	0	0	0	0	0	0	0.149015	0	0	0	0	0	0	0	0	0	0	0	0	0	0	0	0	0	0	0	0	0
XLOC_004593	0	0	0	0	0	0	0	0	0	0	0	0	0	0	0	0	0	0	0	0	0	0	0	0	0	2.61237	0	0	15.0832	0	0	0	0	0	0	0	0	0	0	0	0	0	0	0	0	0	0.642404	0	0
XLOC_004615	0	0	0	0	0	0	0	0	0	0	0	0	0	0	0	0	0	0	0	0	0	0	0	0.109551	0	26.3067	0	0	0	0	0	0	0	0	0	0	0	0	0	0	0	0	0	0	0	0	0	0	0
XLOC_004657	0	0	0	0	0	0	0	0	0	0	0	0	0	0	1.02022	1.07349	0	5.19587	0	0.816179	0.95967	0	1.33357	0	0	0	0	0	0	0.92149	0	2.18463	0	0	0	0	0	0	0	0	0	0	0	0	1.84953	2.07489	0.96851	0	0
XLOC_004661	2.08681	0	0	0	0	0	0	0.923656	0	0	0	0	0	0	0	0	0	0	0	0	0	0	0	0	0	0	0	0.430631	0	0	0.453983	0	0	0	0	0	0	0	0	0	3.41586	0	0	0	0	0	0	0	0
XLOC_004666	0	0	0	0	0	0	0	0	0	0	0	0	0	0	0	0	0	0.404432	0	0	0	0	0	0	0	0	0	0	0	0	0	0	0	0	0	0	0	0	0	0	0	0	0	0	0	0	0	0	0
XLOC_004735	0	0	0	0	0	0	0	0	0	0	0	0	0	0	0	0	0	0	0	0	0	0	0	0	0	0	0	0	0	0	0	0	0	0	0	0	0	0	0	0	0	0	0	0	0	0	0	0	0
XLOC_004755	0	0	0.475093	0.382366	1.03461	0	0.030728	2.55281	0.567499	0	4.75443	1.20588	0	1.73944	0	0.698044	0.019338	0.07821	0.558689	0.014742	0	0	0	0.180863	0	7.04286	2.72385	2.27687	0.01867	0.016645	2.74584	0	0	0	0.036357	0	3.05299	0.149385	0.036235	0.116613	0	0	0.475481	0	0.116926	0	0	0	0
XLOC_004803	0	0	0	0	0	0	0	0	0	0	0	0	0	0.044788	0	15.8529	0	0	0	0	0	0	0	0	0	0	0	0	0	2.31433	0	0.438935	0	0	1.61764	0	0	0	0	0	0	0	0	0	0	0	0	0	0
XLOC_004816	0	0	0	0	0	0	0	0	0	0	0	0	0	0	0	0	0	0.261089	0	0	0	0	0	0	0	8.01522	0	0	0	2.22261	0	0	0	0	0	0	0	0	0	0	0	0	0	0	0	0	0	0	0
XLOC_004834	0	0	0	0	0	0	0	0	0	0	0	0	0	0	15.2518	0	0	0	0	0	0	0	0	0	0	0	0	0	0	0	0	0	0	0	0	0	0	0	0	0	0	0	0	0	0	0	0	0	0
XLOC_004835	0	0	0	0	0	0	0	0	0	0	0	0	0	0	0	0	0	0.662764	0	0	0	0	2.38146	0	0	0	0	0	0	0	10.2732	0	0	0	0	0	0	23.2085	0	0	0	0	0	0	0	0	0	0	0
XLOC_004852	0	0	2.37179	1.55096	0	0	0	0	0	0	0	0	0.339702	0	0	0	0	0.253788	0.34864	0	0	0	0	0	0.553765	0	0	0.279862	1.81753	0.810169	0.295038	0	0	1.11039	1.17976	0	0	0	0	0	0	0.669067	0	0	0	0.304039	0.283836	1.06053	0.565474
XLOC_004972	0	0	0	0	0	0	0	0	0	0	0	0	0	0	0	0	0	0	0	14.9407	0	0	0	0	0	0	0	0	0	0	0	0	0	0	0	0	0	0	0	0	0	0	0	0	0	0	0	0	0
XLOC_004982	0	0	0	0	0	0	0	0.177815	0	0	0	0	0	0	0	0	0	0.150355	0	0.070854	0	0	0	0	0	0	0	0	0.089732	5.59978	0	0	0	0	0	0	0	0	0	0	0	0	0	0	0	0	0	0	0
XLOC_004984	0	0	0	0	0	0	0	0	0	0	0	0	0	0	0	0	0	0	0	0	0	0	0	0	0	0	0	0	0	0	0	0	0	0	0	0	0	0	0	0	0	0	0	0	0	0	0	0	0
XLOC_005000	0	0	0	20.8168	0	0	0	0	0	0	0	0	0	0	0	0	0	6.46768	0	0	0	0	0	0	0	0	0	0	0	0	0	0	0	0	0	0	0	0	0	0	0	0	0	0	0	0	0	0	0
XLOC_005031	0	0	0	0.095061	8.32035	0	0	0	0	0	0	0	23.7983	0	0	0	0	0.139996	0	7.12503	0	0	0	0	0.101824	0	0	0	0	0	0	0	0	0	0	2.44862	0	0	0	0	0	0	0	1.34087	0	0	0	0	0
XLOC_005128	0	0	0	0	0	0	0	0	0	0	17.4457	0	0	0	0	0	0	0	0	0	0	0	0	0	0	0	0	0	4.04198	0	0	4.27143	0	0	0	0	0	0	0	0	0	0	0	0	5.42435	0	0	0	0
XLOC_005205	2.68634	0	0	0	0	0.250032	0	0	0	0	0	0	0	0	0	0	0	0	0	0.473793	1.02133	0	0	0	0	0	0	0	0	0	0	0	0	5.13208	0	0	0	2.40048	0	0.208206	0.24429	0	0	10.4895	0	0	0	0.70023	19.6016
XLOC_005208	0	0	0	0	0	0	0	0	0	0	0	0	0	0	0	21.1541	0	0	0	0	0	0	0	0	0	0	0	0	0	0	0	0	0	0	0	0	0	0	0	0	0	0	0	0	0	0	0	0	0
XLOC_005263	0	0	0	0	0	0	0	13.153	0	0	0	0	0	0	0	0	0	0.278047	0	0	0	0	0	0	0	0	0	0	0	0	0	0	0	0	0	0	0	0	0	0	0	0	0	0	0	0	0	0	0
XLOC_005274	0	0	0	0	0	0	0	0	0	0	0	0	0	0	0	0	0	0.35451	0	0	0	0	0	0	5.02801	18.9448	0	0	0	0	0	0	0	0	0	0	0	0	0	0	0	0	0	0	0	0	0	0	0
XLOC_005276	0	0	0	0	0	0	0	0	0	0	0	0	0	0	0	0	0	0.521577	0	0	0	0	0	0	0	0	0	0	0	0	0	0	0	0	0	0	0	0	0	0	0	0	0	0	0	0	0	0	0
XLOC_005292	0	0	0	0	0	0	0	0	0	0	0	0	0	0	0	0	0	0	0	0	0	0	0	0	0	0	0	0	0	0	0	0	0	0	0	0	0	0	0	0	0	0	0	0	0	0	0	0	0
XLOC_005318	1.93371	0	0.845445	0	0	2.15976	0	2.56768	0	0	0.932109	0	0.968721	0.372595	0.852627	1.79428	4.47366	0	0	1.3642	0	0	0	0.760742	2.36874	0	2.50622	0.399038	3.88726	5.00574	0	0	0.824192	0	0	0	1.85863	6.91174	0.838266	0	0	0	2.33329	0	0.386424	1.30053	0	0.378035	1.20941
XLOC_005335	0	0	0	0	0	0	0	0	12.7104	0	0	0	0	0	0	8.95713	0	0.240856	0	0	0	0	0	0	0	0	0	0	0	0	0	0	0	0	0	0	0	0	6.13749	0	0	0	0	0	0	0	0.269373	0	0
XLOC_005360	0	0	0	0	0	0.276136	0	0	0	0	0	0	0	0	0	0	0	0.277593	0.127114	0.26163	0.102542	0	0.142494	0.097265	0	0	0	0	0	0	0.107571	0	0.421508	0	0	0	0	0	0.214353	0	0	0.243942	0	0	0	0	0.31046	0	0
XLOC_005375	0	0	3.78639	0	0	0	0	0	0	0	0	0	0	0	0	0	0	0.147329	0	0	0	0	0	0	0	0	0	0	0	0	0	0	0	0	0	0	0	0	0	0	0	0	0	0	0	0	0	0	0
XLOC_005435	0	0	0	0	0	0	0	0	0	0	0	0	0	0	0	0	0	0.357301	0	0	0	0	0	0	0	0	0	0	0	0	0	0	0	0	0	0	0	0	0	0	0	0	0	0	0	0	0	0	0
XLOC_005481	0	0	0	0	0	0	0	0	0	0	0	0	0	0	0	0	0	0	0	0	0	0	0	0	0	0	0	0	0	9.09861	0	0	0	0	0	0	0	0	0	0	0	0	0	0	0	0	0	0	0
XLOC_005502	0	0	0	0	0	17.3814	0	0	0	0	0	14.9673	0	0	0	0	0	0	0	0	0	0	0	0	0	0	0	0	0	0	0	0	0	0	0	0	0	0	0	0	0	0	0	0	0	0	0	0	0
XLOC_005586	0	0	0	0	0	0	0	0	0	0	0	0	0	0	0	0	0	0.18461	0	0	0	0	0	0	0	0	0	0	1.21194	0	0	0	0	0	0	0	0	0	0	0	0	0	0	0	0	0	0	0	0
XLOC_005587	0	0	0	0	0	0	0.048191	0	0	0	4.4864	0.567346	2.2328	0	0	0	0	0.024531	1.48277	0	0.10874	0	0	0	0.053526	0	0.339799	11.8214	5.85604	1.33127	0	0	0	0.053665	0	0	0	0.292847	0	0	0	0	0	0.025174	1.51937	0	0.054871	0	1.36645
XLOC_005647	0	0	0	0	0	0	0	0	0	0	0	0	0	0	0	0	0.075934	0.307101	0	0	0	0	0	0	0	0	0	0	0	0.130715	1.71368	0	0	0	0	0.161142	0	0	0	9.76844	0	0	0	0	0	0	0	0	0
XLOC_005653	0	0	0	0	0	0	0	0	0	0	0	0	0	0	11.4075	0	0	0.110032	16.7783	0	0	0	0	0	0	0	0	0	7.09209	21.7779	0	0	0	0	0	0	0	0	0	0	0	0	0	0	0	0	0	0	0
XLOC_005741	0	0	1.10525	0	0	0	0	2.92637	0	0	0	0	0	0	0	0	0	0.109167	0	0	0	0	0	9.75391	0	0	0	0	0	0	0	0	0	0	0	0	0	0	0	0	0	0	0	0	0	0	0	0	0
XLOC_005755	0	0	0	0	0	0	0	0	0	0	0	0	0	0	0	0	0	0	0	0	0	0	0	0	0	0	0	22.9493	0	0	0	0	0	0	0	0	0	0	0	0.281068	0.32978	0	0	0	0	0	0	0	9.1984
XLOC_005782	0	0	0	0	0	0	0	0	0	0	0	0	0	0	0	0	0	0.717994	0	0	0	0	0	0	0	0	0	0	0	0	0	0	0	0	0	0	0	0	0	0	0	0	0	0	0	0	0	0	0
XLOC_005784	0	0	0	0	0	0	0	7.22213	0	0	0	0	0	0	0	0	0.104859	0	0	0	0	0	0	0	0	0	0	0	0	0	0	0	0	0	0	0	0	0	0	0	0	0	0	0	0	0	0	0	0
XLOC_005846	0	0	0	0	0	0	0	0	0	0	0	0	0	0	0	0	0	0	0	0	0	0	0	0	0	0	0	0	7.62852	0	0	0	0	0	0	0	0	0	0	0	0	0	0	0	0	0	0	0	0
XLOC_005883	0	0	0	0	0	0.272909	0	0	0	0	0	0	3.79464	0	0	0	0	0.091449	0	0	0	0	0	0	0	0.311936	0	0	0.436619	22.2844	0	0	0	0	0	0	0	0.218343	0	0	0	0	0	0	0	0	0	0	0
XLOC_005884	0	0	0	0	0	0	0	0	0	0	0	0	0	0	0	0	0	0	0	0	0	0	0	0	0	0	0	5.20243	0	0	0	0	0	0	0	0	0	0	0	0	0	0	0	1.7131	0	0	0	0	0
XLOC_005926	0	0	0	0	0	0	0	0	0	0	0	0	0	0	0.165921	0	0	0.281671	0	0	0	0	0.433762	0	0	0	0	0	0	0	0	0	0	0	0	0	0	0	0	0	0	0	0	0	0	0	0	0	0
XLOC_005948	0	0	0	0	0	0	0	0	0	0.763652	0	0	0	0	0	0	0	0	0	0	0	0	0	0	0	0	0	0	0	0	0	0	0	0	0	0	0	0	0	0	0	0	0	0	0	0	0	0	0
XLOC_006037	0	0	0	0	0	0	0	0	0	0	0	0	0	0	0	0	0	0	0	0	0	0	0	0	0	0	0	0	0	0	3.73839	0	0	0	0	0	0	0	0	0	0	0	0	0	0	0	0	0	0
XLOC_006058	0	0	0	0	0	0	0	0	0	0	0	0	0	0	0	0	0	0	0	0	0	0	0	0	0	0	10.2563	0	0	0	0	0	11.8051	0	0	0	0	0	0	0	0	0	0	0	0	0	0	0	0
XLOC_006072	0	0	0	0	0	0	0	0	0	0	5.32576	0	0	0	0	0	0	0	0	0	0	0	0	0	2.73058	0	0	0	0	0	0	0	0	0	0	0	0	0	0	0	0	0	0	0	0	0	15.0911	0	0
XLOC_006124	0	0	0	12.4494	0	0	0	0	0	0	0	0	0	0	8.09995	0	0	0	0	0	0	0	0	0	0	0	0	0	0	12.1935	0	0	0	0	0	0	0	0	0	0	0	0	1.40738	0	0	0	0	0.798073	0
XLOC_006129	0	0	0	0	0	0	0	0	0	0	0	0	0	0	0	0	18.17	0	0	0	0	0	0	0	0	0	0	0	0	0	0	0	0	0	0	0	0	0	0	0	0	0	0	0	5.88553	0	0	0	7.67511
XLOC_006143	0	0	0	0	0	0	0	0	0	0	0	0	0	0	0	0	0	0.261089	0	0	0	0	0	0	0	0	0	4.60661	0	0	0	0	0	0	0	0	0	0	0	0	0	0	0	0	0	0	0	0	0
XLOC_006194	0	0	0	0	0	0	0	0	0	0	0	0	0	0	1.1747	0.112367	0.112065	0.181291	0.124524	0	0	0	0	0	0	0	0	0	0	0	6.74427	0	0	0	0	0	0	0	0	0	0	0	0	0	0	0	0	0	0
XLOC_006217	0	22.6002	0	0	0	0	0	0.991582	0	0	0	0	0	0	0	1.9748	6.01216	0.335382	0	0	8.92004	0	0	0	0	0	0	0	0	0	0	0	0	0	0.389764	0	0	0	0.194232	0	0	0	0	0	0	0	0	0	0
XLOC_006230	0	0	0	0	0	0	0	0	0	0	0	0	19.6451	0	0	0	0	0	0	0	0	0	0	0	0	0	0	0	0	0	0	0	0	0	0	0	0	0	0	0	0	0	0	0	0	0	0	0	0
XLOC_006238	0	0	0	0	0	0	0	0	0	0	0	0	0	0.032701	0	0	0	0.031759	0	0	0	0	0	4.20634	0	0	0	0	0	0	0	0	0	0	0	0	0	0	0	0	0	0	0	0.032591	0	0	0	0	0
XLOC_006266	0	0	0	0	0	0	0	0	0	0	0	0	0	0	0	0	0	0.127751	0	0	0	0	0	0	0	0	0	0	0	0	0	0	0	0	0	0	0	0	0	0	0	0	0	0	0	0	0	0	0
XLOC_006295	0	0	0	0	0	0	0	0	0	0	0	0	0	0	0	0	0	0	0	0	0	0	0	0	0	0	0	0	3.58692	0	0	0	0	0	0	0	0	0	0	0	0	0	0	0	0	0	0	0	0
XLOC_006302	0	14.001	0	0	0	1.62761	0	0	0	0	0	0	0	0	0	0	0	0	0	0	0	0	0	0	0	0	0	0	0	0	0	0	0	0	0	0	0	0	0	0	0	0	0	0	0	0	0	0	0
XLOC_006313	0	0	0	0	0	0	0	0	0	0	0	0	0	0	0	0	0	0	0	0.280997	0	0	0	0	0	0	0	0	0	0	0	0	0	0	0	0	0	0	0	0	0	0	0	0	12.4169	0	0	11.5243	0
XLOC_006320	0	0	0	0	0	0	0	0	0	0	0	0	0	0	0	0	0	0	0	0	0	0	0	0	23.9548	0	0.517249	0	0	0	0	0	0	0	0	0	0	0	0	0	0	0	0	0	0	0	0	0	0
XLOC_006335	0	0	0	0	0	0	0	0	0	0	0	0	0	0	0	4.26142	0	0	0	0	0	0	0	0	0	0	0	0	0	0	0	0	0	0	0	0	0	0	0	0	0	0	0	0	0	0	0	0	0
XLOC_006517	0	0	0	0	0	0	0	0	0	0	0	0	0	0	0	0	0	0	0	0	0	0	0	0	0	0	0	0	0	20.2599	0	0	0	0	0	0	0	0	0	0	0	0	0	0	0	0	0	0	0
XLOC_006607	0	0	0	0	0	0	0	0	0	0	0	0	0	0	0	0	0	0	0	0	0	0	0	0	0	0	0	0	0	0	0	0	0	0	0	0	0	0	0	0	0	0	0	0	0	0	0	0	0
XLOC_006743	0	0	0	0	0	0	0	0	0	0	0	0	0	0	0	0	0	0.168396	0	0	0	0	0	0	0.06124	0	0	0	16.5489	0	0	0	0	0	0	0	0	0	0	0	0	0	0	0	0	0	0	0	0
XLOC_006773	0	0	0	0	0	0	0	0	6.86537	0	0	0	0	0	0	0	0	0	0	0	0	0	0	0	0	0	0	0	0	0	0	0	0	0	0	0	0	0	0	0	0	0	0	0	0	0	0	0	0
XLOC_006806	0	0	0	0	0	0	0	0	0	0	0	0.604816	0	0	0	0	0	0	0	0	0	0	0	0	28.759	0	1.39722	0.25954	0	0	0	18.4062	0	0	0	20.3771	6.04439	0	0	0	0	0	0	0	0	0	0	0	0.262206
XLOC_006826	0	0	0	0	0	0	0	0	0	0	0	0	0	0	0	0	0	0.124389	0	0	5.2382	0	0	0	0	0	0	0	9.5022	0	0	0	0	0	0	0	0	0	0	0	0	0	0	0	0	0	0	0	0
XLOC_006832	0	0	0	0	0	0	0	0	0	0	0	0	0	0	0	0	0	0	0	0	0	0	0	0	0	0	16.0834	0.151911	0	0	0	0	0	0	0	0	0	0	0	0	0	0	0	0	0	0	0	0	0
XLOC_006919	0	0	0	0	4.77677	0	0	0	0	0	0	0.133389	0	0	0	0	0	0.103814	0	0.048922	0	0	0	0	0	0	19.3106	0	0	0	0	0	0	0	0	0	0	0	0	11.8672	0	0	0	0	0	21.516	0	0	0
XLOC_006937	0	0	0	0	0	0	0	0	0	0	0	0	0	0	0	0	0	0.25915	0	0	0	0	0	0	0	0	0	0	0	0	3.314	0	0	0	0	0	0	0	0	0	0	0	0	0	0	0	0	0	0
XLOC_006951	0	0	0	0	0	0	0	0	0	0	0	0	0	0.123935	0.283606	0.149206	0	0.240728	0	0	0	0	0	0	0	0	0	0	0	0	0	0	0.274148	0	0	0	0	0	0.278829	0	0	0	0	0	0	24.3692	0	0	0
XLOC_006963	0	0	0	0	0	0	0	0	0	0	0	0	0	0	0	0	0	0	0	0	0	0	0	0	0	0	0	0	0	0	0	0	0	0	0	0	0	0	0	0	0	0	0	0	0	0	0	0	0
XLOC_006971	0	0	0	0	0	0	0	0	0	0	0	0	0	0	0	0.470324	0.938122	0.379408	0	0	0	0	0	0.398817	0	1.29417	0	0	5.43437	0	0	0	0	0	0	0	0	0	0	0	0	0	1.04847	0	0	0	0	0	27.4747
XLOC_007085	0	0	0	0	0	0	0	0	0	0	0	0	0	0	0	0	0	0	0	0	0	0	0	0	0	0	0	0	0	0	0	0	0	0	0	0	0	0	0	0	0	0	0	0	0	0	0	0	0
XLOC_007120	0	0	0	0	0	0	0	0	0	0	0	0	0	0	0	0	0	0	0	0	0	0	0	0	0	6.47134	0	0	0	0	0	0	0	0	0	0	0	0	0	0	0	0	0	0	0	0	0	0	0
XLOC_007144	0	0	0	0	0	0	0	0	0	0	0	0	0	0	0	0	0	0	0	0	0	0	0.555477	0	0	0	0	0	0	0	0	0	0	0	0	0	0	0	0	0	0	0	0	0	0	0	0	0	13.2612
XLOC_007209	0.153512	0	0	0	0	0	0	3.12555	0	0	0	0.590573	0	0	0.067688	0	0	0.517087	0	0	0	0	0	0	0.25073	2.09042	0	0	0	0	0	0	0	0	0	0	0	0	0	0	0	3.63522	0	0.2948	0	0	0	0	0
XLOC_007220	0	0	0	0	0	0	0	0	0	0	0	0	0	0	0	0.113914	3.63546	0.091894	0	0	0	0	0	0	0	0	5.36439	0	0	0	0	0	0	0	0	0	0	0	0	0	0	0	0	0.094302	0	0	0	0	0
XLOC_007228	0	0	0	0	0	0	0	0	0	0	0	0	0	0	0	0	0	0	0	1.28509	0	0	0	0	0	25.4251	0	0	0	0	0	0	0	0	0	0	0	0	0	0	0	0	0	0	0	0	0	0	0
XLOC_007229	4.39455	0	0	1.99851	0	0	0	0	0.09517	0	0	3.26261	0	4.01097	0	0	0	0.086565	0	0	0	2.58488	0	0	0	0	0	0	0	0	0	2.76614	0.460051	1.76748	0.402405	0.60563	0	2.20459	0	0	0	0	0	0.651446	3.08137	0	0	0	0
XLOC_007239	0	0	0	0	0	0	0	0	0	0	0	0	0	0	0	0	0	0.84659	0	0	0	0	0	1.7798	0	0	0	0	0	0	0	0	26.9954	0	0	0	0	0	0	0	0	0	0	0	0	0	0	0	0
XLOC_007241	0	0	0	0	0	0	0	0	0.264426	0	0	0	0	0	0	0	0	0	0	0	0	0	0	0	0	0	4.52145	0	0	0	0	0	0	0	0	0	0	0	0	0	0	0.211359	0	0	0	0	0	0	0
XLOC_007248	0	0	0	0.11443	0	0	0	0	0	0	0	0	0	0	0	0.069635	0	0.112348	0	0	0.560263	0	0	0.413332	0.061286	0.12774	24.9552	0.061945	0.268198	0.179324	0	0	0	0	0	0.147378	0	0	1.43142	0	0	0	0.051744	0	0	0	0	0.058685	0
XLOC_007254	0.381749	0	0.333812	0	0	0	0	0	0	0	0	0	0	0	0	0	0	0	0	0.134659	19.6334	0	0	0	0.155877	0	0	0	24.5573	29.0386	0	0	0	0	0	0	0	0	0	0	0	0	0	0	0	5.13496	0	0	0
XLOC_007262	0	0	0	0	0	0	0	0	0	0	0	0	0	0	0.306711	11.9408	0	0.13017	0	0	0	0	0	0	0	0	3.34861	0	0	0	0	0	0	0	0	0	0	0	0	0	0	0	0	0	0	0	0	0.271977	0
XLOC_007316	0	0	0	0	0	0	0	0	0	0	0	0	0	0	0	0	0	0	0	0	0	0	0	0	0	0	0	0	0	0	0	0	0	0	0	0	0	0.39949	0	0	0	0	0	0	0	0	0	0	0
XLOC_007333	0	0	0	0	0	0	0	0	0	0	0	0	0	0	0	0	0	0	4.62201	0	0	0.157884	0	0	0	0	0	0	0	0	0	0	0	0	0	0	0	0	0	0	0	0	0	0	0	0	0	0	0
XLOC_007371	0	0	0	0	0	0	0	0	0	0	0	0	0	0	0	0	0	0	0	0	0	0	0	0	0	0	0	0	0	0	0	0	0	0	8.99917	0	0	0	0	0	0	0	0	0	0	0	0	0	0
XLOC_007392	0	0	0	0	0	0	0	0	0	0	0	0	0	0	0	0	0	6.08274	0	0	0	0	0	0	0	0	0	0	0	0	0	0	0	0	0	0	0	0	0	0	0	0	0	0	0	0	0	0	0
XLOC_007408	0	0	0	1.79605	0	0	0	17.0308	0	0	0	0	0	0	0	0	0	14.4743	0.403736	0	0	0	0	0	0	0	0	0	0	0	0	0	0	0.160734	0	0	0.754766	0	0	0	0	0	0	0	0	0	0	0	0
XLOC_007475	0	0	0	0	0	0	0	0	0	0	0	0	0	0	0	0	0	0.562993	0	0	0	0	0	0	0	0	0	0	0	0	0	0	0	0	0	0	0	0	0	0	0	0	0	0	0	12.1404	0	0	0
XLOC_007607	0	0	0	0	0	0	0	0	0	0	0	0	0	0	0	0	0	0	0	0	25.8746	0	0	0	0	0	0	0	0	0	0	0	0	0	0	0	0	0	0	0	0	0	0	0	0	0	0	0	0
XLOC_007631	0	0	0	0	0	0	0	0	0	0	0	0	0	0	0	0	0	0.379832	0	0	0	0	3.31457	1.86322	1.65759	0	0.751627	0	0.151123	0.134727	0	0	0	0	0	0	0	2.11605	1.1732	0	0	0	0	0	0	0.15168	0	1.3227	0
XLOC_007633	0	0	0	0	0	0	0	0	0	0	3.91711	0	0	15.0316	0	0	0	0.304137	0	0	0	0	0	0	0	0	0	0	0	24.9198	0	0	0	0	0	0	0	0	0	0	0	0	0	0	0	0	0	0	0
XLOC_007637	0	0	0	29.8319	0	0	0	0	0	0	0	0	0	0	0	0	0	0.20626	0	0	0	0	0	0	0	0	0	0	0	0	0	0	0	0	0	0	0	0	0	0	0	1.35942	0.569988	0	0	0	0	0.10774	0
XLOC_007644	0	0	0	0	0	0	0	0	0	0	0	0	0	0	0	0	0	0	0	0	0	0	0	0	0	0	0	0	0	0	0	0	0	0	0	0	0	6.13254	0	0	0	0	0	0	0	0	0	0	0
XLOC_007691	12.0487	0	0	0	0	0	0	0	0	0	0	0	0	0	0	0	4.37254	0	0	1.33337	0	0	0	0	5.78799	14.3764	0	0	22.4798	0	0	0	0	0	0	0	0	0	0	0	0	0	0	0	0	0.423711	0	0	0
XLOC_007739	0	0	0	0	0	0	0	0	0	0	0	0	0	0	0	0	0	0	0	0	0	0	0	0	0	0	0	0	28.1685	0	0	0	0	0	0	0	0	0	0	0	0	0	0	0	0	0	0	0	0
XLOC_007796	0	0	0	0	0	0	0	0	0	0	0	0	0	0	0	0	0	0	0	0	0	0	0	0.210126	8.50554	0	0	0	0	0	0	0	0	0	0	0	0	0	0	0	0	0	0	0	0	0	0	0	0
XLOC_007821	0	0	0	0.124511	0	0	0	0	0	0	0	0	0	0	0	0	0	0.183367	0	0	0	0	0	0	0	0	0	0	0	0	0	0	0	0	0	0	0	0	0	0	0	0	0	0	0	0	0	0	0
XLOC_007829	0	0	0	0	0	0	0	0	0	0	0	0	0	0	0	0	0	0.635535	0	0	0	0	0	0	0	0	0	0	0	0	0	25.6525	0	0	0	0	0	0	0	0	0	0	0	0	0	0	0	0	0
XLOC_007878	0	0	0	0	0	3.20219	0	0	0	0	0	0	0	0	0	0	0	0	0	0	0	0	0	0	0	0	0	0	0	0	0	0	0	0	0	0	0	0	0	0	0	0	0	0	0	0	0	0	0
XLOC_007879	0	0	0	0	0	0	0	0	0	0	0	0	0	0	0	0	0	0.079082	0	0	4.03135	0	0	0	0	0	0	0	0	0	0	0	0	0	0	0	0	0	0	0	0	0	0.072846	0.081155	0	0	0.707562	0	0
XLOC_007903	7.65426	3.67702	0	0	0	0	3.37663	0	1.88971	0	0	1.47233	0	0	0	0	0	0	0	0	0	0	0	0	0	0	0	0	0	0	1.33214	0	0	0	0	0	0	0	0	0	0	0	0	0	0	0	0	0.598555	0
XLOC_007914	0	0	0	0	0	0	0	0	0	0	0	0	0	0	0	0	0	0	0	7.22835	0	0	0	0	0	0	0	0	0	0	0	0	0	0	0	0	0	0	0	0	0	0	0	0	0	0	0	0	0
XLOC_007925	0	0	0	0	0	0	0	0	0	0	0	0	0	0	0	0	0	0	0	0	0	0	0	0	0	0	0	0	0	9.87757	0	0	0	0	0	0	0	0	0	0	0	0	0	0	0	0	0	0	0
XLOC_007927	0	0	0	0	0	0	0	0	0	0	0	0	0	0	0	0	0	0.060535	0	0	0	0	0	0	0	0	0	0	0	0	16.6084	0	0	0	0	0	0	0	0	0	0	0	0	0	0	0	0	0	0
XLOC_007930	0	0	0	0	0	0	0	0	0	0	0.293537	0	0	13.259	0	0	0.140883	0.341868	0	0.214805	0	0	0	0	0	0.906981	0	0.502656	0	0	0	0	0	0	0	0	0	2.17663	0.263984	0.849557	0	0	0	0	0	0	0	0	0
XLOC_007945	0	0	0	0	0	0	0	0	0	0	0	0	0	0	0	0	0	0.123982	0	0	0	0	15.656	0	0	0	0	0	0	0	0	0	0	0	0	0	0	0	0	0	0	0	0	0	0	0	0	0	0
XLOC_007970	0	0	0	0	0	0	0	0	0	0	0	0	0	0.048	0	0	0	0.093234	0	0	0	0	0	0	0	12.827	0	0	0	0	0	0	0	0	0	0	0	0	0	0.115846	0.815539	0	0	0	0	0	0	0.681814	0
XLOC_008018	0	0	0	0	0	0	0	0	0	0	0	0	0.868007	0	0	0	0	0	0	0.076398	0	0	0	0	0	0	0	7.50859	0	0	0	0	0	0	0	0	0	0	0	0	0	0	0	0	0	0	0	0	0
XLOC_008033	0	0	0	0	0	0	0	0	0	0	0	0	0	0	0	0	0	0	0	0	0	0	0	0	0	0	0	0	0	0	0	0	0	0	0	0	0	0	0	0	0	0	0	0	0	0	0	0	0
XLOC_008073	1.30885	0	0	2.41154	0	0	0	0	1.88495	0	0	5.76959	0	2.90024	0	0	0	0	0	0	0	3.26035	0	0	0	0	0	0	0	0	0	3.19243	0.464887	4.28654	0.474407	0.214199	0	1.55943	0	0.202887	0	0	0	1.0054	1.39496	0	0	0	0
XLOC_008126	0	0	0	0	0	0	8.62675	0	0	0	0	0	0	0	0	0.302423	0.603223	1.21982	11.73	0	0	0	0	0	0	0	0	0	0.291196	0	0	0	0	0	0	1.28013	0	0	0	0	0	0	1.79781	0	0	0	0	0	0
XLOC_008180	0	0	0	0	0	0	0	0	0	0	0	0	0	0	0	0	0	0.111712	0	8.10713	0	0	0	0	0.365632	0	0	0	0	0	27.1427	0	10.6865	0	0	0	0	0	0.258785	0	0	0	0	0	0	0	0	0.116705	0
XLOC_008191	0	0	0	0	0	0	0	0	0	0	0	0	0	0	0	0	0	0.102803	0	0	0	0	0	0	0	0.467551	0	0	0.122706	9.95477	0	0	0	0	0	0	0	0	0	0	0	0	0	0	0	0	0	0	0
XLOC_008227	0	0	0	0	0	0	0	0	0	0	0	0.314648	0	0	0	0	0	0	0	0	0	0	0	0	0	0	0	0	0	0	0	0	0	0	0	0	0	0	0	0	0	0	0	0	0	0	0	0	18.6881
XLOC_008333	0	0	0	0	0	0	0	0	0	0	0	0	0	0	0	0	1.75312	0.472679	0	0	0	0	0	0	0	0	0	0	0	0	0	0	0	0	0	0	0	0	0	0	5.51282	0	0	0	0	0	0	0	0
XLOC_008336	0	0	0	0	13.5933	0	0	0	0	0	0	0	0	0	0	0	0	0.152477	0	0	0	0	0	0	0	0	11.3148	0	0	0	0	0	0	0	0	0	0	0	0	0	0	0	0	0	0	0	0	0	0
XLOC_008338	0	0	0	0	0	0	0	0	0	0	0	0	0	0	0	0	0	0	0	0	0	0	0	0	0	0	0	0	16.2273	0	0	0	0	0	0	0	0	0	0	0	0	0.949437	0	0	0	0	0	0	0
XLOC_008339	0	0	0.325012	0	0	0	0	0	0	0	0	0	0.186201	0	1.1472	0	0	0	0	0	0	2.2521	0	0	0	0.316335	0	0	0	0	0	0.350933	0	0	0	0	0	0	0.644504	0	0.405603	11.3688	0	0	0	0	0	0.145327	0
XLOC_008415	0	0	0	0	0	0	0	0	0	0	0	0	0	0	0	0	0	0.077914	0	0	0	0	0	0	0	0	0	0	0	0	0	0	0	0	0	0	0	0	0	0	0	0	0	0	0	0	0	0	0
XLOC_008449	0	0	0	0	0	0	0	0	0	0	0	0	0	0	0	0	0	0	0	0	0	0	0	0	0	3.53616	0	0	0	0	0	0	0	0	0	0	0	0	0	0	0	0	0	0	0	0	0	0.154718	0
XLOC_008497	0	0	0	0	0	0	0	0	0	0	21.1913	0	0	0	0	0	0	0.432989	0	0	0	0	0	0	0	0	0	0	0	0	0	0	0	0	0	0	0	0	0	0	0	0	0	0	0	0	0	0	0
XLOC_008505	0	0	0	0	0	0	0	0	0	0	0	0	0	0	0	0	0	0	0	0	0	0	0	0	0	0	0	0	0	0	7.67429	0	0	0	0	0	0	0	0	0	0	0	0	0	0	0	0	0	0
XLOC_008527	0	0	0	0	0	0	0	0	0	0	0	0	0	0	5.8235	0	3.59026	0.123576	0	0	0	0	0.761209	0	0	0	0	0.204409	0	0	0	0	0	0	0	0	0	0	0.143135	0	0	0	0	0.570668	0	0.814247	0	0	0
XLOC_008528	0	0	0	0	0	0	0	0	0	0	0	0	0	0	0	0	0	0.285931	0	0	0	0	0	0	0	0	0	0	6.31384	0	0	0	0	0	0	0	0	0	0	0	0	0	0	0	0	0	0	0	0
XLOC_008536	0	0	0	0	0	0	0	0	0	0	1.38382	0	0	0	0	0	0	0.358147	0	0	0	0	0	0	0	0.203608	1.41743	0	0	2.66774	2.28998	0	0	0	0.41622	0	0	0	0	0	0	0	0	0	0	0	0	0	0
XLOC_008552	0	0	0	0	0	0.296837	0	0	0	0	0	0	0	0	0	3.69909	0	0.099468	0	0	0	0	0	0	0	0	0	0	0	1.48182	24.6303	0	0	10.88	0	0	0	0	0	0	0	0	0.824621	0	5.52344	0	0	0	9.75164
XLOC_008553	0	0	2.68317	0	0.206415	8.3538	0	1.52793	0	0	0	8.6691	8.26247	0	0	0	0	0	0	0	13.8404	0	0	0	0	0	0	0	0	0	0	0	0	0	2.00197	10.3572	0	1.19961	0	0	0	7.94752	0	9.87016	4.90554	0	0	2.39952	3.3585
XLOC_008596	0	0	0	23.0289	0	0	0	0	0	0	0	0	0	2.16562	0	11.4066	0	0	0	0	0	0	0	0	14.6282	0	0	0	0	5.03563	0	0	0	0	0	0	0	0	0	0	0	0	0	0	0	0	0	0	0
XLOC_008634	0	0	0	0	0	0	0	0	0	0	0	0	0	0	0	0	0	0	0	0	0	0	0	0	13.8087	0	0	0	0	0	0	0	0	0	0	0	0	0	0	0	0	0	0	0	0	0	0	0	0
XLOC_008677	0	0	0	0	6.86276	0	0	0	0	0	0	0	7.5065	0	0	0	0	0	0	0	0	0	0	0	0	0	0	0	0	0	0	0	2.85357	0	0.138667	0	0	0	0	0	0	0	0	0	0	0	0	0.062327	0
XLOC_008681	0	0	0	0	0	0	0	0	0	0	0	0	0	0	0	0	0	0	0	0	25.321	0	0	0	0	0	0	0	0	0	0	0	0	0	0	0	0	0	0	0	0	0	0	0	0	0	0	0	0
XLOC_008692	0	0	0	0	0	0	0.344182	0	0	0.472934	0	0	0.234513	0	0	0	0	0	0	0	0.194157	0	0	0	0	0	0.173348	0.193202	0	4.66082	0	0	0	0	0.407221	0	0	0	0	0	0	0	0	0	0	0	0	0.183033	0
XLOC_008709	0	0	0	0	0	0	0	0	0	0	0	0	0	0	0	1.01585	0	0.273159	0	0	0	0	0	0	0.059603	0	0	0	0	0	0	0	0	0	0	0	0	0	7.84656	0	3.98229	0	0	0	0	0	0	0.057074	0.060864
XLOC_008757	0	0	0	0	0	0	0	0	0	0	20.5601	0	0	0	0	0	0	0.33965	0	0	0	0	0	0	0	0	0	0	0	0	0	0	0	0	15.789	0	0	0	0	0	0	0	0	0	0	0	0	0	0
XLOC_008773	0	0	0	0	0	0	0	0	0	0	0.242604	0.242027	0	0	0	0	0	0	0	0	0	0	0	0	0	0	0	0	0	0	0	0	0	0	0	3.70647	0	0	0	0	0	0	0	0	0	0	0	0	0
XLOC_008774	0	0	1.79346	0	0	0	0	0	0	0	1.3182	0	0	0	5.81364	0	0	0.073107	0.10043	0	0	0	0	0	0	0	0	0	0	0	0	0	0.083256	0	0.084961	0.191802	0	1.57093	0	0	0	0	0	0	13.6231	0	4.53781	0	0
XLOC_008795	0	0	0	0	0	0	0	0	0	0	0	0	0	0	0	0	0	0.167505	0	0	0	0	0	5.72241	0	0	0	0	0	0	0	0	0	0	0	0	0	0	0	0	0	0	0	0	0	0	0	0	0
XLOC_008805	0	0	0	0	0	0	0	0	0	0	0	0	0	0	0	0	0	0	0	0	0	0	0	0	0	0	0	0	0	0	0	0	0	0	0	0	0	0	0	0	0	0	0	0	0	0	0	0	0
XLOC_008807	0	0	0	0	0	0	0	0	0	0	0	0	0	0	0	0	0	0.095733	0	0	0	0	0	0	0	0	0	0	0	0	0	0	0	0	0	0	0	0	0	0	0	0	0	0	0	0	0	0	0
XLOC_008809	0	0	0	0.175669	0	0.257349	0	0	0	0	0	0	0.115429	0	0	8.3382	0.106613	0.258707	0	0	5.82951	0	0	0.090647	7.80891	0	0.085323	0.095096	7.92572	0.091764	0	0	0.196415	0	0	0	3.10054	0.205894	0	0	0	0	0	0	0.184179	0.103311	0	0.720723	0
XLOC_008810	0	0	0	0	0	0	0	0	0	4.64857	0	0	0	0	0	0	0	0.430524	0	0	0	0	0	0	0	0	0	0	0	0	0	0	0	0	0	0	0	0	0.99733	0	0	0	0	0	0	0	0	0	0
XLOC_008818	0	0	0	0	0	0	0	12.5724	0	0	0	0	0	0	0	0	1.0376	0	0	0	0	0	0	0	0	4.13518	0	0	0	0	0	0	0	0	0	0	0	0	0	0	0	0	2.06161	0	0	0	0	0	0
XLOC_008830	0	0	0	0	0.16316	0	0	0	0	0	0	0	0	0	0	0	0	3.85803	0	0	0	0	0	0.059638	0	0	3.53654	0.375389	0	0	0	0	0	0	0	0	0	0	0	0	0	0	0	0	0	0	0	0	0
XLOC_008831	0	0	0	0	0	0	0	0	0	0	0	0	0	0	0	0	0	0.058176	0	0	0	0	0	0	0	0	0	17.3213	3.05532	0.061905	0	0	0	0	0	0	0	0	0	0	0	0	0	0	0	0	0	0.060776	0.842556
XLOC_008845	0	0	0	0	0	0	0	0	0	0	0	0	0	0	0	0	0	0.083048	0	0	0	0	0	0	0	0	4.68364	0	4.06417	0	0	0	0	0	0	0	0	0	0	0	0	0	0	0	0	0	0	0	0
XLOC_008857	0.212459	1.10568	0	0	4.80211	0	1.8745	0	2.01069	0	0.13655	3.33751	0.141913	0	0	2.10283	0	0.053011	0	0	0	0.028607	0	4.6807	1.53262	0	0	0	1.48694	0.028204	0	0	0	0	3.26514	0	0	0	0	0	0	0	5.20048	0.163201	0.905749	0.031754	2.46042	0	0
XLOC_008869	0	0	0	0	0	0	0	0	0	0	0	0	0	0	0	0	0	0	0	0	0	0	0	0	0	0	0	0	0	0	0	0	0	0	0	0	0	0	0	0	0	0	0	0	0	0	0	0	0
XLOC_008879	0	0	0	0	0	0	0	0	9.31525	0	0	0	0	0	0	0	0	0	0	0	0	0	0	0	0	0	0	0	0	0	0	0	0	0	0	0	0	0	0	0	0	0	0	0	0	0	0	0	0
XLOC_008906	0	0	0.103393	0.270442	0.254526	0	0	0	0	0	0	0	0	11.6193	0	0.054857	0.05471	0.13276	0	0	0.049041	0	0	0	0	0	0	0	0.052821	0	0	0	0	0.29043	0	0.232206	0	0.105658	2.87041	0.109971	0	0	0	0.045413	0	0	0.098986	0.046231	0.049301
XLOC_008925	0	0	0	0	0	0	0	0	0	0	0	0	0	0	0	0	0	0.118711	0	0	0	0	0	0	0	0	0	0	8.21825	0	0	0	0	0	0	0	0	0	0	0	0	0	0	0	0	0	0	0	0
XLOC_008931	0	0	0	0	0	0	0	0	0	0	0	0	0	0	0	0	0	0	0	0	0	0	0	0	0	0	0	0	23.1918	0	0	0	0	0	0	0	0	0	0	0	0	0	0	0	0	0	0	0	0
XLOC_008938	0	0	0	0	0	0	0	0	0	0	0	23.5049	0	0	0	0	0	0	0	0	1.18477	0	0	0	0	0	0	4.45376	0	0	0	0	0	0	0	0	0	0	0	0	0	0	0	0	0	0	0	0	0
XLOC_008950	0	0	0	0	0	0	0	0	0	0	0	0	0	10.3676	0	0	0	0.671261	0	0	0	0	0	0	0	0	0	0	0	0	0	0	0	0	0	0	0	0	0	0	0	0	0	0	0	0	0	0	0
XLOC_008960	0	0	0	0	0	0	0	0	4.47626	0	0	0	0	0	0	0	0	0	0	0	0	0	0	0	0	0	0	0	0	0	0	0	0	0	0	0	0	0	0	0	0	0	0	0	0	0	0	0	0
XLOC_008963	0	0	0	0	0	0	0	0	0	0	0	0	0	0	0	0	0	0	0	0	0	0	0	0	0	0	0	0	0	21.1252	0	0	0	0	0	0	0	0	0	0	0	0	0	0	0	0	0	0	0
XLOC_008966	0	0	0	0	0	0	0	0	0	0	0	0	0	0	3.26524	0	0	0.029485	0	0.027789	0	0.031823	0	0	0	0	0	0.065028	0.035193	0	0.068555	0	0	0	0	0	0	0	0	0	0	0	0	0.998503	0	0	0	0	0
XLOC_008971	0	0	0	0	0	0	0	0	0	0.174586	0.666399	0	0	0	0	0	0	0.19403	0	0	0	0	0	0	0	0	0	0.071322	0	0	0	0	0	0	0	0.169686	0	0	0	0	0	0	0	0	0	0	0	0	0
XLOC_008975	0	0	0	0	0	3.35523	0	4.25486	0	0	0	0	0	5.32526	2.11931	7.52612	0.277997	0	0	5.29828	0	8.00892	0	0.472731	0	0	0	0	0	0	0	0	0	0	0	1.1799	0	0	0	0	0	0	0	0	3.36177	0	0	0	2.0041
XLOC_008994	0	0	0	0	0	0	0	0	0	0	0	0	0	0	0	0	0	9.51365	0	0	0	0	0	0	0	0	0	0	0	0	0	0	0	0	0	0	0	0	0	0	0	0	0	0	0	0	0	0	0
XLOC_008999	0	0	0	0	0	0	0	0	0	0	0	0	1.50344	0	0	0	10.646	18.72	0	0	0	0	0	0	0	0	0	0	24.1318	0	0	0	0	0	26.1065	0	0	0	0	0	0	0	0	0	0	0	0	0	0
XLOC_009021	0	0	0	0	0	0	0	0	0	0	0	0	0	0	0	0	0	0.667312	0	0	0	0	0	0	0	11.3811	0	6.62286	0	0	0	0	0	0	0	0	0	0	0	0	0	0	0	0	0	0	0	0	0
XLOC_009041	0	0	0	5.10388	0	0	0	0	0	0	0.717095	0	0	0	0	0	0	0	0	0	0	0	0	0	0	20.8909	0	0	14.2883	0	0	0	0	0	0	0	0	0	0	0.691807	0	0	0	0	0	0	0	0	0
XLOC_009047	0	0	0	0	0	0	0	0	0	0	0	0	0	0	0	0	0	0	0	0	0	0	0	0	3.37663	0	0	0	0	0	0	0	0	0	0	0	0	0	0	0	0	0	0	0	0	0	0	0	0
XLOC_009048	0	0	0	0	0	0	0	0	0	0	0	0	0	0	0	0	0	0.737841	0	0	0	0	0	0	0	0	0	0	0	0	0	0	0	0	0	0	0	0	0	0	0	0	0	0	0	0	0	0	0
XLOC_009051	0	0	0	19.7998	0	0	0	0	0	0	1.43068	0	0.371718	0	0	0	0	0.277706	0	0	0	0	0	0	0	0	0	0	0	0	0	0	0	0	0	0	0	0	0	11.7319	5.66802	0	0	0	0	0	0	0	0
XLOC_009052	0	0	0	0	0	0	0	0	0	0	0	0	0	0	0	0	0	0	0	0	0	0	0	0	0	0.628432	0	0	0	0	0	0	0	0	0	0	0	0	0	17.1688	0	0	0	0	0	0	0	0	0
XLOC_009055	0	0	0	0	0	0	0	0	0	0	0	0	15.1227	0	0	0.229595	0	0.370426	0	0	0	0	0	0	0	6.73884	0	0	0	0	0	0	0	0	0	0	0	0	0	0	0	0	0	0	0	0	0	0	0
XLOC_009061	19.7814	11.3835	0	0	0	9.66608	0	0	0	0	0	0	0	0	0	0	0	0.308479	8.8992	0	0	0	0	0	0	7.19023	13.1243	0	0	4.75968	10.9379	0	0	0	0	0	1.98056	1.10478	0	0	0	0	0	0	0	0	0	0	0
XLOC_009065	0	0	0	0	0	0	0	0	0	0	0	0	0	0	0	0	0	0.472188	0	0	0	0	0	0	0	0	8.40946	0	0	0	0	0	0	0	0	0	0	0	0	0	0	0	0	0	0	0	0	0	0
XLOC_009087	0	0.117522	1.96807	0	0	0	11.2958	0	3.01987	1.68065	0	0	0.931426	0	0	10.442	7.15396	0.219744	0	0	0	0.237171	0	0	2.75703	0	0	0	0	2.37728	0	0	0	0.240361	0	0	0.094056	0	5.85406	0	1.92215	0	0	0	0	0	0	0	0.612026
XLOC_009095	0	0	0	0	0	0	0	0	0	0	0	0	0	0	0	0	0	0.166583	0	0	0	0	0	0.175105	0	2.84109	8.07622	0.183698	3.77786	0.177262	0	0	0	0	0	0	0	0	0	0	0	0	0	0	0	0	0	0	0
XLOC_009096	0	0	0	0	0	0	0	0	0	0	0	0	0	0	0	0	0	0	0	0	0	0	0	0	0	0	0	0	0	0	0	0	0	0	0	0	0	0	0	0	0	1.45181	0	0	0	1.9792	0	0	0
XLOC_009101	0	0	0	0	0	0	0	0	0	0	0	0	0	0	0	0	0	0	0	0	5.48582	0	0	0	0	0	0	0	0	0	0	0	0	0	0	0	0	0	0	0	0	0	0	0	0	0	0	0	0
XLOC_009102	0	0	0	0	0	0	0	0	0	0	0	0	0	0	0	0	0	0.459284	0	0	0.508975	0	0	0	0	0	0	0	24.121	10.752	19.7556	0	0	0	0	0	0	0	0	0	0	0	0	0	0	0	0	0	0
XLOC_009118	0	0	0	0	0	0	0	12.0846	0	0	0	0	0	7.6817	0	0	0.055898	0.090429	0.124226	0	7.51595	0	0	0	0	0	0.044736	0	0.485714	0	0	2.05315	0	10.4848	0	0	0	0	18.5392	0	0	0	28.0716	0	0	0	0	0	0
XLOC_009160	0	0	0	0	0	0	0	0	0	0	0	0	0	0	0	0	0	0.059255	0	0	0	0	0	0	0	14.1483	0	0	0	0	0	0	0	0	0	0	0	0	0	0	0	0	0	0	0	0	0	0	0
XLOC_009168	4.56489	0	0.798335	1.39212	0	0	0	0	0	0	0	0	0.45737	1.0555	0.402558	0	0.422438	1.36678	0	0	0	0	0	0.359176	0	0	2.70465	0.376802	1.6314	0.3636	0	0	0	1.49502	0	0	0.87753	0	0	0	0	0	0	0	1.09467	0	0	0	0.380673
XLOC_009170	0	0	0	0	0	0	0	0	0	0	0	0	0	0	0	0	0	0	0	0	0	0	0	0	0	0	0	0	0	0	0	0	0	0	0	0	0	0	0	0	0	0	0	0	0	0	0	0	0
XLOC_009177	0	0	0	0	0	0	0	0	0	0	0	0	0	0	0	0	0	0.101576	0	0	0	0	0	0	0	0	0	0	0	3.6029	0	0	0	0	0	0	0	0	0	0	0	0	0.031189	0	0	0	0	0	0
XLOC_009211	0	0	0	0	0	0	0	0	0	0	0	0	0	0	0	0	0	0	0	0	0	0	0	0	0	0	0	0	0	0	0	0	0	0	0	0	0	0	0	0	0	0	0	0	0	0	0	0	0
XLOC_009223	0	0	0	0	0	0	0	0	0	0	0	0	0	0	0	0	0	0.138938	0	0	0	0	0	0	4.04218	14.007	0	0	4.86457	0	11.1988	0	0	0	0	0	0	0	0	0	0	0	0	0	0	0	0	0	0
XLOC_009226	0	0	0	0	0.134949	0	0	0	0	0	0	0	0	0	0	0	0	0.234629	0	0	0	0	0	0	0	0	0	0	0	0	0	0	0	0	0	0	0	0	0	0	0	0	15.3451	0	0	0	0	0.049023	0
XLOC_009228	0	0	0	0	0	0	0	0	0	0	0	0	0	0	0	0	0	0	0	0	0	0	0	0	0	0	0	0	0	0	0	0	0	0	0	0	0	0	0	0	0	0	3.35498	0	0	0	0	0	0
XLOC_009249	0	0	0	0	0	0	0	0	0	0	0	0	0	0	0	0	0	0	0	0	0	0	0	0	0	0	0	0	0	0	0	0	0	0	0	0	18.8722	0	0	0	0	0	0	0	0	0	0	0	0
XLOC_009257	0	0	0	0	0	0	0	0	0	0	0	0	0	0	0	0	0	0.080292	0	0	0	0	0	0	0.065699	13.7624	0	0	1.79695	0	0	0	0	0	0	0	0	0	0	0	0	0	0	0	0	0	0	0	0
XLOC_009258	0	0	0	0	0	0	0	0	0	0	0	0	0	0	0	0	0	0	0	0	0	0	0	0	0.536948	0	0	0	0	0.52371	9.15451	0	0	0	0	0	0	0	0	0	0	0	0	0	0	0	0	0	0
XLOC_009273	0	0	0	0	0	0	0	0	0	0	0	0	0	0	0	0	0	0	0	0	0	0	0	0	0	0	0	0	8.95684	0	0	0	0	0	0	0	0	0	0	0	0	0	0	0	0	0	0	0	0
XLOC_009275	0	0	0	0	0	0	0	0	0	0	0	0	0	0	0	0	0	0	0	0	0	0	0	0	0	0	0	0	0	0	0	0	0	0	0	0	0	8.27035	0	0	0	0	0	0	0	0	0	0	0
XLOC_009276	0	0	0	0	0	0	0	0	0	0	0	0	0	0	0	0	0	0	0	0	0	0	0	0	0	0	0	0	0	0	0	0	0	0	0	0	0	10.3183	0	0	0	0	0	0	0	0	0	0	0
XLOC_009296	0	0	0	0	0	0	0	0	0	0	0	0	0	0	0	0	0	0.090118	0	0	0	0	0	0	0	0	0	0	0	0	0	0	0	0	0	0	0	0	0	0	0	0	0	0	0	0	0	0	0
XLOC_009338	0	0	0	0	0	0	0	0	0	0	0	0	0	0	0	0	0	0	0	0	0	0	0	0	0	0	0	0	0	0	0	0	0	0	0	0	0	29.4481	0	0	0	0	0	0	0	0	0	0	0
XLOC_009354	0	0	0	0	0	0	0	0	0	0	0	0	0	0	0	0	6.6559	0	26.0617	0	0	0	0	0	0	0	0	21.4858	0	0	0	0	0	0	16.0887	0	0	0	0	0	0	0	0	0	0	0	0	0	0
XLOC_009375	0	0	0	0	0	0	0	0	0	0	0	0	0	0	0	0	0	0	0	0	0	0	0	0	0	0	0	0	0	0	0	0	0	0	0	0	0	0	0	14.802	0	0	0	0	0	0	0	0	0
XLOC_009376	0	0	0	0	1.82639	0	0	0	0	0	0	0	0	0	0	0	0	0.158773	0	0	0	0	0	0	0	0	0	0	0	0	0	0	0	0	0	0	0	25.0194	0	0	0	0	0	0	0	0.285315	0	0	0
XLOC_009387	0	0	0	0	0	0	0	0	0	0	0	0	0	0	0	0	0	0.216805	0	0	0	0	0	0	0	0	0	0	0	0	0	0	0	0	0	0	0	3.10583	0	0	0	0	0	0	0	0	0	0	0
XLOC_009427	0	0	0	0	0	0	0	0	0	0	0	0	0	0	0	0	8.28295	0.06979	0	0.065776	0	0	0	0	0	0.079351	0	0.15392	7.83033	0.074263	0.081133	0	0	0	0	0	0	0	0	0	0	0	0.064287	0	0	0.083608	0	0.072909	0
XLOC_009515	0	0	0	0	0	0	0	0	0	0	0	0	0	0	0	0	0	0	0	0	0	0	0	0	0	0	0	0	0	8.87982	0	0	0	0	0	0	0	0	0	0	0	0	0	0	0	0	0	0	0
XLOC_009516	0	0	0	0	0	0	0	0	0	0	0	0	0	0	0	0	0	0	0	0	0	0	0	0	0	0	0	0	0	0	0	0	0	0	0	0	0	0	0	0	0	0	0	0	0	0	0	0	0
XLOC_009519	0	0	0	0	1.02109	1.0596	0	0	0	0	0	0	0	0	10.876	0	0	0	0	0	0	0	0	0	0	0	0	0	0	0	0	0	0	0	0	0	0	0	0	0	0	0	0	0	0	0	0	0	0
XLOC_009523	0	0	0	0	0	0	0	0	0	0	0	0	0	0	0	0	0	0.626757	0	0	0	0	0	0	0	0	0	0	4.48861	0	0	0	0	0	0	0	0	7.48215	0	0	0	0	0	0	0	0	0	0.654773	0
XLOC_009578	0	0	0	0	0	0	0	0.135791	0	0	0	0	0	0	0	0	0	0.516694	0	0	0	0	0	0	0	6.07068	0.056803	0.063309	0.137051	10.5687	0	0.289662	0	0	0	0	0	0	0	0	0	0	0	0	0	0.137556	0.064208	0.059977	0
XLOC_009590	0	0	0	0	0	0	0	0	0	0	0	0	0	0	0	0	0	0	0	0	1.4753	0	0	0	0	0	0	0	0	0	0	0	0	0	0	0	0	2.04332	0	0	0	0	0	0	0	0	0	0	8.475
XLOC_009783	0	0	0	0	0	0	0	0	0	0	0	0	0	0	0	0	0	0.264539	0	0	0	0	0	0	0	0	0	0	0	0	0	0	0	0	0	0	0	8.21089	0	0	0	0	0	0	0	0	0	0	0
XLOC_009832	0	0	0	0	0	0	0	0	0	0	0	0	0	0	0	0	0	0.060118	0	0	0	0	0	0	0	4.37471	0	0	0	0	0	0	0	0	0	0	0	0	0	0	0	0	0	0	0	0	0	0	0
XLOC_009842	0	0	0	0	0	0	0	0	0	0	0	0	0	0	0	0	0	0.444526	7.81653	0	0	0	0	0	0	0	0	0	0	0	0	0	0	0	0	0	0	0	0	6.62801	10.6282	0	0	0	0	0	0	0	0
XLOC_009853	0	0	0	0	0	0	0	0	0	0	0	0	0	0	0	0	0	0.304954	0	0	0	0	0	0	0	0	0	0	0	0	0	0	0	0	0	0	0	0	0	0	0	0	0	0	0	0	0	0	0
XLOC_009884	0	0.602275	0.292345	0	2.69879	0	0	0	0	5.48865	0	2.89391	0	0	0	0	0	5.31789	5.28569	6.3388	0	0	0	0	0	2.7387	0	0	0	0	0	0	0.142498	0	0.581664	0	0	0	0	4.58645	0.364836	0	0	0	1.53664	0.037476	0	2.22224	2.0213
XLOC_009921	0	0	0	0	0	0	0.043106	0	0	0	0	0	0	0	0	0	0	0.043885	0	0	0	0	0	0	0	0	0.390788	0.024197	0.026191	13.8694	0.025509	0	0	0	0	0	0	0	0	0	0	0	0	0.022518	0	0	1.00616	0	0
XLOC_009930	0	0	1.26385	0	0.444466	4.15107	0.15181	0.182781	0.509758	0	0	0	0.310314	0.397849	1.00146	1.53272	2.00629	8.5005	0.212319	0.2185	0.256914	0.75065	2.38007	0.406152	1.43326	0	1.98795	0.170434	1.29134	0.986773	1.25773	0.779798	0.880056	0.33811	1.97577	0.40549	1.19076	1.47604	2.86427	1.92038	0	2.24101	2.49143	1.18954	0.907754	2.40704	4.14849	0.565121	0.947015
XLOC_009972	0	0	0	0	0	0	22.2713	0	0	0	0	0	0	0	0	0	0	0	0	0	0	0	0	0	0	0	0	0	0	0	0	0	0	0	0	0	0	0	0	0	0	0	0	0	0	0	0	0	0
XLOC_009998	0	0	0	0	0	0	0	0	0	0	0	0	0	0.218947	0.250514	0	0	0	0	0	0	0	0	0	0	26.3532	0	0	0	0	0	0	0	0	0	0	0	0	0	0	0	0	0	0	0	1.7832	0	0	0
XLOC_010024	0	0	0	0	0	0	0	0	0	0	0	0	0	0	0	0	0	0	0	0	0	0	0	0	0	0	7.92794	0	0	0	0	0	0	0	0	0	0	0	0	0	0	0	0	0	0	0	0	0	0
XLOC_010046	0	0	0	0	0	0	0	0	0	0	0	0	0	0	0	0	0	0	0	0	0	0	0	0	0	0	0	0	0	0	0	0	0	0	0	0	0	0	0	0	0	0	0	0	0	0	0	0	7.93935
XLOC_010055	21.4971	0	0	0	0	0	0	0	0	0	0	0	0	0	0	0	0	0	0	0	0	0	0	0	0	0	0	0	0	0.114152	0	0	0	0	0	0	0	0.256127	0	0	0	0	0	0	0	0	0	0	0
XLOC_010058	0	0	0	0	0	0	0	0	0	0	0	0	0	0	0.151444	0	0	0.128547	0	0	0.142455	0	0	0	0	0.146159	0	0	0	0	0.298883	0	0	0	0	0	0	0	0	0	5.62214	0	0	0	0	0	0	0	0
XLOC_010109	0	0	0	0	0	0	0	0.198463	0	0	0	0	0	0	0	0	0	0.251723	0	0.079082	0	0	0	0.0882	0	0	0	22.947	0	0	0	0	0.573338	0.18356	0	11.2271	0	0	0	0	0	0	0	0	0	0	0	0.175316	0
XLOC_010117	0	10.9692	1.87921	0	0	0	2.10678	0	0	24.2447	0	0.172243	0	0	0	3.15735	0	2.88216	7.73455	0	0	0	0	0	0	25.3018	2.05585	0	0	0	0	0	3.96927	0	0	2.81363	11.0167	0	0	0	0	0	0	0	0	0.240896	0	0	1.12009
XLOC_010168	0	0	0	0	0	0	0	0	0	0	0	0	0	0	0	0	0.10851	0.175541	0	0	0	0	0	1.66068	0	0	0	0	0.104763	0	0	0	0	0	0	0	0	0.209558	0	0	0.255914	0	17.8677	0	0	0.841193	0	2.93419	0
XLOC_010188	0	0	0	0	0	0	0.720445	0	0	0	0	0	1.30903	0	3.60046	0	0	0.244489	0	0.806504	0	0	0	0	0	0	0.120951	0.134804	0	0	0	0	16.9843	0	0	0	0	0	0	0	0	0	0	0	0	0	0	0	0
XLOC_010288	0	0	0	0	0	0	0	0	0	0	0	0	0	0	0	0	0	0	0	0	0	0	0	0	0	0	0	0	0	0	0	0	0	0	0	0	0	0	0	0	0	0	0	0	0	0	0	0	0
XLOC_010293	0	0	0	0	0	0	0	0	0	0	0	0	0	0	0	0	0	0	0	0	0	0	0	0	0	0	0	0	0	19.9481	0	0	0	0	0	0	0	0	0	0	0	0	0	0	0	0	0	0	0
XLOC_010320	0	0	0	0	0	0	0	0	0	0	0	9.96844	0	0	0	0	0	0.086203	0	0.162491	0	0	0	0	0.188095	0	0.426455	0	0	0	0	0	0	0	0	0	0	0	0	0	0	0	0	0	0	0	0	0	0
XLOC_010381	0	0	0	0	0	0	0.155981	0	0	0	0	0	0	0	1.637	0	0	2.14381	0	0	1.31986	0	0	7.88716	0	0	1.61048	0	0	0	7.84601	0	0	0	0	4.27045	0	0.094787	0	0.986566	0	0	2.37703	0	0	0	0	0	0
XLOC_010450	0	0	0	0	0	0	0	0	0	0	0	0	27.4252	0	0	14.9404	0	14.7642	0	0	0	0	0	0	0.328729	0	0	0	17.9823	3.20625	0	0	0	0	0	0	0	0	0	0	0	0	0	0	0	0	0	0	0
XLOC_010458	19.6611	0	0	0	0	0	0	0	0	0	0	0	0	0	0	0	0	0.613206	0	0	0	0	0	0	0	0	0	0	0.731926	0	0	0	0	0	0	0	0	0	0	0	0	0	0	0	0	0	0	0	0
XLOC_010491	0	0.137109	0	0	0	1.1476	0	0	0	0	0	0	0	0	0	0.052967	0	0.128184	0	0	0	0	0	0	0	0	0	0	0	0	6.80522	0	0	0	0	0	0	0	0.098982	0	0	0	0	0	0	0	0	0	0
XLOC_010497	0	0	0	0	0	0	0	0	0	0	0	0	0	0	0	0	0	0.586269	0	0	0	0	0	0	0	0	0	0	0	0	0	0	0	0	0	0	0	21.6963	0	0	0	0	0	0	0	0	0	0	0
XLOC_010584	0	0	0	0	0	0	0	0	0	0	0	0	0	0	0	0	0	0	0	0	0	0	0	0	0	0	0	0	0	0	4.3498	0	0	0	0	0	0	0	0	0	0	0	0	0	0	0	0	0	0
XLOC_010642	0	0	0	0	17.6229	0	0	0	0	0	0	0	0	0	0	0	0	0.224196	0	0	0	0	0	0	0.081533	0	0	0	0	0	0	0	0	0	0	0	0	0	0	0	0	0.197018	0	0	0	0	0	0	0
XLOC_010648	0	0	0	0	0	0	0	0	0	0	0	0	0	0	0	0	0	0.065821	0	0	0	0	0	0	0	0.149679	0	0	0	0	0	0	0	0	0	0	0	0	0	0	0	0	0	0	0	3.31188	0	0	0
XLOC_010804	11.4381	15.5931	0	0	0	0	0	0	0	0	0	27.3534	0	0	0	10.9002	0	0.115699	0	0	5.89798	0	0	0	0	0	1.60265	0	0	0	0	0	0	0	0	0	0	0	0	0	0	6.40543	0	0	0	14.5539	0	0	0
XLOC_010832	0	0	0	0	0	0	0	0	0	0	27.9487	8.0058	0	0	0	0	0	0	0	0	19.7623	0	0	0	0	0	0	0	0	0.114314	0	0	0	0	0	0	0	0	0	0	0	0	0	0	0.11472	0	0	0	0
XLOC_010842	0	0	0	0	0	0	0	0	0	0	0	0	0	0	0	0	0	0.326455	0	0	0	0	0	0	0	0	0	0	0	12.1584	0	0	0	0	0	0	0	0	0	0	0	0	0	0	0	0	0	0	0
XLOC_010879	0	0	0.345676	0	0	0	0	0	0	0	1.715	0	0	0	0	0	0	0.961695	0	0	0	0	0	0	0.645668	0	0	0	0	5.90391	17.9742	0	0	0	0	0	0	0	1.54233	0	0	0	0	0	0	0	0	0	0
XLOC_010886	0	0.119099	0	0	0	0	0	0	0	0	0	0	0	0	0	0	0	0.074231	0	0	0	0	0	0	0	2.32102	0.183614	0	0.39871	3.27805	9.0611	0	0	0	0	0	0	0	0	0	0	0	0	0	0	0	0	0.697939	0
XLOC_010921	0	0	0	0	0	0	0	0	0	0	0	0	0	0	0	0	0	0.217324	0	0	0	0	0	0	0	0	0	0	0	0	0	0	0	0	0	0	0	0	0	0	0	0	0	0	0	0	0	0	0
XLOC_010923	0	0	0	0	0	0	0	0	0	0	0	0	0	0	0	0	0	0	0	0	0	0	0	0	0	0	0	0	0	11.0458	0	0	0	0	0	0	0	0	0	0	0	0	0	0	0	0	0	0	0
XLOC_010956	0	0	0	0	0	0	0	0	0	0	0	0	0	0	0.216261	0	0	0	0	0	0	0	0	0	0	0	0	0	0	0.195332	0	0	0	0	0	0	0	0	8.92997	0	0	0	0	0	0	0	0	0	0
XLOC_011026	0	1.40893	0	0	0	0.388237	0.798659	2.15396	1.66271	0	0	1.21189	0	0.770239	1.03455	0.524125	0	0.08131	0.067019	1.56333	0.018021	2.15884	2.55435	0	0	1.01694	0.884943	0.251058	2.46511	0.103826	0	0	0	0.747079	0.226785	0	1.1276	0.038827	0	1.53564	1.09055	0.042872	0	0	0	0	0	0	1.43124
XLOC_011033	0	0	4.88735	0	0.601569	0	0	1.11324	0	0	0	4.30042	0.279999	0.323084	0.092416	0.032414	0.161633	0.862884	12.0334	0	0.057954	0.451546	0	0	0	5.64879	1.68164	0.980372	0	10.1558	0.334379	0.263857	3.51381	0	12.1552	0.068602	0	0	2.78636	0.64979	0	1.51656	0.192689	0.617166	0	0.062651	0.292439	0	6.72919
XLOC_011064	0	0	0	0	2.76066	0	0.081993	0	0	0	0.75258	0	0	0	0.049172	0	4.02481	0.918229	0	0.275363	0	5.81114	1.34976	6.71254	0	0	0	0.230129	0	0	0	0	1.71115	0.091307	0.097011	0	0	0	0	6.32693	0	2.97092	2.53748	1.88459	2.09484	0	0	0.043603	0
XLOC_011076	0	0	0	0	0	0	0	0	0	0	0	0	0	0	0	0	0	0.300511	0	0	0	0	0	0	0	0	0	0	0	0	0	0	0	0	0	0	12.7341	0	0	0	0	0	0	0	0	0	0	0	0
XLOC_011082	0	0	0	0	0	0	0	0	0	0	0	0	0	0	0	0	0	0	0	0	0	0	0	0	0	0	0	0	0	0	0	0	0	0	0	0	0	0.562521	0	0	0	0	0	0	0	0	0	0	3.80594
XLOC_011102	0	0	0	0.113979	0	0.166976	0	0	0	0	0	0	0	1.84359	0	0	0	0.223809	0	0.052735	0	0.241557	0	0	0	0.954271	0	0	8.48168	0	0	0	0	0	0	0	0	0	0	0	0	0	0	0	0.05975	0	0	2.22122	0
XLOC_011134	0	0	0	0	0	0	0	0	0	0	0	0	0	0	0	0	0	0	0	0	0	0	0	0	0	24.7099	0	0	0	0	0	0	0	0	0	0	0	0	0	0	0	0	0	0	0	0	0	0	0
XLOC_011137	0	0	0	0	0	0	0	0	0	0	0	0	0	0	0	0	0	0.266403	0	0	0	0	0	0	0	0	0	0	0	0	0	0	0	0	0	0	0	0	0	0	0	0	0	0	0	0	0	0	0
XLOC_011147	0	0	0	0	0	0	0	0	0	0	0	0	0	0	0	0	0	0.061254	0	0	0	0	0	0	0	0	0	0	0	0.065181	0	0	0	0	0	0	0	0	0	0	0	0	0	0.06286	0	0	0	0	0
XLOC_011149	5.30932	8.16746	2.08657	2.00119	2.69672	0	6.44757	0	0	0.84376	0	0	0	0	0	4.70509	0	2.92483	0	0	0	0	0	4.17749	0	0.126929	6.07495	0	0.079949	0	5.81413	0	11.1877	0.390746	0	0	2.40824	0.266536	0.724099	0	0.065099	0	0	0	0	0.026748	0	0.0933	0.59697
XLOC_011156	0	0	0	0	0	0	0	0	0	0	0	0	0	0	0	0	0	0	0	0	0	0	0	0	0	0	0	0	0	0	0	0	0	0	0	0	0	0	0	0	0	0	0	0	0	0	0	0	0
XLOC_011249	0	0	0	0	0	0	0	0	0	0	0	0	0	0	0	0	0	0	0	0	0	0	0	0	0	0	0	0	0	0	0	0	0	0	0	0	0	0	0	0	0	0	0	0	0	0	0	0	0
XLOC_011398	0	0	0	0	0	0	0	0	0	0	0	0	0	0	0	0	0	0	0	0	0	0	0	0	0	0	0	0	0	0	0	0	0	0	0	0	0	0	0	0	0	0	0	0	0	0	0	0	0
XLOC_011436	0	0	0	0	0	0	0	0	0	0	0	0	0	0	0	0	0	0.041516	0	0	0	0	0	0	0	0	0	0	0	0	0	0	0	0	0	0	0	0	0	0	0	0	0	0	0	0	0	0	0
XLOC_011441	0	0	0	0	0	0	0	0	0	0	0	0	0	0	0	0	0.099256	0.080285	0	0	8.45229	0	0	0	0	0	0	0	0	0	0	0	0	0	0	0	0	0	0	0	0	0	0	0	0	0	0	0	0
XLOC_011486	0	0	0	0	0	0	0	0	0	0	0	0	0	0	0	0	0.084057	0.339955	7.09859	0	0	0	0	0	0	0	0	0	0	0.07235	0	0	0	0	0	0	0	0	0	0	0	0	0	4.67479	0	0	0	0	0.075747
XLOC_011487	0	0	0.314783	0	0	0	0	0	0	0	0	0.69245	0	0	0	0	0.166567	0.404191	0	0	0.149307	0	0	0	0.146991	8.11905	0	1.18858	1.28652	0.143367	0.469889	0	2.76183	0	0	3.18131	0	0.321679	0	0	0	0.355193	0	0	0	0	0	0.281506	0
XLOC_011488	0	0	0	0	0	0	0	0	0	0	0	0	0	0	0	0	0	0.105137	0	0	0	0	0	0	0.114705	0.119542	0	0	0	0	0	0.265233	0	0	0	3.03422	0	0.251023	0	0	0	0	0	0	0	0	0	0	0
XLOC_011535	0	0	0	0	0	0	0	0	0	0	0	0	0	0	0	0	0	0.086466	0	0	0	0	0	0	0	11.3059	0.042776	0	0	0	0	0	0	0	0	0	0	0	0	0	0	0	0	0	0	0	0	0	0
XLOC_011586	0	0	0	0	0	0	0	0	0	0	0	0	0	0	0	0	0	0	0	0	0	0	0	0	0	0	0	0	0	0	0	0	0	0	0	0	0	0	0	0	0	0	0	0	0	0	0	0	0
XLOC_011594	0	0	0	0	0	0	0	0	0	0	0	0	0	0	0	0	0	0.309109	0	0	0	0	0	0	0	0	1.68212	0	0	0	0	0	0	0	0	0	0	0	0	0	0	0	0	0	0	0	0	0	10.8476
XLOC_011612	0	0	0.175296	0	0.215766	0	0	0	0	0	0	0	0.100428	0.077254	0	0	0.092757	0.075028	2.47368	0	0	0	0	1.6562	0	0	0	0	0	0.079838	0	0.189276	0	0	0.174389	0	0	0	0	0	0	0	0	0	0	0	0	0.078382	0
XLOC_011627	0	0	0	0	0	0	0	0	0	0	0	0	0	0	0	0	0	0	0	13.8887	0	0	0	0	0	0	0	0	0	0	0	0	0	0	0	0	0	0	0	0	0	0	0	0	0	0	0	0	0
XLOC_011707	0	0	0	0	0	0	0	0	0	0	0	0	0	0	0	0	0	0	0	0	0	0	0	0	0	0	19.5012	0	0	0	0	0	0	0	0	0	0	0	2.07539	0	0	0	0	0	0	0	0	0	0
XLOC_011710	0	0	0	0	7.38653	0	0	0	0	0	0	0	0	0	0	0	0	0	0	0	0	0	0	0	0	0	0	1.88828	0	0	0	0	0	0	0	0	0	0	0	0	0	0	0	0	0	0	0	0	0
XLOC_011730	0	0	0	0	0	0	0	0	0	0	0	0	0	0	0	0	0	0	0	0	0	0	0	0	0	0	0	0	0	0	0	0	0	0	0	0	0	0	0	0	0	0	0	0	0	0	0	0	0
XLOC_011743	0	0	0	0	0	0	0	0	0	0.563172	0	0	0	0	0	0	0	0.104315	0	0	0	0	0	0	0	0	0	4.14119	0	2.55306	0	0	3.80152	0	0	0	0	0	0	0	0	0	0	0	1.55955	0	9.44998	0	0
XLOC_011745	0	0	0	0	0	0	0	0	0	0	0	0	0	0	0	0	0	0	0	0	0	0	0	0	0	0	0	0	0	0	0	0	0	0	0	0	0	4.7297	0	0	0	0	0	0	0	0	0	0	0
XLOC_011884	0	0	0	0	0	0	0	0	0	0	0	17.0038	0	0	0	0	0	0.147042	0	0	0	0	0	0	0	0	0	1.94579	0	0	0	0	0	0	0	0	0	1.75537	0	0	0	0	0	0	0	0	0	0	3.44012
XLOC_011885	0	0	0	0	0	0	0	0	0	0	0	0	0	2.00529	1.1472	4.22484	0	0.48688	0	2.75329	0	0	0	15.3536	0	0	0	0	0	0	0	0	0	0	0	0	0	0	0	0	0	0	0	0	0	0	0	0	0
XLOC_011896	0	0	0	0	0	0	0	0	0	0	0	0	0	0	0	0	0	0	0	0	0	0	0	0	0	0	0	0	0	0	0	0	0	0	0	0	0	0	0	0	0	0	0	0	0	0	0	0	0
XLOC_011900	0	6.006	0	0	0	0	0	0	0	0	0	0	0	0	0	0	0	0.082574	0	0	0	0	0	0	0	0	0	0.030353	0	0	0	0	0	0	0	0	0	0	0	0	0	0	0	0	0	0	0	0	0
XLOC_011921	0	0	0	0	0	0.331783	0	0	0	0	0	0	0	0.028619	1.27706	0	2.2679	0.055589	0	0	0	0.509977	0	0	0	0	0	1.47121	0.099527	0	0	0	0	0	0.193808	0.364608	0	0.066361	0	0	0	0.293101	0	0	0	1.99787	3.54373	0.116147	0
XLOC_011954	0	0	0	0	0	0	0	0	0	0	0	0	0	0	0	0	0	0	0	0	0	0	0	0	0	0	0	0	0	0	0.793276	0	0	0	0	0	0	0	0	0	0	0	0	0	0	0	0	0	0
XLOC_012037	0	0	0.048543	0	0	0	0	0	0	0	0	0	0	0	0	0	0	0.083108	0	0.039165	0	0.358797	0.063992	1.70352	0	0	0	0	0	1.52552	0	0	0	0	0	0	0	0	1.29954	4.64689	0	0.492977	0.038278	0	0.155313	0	0	0	0
XLOC_012059	0	0	0	0	1.78516	0	0	0	0	0	0	0	6.23175	0	0	0	0	0	6.3957	0	0	0	0	5.8726	0	0	0	0	0	0	6.49488	0	3.53467	0	0	0	0	2.9642	0	0	0	0	0	0	0	0	0	0	0
XLOC_012072	0.534112	0	0	0.407211	0	0.596552	0	19.8582	0	0.539603	0.514918	0	0	0	0	0.495601	0.247135	0	0	0.376808	0	0.215752	0	0	0.218091	0.227288	0	0	0.238601	0	0	0.504292	0.455303	0	0	0	0	0	0	0.49676	0	0.527	0.184137	0	0.213469	0	0	0.41767	26.2788
XLOC_012074	0	0.860241	0	0	0	0	0	0	0	0	0	0	0	0	0	0	0	3.66378	0	0	0	0	0	0	3.8022	0	0	0	0	0	0	0	0	0	0	0	0	0	0	0	0.260551	0	14.9812	0	0.095426	0	0	0	0
XLOC_012092	0	0	0	4.51767	0	0	9.6914	0.321152	0	0	0	0	0	0	0	0	0.223817	2.67031	20.7043	0	2.95922	0	5.29703	10.7995	0	0	0.044781	0.099819	0.594243	0.818735	0	0	1.54629	0	0	0	0	0	0	0	0.527858	0	0.250144	0	0	0	0	11.1114	0
XLOC_012105	0	0	0	0	0	0	0	0	0	0	0	0	0	0	0	0	0	0	0	0	0	0	0	0	0	0	0	0	0	0	0	0	0	0	0	0	0	0	0	0	0	0	0	0	0	0	0	0	0
XLOC_012136	0	0	0	0	0	0	0	0	0	0	0	0	0	1.18458	0	23.0219	0	0.082175	0.112888	0	3.27838	0	0	0	0	0	0.081306	0	0	0	0	0	0	0	0	0	0	4.3164	0	0	0	0	0	0.252987	0	9.64775	0	0	0
XLOC_012156	0	0	0	0	0	0	0	0	0	0	0	0	0	0	0	0	0	0	0	0	0	0	0	0	0	0	0	0	0	0	22.2614	0	0	0	0	0	0	0	0	0	0	0	0	0	0	0	0	0	0
XLOC_012365	0	0	3.41126	0	0	0	0	1.84717	0	0	0	0	0	0	14.681	0	0.125935	0.101864	0	0	0	0.109943	0	6.31745	0	0	0	0	0	19.1136	0	0	0	1.48562	0	0.89084	0	0	0	0	0	0	1.47004	0	0	0	2.01268	0	0
XLOC_012366	0	0	0.266916	0	0	0	0	0.270214	11.6808	0	0	0	0	0	0	0	0	0.114243	0	0	0	0	0	0	0	0	0	0	0	0	0	0	0	0	0	0	0	0	0	0	0	0	0	0	0	0	0	0.119349	0
XLOC_012380	0	0	0	0	0	0	0	0	0	0	0	0	0	0	0	0	0	0	0	0	0	0	0	0	0	0	0	0	0	0	0	0	0	0	0	0	0	0	0	0	0	0	0	0	0	0	0	0	0
XLOC_012381	0	0	22.9901	0	0	0	0	0	0	0	0	0	0	0	0	0	0	0.070791	0	0	0	0	0	0	0	13.2809	20.1722	0	0	0	0	0	0	0	0	0	0	0	0	0	0	0	0	0	0	0	0	0	0
XLOC_012392	0	0	0	0	0	0	0	0	0	0	0	0	0	0	0	0	0	0.282548	0	0	0	0	0	0	0	0	0	0	0	0	0	0	0	0	0	0	0	0	0	0	0	0	0	0	0	0	0	0	0
XLOC_012406	0	0	0	0	0	0	0	0	0	0	0	4.30517	0	6.90007	0	0	0	0	0	0	0	0	4.79128	0	0	0	0	0	0	0	0	0	0	5.75928	0	0	6.14641	4.76185	2.21769	0	0	0	0	0	0	0	0	0	0
XLOC_012470	0	0	0	0	0	0	0	0	0	0	0	0	0	0	0	0	0	0.522779	0	0	0	0	0	0	0	0	0	0	0	0	0	0	0	0	0	0	0	0	0	0	0	0	0	0	0	0	0	0	0
XLOC_012485	0	0	0	0	0	0	0	0	0	0.081944	0	0	0	0	0	0	0	0.18214	0.041702	0	0	0	0	0	0	0	0.030036	0	0.072468	8.62482	0	0	0	0	0	0	0	0	0	0	0	0	0	0	0.032417	0	0	0	0
XLOC_012527	0	0	0	0	1.64248	0.319581	0	0.084431	0	3.85431	0	0.091731	0	0.698351	0	0	0	1.14228	0	0.403723	0	0	0	0	3.93342	0.811741	3.92038	0.747914	0	0	0	0.990574	0.243912	0	8.29691	0	0.183348	0.085228	3.225	0	0.312243	0	0	0.036632	2.21093	1.79611	0	0.484796	1.86911
XLOC_012536	0	0	0	0	0	0	0.040162	0	0	0	1.68515	0	0	0	0.048171	0	0	0.040888	0.505525	0.038536	0.022656	0	0	0	0.022304	0	2.00253	0	0	0.369825	0.023767	0	0	0	0.190071	0	0	0	0	0	0	0.053897	0	0.125878	0	0.097967	0	0	0.38719
XLOC_012541	0	0	0	0	0	0	0	0	0	0	0	0	0	0	0	0.112637	0	0.363454	0	0.085638	0.100694	0	0	0.57307	0	6.19875	0	0.500995	0	0	0	0.229224	0	0	0	0	0	0	0	0	0	0.239546	0	0	0	0	0	0.854325	0
XLOC_012545	0	0	0	0	0	0	0	0	0	0	0	0	0	0	0	0	0	0	0	0	0	0	0	0	0	0	22.5041	8.67019	0	0	0	15.5844	0	0	0	0	0	0	0	0	0	0	0	0.576319	0	0	0	0	0
XLOC_012555	0	0	0	0	7.72466	0	0	0	0	0	0	0	0	0	0	0.073995	0	0	0	0	0	0	0	0	0	0	16.4186	0	0	0	0	0	0	1.30583	0	0	0	0	3.18038	0	0	0	0	0	0	0	0	0	0
XLOC_012664	0	0	0	0	0	0	0	0	0	0	0	0	0	0	0	0	0	0	0	0	0	0	0	0	0	0	12.1381	0	0	0	0	0	0	0	0	0	0	0	0	0	0	0	0	0	0	0	0	0	0
XLOC_012681	0	0	0	0	11.3708	0	0	0	0	0	0	0	0	0.148046	0	20.7643	0	0.07189	0	0	0	0	0	0	0	0.16348	0	0	0	0	0	0	0	0	0	0	0	0	0	0	0	0	0	0	0	27.9906	0	0	0
XLOC_012683	0	0	0	0	0	0	0	0	0	0	0	7.43702	0.92355	0	0	0	0	0.191659	0.026329	0	0	0	0	7.85708	0	0	0	0	0.022877	0	1.5374	0	0	0	0	0	0	0.2288	0	0	0	0	0	0	0	0.229609	0	0.300339	0
XLOC_012740	0	0	0	0	0	0	0	0	0	0	0	0	0	0	0	0	0	0.215671	0	0	0	0	0	0	0	0	0	0	19.8218	0	0	0	0	0	0	0	0	0	0	0	0	0	0	0	0	0	0	0	0
XLOC_012811	1.40467	0	0	0	0	0	0.07377	6.39497	0	0	1.06401	0	0	0	0	2.23439	0	0.112654	0	0	0	0.040529	0	0	0	0	1.85771	0	0	0	2.66296	0	0	0.082149	0	2.16744	0	0.089657	0	0	0	0	0	0	0	0.584829	3.90578	0	0.041835
XLOC_012819	0	0	0	0	5.76014	1.17204	0	0.557359	0	0	0.202331	0	0	0	0	2.96979	0	0	0	0	0	0	1.08865	2.27057	0	0	0	0	11.2038	0	0	0.693544	3.57811	0	0	0	14.0198	0	0	2.63514	0	0.103539	0	0	4.23595	0	2.63545	0	0
XLOC_012882	0	0	0	0	0	0	0	0	0	8.60872	0	0	0	0	0	0	0	0	0	0	0	0	0	0	0	0	0	0	0	0	0	0	0	0	0	0	0	0	0	0	0	0	0	0	0	0	0.509537	0	0
XLOC_012892	0	0	0	0	0	0	0	0	0	0	0	0	0	0	0	27.9662	0	0	0	0	0	0	0	0	0	0	0	0	0	0	0	0	6.26639	0	0	0	0	0	0	0	0	0	0	0	0	0	0	0	0
XLOC_012899	0	0	0	0	0	0	0	0	0	0	0	0	0	0	0	0	0	0	0	0	0	0	0	0	0	0	0	0	4.54384	0	0	0	0	0	0	0	0	0	0	0	0	0	0	0	0	0	0	0	0
XLOC_012906	0	0	0	0	0	0	0	0	0	0	0	0	0	0	0	0	0	0	0	0	0	0	0	0	0	0	0	0	0	0	0	0	0	0	0	0	0	0	18.2382	0	0	0	0	0	0	0	0	0	0
XLOC_013030	0	0	0	0	0	0	0	0	0	0	0	0	0	0	0	0	0	0.169952	0	0	0	0	0	0	0	0	0	0	0	0	0	8.86069	0	0	0	0	0	0	0	0	0	0	0	0	0	0	0	0	0
XLOC_013116	0	0	0	0.650714	0	0	0	0	0	0	0	0	0	0	0	0	5.85195	0.116158	0	0	0	0	0	0	0	0	0	0	0	0	0	0	0	0	0	0	0.447469	0	0	0	0	0	0	0	0	0	0	0	0
XLOC_013141	0	0	0	0	0	0	0	0	0	0	0	0	0	0	0	0	0	0.48688	0	0	9.17247	0	0	0	0	0	0	0	0	0	0	0	0	0	0	0	0	0	0	0	0	0	0	0	0	0	0	0	0
XLOC_013142	0	0	0	0	0	0	0	0	0	0	0	0	0	0	0	0	0	0.15844	0	0	0	0	0	0	0	0	0	0	0	6.40667	0	0	0	0	0	0	0	0	0.367034	7.08715	0	0	0	0	0	0	0	0	0
XLOC_013154	0	0	0	0	0	0	0	3.33204	0	0	0	0	0	0	0	0	0	0.078264	0	0	0	0	0	0	0	0	0	0	0	0	0	0	0	0	0	0	0	0	0	0	0	0	0	0	0	0	0	0	0
XLOC_013155	0	0	0	0	0	0	0	0	0	0	0	0	0	0	0	0	0	0.141981	0	0	0	0	0	0	0	0	0	0	0	0	0	0	0	0	0	0	0	0	0	0	0	0	0	0	0	0	0	0	0
XLOC_013158	0	0	0	0	0	0	0	0	0	0	0	0	0	0	0	0	0	0	0	4.46272	0	0	0	0	0	0	0	0	0	0	0	0	0	0	0	0	0	0	0	0	0	0	0	0	0	0	0	0	0
XLOC_013165	0	0	0	0	0	0	0	0	0	0	0	0	0	0	0	0	0	0	0	0	0	0	0	0	0	0	0	0	0	0	0	0	0	0	0	18.4101	0	0	0	0	0	0	0	0	0	0	0	0	0
XLOC_013217	0	0	0	0	0	0	0	0	0	0	0	0	0	0	0	0	0	0	0	0	0	0	0	0	0	0	0	0	0	0	0	0	0	0	0	0	0	0	0	0	0	0	0	0	0	0	0	0	0
XLOC_013253	0	0	0	0	0	0	0	0	0	0	0	0	0	0	0	0	0	0	0	0	0	0	0	0	4.95221	0	0	0	0	0	0	0	0	0	0	0	0	0	0	0	0	0	0	0	0	0	0	0	0
XLOC_013313	8.00664	0	13.0023	0	0	0	0	0	0	0	0	0	0	0	0	0	0	0	0	0	0	0	0	0	0	0	0	0	0	0	0	0	0	0	0	0	0	0	0	0	0	0	0	0	0	3.58995	0	0	0
XLOC_013343	0	0	0	0	0	0	0	0	0	0	0	0	0	0	0	0	0	0.119697	0	0.056407	0	0	0	0	0	10.4794	0	0	0	0	0	0	0	0	0	0	0	0	0	0	0	0	0	0	0	0	0	0.062524	0
XLOC_013381	0	0	0	0	0	0	0	0	0	0	0	0	0	0	0	0	0	0	1.89304	0	0	0	0	0	0	0	4.01011	5.8996	0	0	0	0	0	0	0	0	0	0	0	0	0	0	0	0	0	0	0	0	0
XLOC_013392	0	0	0	0	0	0	0	0	0	0	0	0	0	0	0	0	0	0.101834	0	0	0	0	0	0	0	0	0	0	0	0	0	0	0	0	0	0	0	0	0	0	0	0	0	0	0	0	0	0	0
XLOC_013412	0	0	0	0	0	0	0	0	0	0	0	0	0	0	0	0	0	0.298665	0	0	0	0	0	0	0	0	0	0	13.3089	0	0	0	0	0	0	0	0	0	0	0	0	0	0	0	0	0	0	0	0
XLOC_013423	0	0	0	0	0	0	0	0	0	0	0	0	0	0	0	0	0	6.76599	0	0	0	0	0	0	0	0	0	0	0	0	0	0	0	0	0	0	0	0	0	0	0	0	0	0	0	0	0	0	0
XLOC_013428	0	0	0	0	0	0	0	0	0	0	0	0	0	0	0	0	0	0.083292	0	0	1.66145	0	0	0	0	0	2.14267	0	0	0	7.94004	1.68098	0	0	0	0	0	0.79546	0	0	0	0	0	0	0	0	0	0	0
XLOC_013455	0	0	0	0	0	0	0	0	0	0	0	0	0	0	0	0	0	0.443137	0	0	0	0	0	0	0	0	0	0	10.0497	0	0	0	0	0	1.02998	0	0	0	0	0	0	0	0	0	0	0	0	0	0
XLOC_013647	0	0	0.488116	0	0	0	0	0	0	0	0	0	0.466074	0	0.65635	0	0	0	0	0	0	0	0	0	0	0	0	21.9632	24.5211	0.074104	0	0	0	0.152347	0	0.182707	0	8.81231	0.161324	0	0	0	0	0	0	0	0	0	0.698251
XLOC_013649	0	0	0	0	0	0	0	0	0	0	0	0	0	0	0	0	0	0.23199	0	0	0	0	0	0.060964	0.126551	0	0	0	0	0	0	0	0	0	0	0	0	0	0.806124	0	0	0	0	0	0	0	0.194593	3.21127	2.58453
XLOC_013742	0	0	0	0	0	0	0	0	0	0	0	0	0	0	0	0	0	1.27107	0	0	0	0	0	0	0	0	0	0	0	0	0	0	0	0	0	0	0	0	0	0	0	0	0	0	0	0	0	0	0
XLOC_013827	0	0	0	0	0	0	0	0	0	0	0	3.06461	0	0	0	0	0	0.695665	0	0	0	3.96869	0	0	0	0	0	0	0	0	0.231068	0	0	0	0	5.99692	0	0	0	0	0	0	0	9.48464	0	0	0	0	0
XLOC_013828	0	0	0	0	0	0	0	0	0	0	0	0	0	0	0	0	0	0.214246	0	0	0	0	11.7125	0	0	0	0	0	0	0	0	0	0	0	7.46957	0	0	0	0	0	0	0	0	0	16.816	0	0	0.111911	0
XLOC_013829	0	0	0	0	0	0	0	0.412064	0	0	0	0	0	0	0	0	0	0	0	0	0	0	0	0	0	0	0	0	0	0	0	0	0	0	0	0	0	0	0	0	0	0	0	0	0	0	0	0	0
XLOC_013831	0	0	0	0	2.91393	0	0	0	0	0	0	2.60384	0	0	0	0	0.417564	0.253315	0	0	0	0	0	0	0	0	0	0	0	0	0	0	0	0	0	0	0	0	0	0	3.44679	0	0	0	0	0	0	0	0
XLOC_013835	0	0	0	0	0	0	0	5.9123	0	0	0	0	0	0	0	0	0	0.174394	0	0	0	0	0	0	0	0	0	0	0	0	0	0	0	0	0	0	0	2.35948	0	0	0	0	0	0	0	0	0	0	2.65525
XLOC_013841	0	0	0	0.570071	0	0	0.137439	0	0	0.094426	0	0	0	1.72889	0.288481	0	0	0.314828	9.61098	2.80239	0.387656	0.037755	0	0.95603	0.038164	0	0	14.2341	0	0.409457	0	0	0.079674	0	0	0	0	0	0	0.173858	0	1.10665	0.418894	3.05131	0	0	0.078245	2.19267	0
XLOC_013853	0	0	0	0	0	0	0	0	0	0	0	0	0	0	0	0	0	0	0	0	0	24.896	0	0	0	0	0	6.25492	0	0	0	0	0	0	0	0	0	0	0	0	0	0	0	0	0	0	0	0	0
XLOC_013857	0	0	0	0	0	0	0	0	0	0	0	0	0	0	0	0	0	0	0	0	0	0	0	0	0.798493	0	0.10345	0	0	0	0	0	0	0.22873	0	0	0	0	0	0	0.304856	0	0	0.107296	0	0	0	0.546147	0
XLOC_013865	0	2.74736	0	0	0	0	0.336389	0	0	0	0	0	0	0	0	0	0	0.171235	0	0	0	0	0	0	8.5936	0	0	0	0	0	0	0	0	0	0	0	0	0	0	0	0	0	0	0	0	0	0	0	0
XLOC_013882	0	0	0	0	0	0	0	0	0	0	0	0	0	0	0	0	0	0	0	0	0	0	0	0	0	0	0	0	0	0	0	0	0	7.17068	0.238082	0	0	0	0	0	0	0	0	0	0	0	0	0	0
XLOC_013890	0	0	0	0	0	0	0	0	0	0	0	0	0	0	0	0	9.74329	0.437835	0	0	0	0	0	0	0	0	0	0	0	0	0	0	0	0	0	0	0	0	0	0	10.7235	0	0	0	0	0	0	0	0
XLOC_013908	0	0	0	0	0	0.500433	0	0	0	0	0	0.430926	0	0	0	0	0	0.670765	0	0	0	0.180989	0.258237	0	0	0.190666	0	0	0	0.178441	0	0	0	0	0	0	0.430658	0.400375	0	0	0	0	0	0	0	0	0	0.350374	0
XLOC_013909	0	0	0	0	0	0	0	0	0	0	0	0	3.2891	0	0	0	0	0.136514	0	0	0	0	0	0	0	0	0	0	0	0	0	0	0.077733	0	0	0	0	0	0	0	0	0.989711	0	0	0	0	0	0	0
XLOC_013945	0	0	0	0	0	0	0	0	0	0	0	0	0	0	0	0	0	0.19911	0	0	0	0	0	0	0	0	0	0	0	0	0	0	0	0	0	0	0	0	0	0	0	0	0	0	0	0	0	0	0
XLOC_013962	0	0	0	0	0	0	0	0	0	0	0	0	0	0	0	0	0	0.691726	0	0	0	0	0	0	0	4.71899	0	0	0.825648	0	0	0	0	0	0	0	0	0	0	0	0	0	0	0	0	0	0	0	0
XLOC_013999	0	0	5.1728	0	0	1.50163	2.76781	1.78524	0	7.47055	1.68499	0.646532	0.404117	0	0.118562	0	0	1.25796	0	0.379399	0	0	0	0.476033	0.43918	0.057213	0	0	0.840846	0.107088	0.409481	0	0	0.88063	0	7.26087	0	0	0	0	0	0	0	0	7.89894	0	5.85273	0.735948	0
XLOC_014001	0	0	0	0	0.345043	0.358057	0	0	1.97865	0	0.30906	8.6331	0	5.43582	0.141353	0	5.93334	0.59991	0	0	0	0	0	0.37836	0	0	0	0	0.429634	0.38302	6.1373	0	0	0	0	0	0	0	0	0	0	0	0	0.615634	0.128127	0	0	0	0.133668
XLOC_014005	0	0	0	0	0	0	0	0	14.7528	0.832697	0	0	0	0	0	1.14719	0.190686	0.154239	0	0	0	0	0	0	0	0	0	0	0	0	0	0	0	0	0	0	0	0	0	0	0	20.7379	0	0	0	0	0.345003	6.92875	0
XLOC_014066	0	0	0	0.15355	0	0	0	0	0	0.203471	0	0.193702	0	0.077614	0	0.654079	0	0.075377	0.310648	0	0.167065	0.081355	4.64312	0	5.09869	0	0.07458	0.249366	0.089971	0.080209	0.087629	0.380314	0	0	0	0	0	0.179969	0	0	0.21978	0	0.069434	0.077353	0.080494	0	0.084302	0	0.167951
XLOC_014106	0	0	0	0	0	0	0	0	0	0	0	0	0	0	0	0	0.171245	0.138514	0	0	0	0	0	0	0	0	0	0	0	0	0	0	0	0	0	0	0	0	0	0	0	0	0	0	0	0	0	0	0
XLOC_014107	0	0	0	0	0	0	0	0	0	0	0	0	0	0	0	0	0	0.242746	0	0	0	0	0	0	0	0	0	0	9.0786	0	0	0	0	0	0	0	0	0	0	0	0	0	0	0	0	0	0	0	0
XLOC_014109	26.4799	0	0	0	0	0	0	0	0	0	0	0	0	0	0	0	0	0.136227	0	0	0	0	0	0	0.037156	0	0	0	0	0	0	0	0	0	0	0	0	0	0	0	0	0	0.031371	0	0	0	0	0	0
XLOC_014229	0	0	0	0	0	0	0	0	0	0	0	3.91607	0	0	0	0	0	0.058612	0	0	0	0	0	0	0	0	0	0	0	0	0	0	0	0	0	0	0	0	0	0	0	0	0	0	0	0	0	0	0
XLOC_014296	0	0	0	0	0	0	0	0	0	0	0	0	0	0	0	0	0	0	0	0	0	0	0	0	14.1928	0	0	0	0	0	0	0	0	0	0	0	0	0	0	0	0	0	0	0	0	0	0	0	0
XLOC_014322	0	0	0	0	0	0	0	0	0	0	0	0	0	0	0	0	0	0.17684	0	0	0	0	0	0	2.65283	0	0	0	0	0	0	0	0	0	0	0	0	0	0	0	0	0	0	0	0	0	0	0	0
XLOC_014366	0	0	0	0	0	0	0	0	0.252471	0	0	0	0	0	0	0	0	0.229642	0	0	0	0	0	6.43705	0	0	0	0	0	0	0	0	0	0	0	0	0	0	0	0	0	0	0	2.74937	0	0	0	0	0
XLOC_014384	0	0	0	0	0	12.206	0	0	0	0	0	0	0	0	0	0	0	0.175292	13.0838	0	0	0	0	0	0	0	0	0	0	0	0	0	0	0	0	0	0	0	0	0	0	0	0	0	0	15.19	0	0	0
XLOC_014427	0	0	0	0	2.13727	0	2.91999	0	7.52877	0	10.5291	9.54913	0	9.07356	13.5713	7.23863	11.8132	0.212341	1.23974	0	0	0	0	0	14.0736	0	0	0.878089	0	0	0	0	0	16.2584	0	0	0	0	0	0	0.154782	5.17814	0	0	0	0	24.4607	0	0.94625
XLOC_014438	0	0	0	0	0	0	0	0	0	0	0	0	0	0	0	0	0	0	0	0	0	0	0	0	0	0	0	0	23.8626	0	0	0	0	0	0	0	0	0	0	0	0	0	0	0	0	0	0	0	0
XLOC_014439	0.123115	0	0	0	0	0	0.543114	0	0	0	0	0	0	0	0	0	0	0.368621	0	0	0	0.049732	0	0	0.603248	0	0	0	0	0	26.7835	0	0	0	0	0	0	0	0	0	0	0	0	0	0	0	0	0	0
XLOC_014441	0	0	0	0	0	0	0	0	0	0	0	0	0	0	0	5.1973	0	0.161255	0	0	0	0	0	0	0	0	0	0	0	0	0	0	0	0	0	0	0	0	0	0	0.470177	0	0	0	0	0	0	0	0
XLOC_014443	0	0	3.85162	0	0	0	0	2.6414	0	0	0	0	0	0	0	0	0	0.026589	0	0	0	0.028698	0	0	0	0	0	0	0	0	0	0	0	0	0	1.60447	0	0.063484	2.587	0	0	0	0	0	0	0	1.69503	0	0
XLOC_014503	0	0	0	0	0	0	0	0	0	0	0	0	0	0	0	0	0	0	0	0	0	0	5.94173	0	0	0	0	0	0	0	7.52926	0	0	0	0	0.180765	0	0	0	0	0	0	0	0	0	0	0	0	0
XLOC_014510	0	0	0	0	25.4803	0	0	0	0	0	0	0	0	0	0	0	0	0.316438	0	0	0	0	0	0	0	0	0	0	0	0	0	0	0	0	0	0	0	0	0	0	0	0	0	0	0	0	0	0	0
XLOC_014521	0	0	0	0	0	0	0	0	0	0	0	0	0	0.026581	0	0	0.255318	0.077444	0.035463	0	0	0	0	0	0	0.029352	0	0	0.030813	0	0	0	0.058797	0	0.060001	0	0	0.061635	0	0	0	0	0.023779	0	0	0	0	0.026969	4.60151
XLOC_014589	0	0	0	0	0	0	0	0	0	0	0	0	0	0	0	0	0	0	0	0	0	0	0	0	0	0	0	0	0	0	0	0	0	0	0	0	0	0	0	0	0	0	0	0	0	0	0	0	0
XLOC_014614	0	3.94394	0	0	0	0	0	0	0	0	13.7718	5.84306	0	0	0	0	0.075975	0.18436	0	0	0	0.066327	0	0	0.804549	0	0	0.067767	4.84118	0	0	0	0.41991	0	0	0	0	0.146725	0	0	3.58363	0	0.169823	0	0	0	0	0	0.068463
XLOC_014619	0	0	0	6.12552	0	0	0	0	0	0	6.08592	0	0	26.9076	0	0	5.22228	0.143191	0	0	0	0	0	0.602064	0	0	0	0.078951	0	0	0	0	0.65228	0	0	0	0	0	0	5.69338	0	0	0	0	0	4.11704	0	0	0
XLOC_014626	0	0	0	0	0	0	0.382917	0	0	4.20927	0	0	0	0	0	0	0	0	0	0	0	0	0	0	0	0	0	0	0	0	0	0	0	0	0	0	0	0	0	0	0	0	0	0	0	0	0	0	0
XLOC_014689	0	0	0	0	0	0	15.7329	0	0	0	3.89232	0	9.50624	0	0	0	0	0.151106	0	0	18.1688	0	0	0	0	0	0	0	0	0	26.7014	0	0	0.165283	0	0	0	0	0	0	0	4.78038	0	0	0	0	0.084499	0	3.45103
XLOC_014693	0	0	0	3.04069	0	0	0	0	0	0	0	1.2786	0	0	0	0	0	0	0.683517	0	0	0	0	0.52301	0	0	0	0	0	0	0	0	0	0	0	0	1.27781	0	0	0	0	0	0.458324	0.510598	0	0	0	0	0
XLOC_014701	0	0	0	0	0	0	0	0	0	0	0	0	0	0	0	0.09489	0	0.025516	0	0	0	0	0	0	0	3.04622	0	0	0	0	0.088989	0	0	0	0	0	0	0.243683	0	0	0	0	0	0	0	0	5.7359	0	0
XLOC_014732	0	0	0	0	0	0	0	0	0	0	3.35881	0	0	0	0	0	0	0.434648	0	0	0	0	0	0	0	21.2505	0	0	0	0	0	0	0	0	0	0	0	0	0	0	0	0	0	0	0	0	0	0	0
XLOC_014754	0	0	0	0	0	0	0	0	0	0	0	0	0	0	0	0	0	0.399799	0	0	0	0	0	0	0	0	0	0	0	0	0	0	0	0	0	0	0	0	0	0	0	0	0	0	0	0	0	0	0
XLOC_014758	0	0	0	0	0	0	0	0	0	0	0	0	0	0	0	0	0	0.21816	0	0	0	0	0	0	0	0	0	0	0	0	0	0	0	0	0	0	0	0	0.252689	0	0	0	0	0	0	0	0	0	0
XLOC_014766	0	0	0	0	0	0	0	0	0	0	0	0	0	0	0	0	0	0	0	0	0	0	0	0	0	0	0	0	0	0	26.5211	0	0	0	0	0	0	0	0	0	0	0	0	0	0	0	11.5973	0	0
XLOC_014814	0	0	0	0	0	0	0	0	0	0	0	0	0	0	0	0	0	0.682364	0	0	0	0	0	0	0	0	0	0	0	0	0	0	0	0	0	0	0	0	0	0	0	0	0	0	0	0	0	0	0
XLOC_015002	0	0	0	0	0	0	0	0	0	0	0	0	0	0.052065	0	0	0	0.202261	0	0	0	0	0	0	0	0	0	0	0	0	0	0	0	0	0	0	0	0	0	0	0	0	0	0	0	0	0	0	0
XLOC_015003	0	0	0	0	0	0	0	0	0	0	0	0.054854	2.7715	0	0	0	0.02639	0.10673	0	0	0	0	0	0	0	0	0	0	0	16.1953	0	0	0	0	0	0	0	0	0	0	0	0	0	0	0	0	0	0	0
XLOC_015018	0	0	0	0	0	0	0	0	0	0	0	0	0	0	0	0	0	0	0	0	0	0	0	0	0	0	0	0	0	0	0	0	0	0	0	0	0	3.23945	0	0	0	0	0	0	0	0	0	0	0
XLOC_015020	0	0	0	0	0	0	0	0	0	0	0	0	0	0	0	0	0	0	0	0	0	0	0	0	0	0	0	0	0	0	0	0	0	0	0	0	0	0	3.53025	0	0	0	0	0	0	0	0	0	0
XLOC_015047	0	0	0	0	0	0	0	0	0	0	0	0	0	0	0	0	0	0	0	0	0	0	0	0	0	22.699	0	0	0	0	0	0	0	0	0	0	0	0	0	0	0	0	0	0	0	0	0	0	0
XLOC_015056	0	0	0	0	0	0	0	0	0.394894	0	0	0.307674	0	0	0	0	0	5.74698	0	6.43209	0	0	0	0	0	0	0	0	0.142909	0	0	0	15.544	0	3.33943	0	0	0	0	0	0	0	0	0	0.127856	0	0	0	0
XLOC_015065	0	0	0	0	0	0	0	0	0	0	0	0	0	0	0	0	0	5.17611	0	0	0	0	0	0	0	0	0	0	0	0	0	0	0	0	0	0	0	0	0	0	0	0	0	0	0	0	0	0	0
XLOC_015124	0	0	0	0	0	0	0	0	0	0	0	0	0	0	0	0	0	0	0	0	0	0	0	0	0	22.1822	0	11.1553	0	0	0	0	0	10.5381	24.6321	0	0	0	0	0	0.70227	0	18.6366	25.7055	0	0	0	0	0.26833
XLOC_015187	0	0	0	0	0	0	0	0	0	0	0	0	0	0	0	0	0	0	0	0	0	0	0	0	0	0	0	0	0	0	0	0	0	0	0	0.278158	0	0	0	0	0	0	0	0	0	0	0	0	0
XLOC_015227	0	0	0	0	0	0	0	0	0	0	0	0	0	0	0	0	0	0.108351	0	0	0	19.0617	0	0	0	0	0	0	0	0	0	0	0	0	0	0	0	0	0	0.269256	0	0	0	0	0	0	0.242359	0	0
XLOC_015244	0	0	0	0	0	0	0	0	0	0	0	0	0	0	0	0	0	0	0	0	0	0	0	0	0	0	0	0	0	0	0	0	0	0	0	0	0	0	0	0	0	0	0	0	0	0	0	0	0
XLOC_015340	0	0	0	0	0	0	0	0	0	0	0	0	0	0	0	0	0	0	0	0	0	0	0	0	0	0	0	0	7.55661	0	0	0	0	0	0	0	0	0	0	0	0	0	0	0	0	0	0	0	0
XLOC_015350	0	0	0	0	0	0	0	0	0	0	0	0	0.472308	0.726646	0	0	0	0.705711	0	0.332564	0	0	1.08676	1.11272	0.384966	0	0.349123	0	0	0	0	0	1.60737	0	0.820142	0	0	0	0.817407	0	0	0	0	0.362104	0	0	0	1.10588	0
XLOC_015358	0	0	0	0.440176	0	0	0	0	0	0	0	0.832918	0	0	0	0	0	0.108041	0	0	0	0	0	1.13568	1.53235	0	0	0	0	0	0	0.545116	0	4.49074	0.502239	0	0	0	0.500564	0	0	0	0	0	0	0	0	0	0
XLOC_015375	0	0	0	0	0	0	0	0	0	0	0	0	0	0	0	0	0	0	0	0	0	0	0	0	10.8776	0	0	0	0	0	0	0	0	0	0	0	0	0	0	0	0	0	0	0	0	0	0	0	0
XLOC_015380	0	0	0	0	0	0	0	0	0	0	0	0	0	0	0	0	0	0	0	0	0	0	0	0	0	0	0	0	24.8582	0	0	0	0	0	0	0	0	0	0	0	0	0	0	0	0	0	0	0	0
XLOC_015381	0	0	0	0	0	0	0	0	0	0	0	0	0	0	0	0	0	0	0	0	0	0	0	0	0	4.84532	0	0	0	0	0	0	0	0	0	0	0	0	0	0.36517	0	0	0	0	0	0.440108	0	0	0
XLOC_015383	0	0	0	0	0	0	0	0	0	26.5152	0	0	0	0	0	0	0	0	0	0	0	7.5875	0	6.27612	0	0	0	0.053098	0	0.051237	2.85483	0	0	0	0	0.378985	0	0	0	0	0	0	0	0.049413	0	0	0	0	0
XLOC_015551	0	0	0	0	0	0	0	0	0	0	0	0	0	0	0	0	0	0.251537	0	0	0	0	0	0	0	0	0	0	0	0	17.8377	0	0	0	0	0	0	0	0	0	0	0	0	0	0	0	0	0	0
XLOC_015639	0	0.256597	0	0	0	0	0	0	0	0	0	0	2.92562	0	0	0	0.032953	0.05331	0	0	0	0	0	0	0	0	0	0	0	0	0.030987	0	0	0	0	0	0	0.063641	0	0	0	0	0	0	4.32657	0	3.42824	0.974621	0
XLOC_015642	0	0	0	0	0	0	0	0	0	0	0	0	0	0	0	0	0	0	0	0	0	0	0	0	0	0	0	0	0	3.14454	0	0	0	0	0	0	0	0	0	0	0	0	0	0	0	0	0	0	0
XLOC_015651	0	0	0	0	0	0	0	0	0	0	0	0	0	0	0	0	0	0	0	0	29.2365	0	0	0	0	0	0	0	0	0	0	0	0	0	0	0	0	0	0	0	0	0	0	0	0	0	0	0	0
XLOC_015664	0	0	0	0	0	0	0	0	0	0	0	0	0	0	0	0	0	0.433817	0	0	0	0	0	0	0	0	0	0	0	20.0807	0	0	0	0.474517	0	0	0	0	0	0	0	0	0	0	0	0	0	0	0
XLOC_015673	0	0	0	0	0	0	0	0	0.365393	0	0	0	0	0	0	0	0.410887	0	0	6.9957	0	0	0	0	0	0	0.109612	0	0	0	0	0	0	0	0	0	0	0	0	0	0	0.292063	8.57209	0	0	0	0	0	0
XLOC_015684	0	0	0	0	0	0	0	0	0	0	0	0	0	0	0	0	0	0	0	0	0	0	0	0	0	0	0	0	0	0	0	0	0	0	0	0	0	0	0	0	0	0	15.2796	0	0	0	0	0	1.89305
XLOC_015725	0	0.488297	0	0	0	0	0.298937	0	0	0.410764	0	0	0	0	5.73679	0	0	0.304341	0.209044	0	0	0	0	0.31991	0	0.173019	0.150561	0.335609	0.181632	0	0.176904	0	0.346592	0.332894	0	0	0	0	0	0.378151	0	0.401171	0	0	0.1625	0.546903	0.340375	0	0
XLOC_015755	0	0	0	0	0	0	0	0	0	0	0	0	0	0	0	0	10.9616	0.158329	0	0	0	0	0	0	0	0	0	0	0	0	0	0	0	0	0	0	0	0	0	0	0	0	0	0	0	0	0	0	0
XLOC_015757	0	0	0	0	0	0	0	0	0	0	0	0	0	0	0.067483	0	0	0.05728	0	0	0	0	0	0	0	0	0	0	0	0	0	0	0	0	0	0	0	0	0	0	0	0	0	0	0	0	0	0	6.76427
XLOC_015769	0	0	0	0	0	0	0	0	0	0	0	0	0	0	0	0	0	0.181946	0	0	0	0	0	0	0	0.206874	0	0	0	0	0	0	0	0	0	0	0	0	0	0	0	0	0	0	0	0	0	0	0
XLOC_015780	0	0	0	4.43077	0	0	0	0	0	0	0	0	0	0	0	11.1221	0	5.02983	0	0	0	0	0	0	0	0	0	0	0	0	0	0	0	0	0	0	0	0	0	0	0	0	0	0	0	0	0	0	0
XLOC_015820	0	0	0	0	0	0	0	0	0	0	0	0	0	0	0	0	0	0	0	0	0	0	0	0	0	7.15193	0	0	0	0	0	0	0	0	0	0	0	0	0	0	0	0	0	0	0	0	0	0	0
XLOC_015825	0	0	0.143075	0	0	0.365499	0	0	0.201977	0	0	0	0	0.189163	0	0.075912	0	0.244951	0	0	0	0	0	0.321852	0	0	0	0	0.073094	0.260654	0.427149	0	6.41602	0.133966	0	0	0	0.58484	0	0.456536	0	0	0.056409	0	0.065395	0.660269	0	0	0
XLOC_015856	0	0	0	0.055332	0	0.243177	0.16008	0.256983	0.268763	0.293283	0.419801	0	0	0.111872	0.096001	2.3233	6.95118	0.217298	0	0.076801	0.270909	3.69385	0.167315	0	0.059268	0	0	0.029953	0.032421	0.057807	0	0.137046	0.123732	0.475369	0.946998	0	3.27858	0.129704	0	5.53495	0.395989	0.214825	7.08078	0	0.203043	0.227783	0.273404	0.141882	0.060521
XLOC_015886	0	0	0	0	0	0	0	0	0	0	0	0	0	0	0	0	0	0	0	0	0	0	0	0	0	0	0	0	0	0	0	0	0	0	0	0	0	0	0	0	0	0	0	0	0	0	0	0	0
XLOC_015892	0	0	0	0	0	0	0	0	0	0	0	0	0	0	0	0	0	0.160684	0	0	0.059356	0	0	0	0	0	0	0	0	0.056995	0	0	0	0	0	0	0	10.3584	0	0	0	0	0	0	0	0	0	0	0
XLOC_015902	1.4637	0	0	0	0	0	0	0	0	0	5.17405	0	0	0	0	0	0	0.091302	4.38992	0	0	9.16448	0	0	0	0	0	0	0	0	0	0	0	3.39552	0	0	0	0	0	0	17.57	0	1.17744	0	0	0	0	0	0
XLOC_016001	0	0	0	0	0	0	0	0	0	0	0	2.46165	0	0	0	1.00936	0	0.047897	0	0	0	0	0	0	0	0	0	0.21127	3.25867	0	0	0	0	0	0	0	0	0.114357	0	0	0	0.126271	0	0	0	0	0	0	0
XLOC_016010	0	0	0	0	0	16.2761	0	0	0	0	0	0	0	0	0	0	0	0	0	0	0	0	0	0	0	0	0	0	0	0	0	0	0	0	0	0	0	0	0	0	0	0	0	0	0	0	0	0	0
XLOC_016074	0	0	0	0.18788	0	0	0	0	0	0	0	0	0	0	0.108658	0	0	0.830071	0	0	0	0.199088	0	0	0	0	0	7.11942	0	0	0	0	0	17.3519	0.428741	0	0	0	0	0	0	0	0	0	0	0	0	0	14.3851
XLOC_016086	0	0	0	0	0	0	0	0	0	0	0	0	0	0	0	0	0	0.204771	0	0	0	0	0	0	0	11.8741	0	28.452	10.021	0	0	0	0	0	0	0	0	0	0	0	0	0	0	0	0	7.60481	0	0	0
XLOC_016097	0	0	0	0	0	0	0	0	0	0	0	0	0	0	0	0	0	0	0	0	0	0	0	0	0	0	0	0	13.7774	0	0	0	0	0	0	0	0	0.43061	0	0	0	0	0	0	0	0	0	0	0
XLOC_016106	0	0	0	0	0	0	0	0	0	0	0	0	0	0	0	0	0	0.14145	0	0	0	0	0	0	0	0	0	0	12.1562	0	0	0	0	0	0	0	0	0	0	0	0	0	0	0.725788	0	0	0	0	0
XLOC_016109	15.8488	0	0	0	0	0	0	0	0	0	0	0	0	0	0	0	0	0.741458	0	0	0	0	0	0	0	0	0	0	0	0	0	0	0	0	0	0	0	0	0	0	0	0	0	0	0	0	0	0	0
XLOC_016138	0	0	0	0	0	0	0	0	0	0	0	17.3232	0	0	0	0	20.0267	0	0	0	0	0	18.5931	0	0	0	0	0	0	0	0	0	0	0	0	0	0	0	0	0	0	0	0	0	0	0	0	0	0
XLOC_016220	0	0	0	0	0	0	0	0.184034	0	0	0	0	0	0	0	0	0	0.155615	0.213775	0	0	0	0	0	0	0	0	0	0	0	0	0	0	0	0	0	0	0	7.93075	1.74019	0	0	0	0	0	0	15.8376	0	0
XLOC_016259	0	0	0	0	0	0	1.89264	0	0	0	0	0	0	0	0	0	0	0	0	0	16.5487	0	0	0	0	0	0	0	0	0	0	2.43045	0	0	0	0	0	0	0	28.7298	0	0	0	0	19.0332	0	0	0	0
XLOC_016260	0	0	0	0	0	0	0.327973	0	0	0	0	2.57414	0	0	0	0.206956	0	0.333902	0	0	0	0	0	0	0	0	0	0	6.57602	0	0	0	0	0	0	0	0	0	0	0	0	0	0	0	0	1.60006	0	0	0
XLOC_016261	0	0	0	0	0	0	0	5.89719	0	0	0	0	0	0	0	0	0	0.831085	0	0	0	0	0	0	0	0	0	0	0	0	0	0	0	0	0	0	0	0	0	0	0	0	0	0	0	0	0	0	0
XLOC_016322	0	0	0	0	0	0	0	0	0	0	0	0	0	3.45733	0	0	0	0	0	0	0	0	0	0	0	0	0	0	0	0	0	0	0	0	0	0	0	0	0	0	0	0	0	0	0	0	0	0	0
XLOC_016325	0	0	0	0	0	0	0	0	0	0	0	0	0	0	0	0	0	0	0	0	0	0	0	0	0	0	0	0	0	0	0	0	0	0	0	0	0	0	0	0	0	0	0	0	0	0	0	0	0
XLOC_016360	0	0	0	0	0	0.181184	0	0	0	0	0	0	0	0	0	0	0	0.121427	0	0	0	0	1.30895	0	0	0	2.58306	0	0	0	0	0	11.3393	0	0.846697	0	0	0	0	0	0	0	0	0	0	0	0	0	0
XLOC_016361	0	0	0	0	0	0	0	0	0	0	0	0	0	0	0	0	0	0	0	0	0	0	0	0	0	0	0	0	0	0	0	0	0	0	0	0	0	0	0	0	0	0	0	0	0	0	0	0	0
XLOC_016362	0	2.59915	0	0	0	0	0	0	2.37469	0	5.79564	0.231274	0	0	0	2.34285	0	0	0	0	0	0	0.831563	0	0	0	0.178093	0	0	3.44764	0	0	0	8.07225	0	0	0	0	0	0	0	0	0	0.092357	0	0	0	27.2662	0.300794
XLOC_016392	0	0	0	0	0	5.98309	0	3.68828	0	0	10.3287	0	0	0	0	11.3219	0	0.222765	0.153011	0	0	10.3986	0	8.19562	6.50123	0	0.055102	0	0	0	0	0	0	5.72612	0	0	0	0	0	0	0	0	0	0	0	0	0	0	5.02556
XLOC_016399	0	0.593358	0	0	0	0	0	0	0	0	0	0	0	0	0	0	0	0.184911	0	0	0	0	0	0	0	0	0	0	0	0	0	0	0	0	0	20.3756	0	0	0	0	0	0	0	0	0	0	0	0	0
XLOC_016411	0	0	0	0	0	0	0	0	0	0	0	0	0	0	0	0	0	0	0	0	0	0	0	0	0	0	0	0	0	0	0	0	0	0	0	0	0	0	0	0	0	0	0	0	0	0	0	0	0
XLOC_016461	0	0	0	0	0	0	0	0	0	0	0	0	0	0	0	0	0.12974	0.524714	21.913	0	0	0	0	0	0	1.78981	0	0	1.2526	0	0	0	9.08289	0	0	0	0	0	0	0	0	0	0	0.107693	0	0	0	0	0
XLOC_016475	0	0	0	0	0	0	0	0	0	0	0	0	0	0	0	0	0	0.140923	0	0	0	0	0	0	0	0	0	0	0	5.5484	0	0	0	0	0	0	0	0	0	0	0	0	0	0	0	0	0	0	0
XLOC_016480	0	0	0	0	0	0	0	0.793461	0	0	0.672092	0	0	0	0	0.046206	0	0.335465	0	0.03513	5.82423	0	0	0.783613	4.06658	0.254284	0	0.082207	0	8.36896	6.75985	0.094032	0	0.081542	0	4.00947	0	0.62296	0	0	0	0.098266	0	0	0	0	0	0.03894	0
XLOC_016481	0	0	0	0	0.267958	0	0	0	0	0	0	0	0	0	0.109773	0	0	0.279531	0.128002	0	0	0.100566	0.143489	0	0	0	0	0	0	0	0	0	0	0	0	0	0	0	0	0.231549	0	0	0	0.095619	0	0	15.3188	0	0
XLOC_016483	0	0	0	0	0	0	0	7.19991	0	0	0	0	0	0	0	0	0	0	0	0	0	0	0	0	0	0	0	0	0	0	0	0	0	0	0	0	0	1.52118	0	0	0	0	0	0	0	0	0	0	0
XLOC_016533	0	0	2.17252	0	0	0	0	0	0	0	0	0	0	0	0	0	0	0	0	0	0	0	0	6.842	0	0	0	0	0	0	0	0	0	0	0	0	0	0	0	0	0	0	0	0	0	0	0	0	0
XLOC_016538	0	0	0	0	0	0	0	0	0	0	0	0	0	0	0	0	0	0.383902	0	0	0	0	0	0	0	0	0	0	0	0	0	0	0	0	0	0	0	0	0	0	0	0	0	0	0	0	0	0	0
XLOC_016548	0	0	0	0	0	2.83775	0	2.84891	0	0	0	0	0	0	0	6.051	0	0.126787	0	0	0	0	0	0	0	0	0	0	0	4.99186	0	0	0	0	0	0	0	17.1034	3.67137	0	0	0	0	0	0	0	0	0	0
XLOC_016550	0	0	0	0	0	0	0	0	0	0	0	0	0	0	0	0	0	0.132527	0	0	0	0	0	0	0	3.46574	0	0	0	0	0	0	0	0	0	0	0	0	0	0	0	0	0	0	0	0	0	0	0
XLOC_016556	0	0	0	0	0	0	0	0	0	0	0	0	0	0	0	0	0	0.328662	0	0	0	0	0	0	0	0	0	0	0	0	0	0	0	0	0	0	0	0	0	0	0	0	0	0	0	0	0	0	0
XLOC_016579	0	0	0	0	0	0	0	0	0	0	0	0	0	0	0	0	0	0.034185	0	0	0	0	0	0.107801	0	0	0	0.037697	0	0	0	0	0	0	0	0	0	0	0	0	0	0	0	0	0	0.040954	0	17.2851	0
XLOC_016608	0	0	0	0	0	0	0	0	0	0	0	0	0	0	0	0.090001	0	0.072604	0	0	0	0	0	0	0	0	0	0	0.95326	0	0	0	0	0	0	0	0	0	0	0	0	0.191407	0	0	0	0	0	0	0
XLOC_016610	0	0	0	0	0	0	0	0.071639	0	0	0	0	6.08118	0	0	0	0	0.090863	0	0	0	0	0	0	0	0	0	0	0	1.90153	0	0	0	0	0	0	0	0	0	0	0	2.7947	0	0	0	0	0	0	0
XLOC_016611	0	0	0	0	0	0	0	0	0	0	0	0	0	0	0	0	0	0	0	0	0	0.846843	0	0	0	0	0	0	0	0	0	0	0	0	0	0	0	0	8.17925	0	0	0	0	0	0	0	0	0	0
XLOC_016629	0	0	0	0	0	0	0	0	0	0	0	0	0	0	0	0	0	0	0	0	0	0	0	0	0	0	0	0	0	0	0	0	0	0	0	0	0	7.38388	0	0	0	0	0	0	0	0	0	0	0
XLOC_016642	0	0	0	0	0	0	0	0	0	0	0	0	0	0	0.150761	0	0	0.383902	0	0	0	0	0	0	0	0.4365	0	0	0	0	0	0	0	0	0	0	0	0	0	0	0	0	0	0	0	0	0	0	0
XLOC_016644	0	0	0	0	0	0	0	0	0	0	1.49471	0	0	0	0	0	0	0	0	0	0	0	0	0	0	0	0	0	25.6268	27.1686	0	0	0	0	0	0	0	0	0	0	0	0	0	0	0	0	0	0	0
XLOC_016658	0	0	0	0	0	0	0	0	0	0	0.108914	1.62983	0	0	0	2.6207	0	0.253693	0	0	0.046857	0	0	12.4891	0	0.288451	0	0	0.151405	1.2148	0	0	0	0.832484	0	0	0	0	0	0	0	0	2.14215	0	0	0	24.0698	0	0
XLOC_016688	0	0	0	0	0	0	0	0	0	0	0	0	0	0	0	0	0	0.09517	0	0	0	0	0	0	0	0	0	15.9521	0	0.708898	0	0	0	0	0	0	0	0	0	0	0	0	0	0	0	0	0	0	0
XLOC_016696	0	0	0	0	0	0	0.212448	0	0	0	0	0	0	0	0	0	0	0	0	0	0	0	0	0	0	0	21.186	0	0	0	0	0	0	0	0	0	0	0	0	0	0	0	0	0	0	0	0	0	0
XLOC_016858	0	0	0	0	0	0	0	0	0	0	0	0	0	0	0	0	0	0	0	0	0	0	0	0	0	0	0	0	0	0	0.306346	0	0	0	0	0	0	0	0	0	0	0	0	0	0	0	0	0	0
XLOC_016905	0	0	0	0	0	0	0	0	0	0	0	0	0	0.129715	0	0	0	0.251956	0	0.593667	0	0.135968	0	0	0	0	0	0	0	0	0.146454	0	0.286934	0	0.878431	0	0	0	5.54484	0.939182	0	5.64602	0	0	0	0	0	0	0.140348
XLOC_016911	0	0	0	0	0	0	0	0	0	0	0	0	0	0	0	0	0	0	0	0	0	0	0	0	0	0	0	0	0	0	0	0	0	0	0	0	0	0	0	0	0	0	0	0	0	0	0	0	0
XLOC_017062	0	0	0	0	0	0	0	0	3.13763	0	0	0	0	0	0	0	0	0.118913	0	0	0	0	0	0	0	0	0	0	0	0	0	10.1995	9.20866	0	0	0	0	0	0.275468	0	0.173359	3.13494	0	0	0	0	0	0	0
XLOC_017078	0	0	0	0	0	0	0	0	0	0	0	0	0	0	0	0	0	0.229178	0	0	0	0	0	0	0	0	0	0	0	0	0	0	0	0	0	0	0	0	0	0	0	0	0	0	0	0	0	0	0
XLOC_017097	0	0	0	0	0	0	0	0	0	0	0	0	0	0	0	0	0	0.151257	0	0	0	0	0	0	0	0	0	0	0	0	0	0	0	0	0	0	0	0	0	0	0	0	0	0	0	0	0	0	0
XLOC_017148	0.103239	0	0	0	0	0	0	4.84369	0	0	0	0	0	0	0	0	0	0.154555	0	0	0	0	0	0	0	0	0	0	0	0	0.089838	0	0	0	0	0	0	0.276758	0	0	0	0	0	0	0	0	0	0	0
XLOC_017196	0	0	0	0	0.918981	0	0	0	0	0	0	0	0	0	0	0	0	0.159779	0	0.903544	0	12.0715	0	0	0	0	0	0	0	0	0	8.46465	2.18353	0	2.97099	0	0	9.15563	0	0	0	0	0	0	0	1.91416	0	0	0
XLOC_017200	0	0	0	0	0	0	0	0	0	0	0	0	0	0	0	0	0	0.219638	0	0	0	0	0	0	0	0	0	2.17984	8.127	0	0	0	0	0	0	0	0	0	0	0	0	0	0	0	0	0	0	0	0
XLOC_017212	0	0.400762	0	0.084805	0	0	0	0	0	0.112376	0	0	0.557237	0.814444	0.049046	0	0	0.124891	3.66014	0	0	0	0.064109	5.8201	1.49882	0	1.15332	0	0	0	0	0	0	0	0.870855	0.109222	0	0	0.96439	0.103454	0	0	0.076696	0	0	0	0	0.086983	1.02034
XLOC_017313	0	0	0	0	0	0	0	0	0	0	1.31249	24.1298	0	0	0	0	1.52983	0.14558	0	0	0	0	0	0	0	0	0	0	0	0	0	0	3.81318	0	0	0	0	0	0	0	0	0	0	0	0	0	0	0	0
XLOC_017328	0	0	0	0.167519	0.23649	0	0	0	0	0	0.211828	0	0	0.677396	0	0	0	0.986819	0	0	0.091132	0	0	0	0	0.093502	0	0.090684	0	0	0	0	0	0	5.35188	12.5136	0	0	0	0	0	0	0	0	0	0	0	0.343643	0
XLOC_017352	0	2.5613	0	0	0	0	5.68415	1.88793	0	9.69576	4.88312	0	0.267101	0	15.6335	0	0	0.199548	0	0	0	0	3.14978	0	0	0	0	0	0	0.159255	6.03155	0	0	0	0	3.27209	0	0	0	0	0	0	0	0	0	0	5.07722	0	0
XLOC_017358	0	0	0	0	0	0	0	0	0	0	0	0	0	0	0	0	0	0.136186	0	0	0	22.7828	0	0	0	0	0	0	0	0	0	0	0	0	0	0	0	0	0	0	0	0	0	0	0	0	0	0	0
XLOC_017451	0	0	0	0	0	0	0	0	0	0	0	5.27824	0	0	0	0	0	0	0	0	0	0	0	0	0	0	0	0	0	0	0	0	0	0	0	0	0	0	0	0	0	0	0	0	0	0	0	0	0
XLOC_017465	0	0	0	0	0	0	0	0	0	0	0	0	0	0	0	15.5022	0	0.382823	0	0	0	0	0	0	0	0	0	0.140718	0	0	0	0	0	0	0	0	0	0	0	0	0	0	0	0	0	0	0	0	0
XLOC_017472	0	0	0	0	0	0	0	0	0	0	0	0	0	0	0	0	0	0.234145	0	0	0	0	0	0	0	0	0	0	0	0	0	0	0	0	0	0	0	0	0	0	0	0	0	0	0	0	0	0	0
XLOC_017505	0	0.977249	0.711536	4.34267	0	0	1.19655	0	1.00446	1.64416	0	1.56522	0.407643	0.940739	1.43516	0.377522	3.38857	1.52273	5.02041	2.87032	4.38743	2.30088	3.2829	1.60062	0.664518	0.34627	0.602647	0	0	0.324068	0	0	29.8269	0.666235	1.41571	0	0.78212	3.63562	2.82197	0.756809	0	4.81728	1.40266	0.937581	3.90262	0.364846	3.40603	1.27263	0.678569
XLOC_017564	0	0	0	0	0	0	0	0	0	0	0	4.20211	0	0	0	0	0	0	0	0	0	0	0	0	0	0	0	0	0	0	0	0	0	0	0	0	0	0	0	0	0	0	0	0	0	0	0	0	0
XLOC_017593	0	0	0	0	0	0	0	0	0	0	0	0	0	0	0	0	0	0	0	0	0	0	0	0	0	0	0	0	0	0	0	0	0	0	0	0	0	0	0	0	0	0	0	0	0	0	0	0	0
XLOC_017622	0	0	0	0	0	19.199	0	0.20289	0	0	0.441915	0.220432	0	0	0	0	0	0.085779	0	0	0	0	0	0	0	0	5.09231	0	0	0	0.099722	0	0	1.12593	0	0	0	0	0	0	0	0	0	0	1.74044	7.19347	5.18052	0.089614	0
XLOC_017654	0	0	0	0	0	0	0	0	0	0	0	0	2.08119	0	0	0	0	0	0	0	0	0	0	0	0	0	0.710024	0	0	6.74529	0	0	0	0	0	0	0	0	0.277065	0	0	0	0	0	0	3.15226	0	0	0
XLOC_017659	0	0	0	0	0	6.37258	0	0	0	0	0	0	0	0	0	0	0	0	0	3.52205	0	0	0	0	1.74729	0	0	0	0	0	0	20.2014	0	3.50361	0	0	0	6.37303	8.65682	0	0	0	0	0	0	0	0	6.69255	0
XLOC_017675	0	0	0	2.11806	3.39262	0	0.903451	0.047294	0.065949	0	0	4.93277	1.09733	0	0.023557	0.024787	0.642722	0.059986	1.84038	0.018845	0	0.021581	0	1.05091	0	0.022735	0.118702	0	0	0	0.023245	0	0.364339	0	2.37022	4.61644	0.051351	2.76893	0.27792	0.894404	0	5.58768	0.681488	0	0	0	0	0.020889	0
XLOC_017676	0	0	0	0	0	0	0	0	0	0	0	5.12791	0	0	0	0	11.1015	0.399096	8.49798	0	0	4.7382	0	0	0	0	0	0	0	0	0	0	0	0	0	2.09414	0	0.952872	1.38679	0.991772	0	0	0	0	0	0	0	4.58629	0
XLOC_017772	0	0	0	0	0	0	0	0	0	19.9849	0	0	1.17045	0	0	10.1893	0	0.174887	0	0	0	0	0	0	0	0	0	0	0.069582	0	0	0	0	0	0	0	0	0	0	0	0	0.153686	1.61096	1.017	0	0	0	0	0
XLOC_017896	1.608	3.86234	3.51521	4.29084	0.865354	0	1.18227	0	0	0.812267	1.55022	0.773266	1.20833	1.54918	1.06352	0	3.72014	1.50455	0.413374	0.567212	0.666932	3.24773	2.78033	3.16303	2.29805	0	1.48863	0.331826	0	1.2808	0.34982	0.759114	1.37074	0	1.39881	0	2.31835	1.43689	0.697073	2.24333	0.877372	2.37989	1.10873	2.16158	1.28535	1.08147	1.68269	4.40104	1.34094
XLOC_017953	0	0	0	0	0	0	0	0	0	0	0	0	0	0	0	0	0	0	0	0	0	0	0	0	0	11.3335	0	0	0	3.03051	0	0	0	0	0	0	0	0	0	0	0	0	0	0	0	0	0	0	0
XLOC_017975	0	0	0	0	0	0	0	0	0	0	0	6.32367	0	0	0	0	0	0.098432	0	0	0	0	0	0	0	0	0	0	0	0	0	0	0	0	0	0	0	0	0	0	0	0	0	0	0	0	0	0	0
XLOC_018021	0	0	16.1078	0	0	0	0	0	0	0	0	16.1061	0	0	0	0	0	0.626757	0	0	0	0	6.75626	0	0	0	0	0	0	0	0	0	0	0	0	0	0	0	0	0	0	0	0	0	0	0	0	0	0
XLOC_018022	0	0	0	0	0	0	0	0	0	0	0	2.75888	0	0	0	0	1.32728	0.357865	0.245808	0	0	0	0	9.2162	0	0	0	0	0	0	0	0	5.70565	0	0	0	0	0	0	0	0	0	0	0	0	0	0	0	7.57503
XLOC_018028	0	0	0.260873	0.227453	0	0	0	0	0	0	0	0	0	0	0	0	0	0.111657	0	0	0	0	0	0	0	17.6467	0	0.061564	0.733007	0	0	0	0	0	0	0.146471	0	0	0	0	0.16278	0	0	0	0	0	0	0	0
XLOC_018047	0	0	0	0	0	0	0	0	0	0	0	0	0	0	0	0	0	0	0	0.681015	0	2.33961	3.33817	5.31672	0	0	0	0	0	0	0	5.46852	0	0	0	0	0	0	0	0	0	0	0	0	0	0	0	0	0
XLOC_018053	0	0	0	0	0	0	0	8.036	0	0	0	0	3.77457	0	0	0.084233	0	0.101925	0.046673	0	0.037651	0	0	0	0	0	0	0	0.040553	0	0	0.08571	0	0.074325	0	0	0	0.648946	0	0	0.099062	0	0.031296	0.034866	0	0	0	0.035494	0
XLOC_018054	0	0	0	0	0	4.0207	0	8.92282	0	0	0	18.0037	6.85295	0	0	0	0	0.538922	0	0	0	0	0	0	0.293982	0	0	0.297146	0	0	0	0	2.45496	0	0.626308	0	0	0	0	0	0	0	0.496427	0	0	0	0	0	0
XLOC_018065	0	0	0	0	0	0	0	0	3.47129	0	0	0	0	0	0	0	0	0.100922	0	0	3.59487	0.015561	0	6.75909	0	0.016393	0	0	1.20461	0	0	0.145484	7.22432	0	0	0	0.592417	0.206535	4.04122	0	0	0.038009	0	0.044386	0	0	0	0	0
XLOC_018069	0	0	0	0	0	0	0	0	0	0	0	0	0	0	0	0	0	0.162798	0	0	0	0	0	0	0	0	0	0	0	0	0	0	0	0	0	0	18.8141	0	0	0	0	0	0	0	0	0	0	0	0
XLOC_018108	1.55043	0	1.35574	0	1.11249	0	0	1.82999	0	0.522122	0	0	0.258904	0	0	0.959092	0	0.386848	0	0	0	0	0	0	0.844102	0	0.382755	1.06648	3.2322	0	2.47349	0	0.881106	0.846283	0	0	1.49023	0	0	0.961334	0	0	1.06903	0	0.206554	0.231723	0	0	1.07744
XLOC_018131	0	0	0	0	0	0	0.643566	0	0	0	0.602756	0	0.375859	0	0	2.78469	3.18222	1.2168	0	0	0	1.3638	0	0	0	0	0	0	0	0.0498	0	0	0	0	0	0	0	0	6.17962	0	0	0	0	0	10.9449	0	0	0	0
XLOC_018157	0	0	0	0	0	0	0	0	0	0	0	0	0	0	0	0	0	0.245947	0	0	0	0	0	0	0	0	0	0	0	0	0	0	0	0	0	0	0	0	0	0	0	0	0	0	0	0.147323	0	4.49646	0
XLOC_018259	0	0	0	0	0	0	0	0	0	0	0	0	0	0	0	0	0	0.231635	0	0	0	0	0	0	26.2822	0	0	0	0	0	0	0	0	0	0	0	0	0	0	0	0	0	0	0	0	0	0	0	0
XLOC_018278	0	0	0	0	0	0	0	0	0	0	0	0	0	0.173306	0	0	0	0	0	17.1325	0	0	0	0.088462	0	10.5255	7.74376	0	0.10045	0.089551	0	0	0.19168	12.1509	0	24.7289	0	0	0	0	7.11595	0	0	0	0	0.20164	0	0	0
XLOC_018281	0	0	0	0	2.91197	2.82035	1.19352	0	0	0	0	0	0	0	0	0	3.42173	0.202517	0	2.99031	0	0	0	0	0	0	0	0	0	0	0	0	0	0	0.313806	12.9289	0	0	0	0	0	0	0	0	0	0	0	0	0
XLOC_018287	0	0	0	0	0	0	0	0	0	0	0	0	22.2122	0	0.758413	0	0.265289	0.286111	0.098261	0.067414	0	0	0	0	0	0	0	0.078877	0	0	0	0	0	0	0	0	0.551084	0	0	0.17775	0.208556	0	0.527101	0	0	0	0	0	0
XLOC_018320	0	2.02862	0	0	0	0	0	0.166144	0	0	0	0	0	0	0	0	0	0	0	0	0	0	0	0	0	0	0	0	0	0	0	0	0	0	0	0	0	0	0	0	0	0	0	0	0	0	0	5.43036	0
XLOC_018424	0	0	0	0	0	0	0	0	0	0	0	0	0	0	0	0	0	0.170591	0	0	0	0	0	0	0	0	0	0	0	0	0	0	0	0	0	0	0	4.07299	0	0	0	0	0	0	0	0	0	0	0
XLOC_018433	0	0	0	0	0	0	0	0	0	0	0	0	0	0	0	0	0	0	0	0	0	0	0	0	0	0	0	0	0	0	0	0	0	0	0	0	0	0	0	0	0	0	0	0	0	0	0	0	0
XLOC_018487	0	0	0	0	0	7.23167	0	0.799768	0	0	0	0	0	0	1.52704	0	10.5204	0	0.929013	0	0	0	0	0	2.39786	0	0	0	0	0	0	0	0	0	0	0	15.1966	0	0	2.24072	0	2.37713	0	0	0	0	0	0	0
XLOC_018585	0.772497	0.927748	0	0.294479	0	0	0.141993	0.854801	0	0	0.186184	0.371483	0.096749	0.893087	0	0	0.178718	0.939637	0.099294	0.340616	0	0	0	0.151955	0	0	0.14303	0.159412	1.98429	0.23074	0	0.364684	0.164628	0	0.336	0	1.29938	0	0	0.179618	0	0	0.798964	0.148348	0.154373	0	0	0.151021	0.724722
XLOC_018611	0	0	0	0	0	0	0	0	0	0	0	0	0	0	0	0	0	0.122974	0	0	0	0	0	0	0	0	0	0	0	0	0.142962	0	0	0	0	0	0	0	0	0	0	0	0	0	0	0	0	0	0
XLOC_018614	1.5291	0	0	0	0	2.63941	0	0	0	0	0	0	0	0	0	0	0	0.104052	0	0	0	0	0	0.109375	0	8.81397	0	0	0	0	0	0	0	0	0	0	0.93528	0	4.94137	0	0	0	0	0	12.7227	0	0	0	11.1864
XLOC_018636	0	0	0	0	0	0	0	0	0	0	0	0	0	0	0	0	0	0.047786	0	0	0	0	0	0	0	0	0	0	4.53446	0	0	0	0	0	0	0	0	0	0	0	0	0	0	0	0	0	0	0	0
XLOC_018648	0	0	0	1.04174	0	0	0	0	0	0	0	0	0	0	0	0	0	0	0	0	0	0	0	0	0	0	0	0	14.446	0	0	0	0	0	0	0	0	0	0	0	0	0	0	0	0	0	0	0	0
XLOC_018663	0	0	0	0	0	0	0	0	0	0	0	0.403211	0	0	0	0	0	0.104604	0	0	0.057961	0	0	0	0	0	0	0	0	0	0	0	0	0	0	0.960538	0	0	0	0	0	0	0	0	0	0	0	0	0
XLOC_018664	0	0	0	0	0	0	0	0	0	0	4.00433	0	0	0	0	0	0	1.16591	8.96932	0	0	0	0	0	1.61121	0.088377	0	0	0	0	0	0	0	0	0	0	0	0	0	0	0	0	0	0	0.498022	0	0	5.11571	0
XLOC_018693	0	0	0	0	0	0	0	0	0	0	0	0	0	0	0	0	0	0.231163	0	0	0	0	0	0	0	0	0	18.2263	0	0	0	26.8254	0	0	0	0	0	0	0	0	0	0	0	0	0	0	0	0	0
XLOC_018713	0	0	0	0	0	0	0	0	0	0	0	0	0	0	10.1936	0	0	0.320461	0	0	0	0	0	0	0	0	0	0	0	0	0	0	0	0	0	0	0	0	0	0	0	0	0	0	0	0	0	0	0
XLOC_018717	0	0	0	0	0	0	0	0	0	0	0	3.23291	0	0	0	0.059982	0.059821	0.193548	0	0	0	0	0	0.050862	0	0	0	0	0	0	0	0	0	0	0.224931	0	0	0	0	0	0	0	0	0.049655	0	0	0	0.05055	0.053906
XLOC_018725	0	0	0	0	0	23.1475	0	0	0	0	0	0	0	0	0	0	0	0.121671	0	0	1.41577	0	0	0	0	0	0	0	0	0	0.919409	0	0	0	0	0	0	0	0	0	0	0	0	0	0	0.291525	0	0	0
XLOC_018777	0	0	0	0	0	0	0	0	0	0	0	0	4.29116	0	0	0	0	0.112487	0	0	0	0	0	3.60636	0	0	0.333891	0	0	0	0	0	0	0	0	0	0	0	0	0	0	0	0	0	0	0	0	0	0
XLOC_018796	0	0	0	0	0	0	0.182371	0	0	0	0	0	0	0	0	0	0	0.278502	0	0	0	0	0	0	0	0	0	0.102372	0.221614	0	0	0	0	0	0	0	0	0	0	0	0	0	0	0	0	0	0	0	0
XLOC_018797	0	0	0	0	0	0	0	0	0	0	0	6.79603	0	19.5153	0	0	0	0.110192	0	0	0.061057	0	0	0	0	0	0	0	0.065763	0	0	0	0	0	0	0	8.06526	0	0	0	0.321291	0	0	0	0	0	0	0	6.56777
XLOC_018846	0	0	0	0	0	0	0	0	0	0	0	0	0	0	0	0	0	0.226433	0	0	0	0	0	0	0	0	0	0	0.540544	6.98751	0	0	0	0	0	0	0	0	0	0	0	0	0	0	0	0	0	0	0
XLOC_018858	0	0	0	0	0	0	0	0	0	0	0	0	0	0	0	0	0	0	0	0	0	0	0	0	17.4436	0	0	0	0	0	0	0	0	0	0	0	0	0	0	0	0	0	0	0	0	0	0	0	0
XLOC_018876	0	0	0	0	0	0	0	0	0	0	0	0	0	0	0	0	0	0.190982	0	0	0	0	0	0	0	0	0	0	5.24301	0	0	0	0	0	0	0	0	0	0	0	0	0	0	0	0	0	0	0	0
XLOC_018892	0	0	0	0	0	0	0	0	0	10.2727	0	0	0	0	0	0	0	0	0	0	0	0	0	0	21.9458	0	0	29.1763	0	0	0	0	0	0	0	0	0	0	0	0	0	0	0	0	0	0	0	0	0
XLOC_018960	0	0	0	0	0	0	0	0	0	0	0	0	0	0	0	0	0	0.146397	0	0	0	0	0	0	0	0	0	0	0	0	0	0	0	0	0	0.998628	0	0	0	0	0	0	0	0	0	0	0	0.030588	0
XLOC_018967	0	0	0	0	0	0	0	12.9366	0	0	0	0	0	0	0	0	0	0	0	0	0	0	0	0	0	0	0	0	0	0	0	0	0	0	0	0	0	0	0	0	0	0	0	0	0	0	0	0	0
XLOC_018989	0	0	0	0	0	0	0	0	0	0	0	0	0	0	0	0	0	0	0	0	0	0	0	0	0	0	0	0	0	0	0	0	0	0	0	0	0	0	3.60348	0	0	0	0	2.05239	0	0	0	0	0
XLOC_018993	0	0	0	0	0	0	0	0	0	0	0	0	0	0	0	0	0	0	0	0	0	0	0	0	0	0	0	0	0	0	0.707143	0	0	0	0	0	0	0	0	0	0	0	0	0	0	0	0	0	0
XLOC_019004	0	0	0	0	0	0	0	0	0	0	0	0	0	0	0	0	0	0	0	0	0	0	0	0	0	0	0	0	0	0	0	0	0	0	0	0	0	0	0	0	0	0	0	0	0	0	0	0	0
XLOC_019015	0	0	0	0	0	0	0	0	0	0	0	0	0	0	0	0	0	0.142516	0	0	0	0	0	0	0	0	5.35833	0	0	0	0	0	0	0	0	0	0	0	0	0	0	0	0	0	0	0	0.15939	0	0
XLOC_019024	0	0	0	0	0	0	0	0	0	0	0	0	0	0	0	0	0	0.105824	0	0	0	0	0	0	0	0	0	0	0	0	0	0	0	0	0	0	0	0	0	0	0	0	0	0	0	0	0	0	0
XLOC_019036	0	0	0	0	9.92537	0	0	0	0	0	2.44632	0	0	18.5319	0	0	0	0.046327	0	0	0	0	0	0	0	8.50686	0	0	0	0.172538	0	1.63618	0	0	0	0	0	0	0	0	0	0	0	0	0.024736	0	0	0	0
XLOC_019053	0	0	0	0	0	0	0	0	0	0	0	0	0	0	0	0	0	0.869296	0	0	0	0	0	0	0	0	0	0	0	0	0	0	0	0	0	0	0	0	0	0	0	0	0	0	0	0	0	0	0
XLOC_019092	0	0	0	0	0	0	0	0	0	0	0	0	0	0	0	0	0	0.238326	0	0	0	0	0	0	0	0	0	0	0	0	0	0	0	0	0	0	0	0	0	0	0	0	0	0	0	0	0	0	0
XLOC_019102	0	0	0	6.98164	0	0	0	0	0	0	3.53131	0	0	0	0	0	0	0.171364	0	0	0	10.1725	0	0	0	0	0	0	0	0	0	0	0	0	0	0	0	0	0	0	0	0	0	0	0	0	0	0	0
XLOC_019116	0	0	0	0	0	0	0	0	0	0	0	0	0	0	0	0	0	0.163817	0	0	0	0	0	0	9.6511	0	0	0	0	0	0	0	0	0	0	0	0	0	0	0	0	0	0	0	0	0	0	0	0
XLOC_019161	3.84493	0	0	0	0	0	0	0	0	0	0	0	0	0	0	0	0	0	0	0	0	0	0	0	0	0	0	0	0	0	0	0	0	0	0	0	0	0	0	0	0	0	0	0	0	4.02257	0.536468	0	0
XLOC_019166	0	0	0	0	0	0	0	0	0	0	0	0	0	0	0	0	0	0	0.146399	0	0	0	0	0	7.90617	0	0	0	0	0	0	0	0	0	0	0	0	0	0	0	0	0	0	0	0	0	0	0	0
XLOC_019207	0	0	0	0	0	0	0	0	0	0	0	0	0	0	0	0	0	0	0	0	0	0	0	0	0	0	9.19745	0	0	0	0	0	0	0	0	0	0	0	0	0	0	0	0	0	0	0	0	0	0
XLOC_019210	0	0	0	0	0	0	0	0	0	0	0	0	0	0	0	0	0	0.559522	0	0	0	0	0	0	0	0	0	0	10.3516	0	0	0	0	0	0	0	0	0	0	0	0	0	0	0	0	0	0	0	0
XLOC_019250	0	0	0	0	0	0	0	0	0	0	0	0	0	0	0	0	0	0	0	0	0	0	0	0	0	20.5205	0	0	0	0	0	0	22.837	0	0	0	0	0	0	0	0	0	0	0	0	0	0	0	0
XLOC_019284	0	0	0	0	0	0	0	0	0	0	0	0	0	0	0	0	0	0	0	0	0	0	13.0389	0	0	2.6742	0	0.172907	0	0	11.6662	0	0	0	0	0	0	0	0	0	0	0	0	0	0	0	0	0	0
XLOC_019304	0	0	0	0	0	0	0	11.0111	0	0	0	0	0	0.252286	0	0	0	0	0	0	0	0	0	0	0	0	0	0	0	0	0	0	0	0	0	0	0	0	0	0	0	0	24.3753	0	0	0	0	0	0
XLOC_019313	0	21.9563	0	0	13.6398	0	0	18.2069	0	0	2.80399	18.3824	0	0	0	0	0	0.077754	0	0	0	0	0	0	0	0	0	0	0	0	0	0	0	1.19068	0	0	0	5.9406	0	0	0	0.204985	0	1.11709	0	0	0	0	0
XLOC_019315	0	0	0	0	0	0	0	0	0	0	0	0	0	0	0	0	0	0.11817	0	0	0	0	0	0	0	0	0	0	6.34717	0	0	0	0	0	0	0	0	0	0	0	0	0	0	0	0	0	0	0	0
XLOC_019316	0.939872	11.2876	0	0	0	0	0	0	0	0	0	0	0	0	0	0.436052	0	0	0	0	1.55928	0	0.541698	0	0	0	0	0	0	0	0	0	0	0	0	0	0	0	0	0	0	0	0	0	0	0	0	0	0
XLOC_019331	0	0	0	0	0	0	0	0	0.135492	2.99405	0	0	0	0.38069	0	0	0	0.205401	2.14448	3.01999	0	2.34991	0	0.043182	2.59948	0	2.68261	0	0	0	2.76993	0	0	0.089869	0	5.17335	0	0.196164	0	0	0.479115	0.108301	0	0.126471	0	0	0	0	0
XLOC_019337	0	0	0	0	0	0	0	0	0	0	0	0	0	0	0	0	3.69077	0	0	0	0	0	0	0	0	0	0	0	0	0	0	0	0	0	0	0	0	0	0	0	0	0	0	0	0	0	0	0	0
XLOC_019367	0	0	0	0	0	0	0	0	0	0	0	0	0	0	0	0	0	0.073688	0	0	0	0	0	0	0	0	0	0	0	0	0	0	0	0	0	0	0	0	0	0	0	0	0	0	0	0	2.06032	0	0
XLOC_019368	0	0	0	0	0	0	0	0	0	0	0	1.05053	0	0	0	0	0	0.058401	0	0	0	0	0	0	0	0	0	0	0	0	3.12308	0	0	0	0	0	0	0	0	0	0	0	0	0	0	0	0	0	0
XLOC_019386	0	0	0	0	0	0	0	0	0	0	0	0	0	0	0	0	0	0	0	0	0	0	0	0	0	0	0	0	0	0	0.151676	0	0	0	0	0	0	0	0	0	0	0	0	0	0	0	0.729585	0	0
XLOC_019397	0	0.880777	1.15433	3.35484	0	2.78501	0.215686	0	10.8637	1.63004	0.707032	1.12856	0.07348	2.43056	0	0.748558	5.15797	0.548962	1.28203	5.17394	1.82507	0.177749	1.35261	0	28.5085	0.998679	0.380208	0.242145	1.76916	0.058415	0	22.0196	0	0.36028	2.29671	3.60065	2.3967	0.786414	0.381509	1.09136	18.5673	1.01307	0	8.6756	0.820718	0.065766	0.061396	3.03955	0.67274
XLOC_019403	0	0	0	0	0	0	0	0	0	0	0.130163	0	0	0	0	0	0	0.303189	0	0	0	0	0.077816	0	7.9387	0	0	0	0	0	0	0	0	0	0	0	0	0	0.117059	0.125573	0	0	0	0	0	0	0	0	0
XLOC_019404	0	0	0	0	0	0	0	0	0	0	0	0	0	0	0	0	11.2858	0.142636	0	0	0	0	0	0	0	0	0	0	0	0	0	0	0	0	0	0	0	0	2.64338	0	0.554517	0	0	0	0	0	0	0	0.052969
XLOC_019408	0	0	0	8.86078	0	0	0	0	0	0	0	5.78851	0	0	0	0	0	0.155348	0	0	0	2.09585	0	0	0.254228	0	0.076852	0	0	1.15715	15.3509	0	0	0	0	0	0	0	0	0	0	0	3.21972	0	0	0.093054	0	0	0
XLOC_019409	0	0	0	0	0	0	0	0	0	0	4.88773	0	0	0	0	0	0	0.542141	0	0	0	0	0	0	3.8446	0	0	0	0	0	0	0	0	0	0	0	0	0	0	0	0	0	0	0	0	0	0	0.283187	0
XLOC_019423	0	0	0	0	0	0	0	0	0	0	0	0	0	0	0	0	0	0.186738	0.25653	0	0	0	0	0	1.01865	6.58198	0	0.205923	0	0	0	0	0	0	0	0	0	0	0.432587	0	0	0	0	0.191632	0	0	0	0	0
XLOC_019446	0	0	0	0.192357	0	0	0	1.8426	0	0	0	0	0	0.024307	0	0	0	0.070821	0	0	0	0	0	0	4.89348	0.751555	0	0	0	0.02512	0	0	0	0.15493	0	0	0	0	0	0	0	0	0	0	0	0.113125	0	0	0
XLOC_019474	0	0	0	0	0	0	0	0	0	0	0	0	0	0	0	0	0	0	0	0	0	0	0	0	0	0	0	0	11.7404	0	0	0	0	0	0	0	0	0	0	0	0	0	0	0	0	0	0	0	0
XLOC_019487	0	0	0	0	0	0	0	0	0	0	0	0	0	0	0	0	0	0	0	0	0	0	0	0	0	0	0	0	0	0	0	0	0	0	0	0	0	0	0	0	0	0	9.844	0	0	0	0	0	0
XLOC_019500	0	0	0	0	0	0	0	0	0	0	0	0	0	0	0	0	0	0.220599	0	0	0	0	0	0	0	0	0	0	5.52947	0	0.384683	0	0	0	0	0	0	0	0	0	0	0	0	0	0	0	0	0	0
XLOC_019510	0	0	0	0	0	0	0	0	0	0	0	0	0	0	0	0	0	0	0	0	0	0	0	0	0	0	0	0	0	0	13.1335	0	0	0	0	0	0	0	0	0	0	0	0	0	0	0	0	0	0
XLOC_019535	0	0	0	0	0	0	0	0	0	0	0	0	0	0	0	0	0	0	0	0	0	0	0	0	0	0	0	0	0	0	0	0	0	0	0	0	0	1.31482	0	0	0	0	0	0	0	0	0	0	0
XLOC_019540	0	0	0	0	0	0	0	0	0	0	0	0	0	0	0	0	0	0	0	0	0	0	0	0	0	0	0	0	0.616183	0	0	0	0	0	0	0	0	0	2.39178	0	0	0	0	0	0	12.3691	0	0	0
XLOC_019550	2.5956	2.42453	1.00874	1.09939	0.310408	0	2.54452	0.255302	0	2.03955	0.278036	3.05113	0.288957	2.22281	0.127164	0.133803	5.87152	1.4032	2.96559	0.508656	0	0	2.65952	1.92882	0.117761	0	7.47574	0.476112	0.386507	12.1749	0.878378	1.36149	0.983385	1.41678	0.250881	0.566374	3.88083	0.773132	0.250044	0.268231	0.314719	0	3.57937	0	1.38318	0.258621	0.482873	1.46592	1.80376
XLOC_019581	0	0	0	0.702408	0	0	0	0	0	4.65387	4.44097	0	6.92311	0	0	6.41156	0	0	0	0	0	0	1.59299	0	0	0	0	0	0	0	29.6635	0	0	0	0	0	0	0	0	5.14124	0	0	0.317623	0	0	0	0	0	0
XLOC_019606	0	0	0	0	0	0	0	0	0	0	0	0	0	0	0	0	0	0	0	0	0	0	0	0	0	0	0	0	0	0	0	0	0	0	0	0	0	0	0	0	0	0	0	0	0	0	0	0	24.5746
XLOC_019621	0	0	0.302911	0.528211	0.372844	0	0	0	0.427614	20.6483	0	0.333167	0	0	0	0	0.160285	0.129649	0.178105	0	0.143676	0	0	0.136282	0	0.147412	0	0	0.15475	0.275921	0.150722	0.32707	0.295296	0	0	0	0	0	0	0	0	0	0.119426	0	0.2769	0.15532	0	0.135444	0.144438
XLOC_019648	0	0	0	0	0	0	0	0	0	0	0	0	0	0	0	0	0	0.146095	0	0	0	0	0	0	0	0	0	0	24.9364	0	0	0	0	0	0	0	0	0	0	0	0	0	0	0	0	0	0	0	0
XLOC_019690	0	0	0	0	0	0	0	0	0	0	0	0	0	0	0	0	0	0	0	0	0	0	0	0	0	0	0	0	0	0	0	0	0	0	0	0	0	0	0	0	11.1464	0	0	0	0	0	0	0	0
XLOC_019701	0	0	0	0	0	0	0	0	0	0	0	0	0	0	0	0	0	0	0	0	0	0	0	0	0	0	0	0	0	6.66526	0	0	0	0	0	0	0	0	0	0	0	0	0	0	0	0	0	0	0
XLOC_019720	0	0	0	0	0	0	0	0	0	0	0	0	0	0	0	0	0	0	0	0	0	0	0	0	3.57448	0	0	0	0	0	0	0	0	0	0	0	0	0	0	0	0	0	0	0	0	0	0	0	0
XLOC_019749	0	0	0	0	0	0	0	0	0	0	0	0	0	0	0	0	0	0	0	0	0	0	0	0	0	0	0	0	0	0	0	0	0	0	0	0	0	0	0	0	0	0	0	0	0	0	0	0	0
XLOC_019759	17.4034	0	0	0	0	1.01239	0	0	0	0	0	0	0	1.04792	0	0	0.083881	0.271395	0	0.063947	0	0	0.104484	0	0	0	1.00696	0	3.1584	0	0	0	0	0	0	0	0	0	0	0	0	1.07323	0	0	0	0.162566	0	0	0
XLOC_019765	0	0	0	0	0	0	0	0	0	0	0	0	0	0	1.01712	0	0	0.172668	0	10.7408	0	0	0	0	0	0	4.95441	0	1.23659	0	0	0	0	0	0	0	0	0	0	0	11.5794	0	0	0	0.737558	0	0	0	0
XLOC_019766	0	0	0	0	0	0	0	0	0	0	0	0	0	6.17489	0	0	1.23568	0	0	0	0	0	0	0	0	0	0	0	0	11.6993	0	0	0	0	0	0	0	0	0	0	0	0	0	0	0	0	0	0	0
XLOC_019814	0	0	1.06874	0	0	0	0	0	0	0	0	0	0	0	0	0	0	0.457432	0	0	0	0	0	0	0	0	0	0	0	0	0	0	0	0	0	0	0	0	0	0	0	0	0	0	0	0	0	0	0
XLOC_019815	0	0	0	0	0	0	0	0	0	0	0	0	0	0	0	0	0	0	0	0	0	0	0	0	0	0	0	0	18.0042	0	0	0	0	0	0	0	0	0	0	0	0	0	0	0	0	0	0	0	0
XLOC_019866	0	0	0	0	0	0	0	0	0	0	0	0	0	0	0	0	0	0.25308	0	0	0	0	0	0	0	23.8836	0	0	0	0	0	0	0	0	0	0	0	0	0	0	0	0	0	0	0	0	0	0	0
XLOC_019929	0	0	0	0	0	0	0	0	0	0	0	0	0	0	0	0	0	0	0	0	0	0	0	0	0	0	0	0	26.2547	0	0	0	0	0	0	0	0	0	0.943613	0	0	0	0	0	0	0	0	0	0
XLOC_019983	0	0	0	0	0	0	0	0	0	0	0	0	0	0	0	0	0	0.149169	0	0	0	0	0	0	0	26.9674	0	0	0	0	0	0	0	0	0	0	0	0	0	0	0	0	0	0	0	0	0	0	0
XLOC_019994	0	0	0	0	0	0	0	0	0	0	0	0	0	0	0	0	0	0.488979	0	0	0	0	0	0	0	0	0	0	0	0	0	0	0	0	0	0	0	0	0	0	0	0	0	0	0	0	0	0	0
XLOC_020001	0.838765	4.02933	0	0	0	0	0.46252	0	0.517693	0	0	0	0.420192	0	0	0	0	0.15696	0	0	0	0	0	0	0.171244	0	0	0.51926	0	0	0	0	0	0	0.547234	0	0	0	0	0	14.8737	0	0	0	0	0	0	1.63976	0
XLOC_020005	0.19178	0	0	0	0	0	0	0	0	0	0	0	0	0	0	0.088976	0.177475	0.21533	0	2.63831	0	0	0	0	0	0	0	0	0.171346	0.076378	0	0	0	0	0	0	0.184334	0	0	0	0	0	0	0.147316	11.4207	0	0	0	0
XLOC_020007	0	0	0	0	0	0	0	0	0	0	0	0	0	0	0	0	0	0.344917	0	0	0	0	0	0	0	0	0	0	0	6.16606	0	0	0	0	0	0	0	0	0	0	0	0	0	0	0	0	0	0	0
XLOC_020026	0.066457	0	0.34867	0	0.071528	0	0	0.647126	0.16407	0	0.512548	0.127832	0.033292	0.230492	0	0.030832	0.122999	3.05931	0.410021	0	0.055127	0.187914	0	1.80399	0.515581	0	0.024609	0.685696	0.029688	0	0	0.50197	1.24632	0.217648	0	0.065255	0	0.653233	0.403327	0.061809	0	0.065572	0.183289	0.893351	0.66402	0	0.194721	0.31181	0.471063
XLOC_020045	0	0	0	0	0	0	0	0	0	0	0	0	0	0	0	0	0	0.188131	0	0	0	0	0	0	0	0	21.5923	0	0	0	0	0	0	0	0	0	0	0	0	0	0	0	0	0	0	0	0	0	0
XLOC_020056	0	0	0	0	0	0	0	0	0	0	0	0	0	0	0	0	0	0.095091	0	0	0	0	0	0	0	0	0	0	0	0	0	0	0	0	0	0	0	0	0	0	0	0	0	0	0	0	0	0	0
XLOC_020060	0	2.56356	0	0	0	0	0	0	0	0	0	3.07945	0	0	0	0	0	0.399447	0	0	0	0	0	0	0	0	0	0	0	0	0	0	0	0	0	0	0	0	0	0	0	0	0	0	0	0	0	0	0
XLOC_020084	0	0	0	0	0	0	0	0	0	0	0	0	0	0	0	0	0	0	0	0	0	0	0	0	0	0	0	0	0	0	0	0	0	0	0	0	0	0	0	0	0	0	0	0	0	0	0	0	0
XLOC_020121	0	0	0	0	0	0	0	0	0	0	13.2324	19.8014	0	0	20.1735	0	0	0	0	0	6.64164	12.937	0	0	0	0	11.0125	0	0	0	0	0	0	0	0	0	0	0	0	0	0	0	0	0	0	0	0	0	0
XLOC_020151	0.574613	0	0	0	0.618461	0	0	0	0	0	0	0	0	0	2.28027	0	2.127	0.107529	0	0	0	0	0	0	0	0	0	0	0	0	0	0	0	0	0	4.51381	0	0	0	0	2.82173	0	0	0	0	0	0	0	0
XLOC_020152	0	0	0	0	0	0	0	0	0	0	0	0	0	0	0	0	0	0	0	0	0	0	0	0	0	0	0	0	0	0	0	0	0	4.52806	0	0	0	0	0	0	0	0	0	0	0	0	0	0.083168	0
XLOC_020155	0	0	0	0	4.75629	0	0	0	1.98363	0	0	0	0	0	0	0	0	0.150355	0	0	0	0	0.231541	0	0	0	0	0	13.1009	0	0	0	0	0	0	0	0	0	0	0	0	0	0	0	0	0	0	0	0
XLOC_020163	0	0	0	0	0	0	0	0	0	0	0	0	0	0	0	0	0	0.246749	0	0	0.273446	0	0.379984	0	0	0	0	0	10.75	0	0	0	0	0.269899	0	0	0	0	0	0	0	0	0	0.253217	0	0	0.137982	0	0
XLOC_020196	0	0	0	0.454906	0	0	0	0	0	0.602804	0.575229	0	0.298911	0.229938	0	0	0	0.446626	0	0.210471	0	0.482045	0	0	0	0	0.220951	0.492513	0	0	0	0	0	0	0.519047	0	0.573504	0	1.03463	0	0	0.588726	5.14261	0.229166	0	0	0	0	0
XLOC_020198	0	0	0	0	0	0	0	0	0	3.47653	0	0	0	0	5.81633	0	0	0	11.5002	0	0	0.926694	0	0	15.4562	0	0	0	0	23.9832	0	0	0	0	0	0	0	0	0	0	0	0	0	0	0	0	0	0	7.41322
XLOC_020214	0	0	0	0	0	0	0	0	0	0	0	0	0	0	0	0	0	0	0	0	0	0	0	0	0	0	0	0	0	0	0	0	0	0	0	0	0	0	0	0	0	0	0	0	0	0	0	0	0
XLOC_020237	0	0	0	0	0	0	0	0	0	0	0	0	0	0	0	0	0	0.089963	0	0	0	0	0	0	3.53338	0	0	0	0	0	0	0	0	0	0	0	0	0	0	0	0	0	0	0	0	0	0	0	0
XLOC_020248	0	0	0	0	0	0	0	0	0	0	0	0	0	0	0	0	0	0	0	0	0	0	0	0	15.0905	0	0	0	0	0	0	0	0	0	0	0	0	0	0	0	0	0	0	0	0	0	0	0	0
XLOC_020286	0	0	0	0	0	0	0	0	0	0	0	0	0	20.3656	0	0	0	0	0	0	0	0	0	0	0	0	0	0	0	0	0	0	0	0	0.663057	0	0	0	0	0	0	0	0	0	0	0	0	0	0
XLOC_020294	0	0.392163	0.285534	0	0	0	1.08038	0.433593	0	0.164947	0.157402	0	0	1.25837	0.863879	0.984729	0.15109	10.5713	0	1.95812	0.338585	0	0.188201	3.0189	1.46666	0	2.29746	0.741224	2.11515	2.99106	1.98907	0.154153	0	2.67355	0	0.961905	0	0.87537	0.283109	1.82221	0	0	2.02635	1.63039	0.391524	0.732051	1.64018	0.383024	0
XLOC_020308	0	0	0	0	0	0	0	0	0	0	0	0	0	0	0	0	0	0.399213	0	0	0	0	0	0	0	0	0	0	0	0	0	0	0	0	0	0	0	0	0	0	0.387999	0	0	0	0	0	0	0	0
XLOC_020336	0	0	0	0	0	0	0	0	0	0	0	0	0	0	0	0	0	0	0	3.20598	0	0	0	0	0	0	0	0	0	0	0	0	0	0	0	0	0	0	0	0	0	0	0	0	0	0	0	0	0
XLOC_020340	0	1.07859	0	0	1.93326	0	0	0	0	0	0.865826	0.863767	0	10.0369	1.58399	0	0	3.02515	0	0	0	9.43237	1.55287	0	4.03387	15.2872	0	1.48265	4.41324	0	3.90762	0	0	0	0	0	0	0.80253	1.55731	0.835293	0	0	0	0	0	0	0	0	0
XLOC_020342	0	0	0	9.74763	0	0	0	2.56257	0	0	0	0	8.21774	0	0	0	0	0.090285	0.8682	0	0	0	5.5614	0	0	0	23.1364	0	0.107765	0	0	0	0	16.5909	0	0.236872	0	0.431125	0	3.81416	0	0	13.3897	0	0	0	0	0	5.63269
XLOC_020346	1.09822	0	0.960316	10.0475	3.15206	0	0	0	0	0	5.64669	1.05624	0	0.564292	0.161412	0.509518	0.338766	1.50709	0.188215	0.12913	0.455495	0	0	0.432052	0.149476	0.15578	0.135559	0.453255	0.490603	0.145791	0	0.69127	0.312058	0	0	0	0	0	0.317387	0	0	0	0	0	2.77987	0	0	1.14506	0
XLOC_020371	0	0	19.774	0	0	0	0	0	0	0	21.8009	0	0	0	0	0	0	0	0	0	0	0	0	0	0	0	0	0	0	0	0	0	0	0	0	0	0	0	0	0	0	0	0	0	0	0	0	0	16.3192
XLOC_020392	0	0	0	0	0	0	0	0	0	0	0	0	0	0	0	0	0	0	0	0	0	0	0	0	0	0	0	0	0	0	0	0	0	0	0	0	0	0	0	0	0	0	0	0	0	0	0	0	0
XLOC_020400	0	0	0	0	0	0	0	0	0	0	0	0	0	0	0	0	0	0	0	0	0	0	0	0	0	0	0	0	0	0	0	0	0	0	0	0	0	0	0	0	0	0	0	0	0	0	0	0	0
XLOC_020411	0	0	0	0	0	0	0	0	9.01596	0	0	0	0	0	0	0	0	0.39051	0	0	0	0	0	0	0	0	0	0	0	0	0	0	0	0	0	0	0	0	0	0	0	0	0	0	0	0	0	0	0
XLOC_020433	0	0	0	0	0	0	0	0	0	0	0	0	0	0	0	0	0.475019	0.192114	0	0.543198	5.74827	0	0	0	0	0	0	0	0	0	0	0	0	0	0	0	0	0	0	0	0	0	0	0	0	0	0	0	0
XLOC_020450	0	0	0	0	0	0	0	0	0	0	0	0	0	0	0.232838	0	0	0.197636	0	0	5.47547	0	0	0	29.1088	0	0	0	0	0	0	0	0	0	0	0	0	0	0	0	0	0	0	0	0	0	0	0	0
XLOC_020484	0	0	0	0	0	0	0	0	0	0	0	0	0	0	0	0	0	0	0	0	0	0	0	0	0	0	0	0	0	0	0	0	0	0	0	0	0	0	0	0	0	0	0	0	0	0	0	0	0
XLOC_020495	0	0	0	0	0	8.93352	0	0	0	0	0	0	0	0	0	0.23193	13.2616	0.498925	0	0.117558	0	2.82708	0	1.50779	0	6.73647	0	1.58178	0.07444	0	0.072503	0	7.81261	0	0	0	0	0	0	0.309963	0	0	6.37672	0	0	0	0	0	0
XLOC_020496	0	0	0	0	0	0	0	0	0	0	0	0	0	0	0	0	0	0.341439	0	0	0	0	0	0	0	0	0	0	0	0	0	0	0	0	0	0	0	0	0	0	0	0	0	0	0	0	0	0	0
XLOC_020498	0	0	0	0	1.48628	0	0	0	0	0	0	0	0	1.59647	0	1.92201	0	0	0	0	0	0	0	0	0	2.35054	0	0	0	1.09991	21.029	0	0	0	2.40251	0	0	0	0	0	0	0	0	0	0	0	0	0.539926	0
XLOC_020500	0	0.551345	0	0	0	0	0.337535	0	0	0	0.055323	0.055191	0.603708	3.89214	0	0	0.026552	1.22421	0	0	0.071403	0	0	0	0.023432	0.317458	0	0.071052	0	0.159979	0.27465	0	0.097836	0	0	0	0.055157	1.23069	0	0	0	0	0	0	0.183482	0.694707	0	0.067312	1.00494
XLOC_020504	0	0	0	0	0	0.113282	0	0.089785	0	0	0	0.097548	0.558915	0.078172	0	0	0	0.11388	0	0	0	0	0	0	0	0	0	0	0	0	0	0	0.259379	0	0.08823	0	0	0	0.087936	0	0	0	0	0	0	0	0	0	0
XLOC_020510	0	0	1.66413	0	0	0	0	2.8913	0	0	0	0	0.064418	0	0.01134	0.011932	0.0119	0.40426	0.013223	0	1.06666	0	0	0	0	0.415871	1.27614	0.021228	0	0	0.089518	0.582764	0	0	1.87924	4.19196	0	0	0	0	0	0	0	0	0	0.011531	0	4.48474	0
XLOC_020532	0	0	0	0	0	0	0	0	0	0	0	5.84378	0	0	0	0	0.40163	0.389839	0.892566	0	0	0	0	0	0	0	0	0	0.310209	0	14.2759	0.163909	0	0	0.453051	0	0	0	0	0	0	0	0	0	0	0	0	0.067877	0
XLOC_020574	0	0	0	0	0	0	0	0	0	0	0	0	0	0	0	0	0	0.181123	0	0	0	0	0	0	0	0	0	0	0	0	0	0	0	0	0	0	0	0	0	0	0	0	0	0	0	0	0	0	0
XLOC_020575	0	0	0	0	0	0	0	0	0	0	0	0	0	0	0	0	0	0.125213	0	0	0	0	4.53134	0	0	0	0	0	0	0	0	0	0	0	0	0	0	0	0	0	0	0	0	0	0	0	0	0	0
XLOC_020581	0	0	0	0	0	0	0	0	0	0	0	0	0	6.99205	0	0	0	0.199724	0	0	0	0	0	0	10.4591	0	0	0	25.0311	0	0	0	0	0	0	0	0	0	7.63405	0	0	0	0	0	15.5695	0	0	0	0
XLOC_020597	0	0	0	0	0	0	0	0	0	0	0	0	0	18.9712	0	0	0	0.175473	0	0	0	0	0	0	0	0	20.3131	0	0	0	0	0	0	0	0	0	0	0	0	0	0	0	0	0	0	0	0	0	0
XLOC_020598	0	0	0	0	0	0	0	0	0	0	0	0	0	0	0	0	0	0.084094	0	0	0	0	0	0	0	0.095616	9.56852	0	0	0	0	0	0	0	0	0	0	0	0	0	0	0	0	0	0	0	0	0	0
XLOC_020613	0	0	0	0	0	0	0	0	2.88805	0.262628	0	0	0	0	0	0	0	0.194585	0	0	0	3.57027	0	0	0	0	0	9.01223	0	0	0	0	0	0.212841	0	1.02103	0	0	0.225383	4.35197	0	0	0.089621	1.69732	4.25978	0.582784	0	0	0.433562
XLOC_020619	0	0	0	0	0.983798	0.567169	0	0.089905	0.250737	0	0.489556	0	0	0	0	0.047119	0	0.038011	0.208868	0	1.43219	0	0	0	0	0.30253	0	2.22155	0	0	13.0358	0	0	0.997846	0.971832	0	0	0	0	0.094458	0	0	0	0.468084	0.243546	0.273222	0.127534	0	0
XLOC_020642	0	0	0	0	0	0	0	0	6.31498	0	0.246596	0	0	0	16.8048	0	0	0.095733	0	0	0	0	0	0	0	6.20437	0	0	0	0	0	0.241507	0	0	26.7013	0	0	0	16.1891	0	0	0	0	0	0	0	0	0	0.746569
XLOC_020656	0	0	0	0	0	0	0	0	0	0	0	0	0	0	0	0	0	0	0	0	0	0	0	0	0	0	0	0	0	0	0	0	0	0	0	0	0	0	0	0	0	0	0	0	0	0	0	0	0
XLOC_020668	0	0	0	0	0	0	0	0	0	0	0	0	0	0	0	0	0	0	0	0	0	0	0	0	0	0	0	0	0	0	0	0	0	0	0	0	0	0	0	0	0	0	0	0	5.96542	0	0	0	0
XLOC_020670	0	0	0	0	0	0	0	0	0	0	0	0	0	0	0	0	0	0	0	0	0	0	0	0	0	0	0	0	0	0	0	0	0	0	0	0	0	0	0	0	0	0	0	0	0	0	0	18.4177	0
XLOC_020711	0	0	0	0	0	0	0	0	0	0	0	0	0	0	0	0	0	0.104207	0	0	0	0	0	0	3.21431	0.204654	0	0	0	0.010081	3.6894	0	0	0	0	0	0	0.090473	0	0.871041	0	0	0.008726	0	0	0.794436	1.56806	0	0.010554
XLOC_020734	0	0	0	0	0	0.500064	0	0	0	0	0	0	0	0	0	0	0	0.139639	0	0	0	0	0	0	0	0	0	0	0	0	1.16882	0	0	0	0.064913	0	0	0	3.75238	0.832825	0	0	0	0	0	0	0	0	0
XLOC_020756	0	0	0	0	0	0	0	0	0	0	0	0	0	0	0	0	0	0.10271	0	0	0	0	0	0	0	0	0	0	4.65862	0.54647	0	0	0	0	0	0	0	0	0	0	0	0	0	0	0	0	0	0	0
XLOC_020757	0	0	0	0	0	0	0	0	0	0	0	0	0	0	0	0	0	0	0	0	0	0	0	0	0	0	0	1.48927	0	0	0	0	0	0	0	0	0	0	0	0	0	0	0	0	0	0	0	0	0
XLOC_020758	0	0	0	0	0	0	0	1.48021	0	0	1.02583	0	0	0	0	0	0	0.341353	0	0.375344	0.50438	0	0	0.657828	0	2.71685	0.337742	0	0	0.665932	6.48167	0	0	3.60933	8.06631	0	0	1.90168	0.395381	0	0	0	0	0	0	0	0	0	3.99306
XLOC_020776	1.39681	1.67754	1.22141	2.12988	3.0068	4.68032	0	0	1.72425	2.82235	2.69324	0	0	1.07658	1.84769	0.64805	0.64631	1.04556	0	1.97086	2.31736	1.69271	0	0	2.28141	1.18881	0	0	0	1.11258	1.82326	0	0	1.14365	1.2151	0	0	0	1.21104	0	0	1.37821	0.963114	1.07296	1.11653	0	0.584676	0.546147	0
XLOC_020779	0	0	0	0	0	0	0	0	0	0	0	0	0	0	0	18.1763	0	0	0	0	0	0	0	0	0	0	0	0	0	0	0	0	0	0	0	0	0	0	0	0	0	0	0	0	0	0	0	0	0
XLOC_020780	0	0	0	0	0	0	0	0	0	0	0	0	0	0	0	0	0	0	0	0	0	0	0	0	0	0	0	0	0	0	0	0	0	0.757779	0	0	0	0	0	0	0	0	0	0	0	8.29956	0	0	0
XLOC_020802	0	0	0	0	0	0	0	0	0	0	0	0	0	0	0	0	0	0	0	0	0	0	0	0	0	0	15.8577	0	0	0	0	0	0	0	0	0	0	0	0	0	0	0	0	0	0	0	0	0	0
XLOC_020827	0	0	0	0	0	0	0	0	0	0	0	0	0	0	0	0	0	0	0	0	0	0	0	0	0.433508	0	0	0	0	0	0	0	0	0	0	0	0	13.2818	1.84095	3.94972	1.15856	0	0	0	0	7.61641	0	0	0
XLOC_020875	0	0	0	0	0	0	0	0	0	0	0	0	0	0	0	0	0	0.267397	0	0	0	0	1.44123	0	0	0	0	0	0	0	0	0	0	0	0	0	0	0	0	0	0	0	0	0	0	0	0	0	0
XLOC_020958	0	0	0	0	0	0	0	0	0	0	0	0	0	0	0	0	0	0	0	0	0	0	0	0	0	0	0	0	0	0	0	0	0	0	0	0	0	0	0	0	0	0	0	0	0	0	0	0	0
XLOC_020963	0	0	0	0	0	0	0	0	0	0	0	0	0	0	0	0	0	0	0	0	0	0	0	0	0	0	0	0	0	0	0	19.3089	0	0	0	0	0	0	0	0	0	0	0	0	0	0	0	0	0
XLOC_020977	0	0	0	0	0	0	0	0	0	0	0	0	0	0	0	0	0	0	0	0	0	0	0	0	0	0	0	0	0	0	0	0	0	0	0	0	0	0	0	0	0	0	0	3.67244	0	0	0	0	0
XLOC_020998	0	0	0	0	0	0	4.94642	0	0	0	0	0	0	0.112722	0	0	0	1.42317	1.42871	0.05159	0	8.68448	0	0	0	0	0	0	0.065335	0	0	0	0	0	0	0	0.140574	0	7.7349	0.952173	0.159599	0.432916	0	0	0	3.14763	0	0	0
XLOC_020999	0	0	0	0	0	0	0	0	0	0	0	0	0	0	0	0	0	0.216805	0	0	0	0	0	0	0	0	0	0	0	0	0	0	0	0	0	0	0	0	0	0	0	0	0	0	0	0	14.306	0	0
XLOC_021024	0	0	0	0	0	0	0	0	0	0	0	0	0	0	0	0	0	0.419383	0	0	0	0	0	0	13.2689	0	0	0	0	0	0	0	0	0	0	0	0	0	0	0	0	0	0	0	0	0	0	0	0
XLOC_021037	0	0	0.037476	0.653496	0	0	0	3.11098	0.052904	0	0.578441	0	0.665572	0.066063	0.018897	0	0.01983	0.1604	0.022035	0.030235	0.017775	0.017312	0	0	0	0.018238	0.793517	0.017688	0.019145	0.017068	0.037294	0.040465	0	0.03509	0	0	0.041193	0	0	0	0	0	0.02955	0.01646	0.034258	0	0	0.016757	0
XLOC_021060	0	0	0	0	0	0	0	0	0	0	0	0	0	0	0	0	0	0.268822	0.246196	0	0	0	0	0	3.61719	0	0	0	0	0	0	0	0	0	0.208275	0	0	4.06495	0	0.222679	0	0	0.082542	0	0	0	0	0	0
XLOC_021064	0	0	0	0	0	0	0	0	0	0	0	0	0	0	0	0	0	0.161255	0	0	0	0	0	0	0.043982	0	0	0	0	0	6.79563	0	0	0	0	0	0	0	0	0	0	0	0	0	0	0	0	0.042116	0.044912
XLOC_021145	0	6.46677	0	0	0	0	0	0	0	0	0	0	0	0	0	0	0	0.167939	0	0	0	0	0	2.47143	0	0	0	0	0	0.089353	0	0	0	0	0	0	0	0	0	0	0	0.221371	0	0	0	0	0	0	0
XLOC_021160	0	0	0	0	0	0	0	0	0	0	0	0	0	0	0	0	0	1.1817	0	0	0	0	0	0	0	0	0	0	0	0	0	0	0	0	0	0	0	0	0	0	0	0	0	0	0	0	0	0	0
XLOC_021172	0	0	0	0	6.57644	0	0	0.386353	0	0	0	0	0.218642	0	0	0	0	0.490035	0	0	0	0	0.251544	20.4324	0.356419	0	0	0	0	0	0	0	0	0	0	0	0	0	0	0	18.0982	0	0	0	0	0	0	0	0
XLOC_021213	0	0	0	0	0	0	0	0	0	0	0	0	0	0	0	0	0	0.337461	0	0	0	0	0	0	0	0	0	0	0	0	0	0	0	0	0	0	0	0	0	0	0	0	0	0	0	0	0	0	0
XLOC_021229	0	0	0	0	0	1.08798	0	0	0	0	0	0	0	0.12513	0	0.903869	0	0.850671	0	0	1.07738	0.131162	0	2.93805	0	0	0.360716	0	0	0	0.282554	0	0	0	0	1.27533	0	16.8286	0	0	0	0	0	0	0	0	0.407739	0	0
XLOC_021232	0	4.50483	0	0	0	0	1.27287	0	0	0	0	0	0	0	0	0	0	0	0	0	0	0	0	0	0	0	0	0	2.83573	0	0.502169	0	0	0	0	0	0	0	0	0	0	0	0	0	0	0	0	0	0
XLOC_021235	0	0	0	0	0	0	0	0	0	0	0	0	0	0	0	0	0	0.113557	0	0	0	0	0.174872	5.01336	0	0	0	0	4.87951	0	0	1.14589	0	0	0	0	0	0	0	0	0	0	0	0	0	0	0	0	0
XLOC_021252	0	0	0	0	0	1.75932	0	0	0	0	0	0	0	0	0	0	0	0.168438	0	0	0	0	0	0	0	0	0	0	0	0	0	0	0	0	0	0	0	0	0	0	0	13.9878	0	0	0	0	0	0.087984	0
XLOC_021259	0	0	0	0	0	0	0	0	0	0	0	0	0	0	0	0	0	0.349235	0	0	0	0	0	0	0	3.83846	0	0	1.25055	0	0	0	0	0	0	0	0	5.00295	0	0	0	0	0	0	0	0	0	0	0
XLOC_021289	0	0	0	0	0	0	0	0	0	0	0	0	0	0	3.54625	0	0	0	0	0	0	0	0	0	0	0	0	0	0	0	0	0	0	0	0	0	0	0	0	0	0	0	0	0	0	0	0	0	0
XLOC_021302	0	0	0	0	0	0	0	0	0	0	0	0	0	0	0	0	0	0	0.21003	6.77252	0	0	0	0	0	0	0	0	0.182488	0	0	0	0	0	0	0	0	0	0	0	0	0	0	0	0.163267	0	0	0	0
XLOC_021378	0	0	0	0	0	0	0	0	0	0	0	0	0	0	0	0	0	0.189757	0	0	0	0	0	0	0	0	0	0	10.9473	0	17.5009	0	0	0	0	0	0	0	0	0	0	0	0	0	0	0	0	0	0
XLOC_021390	0	0	0	0	0	0	0	0	0	0	0	0	0	0	0	0	0	0.095491	0	0	0	0	0	0	0	12.7031	0	7.37112	0	0	0	0	0	0	0	0	0	0	0	0	0	0	0	0	0	0	0	0	0
XLOC_021400	0	0	0	0	0	0	0	0.294374	0	0	0	0	0	0	0	0	0	0	0	0	0	0	0	0	0	0.141509	0	0	0	0	17.5071	0	0	0	0	0	0.319627	0	0	0	0.362884	0	0	0	0	0	0	0	0
XLOC_021401	0	0	0	0	0	0	0	0	0	0	0	0	0	0	0	0	0	0.345337	0	0	0	0	0	0	0	0	0	0	0	0	0.057353	0	0	0	0	0	0	0	0.114284	0	0	0	0	0	0	0	0	0	0
XLOC_021427	0	0	0	0	0	0	0	0	0	0	0	0	0	0	0	18.7277	0	0.045505	0	0	0	0	0	0	0	0	0	0	0	0	0	0	0	0	0	0	0	3.8026	0	0	0	0	0	0	0	0	0.305354	0	0
XLOC_021522	0	0	0.078836	19.04	0	0	0	0	0	0	0.173835	0	0	0	0	0	0	0	0	0.667849	0.037393	0	0.051962	0	5.33794	10.3204	0	0.03721	7.16904	0	13.7295	16.7694	0.076854	0.295268	1.49014	0	0	0	0	0	0.098385	13.9662	0	0.034627	0	0.080848	0	5.35815	0.413509
XLOC_021606	0	0	0	0	0	0	0	0	0	0	0	0	0	0	0	0	23.0547	0.194252	0	0	0	0	0	0	0	18.5527	0	0	0	0	0	0	0	0	0	0	0	0	0	0	0	0	0	0	0	0	0	0	0
XLOC_021608	0	0	0	0	0	0	0	0	0	0	0	0	0	0	0	0	0	0.169444	0	0	0	0	0	0	0	0	0	0	0	0	0	11.114	0	0	0	0	0	0	0	0	0	0	0	0	0	0	8.90682	0	0
XLOC_021627	0	0	0	0	0	0	1.49569	0	0	0	0	0	0	28.2222	0	0	0	0.761363	0	0	0	0	0	0	0	0	0	0	0	0	0	0	0	0	0	0	0	0	0	0	0	0	0	0	0	0	0	0	0
XLOC_021640	0	0	0	0	0	0	0	0	0	0	0	0	0	0	0	0	0	0	0	0	0	0	0	0	0	0	0	0	0	0	0	0	0	0	0	0	0	0	0	0	0	0	0	0	0	0	0	0	0
XLOC_021644	0	0	0	0	0	0	0	0	0	0	0	0	0	0	0	0	0	0.091266	0	0	0	0	0	0	0	0	0	0	16.8849	0	0	0	0	0	0	0	0	0	0	0	0	0	0	0	0	0	0	0	0
XLOC_021651	0	0	0	0	0	0	0	0	0	0	0	0	0	0	0	0	0	0	0	0	0	0	0	0	0	0	0	0	0	0	0	0	0	0	0	0	0	0	0	0	0	0	0	0	0	0	0	0	0
XLOC_021667	0	0	0	0	0	0	0	0	0	0	0	0	0	0	0	0	0	0	0	0	0	0	0	0	0	0	0	0	0	0	0	0	0	0	0	0	0	0	0	0	0	0	0	0	0	0	0	0	5.55532
XLOC_021706	0	0	0	0	0	0	0	0	0	0	0	0	0	1.45828	0	0	0	0	0	0	0	0	0	0	0	0	0	0	0	0	0	0	0	0	0	0	0	0	0	0	0	0	0	0	0	0	0	0	0
XLOC_021746	0	0	0	0	0	0	0	0	0	0	0	0	0	0	0	0	0	0	0	0	0	0	0	0	0	0	0	0	0	0	0	0	0	0	0	0	0	0	0	0	0	0	0	0	0	0	0	0	0
XLOC_021786	0	0	0	0.097087	0	0	0	0	0	0	0	0	0	0	0	0	0	0.09532	0	0	0	2.82918	0.770643	0	0	0	0	0	0	0	0.027703	0	0	0	0	0	0	0	0.552035	0	0	0	3.1829	0	0	0.485325	0	0	0
XLOC_021798	0	3.69069	0	0	0	0	0	0	0	0	0	0	0	0	0	0	0	0.076677	0	0	0	0	0	0	0	0	0	0	0	0	0	0	0	0	0	0	0	0	0	0	0	0	0	0	0	0	0	0	0
XLOC_021833	0	0	0	0	0	0	0.60395	0	0	0	0	0	0	0	0	0	0	0	0	0	0	0	0	0	0	0	0	0	13.9443	0	0	0	0	0	0	0	0	0	0	0	0	0	0	0	0	0	0	0	0
XLOC_021834	0	4.67261	0	0	0	0	0	0	0	0	0	0	0	0	0	0	0	0.273028	0	0	0.100856	0	0	0	0	0	0	0	0	0	0	0	2.90203	0	0.846131	0	0	0.217292	0	0.678487	0	0	0	0	0	0	15.8784	0	10.4432
XLOC_021906	0	0	0	0	0	0	0	0	0	0	0	0	0	0	0	0	0	0.180642	0	0	0	0	0	0	0	0	0	0	0	0	0	0	0	0	0	0	0	0	0	0	0	0	0	0	0	0	0	0	0
XLOC_021910	0	0	0	0	0	0	0	0	0	0	0	0	0	0	0	0	0	0	0	0	0	0	0	0	0	0	0	0	0	0	0	0	0	0	0	0	0	0	4.7565	0	0	0	0	0	0	0	0	0	0
XLOC_021939	0	0	0	0	0	0	0	0	0	0	0	0	0	0	0	0	0	0	0	0	0	0	0	0	0	0	0	0	0	0	0	0	4.15075	0	0	0	0	0	0	0	0	0	0	0	0	0	0	0	0
XLOC_021976	0	0	0	0	0	0	0	0	0	0	0	0	0	0	0	6.5775	0	0.318362	0	0	0	0	0.326843	0	0.115778	7.72225	0	0	0	0	0	0	0	0	0	0	0	0	0	0	0	0	0	0	0	0	0	0	0
XLOC_022016	0	0	0	10.0475	0	0	0	0	0	0	0	0	5.74091	0	0	0	0	0.107224	0	0.101058	0	0	3.63265	0	0	7.55871	0	0	0	0.684585	0	0	0	0	0.249221	0	0	0	1.73873	0.266457	0	0	0	0	0	5.90892	0	0	3.4642
XLOC_022112	0	0	0	0	0	0	0	0	0	0	0	0	0	0	0	0	0	0.514481	0	0	0	0	0	0	0	0	0	0	0	0	0	0	0	0	0	0	0	0	0	0	0	0	0	0	0	0	0	0	0
XLOC_022124	0	0	0	0	0	0	0	0	0	0	0	0	0	0	0	0	0	0.239205	0	0	0	0	0	0	0	0	0	0	0	0	0	0	0	0	0	0	0	0	0	0	0	0	0	0	0	0	0	0	0
XLOC_022134	0	0	0	0	0	0	0	0	0	0	0	0	0	0	0	0	0	0	0	0	20.053	0	0	0	0	0	0	0	0	0	0	0	0	0	0.808821	0	0	0	0	0	0	0	0	0	0	0	0	0	0
XLOC_022139	0	0	0	0	0	0	0	0	0	0	0	0	0	0	0	0	0	0.196099	0	0	0	0	0	0	0	12.4861	0	0	0	5.00807	0.455945	0	0	0	0	0	0	0	0	0	0	0	0	0	0	0	0	0	0
XLOC_022172	0	0	0	0	0	0	0	0	0	0	0	0	0	0	0	0	0	0	0	0	0	0	0	0	0	0	0	0	0	0	0	0	0	0	0	0	0	0	0	0	0	0	0	0	0	0	0	0	0
XLOC_022204	0	0	0	0	0	0	0	0	0	0	0	0	0	0	0	0	0	7.72677	0	0	0	0	0	0	0	0	0	0	0	0	0	0	0	0	0	0	0	0	0	0	0	0	0	0	0	0	0	0	0
XLOC_022208	0	0	0	0	0	0	0	0	0	0	0	0	0	0	0	0	0	0	0	0	0	0	0	0	0	0	0	0	0	7.07489	0	0	0	0	0	0	0	0	7.70099	0	0	0	9.95218	0	0	0	0	1.73647	0
XLOC_022210	0	0	0	0	0	0	0	0	0	0	0	0	0	0	0	0	0	0.929861	0	0	0	0	0	0	0	0	0	0	1.10989	0	0	0	0	0	0	0	7.16409	0	0	0	0	0	0	0	0	0	0	0	0
XLOC_022211	0	0	0	0	0	0	0	0	0	0	0	0	0	0	0	0	0	0.234283	0	0	0	0	0	0	0	0	0	0	0	0	0	0	0	0	0	0	0	7.59142	0	0	0	0	0	0	0.035741	0	0	0	0
XLOC_022219	0	0	0	0	0	0	0	0	0	0	0	0	0	0	0	0	0	0	0	0	0	0	0	0	0	0	0	0	0	28.6271	0	0	0	0	0	0	0	0	0	0	0	0	0	0	0	0	0	0	0
XLOC_022233	0	22.325	0	0	0	0	0	0	0	0	0	0	0	0	0	0	0	0.25026	0	0	0	0	0	0	0	0	0	0	0	0	0	0	0	0	0	0	0	0	0	0	0	0	0	0	0	0	0	0	3.17841
XLOC_022255	0	0	0	0	0	0	0	0.517497	0	0	0.56358	0	0	0	0	0	0	0.437582	0	0	0	0	0	0.229983	0	0	0	0	0	0	0	0	0	0	0	0	0	0	0	0	0	0	0	0	0	0	0	0	0
XLOC_022273	0	0	0	0	0	0	0	0	0	0	0	0	0	0	0	0	0	0	0	0	0	0	0	0	0	0	15.8291	0	0	0	0	0	0	0	0	0	0	0	0	0	0	0	0	0	0	0	0	0	0
XLOC_022300	0	0	0	0	0	0	0	0	0	0	0	0	0	0	0	0	0	0	0	0	0	0	0	0	0	0	0	0	0	0	0	0	0	0	0	0	0	0	0	0	0	0	16.973	0	0	0	0	0	0
XLOC_022304	0.153745	0	0	0	0.165477	0	0	0	0	0	0	0	0	0.059248	0.067791	0.14266	0.071138	0.115083	0.079047	0	0	0	0	0.483881	0.125556	0	0	0	0	0.12246	0	0	0	0.12588	0	0	0	0	0	0	0	0	0.053004	0	0	0	0	0	0.064105
XLOC_022318	0.362353	0	0	0.092087	0	0	0.532834	0	1.19279	0.854183	8.15108	0	0	1.16366	0	10.1989	0.223549	0.180822	0	0	1.15222	0.146371	0.417687	0	2.12073	0	0.402545	0.947149	0.269787	3.07861	0.472978	0	0.205925	0	3.15213	0.237202	0	0.971383	1.15193	0.44935	0	2.38353	0.999382	0	0.048274	0.487407	0	0	0
XLOC_022335	0	0	0	0	0	0	0	0	0	0	0	0	0	0	0	0	0	0.088662	0	0	0	0	0	0	0	0	0.877241	6.74622	0	0	0	0	0	0	0	0	0	0	0	0	0	0	0	0	0	0	0	0	0
XLOC_022346	0	0	0	0	0	0	0	0	0	0	0	0	0	0	0	0	0	0	0	0	0	0	0	0	0	15.5099	0	0	0	0	0	0	0	0	0	0	0	0	0	0	0	0	0	0	0	0	0	0	0
XLOC_022354	0	0	0	0	0	0	0	0	0	0	0	0	0	0	0	0	0	0.184011	0	0	0	0	0	0	0	0	0	0	7.24803	0	0	0	0	0	0	0	0	0	0	0	0	0	0	0	0	0	0	0	0
XLOC_022386	0	0	0	0	0	0	0	0	0	0	0	0	0	0	0	0	0	0	0	0	0	0	0	0	0	0	0	0	0	0	0	0	0	0	0	0	3.44102	0	0	0	0	0	0	0	0	0	0	0	0
XLOC_022426	0	0	0	0	0	0	0	0	0	0	0	0	0	0	0	0	0	0	0	0	0	0	0	0	0	0	0	0	28.1032	0	0	0	0	0	0	0	0	0	0	0	0	0	0	0	0	0	0	0	0
XLOC_022452	0.146076	0	2.81014	23.1649	2.98724	0	0	0	0	0	0	0	6.07388	0	0	0	0	11.317	12.3923	0.154582	0	2.65531	0	0	0	2.05134	0	0	0	0	0	0	8.71658	0	5.71827	0	0	0	26.2163	0.679304	0	0	0	0	0	0	0.244578	3.0271	0.060908
XLOC_022468	0	0	0	0	0.11237	0	0	0	0.064439	0	0	0	0	0.925374	0	0	0	0.058612	0	0	0	0	0.030087	0.020537	0.021315	0	0	0	0	0	0.113564	0	0	0.384664	0	0	0	0	0	0	0	0	0	0	0	0.023406	0	0	0.021766
XLOC_022490	0	0	0	0	0	0	0	0	0	0	0	0	0	0	0.418307	0	0	0	0	0	0	0	0	0	0	11.3039	0	12.921	0	0	0	0	0	0	0	0	0	0.847743	0	0	0	0	0	0	0	0	0	0	0
XLOC_022497	0	0.077791	0	0.049384	0	0	0	0	0	0	1.24892	0	0.097348	0	0.028561	0	13.7867	0.169698	0	0.228485	0.026865	4.29107	0	0	0	0	0	0	0	0	0	0.061157	0	0	0	0	0	0	0	0	13.8542	2.55645	0	0.024878	0	0	0	0	0.51315
XLOC_022501	0	0	0	0	0	0	0	0	0	0	0	0	0	0	0	0	0	0.130469	0	0	0	0	0	0	0	0	0	0	0	0	0	0	0	0	0	0	0	0	0	0	0	0	0	0	0	0	0	0	0
XLOC_022524	0	0	0	0	0	0	0	0	0	0	0	0	0	0	0.051021	0	0	0.086614	0.059493	0	0	0	0	0	0	0	0	0.047757	0	0	0	0	0	0	0	0	0	0	0	0	0.126272	0	0	0	0	0	0	0	0
XLOC_022525	0	0	0	0	0	0	0	0	0	0	0	0	0	0	0	0	0	0.046887	0	0	0	0	0	0	0	0.053311	0	3.87782	0	0	0	0	0	0	0	0	0	0	0	0	0	0	0	0	0	0	0	0	0
XLOC_022529	1.09261	3.28049	0	0	0	0	0	0.322406	0	4.96729	0.526674	1.40112	0	0	0	1.35177	11.0379	0.068154	0.093627	0	0	0	0	20.4893	0	0	0	0	0	0	0	1.54742	0	0	0.316823	0	0	5.69534	0.631532	0	0	0	0	0.069941	10.7716	0	0	0	0
XLOC_022586	0	0	0	0	0	0	0	0	0	0	0	0	0	0	0	0	0	0	0	0	0	0	0	0	0	0	0.290033	0	0	0	0	0	0	0	0	0	0	0	0	0	0	0	0	0	0	0	19.3427	0	0
XLOC_022600	0	14.3767	0	0	0	0	0	0	0	0	0	4.72339	0	0	0	0.142407	0	0	0	0	0	0	0	0	2.632	0	0	0	0	0	0	0	0	0	0	0	0	0	0	0	0	0	0	0	0	0	0	0	0
XLOC_022607	0	0	0	0	0	0	0	0	0	0	0	0	0	0	0	0	0	0	0	0	0	0	0	0	0	0	0	0	4.59004	0	0	0	0	0	0	0	0	0	0	0	0	0	0	0	0	0	0	0	0
XLOC_022637	0	24.1076	0	0	0	0	0	0	0	0.289711	0	0	0	0	0	0	0	0	0	0	0	0	0	0	0	0	0	0	0	0	0	0	0	0	0	0	0	0	0	0	0	0	0	0	0	0	0	0.448491	7.05452
XLOC_022639	0	0	0	0	0	0	0	0	0	0	0	0	0	0	0	0	0	0	0	0	0	0	0	0	0	0	0	0	0	13.2224	0	0	0	0	0	0	0	0	0	0	0	0	0	0	0	0	0	0	0
XLOC_022655	0	3.9055	0	0	0	0	0	0	0	0	0	0	0	0	0	0	0	0	0	0	0	0	0	0	0	0	0	0	0	0	0	0	0	0	0	0	0	0	0	0	0	0	0	0	0	0	0	0	0
XLOC_022669	0	0	0	0	0	0	0	0	0	0	0	0	0	0	0	0	0	0	0	0	0	0	0	0	0	0	0	0	0	0	0	0	0	0	0	0	0	0	0	0	0	0	0	0	0	0	0	0	0
XLOC_022674	0	0	0	0	0	0	0	0	0	0	0	0	0	0	0	0.289654	0	0	0	0	2.84837	0	0	0	0	0	0	0	0	9.44836	0	0	0	0	0	0	0	0	0	0	0	0	0	0	0	0	0	0	0
XLOC_022707	0	0	0	0	0	0	0	0	0	0	0	0	0	0	0	0	0	0.071505	0	0	0	0	0	0	0	0	0	0	0	0	0	0	0	0	0	0	0	17.5846	0	0	0	0	0	0	0	0	0	0	0
XLOC_022740	0.414536	0	8.04711	0	0	2.96318	1.70679	0	0	0	0.319711	2.55161	0	19.9367	0	0	0.230168	1.67558	1.23616	0	0	0.30141	0	0.032617	0.744765	0	1.25874	0	0.481478	0.561313	2.09222	0.547949	0	0.950333	1.94728	0	0	0.296339	0.071881	0	19.2707	0.572623	0	0.031843	0.066271	0	0	0	2.35068
XLOC_022754	0	0	0	0	0	0	0	0	0	6.86217	0	0	0	0	0	0	0	0	0	0	0	0	0	0	0	0	0	0	0	0	0	0	0	0	0	0	0	0	0	0	0	0	0	0	0	0	0	0	0
XLOC_022766	0	0	0	0	0	0	0	0	0	0	0	0	0	0	0	21.6704	0	0.371944	0	0	0	0	0	0	0	0	0	0	0	0	0.4324	0	0	13.8326	0	0	0	0	0	0	0	0	0	0	0	0	0	0	0
XLOC_022781	0	0	0	0	0	5.65262	0.161784	0	0	0	0	0	0	0	0.291069	0	0.101814	0.164709	0	0.077618	0	0	0	0	0.089849	0	0	0	0	0.262901	0	0	0	0	0	0	0	0	0	0	0	0	0	0	0	0	0	0	0.275245
XLOC_022784	13.6229	0.743668	0	0	0	0	9.33316	0	1.14657	0	0	6.25327	0	0	5.73367	0	0.429773	2.43341	2.54696	0	0	0	0	0	0	0	0.343952	0	0	0	0	0	0	0	0	0	22.6168	0	0	0	0	0	0	0	0	0	0	0	0
XLOC_022794	0	0	0	1.7822	0	0	0	0	0	0	0	0	0	0	0	0	1.20179	0.291627	0	0.732952	0	0	0	1.22618	5.19671	0	0	0	0	4.96515	2.14718	0	0	0	0	3.82557	0	0	0	0	0	0	0	0	0.622848	0.116457	0	0	0
XLOC_022825	0	0	0	0	0	0	0	0	0	0	0	0	0	0	0	0	0	0.08922	0	0	0	0	0	0	0	1.42021	0	0	4.41948	0	24.1153	0	0	0	0	0	0	0.10651	0	0	0	0	0	0	0	0	0	0	0
XLOC_022827	0.256193	2.69221	0	11.0358	0	0.143072	17.9887	0.340187	0	0	0	10.9648	12.3852	0	0	0	0	0.023971	0	0.022593	0	0.206976	0	0.050395	0	0	0	0.026434	0.543628	0	0	18.3836	0	0	0.055716	9.62225	0	0	0	0	0	0	0	0	0.025598	0	0	0	0
XLOC_022857	0	0	20.6481	0	0	0	3.17393	0	0	0	0.332939	0	0	1.24769	0	5.16723	0.019974	0.080783	0	0	0	5.07439	0	0	0	0	0.14387	0	0	0	0	2.60854	0	0	0	0	0	1.35012	0	0	0	0	0	0	0	0	0	0	0
XLOC_022923	0	0	0	0	0	0	0	0	0	0	0	0	0	0	0	0	0	0.330497	0	0	0	0	0	0	0	0	0	0	0	0	0	0	0	0	0	0	0	0	0	0	0	0	0	4.83302	0	0	0	0	0
XLOC_022932	0	2.70573	0	0	0.186528	0	0	0	0	0	0	0	0	0	0	0	0	0	0	0	6.54101	0	0	0	0	0	0	0	0	0	0	0	0	0	0	0	0	0	0	0	0	0	0	0	0	0	0	0	0
XLOC_023014	0	0	0	0	0	0	0	0	0.364681	0	0	0	0	0	0	0	0	0.110568	29.0115	0	0	0	0	0	0	0	0	0	0	0	0	0	0	0	0	0	0	0	0	0	0	0	0	0	0	0	0	0	0
XLOC_023022	0	0	0	0	0	0	0	0	0	0	0	0	0	0	0	0	0	0.456053	0	0	0	0	0	0	0	0	0	12.0698	0	0	0	0	0	0	0	0	0	0	0	0	0	0	0	0	0	0	0	0	0
XLOC_023049	0	0	0	0	0	0	0	0	0	0	0	0	0	0	0	0	0	0	0	0	0	0	0	0	0	0	0	0	0	0	0	0	0	0	0	0	0	0	0	0	0	0	0	0	0	0	0	0	0
XLOC_023055	0	0	0	0	0	0	0	0	0	0	0	0	0	0	0	0	0	0.076937	0	0	0	0	0	0	0	0	0	0	0	0	0	0	0	0	0	0	0	0	0	0	0	0	0	0	0	5.6224	0	0	0
XLOC_023061	0	3.08258	0	0	0	0	0.171561	0	0	0	7.42351	0	0	0	0	0	0	0.087331	0	0	0	0	0	4.03914	0	0.198592	0	3.56323	0	0	0	0	0	0	0	0	0	0	0	0	0	0	0	0	0	0	0	0	0
XLOC_023087	0	0	0	0.06597	0	0.096644	0	0	0	0	0	0	0	0	0	0	0.040037	0.032385	0	0	0	0	0	0.068082	0	0	0	0	0	0	0	0	0	0	0	0	0.083169	0	0	0	0	0	0	0	0	9.738	0	0	0
XLOC_023111	0	0	0	0	8.20725	0	0	0	0	0	0	0	0	16.1622	0	5.30668	0	0.713478	0	0	0	0	0	0	0	12.9797	0	0	0	0.759215	0	0	0	0	3.31668	0	0	0	0	0	0	0	0	0	0	0	0	0	0
XLOC_023117	0	0	0	0	0	0	0	0	0	0	0	0	0	0	0	0	0.118005	0.095451	0	0	0	0	0	0	0	0	0	0.105257	0	0	0	0	0	0	0	0	0	0	0	0	0	0	0	0	0	0	0	0	0
XLOC_023160	0.926036	0	3.23902	0	0	0	0	0	0	0	3.97683	0.890636	0.590434	0	0	0	0.233716	0.630152	0.692535	0	2.86315	0	0.485203	0.132478	0.274998	1.07473	0.374091	0.034745	0	0.402328	0	0	0.071763	1.30962	1.53789	0	0	0.526587	0.072989	0.391489	0.551205	2.49193	0	0	0	0.60394	0.528571	0.362075	1.86039
XLOC_023168	0	0	0	0	0	0	0	0	0	0	0	0	0	0	0	0	0	0	0	0	0	0	0	0	0	0	0	0	0	0	0	0	0	0	0	0	0	0	0	0	0	0	0	0	0	0	0	0	0
XLOC_023169	0	0	0	0	0	0	0	0	0	0	0	0	0	0	0	0	0	0.087197	0	0	0	0	0	0	0	0	0	0	0	0	0	0	0	0	0	0	0	0	0	0	0	0	0	0	0	0	0	0	0
XLOC_023170	0	0	0	0	0	0	0	0	0	0	0	0	0	0	0	0	0	0	0	0	0	0	0	0	0	0	0	0	0	0	13.313	0	0	0	0	0	0	0	0	0	0	0	0	0	0	0	0	0	0
XLOC_023175	0	0	0	0	2.66317	0	0	0	0	0	0	0	0	0	0	0	11.1627	0.115758	0.318045	0	0	0	0	0	7.32496	10.3978	0	0	0.13817	0	21.3972	0	0	0	0.269057	0	26.4584	0	12.0672	0	11.8132	0	0	0	0.370849	4.29904	0	0	0
XLOC_023233	0.161185	0	0	0.122889	0	6.66104	0	0	0	0	0	0	0	0	0	0	0	0.30163	0	0	0	0	0	0	0	0.068591	0	0	0	0.064193	0	0	0	0	0	0	0	0	0	0	0	0.159039	0	0	0	0	0	0	0
XLOC_023241	0	0	0	0	0	0	0	0	0	0	0	0	0	0	0	0	0	0.136926	0	0	0	0	0	0	0	0	0	0	0	0	0	1.72713	0	0	0	0	0	0	0	0	0	0	23.8384	0	0	0	0	0	0
XLOC_023251	0	0	0	0	0	0	0	0	0	0	0	0	0	0	0	0	0	21.8342	0	0	0	0	0	0	0	0	0	0	0	0	0	0	0	0	0	0	0	0	0	0	0	0	0	0	0	0	0	0	0
XLOC_023271	0	0	0	0	8.52214	0	0	0	0	0	0	0	0	0	0	0	0	0.185213	0	0	0	0	0	13.2388	0	0	9.5292	0	0	0	0	0	0	0	0	0	0	0	0	0	0	0	0.170609	4.56162	14.2406	0	0	0	0
XLOC_023310	0	0	0	0	0	0	0	0	0	0	0	0	0	0	0	0	0	0	0	0	0	0	0	0	0	0	0	0	22.5052	0	0	0	0	0	0	0	0	0	0	0	0	0	0	0	0	0	0	0	0
XLOC_023406	0	0	0	0	0	0	0	0	0	0	0	0	0	0	0	0	0	0	0	0	0	0	0	0	0	0	0	0	0	15.1437	0	0	0	0	0	0	0	0	0	0	0	0	0	0	0	0	0	0	0
XLOC_023451	0	0	0	0	9.11846	0	0	0	0	0	0	0	0	0	0	0	0	0	0	0	0	0	0	0	0	0	0	0	0	0	0	0	0	0	0	0	0	0	0	0	0	0	0	0	0	0	0	0	0
XLOC_023460	0	0	0	0	0	0	0	0	0	0	0	0	0	0	0	0	0	7.41743	0	0	0	0	0	0	0	0	0	0	0	0	0	0	0	0	0	0	0	0	0	0	0	0	0	0	0	0	0	0	0
XLOC_023461	0	0	0	0	0	0	0	0	0	0	0	0	0	0	0	0	0	15.9303	0	0	0	0	0	0	0	0	0	0	0	0	0	0	0	0	0	0	0	0	0	0	0	0	0	0	0	0	0	0	0
XLOC_023463	0	0	0	0	0	0	0	0	0	0	0	0	0	0	0	0	0	0	0	0	0	0	0	0	0	0	0	0	0	0	0	0	0	0	0	0	0	0	9.75676	0	0	0	0	0	0	0	0	0	0
XLOC_023490	0	0	0	0	0	2.76221	0	0	0	0	0	17.2445	0	0	0	0	0	0	0.158941	0	0	1.74824	0	0	0	0	0	0	15.0528	0.123116	0	0	0	0	0	0	0	0	0	0	0	0	0	0	0	0	0	0	0
XLOC_023503	0	0	0	0	0	0	0	0	0	0	0.157021	0	0	0	0	0	0	0.304791	0	0	0	0	0	0	0	0	0	0	0	0	0	0	0	0	0	0	0	0.145542	0	0	0	0	0	0	0	0	0	0	0
XLOC_023507	0	0	0	0	0	0	0	0	0	0	0	0	0	0	0	0	0	0.881111	0	0	0	0	0	0	0	0	0	0	0	0	0	0	0	0	0	0	0	0	0	0	0	0	0	0	0	0	0	0	0
XLOC_023518	0	0	0	0	0	0	0	0	0	0	0	0	0	0.122698	0	0	0	0	0	0	21.393	0	0	0	0	0	0	0	0	7.86171	0	0	0	0	0	0	0	0	0	0	0	0	0	0	0	0	0	0	0
XLOC_023520	14.1346	0	2.7466	0	0	0	0	4.17081	0	0	0	0	0	0	0	0	0	0	0	3.32392	0	0.634401	0	0	0	0	0	0	0	0	0	0	0	0	0	0	10.5667	0	0	0	0	0	5.4144	0	0	0	0	0	0
XLOC_023548	0	0	0	0.117068	0	0	0	0	0	0	0	0	0	0	0	0	0	0.172406	0	0	2.10165	0	0	0	0	0	0	0.380238	0	0	0	0	0	0	0	0.30155	0	0	13.5791	0	0	0	0	0	0	0	0	0	0
XLOC_023567	0	0	0	0	0	0	0	0	0	0	0	0	0	0	0	0	0	0.400859	0	0	0	0	0	0	0	0	0	0	0	0	0	0	0	0	0	0	0	0	0	0	0	0	0	0	0	0	0	0	0
XLOC_023597	0	0	0	0	0	0	0	0	0	0	0	0	0	0	0	0	0	0	0	0	0	0	0	0	0	0	0	0	12.0745	0	0	0	0	0	0	0	0	0	0	0	0	0	0	0	0	0	0	0	0
XLOC_023636	0	0	0	0	0	0	0	0	0	0	0	0	0	0	0	0	0	0	0	0	0	0	0	0	0	0	0	0	0	0	0	0	0	0	0	0	0	0	0	0	0	0	0	0	0	0	0	0	0
XLOC_023642	0	0	1.30351	0	0	0	0	0	0	0	0	0	0	0.191489	0	0	0	0	0	0	0	0	0	0	0.202896	0	22.0806	0	0	0	0	0	0	0	9.94187	0	0	8.43644	0	0	0	7.35425	0	0	0	0	0	0	0
XLOC_023662	0	0	0	0	0	0	0	0	0	0	0	0	11.0877	0	0	0	0	0	0	0	0	0	0	9.98144	0	0	0	0	0.241151	0	0	0	0	0	0	0	0	0	0	0	0	0	0	0	0	0	0	0	0
XLOC_023671	0	0	0	0	0	0	0	0	0	0	0	0	0	0	0	0	0	0.32882	0	0	0	0	0	0	0	0	0	0	0	0	0	0	0	0	0	0	0	0	0	0	24.9275	0	0	0	0	0	0	0	0
XLOC_023672	0	0	0	0	0	0	0	0	0	0	0	0	0	0	0.513049	0	0	0	0	0	0	0	0	0	0	0	0	0	6.75732	0	0	0	0	0	0	0	0	0	0	0	0	0	0	0	0	0	0	0	0
XLOC_023786	0	0	0	0	0	1.31176	0	0	0	0	0	0.188261	0.098061	0	0	0	0	0.21978	0	14.3618	0	0	0	0	0	0	0.072485	0	0	0	0	0	0	0	0	0	0	0	0	0	0	1.15882	0	0	7.04098	0	0.081934	0	0
XLOC_023800	0	0	0	0	0	0	0	0	0	0.170789	0	0	0	0.065147	0	0	0.07822	0.18981	0.086917	0	22.3668	0	0	0	0	0	0	0	0	0	0	0	0	0	0	0	0	0	0	0	0	0	0	0	0.202695	0	0	0	0
XLOC_023880	0	0	0	0	0	0	0	0	0	0	0	0	0	0	15.6809	0	0	0.204771	0	0	0	0	0	0	0	0	0	0	0	0	0	0	0	0	0	0	0	0	0	0	0	0	0	0	0	0	0	0	15.0565
XLOC_023901	0	0	0	0	0	0	0	0	0	0	0	0	0	0	0	0	0	0	0	0	0	0	0	0	0	0	7.33443	0	0	0	0	0	0	0	0	0	0	0	0	0	0	0	0	0	0	0	0	0	0
XLOC_023917	0	0	0	0	0	0	0	0	0	0	0	0	0	0	0	0	0	0	0	14.0322	0	0	0	0	0	0	0	0	0	0	0	0	0	0	0	0	0	0	0	0	0	0	0	0	0	0	0	0	0
XLOC_023921	0	0	0	0	0	0	0	0	0	0	0	0	0	0	0	0	0	0.077172	0	0	0	0	0	0	0	0	0	0	0	0	0	0	0	0	0	0	0	0	0	0	0	0	0	22.1745	0	0	0	0	0
XLOC_023925	0	0	0	0	0	0	0	0	0	0	0	0	0	0	0	0	0	0	0	0	0	0	0	0	0	0	0	0	0	0	0	0	0	0	0	0	0	0	16.1307	0	0	0	0	0	0	0	0	0	0
XLOC_023932	0	1.72116	0	0	0	0	0	0	0	0	0	0	4.30771	1.65686	0	2.99206	0	0	0	0	0	0	0	0	0	0	2.91885	0	0	0	0	0	0	0	0	0	0	0	0	0	0	0	0	0	0	0	0	0	0
XLOC_023933	0	0	0	0	0	0	0	0	0	0	0	0	0	0	0	0	0	0	0	0	0	2.57226	2.20207	4.50931	0	0	0	0	0	0	0	0	0	0	0	0	0	0	0	0	0	0	0	0	0	0	0	0	0
XLOC_023943	21.3492	0	0	18.9265	3.74065	0	0	0	0	0	0.478651	0	0	9.75795	0	0	0	8.17608	0	0	0.205924	0	0	0	0	2.53534	0	0	0	0	0	0	0	0	0	0	10.4987	3.99293	8.60922	0	0	0	0	6.86485	0	0	0	0	0
XLOC_023944	0	0	0	0	0	0	0	0	0	0	6.48569	0	0	0	0	0	0	0.13988	0	0	0	0	0	0	0	1.35188	0	0	0	0	0	0	0	0	0	0	0	0	0	0	0	0	0	0	0	0	0	0	0
XLOC_023949	0	0	0	0	0	0	0	0	0	0	0	0	0	0	0	0	0	0.499199	0	0	0	0	0	0	3.26776	3.97316	0	0	0	0	0	0	0	0	0	0	0	0	0	0	0	0	0	0	0	4.48532	0	0	0
XLOC_023954	0	0	0	0	0	0	0	0	0	0	0	0	0	0	0	0	0	0	0	0	0	0	0	0	0	0	0	0	0	0	0	0	0	0	0	0	0	0	0	0	0	0	0	0	0	0	0	0	0
XLOC_023968	0	0	0	0	0	3.08995	0	1.60718	0	0	0	0	0	0	0	0	0	0.097071	0	0	0	0	0	0	16.0621	0.40469	0	0	0.077243	3.92514	0	0	0	0	0	0	0	0	0	0	0	0.085303	0	0	0	0	0.398067	0	0
XLOC_023969	0	0	0	0	0	0	0	0	0	0	0	0	0	0	0	0	0	0	0	0	0	0	0	0	0	0	0	0	6.40435	0	0	0	0	0	0	0	0	0	0	0	0	0	0	0	0	0	0	0	0
XLOC_023976	0	0	0	0	0	0	0	0	0	0	0	0	0	0	0	0	0	0	0	0	0	0	0	0	0	0	0	10.9977	0	0	0	0	0	0	0	0	0	0	0	0	0	0	0	0	0	0	0	0	0
XLOC_024035	0	0	0	0	0	0	0	0	0	0	0	0	0	0	0	0	0	0	0	0	0	0	0	0	0	0	0	0	0	0	0	0	0	0	4.1787	0	0.230856	0	0	0	0	0	0	0	0	0	0	0	0
XLOC_024050	0	0	0	0	0	0	0	0	0	0	0	0	0	0	0	0	1.1346	0.135962	0	0	0	0	0	0	0	0.038647	0	0	0	0	0	0	0	0	0	0	0	0	0	0	0	0	0	0	0	0	0	0	0
XLOC_024076	0	0	0	0	0	0	0	0	0	0	0	0	0	0	0	0	0	0.236586	0	0	0	0	0	0	0	0	0	0	0	0	19.8029	0	0	0	0	0	0	0	0	0	0	0	0	0	0	0	0	0	0
XLOC_024118	14.554	0	0	0	0	0	0	0	0	8.70212	0	21.9962	11.6061	5.7231	0	10.1973	0.274864	2.44561	0	0	0	0	0	0	0	11.7547	0.109988	0	0	0	0	0	0	0	0	0	0	0	0	0	0	0	0	0	0	1.5981	0	5.69052	0
XLOC_024134	0	0	0	0	0	0	0	0	0	0	0	0	0	0	0	0	0	0	0	0	0	0	0	0	0	0	0	0	0	0	0	0	0	0	0	0	0	0	0	0	0	0	0	0	0	0	0	0	0
XLOC_024167	0	0	0	0	0.616853	0	0	0	0	1.15802	0	0.137803	0	0	0	6.71393	0.066296	0.053625	0	0.050541	0	0	0	0	0.351028	0	0	0	0	0	0	0	0	0	0	0	0	0	0	0	0	5.65489	0.049396	0	0	0	0	18.8793	0
XLOC_024170	0	0	0	0	0	0	0	0	0	0	0	0.615024	0	0	0	0	0	0.239331	0	0	0	0	0	3.10275	0	0	16.1813	0	0	0	0	0	0	0	0	0	0	0.380948	0	0	0	0	0	0	0	0	0	0	0
XLOC_024245	0	0	0	0	0	0	0	0	0	0	0	0	0	0	0	0	0	0.513898	0	0	0	0	0	0	0	0	0	0	0	0	0	0	0	0	0	0	0	0	0	0	0	0	0	0	0	0	0	0	0
XLOC_024266	0	0	0	0	0	0	0	0	0	0	0	0	4.62009	0	0	0	0	0.230108	0	0	0	0	0	0	0	0	0	0	0	0	0	0	0	0	0	0	0	0	0	0	0	0	0	0	0	0	0	0	0
XLOC_024272	0	0	0	0	0	0.312309	0	0	0	0	0	0	0	0	0	0	0	3.66283	0	0	0	0	0	0	0	0	0	0	0	0	0	0	0	0	0	0	0	0	0	0	0	0	0	0	0	0	0	0	0
XLOC_024279	0	0	0	0	0	0	0	0	0	0	0	0	0	0	0	0	0	0.369923	0	0	0	0	0	6.86963	0	0	0	0	0	0	0	0	0	0	0	0	0	0	0	0	0	0	0	0	0	0	0	0	0
XLOC_024294	0	0	0	0	0	0	0	0	0	0	0	0	0	0	0	0	0	0	0	0	0	0	0	0	0	0	0	0	0	24.1008	0	0	0	0	0	0	0	0	0	0	0	0	0	0	0	0	0	0	0
XLOC_024316	0	0	0	0	0	0	0	0	0	0	0	0	0	0	0	0	0	0	0	0	0	0	0	0	0	0	0	0	0	0	0	0	0	0	0	0	0	0	0	0	0	0	0	0	0	0	0	0	0
XLOC_024320	0	0	0	0	0.331375	0.343873	0.226366	0	0	0	0.296817	0.592222	0	0.237295	0.135753	0	0.284915	0.576146	21.5282	0.108603	0	0.124367	0.709792	21.1967	0.25143	0	0.11401	0.508272	0.550153	0	0	4.06968	0	0.25208	0.267827	0.302315	0	0	0	0	0	0	0.212286	0	0.738307	0.414135	0.257745	0.12038	0.256746
XLOC_024336	0	0	0	6.34961	0	0	0	0	0	0	0	0	0	0	0	0	0	0.164054	0	0	0	0	0	0	0	0	0	0	0	0	0	0	0	0	0	0	0	0	0	0	0	0	0	0	0	0	0	0	0
XLOC_024344	0	0	0	0.093503	0	0	0	0	0	0	0	0	0	0	0	0.056899	0	0.183602	0	0.043261	0	0	0	0	0	0	0	0	3.01329	0	9.71173	0	0	0	0	0	0	0	0	0	0	0	0	0	0	0	0	0	0.051136
XLOC_024444	0	0	0	0	0	0	0	0	0	0	0	0	0	0	0	0	0.090077	0.14572	0	0	4.5216	0	0	0	0	0	0	0	0	0	0	0	0	0	0	0	0	0	0	0	0	0	0	0	0	0	0	0	0
XLOC_024459	0	0	0	0	0	0	0	0	0	0	0	0	0	0	0	0	0	0.840319	0	0	0	0	0	0	0	0	0	0	19.5587	0	0	0	0	0	0	0	0	0	0	0	0	0	0	0	0	0	0	0	0
XLOC_024470	0	0	0	0	0	0	4.32733	0	0	0	0	0	0	0	0	7.1989	0	0.200253	0	0	0	0	0	0	0	0	0	0	0	0	0	0	0	0	0	0	0	0	0	0	0	0	0	0	0	0	0	0	0
XLOC_024475	1.21975	0	1.06659	0	0	0	0	0	0	0	0	0	0	0	0	1.13181	0	0.913023	15.0511	0	0	0	0.703008	0	0.498054	0	0	22.1502	2.17958	0	0	0	0	0	0	1.1977	0	0	0	0	0	3.61054	0	3.74781	0	2.73451	0	0.476917	0.508585
XLOC_024485	0	0	0	0	0	0	0	0	0	0	0	0	0	0	0	0	0	0	0	0	0	0	0	0	0	0	0	0	0	0	0	0	0	0	0	0	0	0	0	0	0	0	0	0	0	0	0	0	0
XLOC_024507	0	0	0	0	0	0	0	0	0	0	0	0	0	0	0	0	0	0.06638	0	0	0	0	0	0	0	0	0	0	0	0	0	0	0	0	0	0	0	0	0	0	0	0	0	0	0	0	0	0	0
XLOC_024513	0	0	0	0	0	0	14.2069	0	0	0	0	27.1828	0	0	0.190746	0	0	0.431753	0	0	0	12.9313	0	0	2.23745	0	0	0	0	4.65173	0	27.0937	0.245846	0.590325	0	0.141593	0	4.25223	0	0	10.3857	0	0	0	0	0	0	0	0.060125
XLOC_024518	0	0	0	0	0	20.8753	0	0	0	0	0	0	0	0	0	0	0	0	0	0	0	0	0	0	0	0	0	0	0	0	0	0	0	0	0	0	0	0	0	0	0	0	0	0	0	0	0	0	0
XLOC_024550	0	0	0	0	0	0	0	0	0	0	0	0	0	0	0	0	0	0	0	0	0	0	0	0	0	0	0	0	0	0	0	0	0	0	0	0	0	0	0	0	0	0	0	0	0	0	0	0	0
XLOC_024558	0	0	0	0	0	0	0	0	0	0	0	0	0	0	0	0	0	0	0	0	0	0	0	0	5.91376	0	0	0	0	0	0	0	0	0	0	0	0	0	0	0	0	0	0	0	0	0	0	0	0
XLOC_024566	0	0	0	0	0	0	0	0	0	0	0	7.24277	0	0	0	0	0	0.07417	0	0	0	0	0	0	0	0	0	0	0	0	0	0	0	0	0	0	0	0	0	0	0	0.977681	0	0	0	0	0	0	0
XLOC_024621	0	0	0	0	0	0	0	0	0	0	0	0	0	0	0	0	9.4014	0	0	0	0	0	0	0	0	0	0	0	0	0	0	0	0	0	0	0	0	0	0	0	0	0	0	0	0	0	0	0	0
XLOC_024663	0	0	0	0	0	0	0	0	0	0	0	0	0	0	0	0	0	0	0	0	0	0	0	0	0	0	0	0	0	0	24.4173	0	0	0	0	0	0	0	0	0	0	0	0	0	0	0	0	0	0
XLOC_024671	0	0	0	0	0	0	0	0	0	0	0	0	0	0	0	0	0	0	0	0	0	0	0	0	0	0	0	0	0	0	0.834697	0	0	0	0	0	0	0	0	0	0	0	0	0	0	0	0	0	0
XLOC_024674	0	0	0	0	0	0	0	0	0	0	0	0	0	0	0	0	0	0.258707	0	0	0	0	0	0	0	0	0	0	0	0	0	0	11.7849	0	0	0	0	0	0	0	0	0	0	0	0	0	0	0	0
XLOC_024700	0	0	0	0	0	0	0	0	0	0	0	0	0	0	0	0	0	0	0	0	0	0	0	0	0	0	0	0	0	0	0	0	0	0	0	3.89058	0	0	0	0	0	0	0	0	0	0	0	0	0
XLOC_024707	0	0.714125	0	0	0	0	0	0	0	0	0	0	0.148943	0	0.131093	0.137937	0	0	6.72589	0	0	0	0	0	0	0	3.19279	0	0	0	0	0	0	0	2.06906	0	0	0	0	0	0	0	0	0	0	0	0	0	0
XLOC_024750	0	0	0	0	0	0	0	0	0	0	0	0	0	0	0	0	0	0.193754	0	0	0	0	0	0	0	0	0	0	0	0	0	0	0	0	0	0	0	0	4.93725	0	0	0	0	0	0	0	0	0	0
XLOC_024795	0	11.4676	0	0	0	0	0	0	0	0	0	0	0	0	0	0	0	0.087163	0	0	0	0	0	0	0	0	0	0	0	0	0	0	0	0	0	0	0	0	0	0	0	0	0	0	0	0	0	0	0.097106
XLOC_024807	0	0	0	0	0	0	0	0	0	0	0	0	0	0	0	0	0	0	0	0	0	0	0	8.7757	0	0	0	0	0	0	0	0	0	0	0	0	0	0	0	0	0	0	0	0	0	0	0	0	0
XLOC_024911	0	0	0	0	0	0	0	24.2606	0	0	0	0	0	0	0	0	0	0.820565	0	0	0	0	0	0	0	0	0	0	0	0	0	0	0	0	0	0	0	0	0	0	0	0	0	0	0	0	0	0	13.7125
XLOC_024939	0	0	0	0	0	0	0	0	0	0	0	0	0	0	0	0	0	0	0	0	0	0	0	0	0	0	0	0	4.87402	0	0	0	0	0	0	0	0	0	0	0	0	0	0	0	0	0	0	0	0
XLOC_024942	0	0	0	0	0	0	0	0	0	0	0	0	0	0	1.33872	0	0	0.15151	0	0	0	0	0	0	0	0	0.074954	0	0	0	0	0	0	0	0	0	0	0.361742	0	0	0	0	0	0.155481	0	0	0	0	0
XLOC_024945	0	0	0	0	0	0	0	0	0	0	0	0	0	0	0	0	0	0	0	0	0	0	0	0	0	0	0	0	0	0	0	0	0	0	0	0	0	0	0	0	0	0	0	0	0	0	0	0	0
XLOC_024951	0	0	0	0	0	0	0	0	11.9413	0	0	0	0	0	0	0	0	0.603421	0	0	0	0	0	0	0	0	0	0	0	0	0	0	0	0	0	0	0	0	0	0	0	0	0	0	0	0	0	0	0
XLOC_024970	0	0	0	0	0	0	0	0	0	0	10.508	4.00823	0.1606	0	0	0	0	0.359946	0	0	0	0	0	0	0	0	0	0.132309	0	0	0	0	0	0	1.1155	0	0	0	2.5015	0	0	0	0	4.30944	0	0	0	7.52071	0
XLOC_024971	0	0	0	0	0	0	0	0	0	0	0	0	0	0	0	0	0	0.335011	0	0	0	0	0	0	0	0	0.082867	0.184715	0	0	0	0	0	0	0	0	0	0	0	0	0	0	0	0	0	0	0	0	0
XLOC_024996	0	0	0	0	0	0	0	0	0	0	0	0	0	0	0	0	0	0.15217	0	0	0	0	0	0	0	0	0	0	0	0	0	0	0	0	0	0	0	0	0	0	0	0	0	0	0	0	0	0	0
XLOC_025037	0	0	0	0	0	0	0	0	0	0	0	0	0	0	0	0	0	0	0	0	0	0	0	0	0	0	0	0	0	0	0	0	0	14.4506	0	0	0	0	0	0	0	0	0	0	0	0	0	0	2.23971
XLOC_025062	0	0	0	0	0	0	0	0	0	0	0	0	0	0	0	0	0	0	0	0	0	0	0	0	0	10.8849	0	0	0	0	0	0	0	0	0	0	0	0	0	0	0	0	0	0	0	0	0	0	0
XLOC_025097	0	0	0	0	0	0	0	0	0.158175	0	0	0	0	0	0	0	0.889342	0.191829	0	0	0	0	0	0	0	0	0	0	11.1622	0	0	0	2.40307	0	0	0	0	0	0	1.19176	0	0.252862	0.750988	0	0.563341	0	0	0.050101	0
XLOC_025135	0	0	0	0	4.24375	0	0	0	0	0	0.237574	4.74019	1.23453	0.047483	0	0	0.171036	0.138345	0	0	0	0	0	0	0	0	5.24713	0	0	1.0305	0	0	0	2.32031	0	0	0	0	0	0	0	0	0	1.13577	0	0	0	0	0
XLOC_025140	0	0	0	0	0	0	0	0	0	0	0	0	0	0	0	0	0	0	0	0	0	0	0	3.9789	0	0	0	0	1.23221	0	0	0	0	0	0	0	0	0	0	0	0	0	3.1698	0	0	0	0	0	0
XLOC_025148	0	0	0	0	0	0	0	0	0	0	0	0	0	0	0	0	0	0.193754	0	0	0	0	0	0	0	0	0	0	12.0258	0	0	0	0	0	0	0	0	0	0	0	0	0	0	0	0	0	0	0	0
XLOC_025220	0	0	0	0	0	0	0	0	0	0	0	0	0	0	0	0	0	0	0	0	0	0	0	0	0	0	0	16.7977	0	0	6.99022	0	0	0	0	0	0	0	0	0	0	0	0	0	0	0	0	0	0
XLOC_025228	0	0	0	0	0	0	0.929542	6.71505	0	0.638633	0	0	0	0.243605	0	8.50507	0	0.473172	0	0	0	0.255348	0	0	0	0	0	0	1.69434	0.251752	0.275041	0	0	0	0	0	0	0	0	0.587927	0.689821	0	0	0.242787	0	0	0	0	0.263573
XLOC_025242	0	0	0	0	0	0	0	0	0	0	0	0	0	0	0	0	0	0.554734	0	0	0	0	0	0	0	0	0	6.11728	0	0	0	0	0	0	0	0	0	0	0	0	0	0	0	0	0	0	0	0	0
XLOC_025262	0	0	0	0	0	0	16.1019	0	0	0	0	0	0	17.7594	0	0	0	0	0	0	0	0	0	0	0	0	0	2.38441	0	14.5008	0	0	4.58128	0	10.7527	0	0	0	0	0	0	0	0	0	0	0	0	0	0
XLOC_025270	0	0	0	0	0	0	0	0	0	0	0	0	0	0	0	0	0	0	0	0	0	0	0	0	0	0	0	0	0	0	0	0	0	0	0	0	0	0	0	0	0	0	0	0	0	0	0	0	0
XLOC_025346	0	0	0	0	0	0	0	0	0	0	0	0	0	0	0	0	0	0	0	0	0	0	0	0	0	0	0	0	0	0	0	0	0	0	0	0	0	0	0	0	0	0	0	0	0	0	0	0	0
XLOC_025357	0	0	0	0	0	0	0	0	0	0	0	0	0	0	0	0	0	0.241754	0	0	0	0	0	0	0	0	0	11.7301	0	0	0	0	0	0	0	0	0	0	0	0	0	0	0	0	0	0	0	0	0
XLOC_025410	0	0	0	0	0	0	0	0	0	0	0	0	0	0	0	0	0	0	0	0	0	0	0	0	0	0	0	0	0	0	0	0	0	0	20.9266	0	0	0	0	0	0	0	0	0	0	0	0	0	0
XLOC_025411	0	0	0	0	0	0	0	0	0	0	0	0	0	0	0	0	0	0	0	0	0	0	0	0	0	0	0	0	15.2035	0	0	0	0	0	0	0	0	0	0	0	0	0	0	0	0	0	0	0	0
XLOC_025419	0	0	0	0	0	0	0	0	0	14.1902	0	0	0	0	0	0	0	0	0	0	0	0	0	0	0	0	1.6644	0	0	0	0	0	0	0	0	0	0	0	0	0	0	0	0	0	0	0	0	0	0
XLOC_025460	0	0	0	0	0	0	0	0	0	16.6025	0	0	0	0	0	0	0	0	0	0	14.7679	0	0	0	0	0	0	0	0	0	0	0	0	0	0	0	0	0	0	0	0	0	12.9048	0	0	0	0	0	0
XLOC_025465	0	6.66713	0	0	0	0	0	0	0	0	0	0	0	0	0	0	0	0	0	0	0	0	0	0	0	0	0	0	0	0	0	1.0483	0	0	0	0	0	0	0	0	0	0	0	0	0	0	0	0	0
XLOC_025472	0	0	0	0	0	0.049911	0	0	0.220647	0	0	0.128935	0	0.017221	0	0	0.020677	0.200695	0	0.031526	0	0.036102	0.901432	0.263703	0.018247	0	0	0.073772	0	0	0	0	0	0	0	0	0.601321	1.87677	0	0.29093	0	0.176366	0	0	0.0893	5.83052	0.149639	0	0
XLOC_025474	0	0	0	0	0	0	0	0	0	0	0	0	0	0	0	0	0	0.185706	0	0	0	0	0	0	0.557164	0	0	0	0	0	5.55918	0	0	0	0	0	0	0	0	0	0	0	0	0	0	0	0	0	0
XLOC_025475	0	0	0	0	0	0	0	0	0	0	0	0	0	0	0	0	0	3.54751	0	0	0	0	0	0	0	0	0	0	0	0	0.17931	0	0	0	0	0	0	0	0	0	0	0	0	0	0	0	0	0	0
XLOC_025485	0	0	0	0	0	0	0	0	0	0	0	0	0	0	0	0	0	0.043979	0	0	0	0	0	0	10.8437	0	0.043513	0	0	0	0	0	0	0	0	0	0	0	0.101879	0	0	0	0	0	0	0	0	0.045945	0
XLOC_025514	0	0	0	0.065904	0	0	0	0	0	0	0	2.99295	0	0	0	0	0	0.129409	0	0	0.322672	2.16491	0	3.43473	0	0	27.0164	0.071352	0	0	0	0	0	0	0	0	0	0	0	9.64761	0	0	0	0	0	0	0	0	0
XLOC_025527	0	0	0	0	0	0	4.22765	0	0	0	0	0	0	0	0	0	0	0	0	0	0	0	0	0	0	0	0	0	0	0	0	0	0	0	0	0	0	0	0	0	0	0	0	4.83754	0	0	0	0	0
XLOC_025533	0	0	0	0	0	0	0	0	0	0	0	0	0	0	0	0	0	0.09156	0	0	0	0	0	0.096244	0.099892	0	0.181183	0	0	0	0	0	0	0	0	0	0	0	0	0	0	0	0	0	0	0	0	0	0
XLOC_025534	0	0	0	0	0	0	0	0	0	0	0	0	0	0.099794	0	0	0	0	0	6.94222	0	0	0	0	0	0	0	0	0	0	0	0	0	0	0	0	0	0	0	0	0	0	0	0	0	0	0	0	0
XLOC_025563	0	0	0	0	0	0	0	0	0	0	0	0	0	0	0	0	0	0.141627	0	0	0	0	0	0	0	0	0	0	0	0	0	0	0	0	0	0	0	0	0	0	0	0	0	0	0	0	0	20.714	0
XLOC_025586	0	0	0	0	0	0	0	0	0	0	0	0	0	0	0	0	0	0	0	0	0	0	0	0	6.14035	0	0	0	0	0	0	0	0	0	0	0	0	0	0	0	0	0	0	0	0	0	0	0	0
XLOC_025589	0	0	0	0	0	0	0	0	0	0	0	0	0	0	0	0	0	0	0	0	0	0	0	0	0	14.0042	0	0	0	0	0	0	0	0	0	0	0	0	0	0	0	0	0	0	0	0	0	0	0
XLOC_025652	0	0	0	0	0	0	0	0	0	0	0.727358	0	0	0	0	0	0	0.282372	0	0	6.25846	0	0	0	0	0	0	0	0	0	0	0	0	0	0	0	0	0	0	0	0	0	0	0	0	0	0	0	0
XLOC_025764	0	0	0	0	0	0	0	0	0	0	0	0	0	0	0	0	0	0.840319	0	0	0	0	0	0	0	0	0	0	0	0	0	0	0	0	0	0	0	0	0	0	0	1.10768	0	0	0	0	0	0	0
XLOC_025769	0	0	0	0	0	0	0	0	5.36342	0	0	0	0	0	0	0	0	0.077436	0	0	0	0	0	0	0	0	0	0	0	5.52076	0	0	0	2.71042	0	0	3.5796	0	0	0	0.225781	0	0	0	0	0	0	0	0
XLOC_025785	0	0	0	1.60444	0	0	0	0	0	0	0	0	0	0	0	0	0	0.157523	0	0	0	0	0	0	0	0	0	0	0	0	0	0	26.3108	0	0.122044	0	0	0	0	0	0	0	0	0	0	0	0	0	0
XLOC_025800	0	0	0	0	0	0	0	0	0	0	0	0	0	0	0	0	0	0	0	0	0	0	0	0	0	1.09588	0	0	0	0	0	0	0	0	0	0	0	0	9.37761	0	0	0	0	0	0	0	0	0	0
XLOC_025804	0	0	0	0.612977	0	0	0	0	0	0	0	0	0.402777	0	0	0.373016	0	0	0	0	0	0	0	0.316303	0	0	0	4.97739	0	0.3202	1.04946	0	0	0	0	0	0	0	0	0	0	0	0	0.308797	0	0	0	0	0
XLOC_025820	0	0	0	0	0	0	0	0	0	0	0	0	0	0	0	0	0	0	0	0	0	0	0	0	0	0	0	0	6.00139	0	0	0	0	0	0	0	0	0	0	0	0	0	0	0	0	0	0	0	0
XLOC_025882	0	0	0.100702	6.49728	0	0	2.28615	1.22335	0.142159	0	3.21971	0	0	0.04438	0	5.87726	0	0.172406	8.82236	2.43737	0.047765	0.418676	0	0	0	0	0.127936	0.09506	2.41797	0.137593	0	0	0	0	0.100181	0	0.110691	0	0	0	0	0	0	0	0.092055	0.051636	0	0	0
XLOC_025916	0	0	0	0	0	0	0	0	0	0	0	0	0	0	0	0	0	0	0	0	0	3.19209	0	0	0	0	0	0	2.39546	0	0	0	0	0	0	0	0	0	0	0	0.307979	0	0	0	0	0	0	0	0
XLOC_025938	1.79673	0	0	0	1.54707	1.20406	0	0	1.33075	3.99344	6.58223	0	2.16024	0.276961	3.32737	0	0	2.15185	1.66281	0	0.894251	0	4.1422	0	0	2.59959	0	0	0	0.143112	9.38106	0	2.14427	0	0.937791	0	0.345394	0.321107	1.55777	0.334216	0	0	0	1.79421	0	0	2.55705	0	23.5236
XLOC_025945	0	0	0	0	0	0	0	0	0	15.9232	0	0	0.117848	0	0	0	11.2657	0.704342	2.23754	0	0	1.9005	0	0	0	0	0	1.45633	1.3136	9.04076	0	0	5.71514	0	8.39015	0	0	0	0	0	0	0	1.05431	0	0	20.4095	0	0	14.86
XLOC_025957	0	0	0	0	0	0	0	0	0	0	0	0	0	0	0	0	0	0	0	0	0	0	0	0	0	0	0	0	0	0	0	0	0	0	6.46264	0	0	0	0	0	0.810709	0	0	0	0	3.99721	0	0	0
XLOC_025992	0	0	0	0	0	0	0	0	0	0	0	0	0	0	0	0	0	0	0	0	0	0	0	0	0	0	0	0	6.30122	0	0	0	0	0	0	0	0	0	0	0	0	0	0	0	0	0	0	0	0
XLOC_026000	0	0	0	0	0	0	0	0	0	0	0	0	0	0	0	0	0	0.110947	0	0	0	0	0	0	0	0	0	0	9.66715	0	0	0	0	0	0	0	0	0	0	0	0	0	0	0	0	0	0	0	0
XLOC_026004	0	0	0	0	0	0	0	0	0	0	0	0	0	0	0	0	0	0	0	0	0	0	0	0	0	0	0	0	0	0	0	0	0	0	0	0	0	0	0	0	0	0	0	0	0	0	0	0	0
XLOC_026020	0	0	0	0	0	0	0	0	0	0	0	0	0	0	0	0	0	1.89863	0	0	0	0	0	0	0	0	0	3.14054	0	0	0	0	0	0	0	0	0	0	0	0	0	0	0	0	0	0	0	0	0
XLOC_026028	0	0	0	0	0	0	0	0	0	0	0	0	0	0	0	0	0	0.124594	0	0	0	0	0	0	0	0	0	0	0.743582	0	0	0	0	0.817702	0	0	0	0	0	0	0	0	0	0	22.4858	0	0	0	0
XLOC_026034	0	0	0	0	0	0	0	0	0	0	0	0	0	0	0	0	0	0.218791	0	0	0	0	0	0	0	13.4334	0	0	4.43955	0	0	0	0	0	0	0	0	0	0	0	0	0	0	0	0	0	0	0	0
XLOC_026035	0	0	0	0	0	0	0	0	0	0	0	0	0	0	0	0	0	0.256079	0	0	0	0	0	0	0	0	0	0	0	3.26994	0	0	0	0	0	0	0	0	0	0	0	0	0	0	0	0	0	0	0
XLOC_026036	0	0	0	0	0	0	0	0	0	0	1.05875	0	0	0	0.484236	0	0	0.822051	0	0	0	0	0	0	0	0	4.47345	0.90651	0.490603	0	0	0	0	0	0	0	0	0	0	0	0	0	0	0	0.438927	0	0	0	0.457911
XLOC_026052	0	0	0	0	0	0	0	0	0	0	0	0	0	0	0	0	0	0.293135	0	0	0	0	0	15.4065	0	0	0	0.323252	0.174944	0	0	0	0	15.0699	0.340666	0	0	0.349941	0	0	0	0	0	0	0	0	0	0	0
XLOC_026053	0	0	0	0.051457	0	0	0	0	0	0	0	0	0	0	0	0.187878	0	0.227341	0	0	0	0	0	0	0	7.06535	0	0	0	0	0	0	0	0	0	0	0	0	0	9.22756	0.073652	0	0.232683	0	0	0	0	0	0
XLOC_026067	0	0	0	0	0	0	0	0	0	0	0	0	0	0	0	0.036968	0	0.208754	0	0	0	0	0	0	0	0	0	0	0	0	0.970741	0	0	0	0	0	0	0	0	2.4456	0	0	0	0	0	0	0	0	0.797372
XLOC_026072	0	0	0	0	0	0	0	0	0	0	0	0	0	0	0	0	0	0.181436	0	0	0	0	0	0	0	0	0	0	0	0	0	0	0	0	0	15.9466	0	0	0	0	0	0	0	0.093096	0.968764	0	0	0	0
XLOC_026088	0	0	0	0	0	0	0	0	0	0	0	0	0	0	0	0	0	0.143963	0	0	0	0	0	0	0	0	0	0	0	0	0	0	0	0	0	0	0	0	0	0	0	0	0	0	0	0	0	0	0
XLOC_026095	0	0	0	0	0	0	0	0	0	0	0	0	0	0	0	0	0	0	0	0	0	0	0	0	0	18.5369	0	0	0	0	0	0	0	0	0	0	0	0	0	0	0	0	0	0	0	0	0	0	0
XLOC_026096	10.6811	0	0	0	0	0	0	0	0	0	0	0	0	0	0	0.725192	0.180811	0.146252	0	0	0	0	0	0	0	0	0	0	8.26287	0	0	0	0.111038	0	0	0	0	0	0	0	0	0	0	0	0	0	4.19826	0.05093	0
XLOC_026119	0	0	0	0.355253	0	0	0	0	0	0	0	0	0	0	0	0	0	0	0	0	0	0	0	0	0	0	0	0	0.208157	0	17.0301	0	0	0	0	0	0	0	0	0	0	0	0	0	0	0	0	0	0
XLOC_026207	0	0	0	0	0	0	0	0	0	0	0	0	0	3.79195	0	0	0	0	0	0	0	0	0	0	0	8.55656	0	0	0	0	0	0	0	0	0	0	0	3.82292	0	0	0	0	0	0	0	0	0	0	0
XLOC_026238	0	0	0	0	0	0	0	0	0	0	0	0	0	1.27625	0	0	0	0.061974	0	0	0	0	0	0	0	0	0	0	0	0	11.7437	0	0	0	0	0	0	0	0	0	0	0	0	0	0	0	0	0	0
XLOC_026244	0	0	0	4.78232	0	0	0	0	0	0	0	0.134064	0	0	0	0	0	0.156509	0	0	0	0	0	0	0	0	0	0	0	0	0	0	0	0	0	0	0	0	0	0	0	0	1.05723	0	0	0	0	0	0
XLOC_026248	0	0	0	0	0	0	0	0	0	0	0	0	0	0	0	0	0	0.051836	0	0	0.057444	0	0	0	0	0	0	0	0	0	0	0	0	0	0	0	0	0	0	0	0	0	8.83349	0	0	0	0	0	0
XLOC_026250	0	0	0	0	0	0	0	0	0	0	0	0	0	0	0	0	0	0.381321	0	0	0	0	0	0	0	0	0	0	0	0	0	0	0	0	0	0	0	0	0	0	0	0	0	0	0	0	0	0	0
XLOC_026320	0	6.03587	0	0	0	0	0.12742	0	0	0	0	0	0	0	0	0	0	0	0	0	0	0	0	0.136359	0	0	0	0	0	0	0	0	0	0	0	0	0	0	0	0	0	0	0	0	0	0	0	0	0.433562
XLOC_026326	0	0	0	0	0	0	0	0	0	0	0	0	0	0	0	0	0	0.18446	0	0	0	0	0	0	0	0	0	0	0	18.2545	0	0	0	0	0	0	0	0	0	0	0	0	0	0	0	0	0	0	0
XLOC_026329	0	0	0	0	0	0	0	0	0.204964	0	0	0	0	0	0	0	0	0.062144	0	0	0	0	0	0	0	0	0.184458	0	0.074175	0	0	0	0.141542	0	0	0	0	0	0	0	0	0	0	0	0.066362	0	0	0.064921	0
XLOC_026337	0	0	0	0	0	0	0	0	0	0	0	0	0	0	0	0	0	3.09742	0	0	0	0	0	0	0	0	0	0	0	0	0	0	0	0	0	0	0	0	0	0	0	0	0	0	0	0	0	0	0
XLOC_026385	0	0	0	0	0	0	0	0	0	0	0	0.128849	0	0	9.98308	0	0	0.200562	0	0	0	0	0	0	0	0	0	0	0	0	0	0	0	0	0	0	0	0	0	0	0	0	0	0	0	0	0	0	0.16758
XLOC_026391	0	9.31011	0	0	0	0	0	0	0	0	0	0	0	0	0	0	0	0.386848	0	0	0	0	0	0	0	3.29887	0	0	0	0	2.47349	0	0	0	0	0	0	0	0	0	0	0	0	0	0	0	0	0	0
XLOC_026410	0	0	0	0	0	0	0	0	0	0	0	0	0	0	0	0	0	0	0	0	0.1025	8.98455	0	0	0	0	0	0	0	10.0391	0	0	0	0	0	0	0	0	0	0	0	0	0	0	0	0	0	0	0
XLOC_026422	0	0	0	0	12.1056	0	0	0	0	0	0	0	0	0	0	0	0	0	0	0	0	0	0	0	0	0	0	0	0	0	0	0.119319	0	0	0	0	0	0	0	0	0	0	0	0	0	0	0	0	0
XLOC_026424	0	0	0	0	0	0	0	0	0	0	0	0	0	0	0	0	0	0	0	0	0	0	0	0	0	0	0	0	0	0	0	0	0	0	0	0	0	0	0	0	0	0	0	0	0	0	0	0	8.6416
XLOC_026451	0	0	0	0	0	0	0	0	0	0	0	0	0	0	0	0	0	0.061839	0	0	0	0	0	0	0	0	0	12.5473	0	0	0	0	0	0	0	0	0	0	0	0	0	0	0	0	0	0	0	0	0
XLOC_026470	0	0	0	0	0	0	0	0	0	0	0	0	0	0	0	0	0	0.433817	0	0	0	0	0	0	0	0	0	0	0	0	0	0	0	0	0	0	0	0	0	12.9367	3.28872	0	0	0	0	0	0	0	0
XLOC_026488	0	0	0	0	0	0	0	0	0	0	0	0	0	0	0	0	0	0	0	0	0	0	0	0	0	0	0	0	0	0	0	0	0	0	0	0	0	0	0	0	0	0	0	0	0	0	0	0	0
XLOC_026490	0	0	0	0	0	0	0	0	0	0	0	0	0	0	0	0	0	0	0	0	0	0	0	0	0.802376	0	0	0	0	3.52168	0	0	0	0	0	0	0	0	0	0	0	0	0	0	0	0	0	4.60994	0
XLOC_026495	0	0	0	0	0	0	0	0	0	0	0	0	0	0	0	0	0	0	0	0	0	0	0	0	0	0	0	9.17388	0	8.04768	0	0	0	0	0	0	0	0	0	0	0	0	0	0	0	0	0	0	0
XLOC_026496	0	0	0	0	0	9.67266	0	0	0	0	0	0	0	0	0	0	0	0.270103	0	0	22.7487	0	0	0	0.294682	0	0	0	0	0	0	0	0	0	0	0	0	0	0	0	0	0	0	0	0	0	0	0	0
XLOC_026512	5.58239	0	0	0	0	0	0	0.13356	0	0	0	0	0	0	0	0	0	0	0	0	0	0	0	0	18.0506	0.192612	0	1.86807	0	12.7385	0.065646	0	0	0	0	0	0	0	0	0	0	0	0	0	0	0	0	0	0
XLOC_026517	0	0	0	0	17.2613	0	0	0	0	0	0	0	0	0	0	0	1.48412	0	0	0	0	0	0	0	0	0	0	0	0	0	0	0	0	0	0	0	0	0	0	0	0	0	0	0	0	0	0	0	0
XLOC_026560	0	0	0	0	0	0	0	1.27318	0	0	0	1.38326	0	2.77126	0.31708	0	1.33095	6.99768	6.28544	0	0	0	0.828932	0	0	0	0	0	0	0	0	0	0	0	0	0	0	0.642595	0	6.01946	0	0	0	0	0	0	0	6.46695	0
XLOC_026578	0	0	0	0	0	0	0	0	17.4736	0	0	0.295961	0	0	0	0	0	0.460683	0.158215	0	0	0	0	0	0	0	0	0	0	7.35321	0	0	0	0	0	0	20.1128	0	0	0	0	0	0	0	0	0	0	0	0
XLOC_026594	0	0	0	0	0	0	0	0	0	0	0	0	0	0	0.705583	0	0	0.698725	0	0	0	0	0	0	0	0	0	0	0.476573	0	0	0	0	0	0	0	0	0	0.231233	0	0	0	0	0	0	0	0	0	0.889633
XLOC_026600	0	0	0	0	0	0	0	0.12515	0	0	0	0	0	0	0	0	0	0.105824	0	0	0	0	0	0	0	6.13644	0	0	0	0	0	0	0	0	0	0	0	0	0	0	0	0	0	0	0	0	0	0	0
XLOC_026631	0	0	0	0	0	0	0	0	0	0	0	0.888785	0	0	0	0	0	0.345863	0	0	0	0	0	0	0	0	0	0	0	0	0	0	0	0	0	0	0	0	0	0	0	0	0	0.354928	0	0	0	0	0
XLOC_026649	0	0	0	0	0	0	0	0	0	0	0	3.20605	0	0	0	0	0	0.089115	0	0	0	0	0	0	0	0	0	0	0	0	0	0	0	0	0	0	0	0	0	0	0	0	0	0	0	0	0	0	0
XLOC_026650	0	0	0	0	0	0	0	0	0	0	0	0	0	0	0	0	0	0	0	0	20.7796	0	0	0	0	0	0	0	0	0	0	0	0	0	0	0	0	0	0	0	0	0	0	0	0	0	0	0	0
XLOC_026652	0	0	0	0	0	0	0	0	0	0	0	0	0	0	0	0	0	0	11.0788	0	0	0	0	0	0	0	0	0	6.41736	0	0	0	0	0	0	0	0	0	0	0	0	0	0	0	0	0	0	0	0
XLOC_026705	0	0	0	0	0	0	0	0	0	0	0	0	0	0	0	0	0.144215	0	0	0	0	0	0	0	7.50871	0	0	0	10.8604	0	0.135611	0	0	0	0	0	0	0	0	0	0	0	0	0	0	0	0	0	0
XLOC_026729	0	0	0	0	0	0	0	0	0	0	0	0	0	0	0	0	0	0	0	0	0	0	0	0	0	0	0	0	0	0	0	0	0	1.69981	0	0	0	0	0	0	0	0	0	0	0	0	0	0	5.77093
XLOC_026759	0	0	3.64953	0	15.1608	0	0	0	0	0	10.0591	0	0	0	0	0	0	0.195255	0.268231	0	0	0	0	0	0	0	0	25.8379	0	0	0	0	0	0	0.453831	0	0	0	0	0	0	0	0	0	0	0	1.74699	0	0
XLOC_026786	0	0	0	0	0	0	0.135889	0	0	0	0	0	0	16.3817	0	0.085748	0	0.069173	0	0	0	0	0	0	0	0	0	0	0	0	0	0	0	0	0	0	0	0.165155	0	0	0	0.182361	0	0	0	0	0	0	0
XLOC_026818	0	23.4124	0	0	0	0	21.7309	0	0	0	18.1877	0	0	0	0	0	0	0	0	0	0	0	0	0	0	0	0	0	12.6417	0	0	0	0	0	0	0	0	0	0	0	0	0	0	0	0	0	0	0	0
XLOC_026863	0	0	0	0	0	0	0	0	0	0	0	0	0	0	0	0	0	0	0	0	0	0	0	0	0	0	0	0	12.9178	0	0	0	0	0	0	0	0	0	0	0	0	0	0	0	0	0	0	0	0
XLOC_026870	0	0	0	0	0	0	0	0	0	0	0	0	0	0	0	0	0	0.351217	0	0	0	0	0	0	0	0	0.347501	0	0	0	0	0	0	0	0	0	0	0	0	0	0	0	0	0	0	0	0	0	0
XLOC_026874	0	0	0	0	0	0	0	0	0	0	0	0	0	0	0	0	0	0.334147	0	0	0	0	0	0	0	0	0	0	0	0	0	0	0	0	0	0	0	0	0	0	0	0	0	0	0	0	0	0	0
XLOC_026879	0	0	0	0	0	0	0	0	0	0	0	0	0	0	0	0	0	0.069682	0	0	0	0	0	0	0	0.633836	0	0	0	0	0	0	0	0	0	0	0	0	0	0	0	0	0	0	0	0	0	0	0
XLOC_026899	0	0	0	0	0	0	0	0	0	0	0	0	0	0	0	0	0	0.218791	0	0	0	0	0	0	0	0	0	0	0	0	13.4807	0	0	0	0	0	0	0	0	0.543705	0	0	0	0	0	0	0	0	0
XLOC_026900	0	0	0.079071	0	16.6428	0	0	0	0	0	0	0	0.543605	0	0	0	0	0.135374	0	0	0	0	0	0	0.036923	0	0	0.037321	0.040396	0.540194	0	0	0	0	0	0	0.086915	0	12.544	0	0	0	0	0	0	1.54069	0	0	0.150816
XLOC_026920	0	0	0	0	0	0	0	0	0	0	0	0	0	0	0	0	0	0	0	0	0	0	0	0	0	0	0	0	0	0	0	0	0	0	0	0	0	0	0	0	0	0	0	0	0	0	0	0	0
XLOC_026969	0	0	0	0	0	0	0	0	0	0	0	0	0	0	0	0	0	0	0	0	0	0	0	0	0	0	0	0	16.4378	0	0	0	0	0	0	0	0	0	0	0	0	0	0	0	0	0	0	0	0
XLOC_026977	0	0	0	0	0	0	0	0	0	0	0	0	0	0	0	0	0	1.19624	0	0	0	0	0	0	0	0	0	0	0	0	0	0	0	0	0	0	0	0	0	0	0	0	0	0	0	0	0	0	0
XLOC_026994	0	0	0	0	0	0	0	0	0	0	0	0	0	0	0	0	0	0	0	0	0	0	0	0	0	0	0	0	0	0	22.3098	0	0	0	0.564616	0	2.49542	0	0	0	0	0	0	0	0	0	0	0	0
XLOC_027021	0	0	16.7863	0	0.362487	0	0	0	0.415736	0	0	0	0.168719	0	0	0	20.7257	0.126048	0	0	3.63182	0	0	0	0	0	0	0	0	0	0	0	0	0	0	0	0.323711	0.300949	0	0	0	0	0	0	0	0	0	0	0
XLOC_027026	0	0	0	0	0	0	0	0	0	0	0	0	0	0	0	0	0	0.553381	0	0	0	0	0	0	0	0	0	0	0	0	0	0	0	0	0	0	0	5.72537	0	0	0	0	0	0	0	0	0	0	0
XLOC_027036	0	0	0	0	0	0	0	0	0	0	0	0	0	0	0	0	0	0	0	0	0	0	0	0	0	0	0	0	0	0	0	0	0	0	0	0	0	0	0	0	0	0	0	0	0	0	0	0	0
XLOC_027038	0	0	0	0	0	0	0	0	0	0	0	0	0	0	0	0	0	0	0	0	0	0	0	0	0	0	0	0	0	0	0	0	0	0	0	0	0	0	0	0	0	0	0	0	0	0	0	0	0
XLOC_027049	0	0	0.638668	0	0	0	0	0	2.70479	1.47578	0	0	0	0	0	0	0	2.73357	8.63703	0	0.302932	0	0	0	0	0	0	0.301442	0	0.58176	0	2.06881	0.622613	0	0	1.43436	0	11.0952	0	1.35861	0	0	0	0.280521	0.583826	0	0	0	0
XLOC_027052	0	0	0	0	0	0	0	0	0	0	0	0	0	0	0	0	0	0	0	0	0	0	0	0	5.31321	0	0	0	0	9.14509	25.6438	0	0	0	0	0	0	0	0	0	0	0	0	0	0	0	0	0	0
XLOC_027076	0	0	0	0	0	0	0	0	0	0	0	0	0	0	0	0	0	0	0	0	0	0	0	0	0	0	0	0	1.26614	3.88797	0	0	0	0	0	0	0	0	0	0	0	0	0	0	0	0	0	0	0
XLOC_027100	0	0	0	0	0	0	0	0	0	0	0	0	0	0	0	0	13.1955	0.304954	0	0	0	0	0	0	0	0	0	0	0	0	0	0	0	0	0	0	0	0	0	0	0	0	0	0	0	0	0	0.159293	0
XLOC_027107	0	0	0	0	0	0	0	0	0	27.4607	0	0	0	0	0	20.073	0	0.046665	0.064106	23.1783	0	0	0	5.69008	0	0.053059	0	0	0	0	0	0	0	0	0	0	0	0	3.56737	0	4.49008	0	7.4365	0	25.365	0	0	0	0
XLOC_027109	0	0	0	0	2.67252	0	0	0	0	0	0	0	0	0	0	0	0	2.65519	0	0	0	0	0	0	0	0	0	0	0	0	0	0	0	0	0	0	0	3.16974	0	0	0	0	0	0	0	0	0	0	0
XLOC_027111	0	0	0	0	0	0	0	0	0	0	0	0	0	0	0	0	0	0	0	0	0	7.13239	0	0	0	0.626144	0	0	0	0	0	0	0	0	0	0	0	0	0	0	0	0	0	0	0	0	0	0	0
XLOC_027116	0	0	0	0	0	0	0	0	0	0	0	0	0	0	0	5.0942	0	0	0	0	0	0	0	0	1.17985	0	4.494	0	0.258163	0	0	0	0	0	0	0	0	2.58202	0	0	0	0	3.5862	0	0.23097	0	0	0	0
XLOC_027120	0	0.27278	0	0	0	0	0	0	0	0	0	0	0.568928	0	0	0	0	0.127512	0	0	0	0	0	0	0	0	0	0.093742	0	0	0	0	0	0	0	9.70167	0	0	0.098462	0	0	0	0.039152	0	0	0	0	0	0.284114
XLOC_027157	6.73833	0	0	0	0	0	0	0	0	0	0	0	0	0	0	0	10.4286	0.173926	0	0	0	0	0	0	0	1.38428	0	0	0	0	0	0	0	0	0	0	0	0	2.82035	0	0	0	0	0	0	0	8.55882	0	0
XLOC_027180	0	0	0	0	0	0	0	0	0	0	0	0	0	0	0	0	0	0	0	0	14.0876	0	0	0	0	0	0	0	0	0	0	0	0	0	0	0	0	0	0	0	0	0	0	0	0	0	0	0	0
XLOC_027190	0	0	0	0	0	0	0	0	0	0	0	0	0	0	0	0	0	0	0	0	0	0	0	0	0	0	0	0	0	0	0	0	0	0	0	0	0	0	0	0	0	0	0	0	0	0	0	0	0
XLOC_027191	0	0	0	0	0	0	0	0	0	0	0	0	0	0	0	0	0	0.291253	0	0	0	0	0	0	0	3.97388	0	0	0	0	0	0	0	0	0	0	0	0	0	0	0	0	0	0	0	0	0	0	0
XLOC_027193	0	0	0	0	0	0	0	0	0	0	0	0	0	0	0	0	0	0	0	0	0	0	0	0	0	0	0	0	19.6867	0	0	0	0	0	0	0	0	0	0	0	0	0	0	0	0	0	0	0	0
XLOC_027199	0	8.30391	0	0	0	0	0	0	0	0	0	0	0	0	0	19.9409	0	0.06994	5.86089	0	0	0	0	8.5281	0	0	0	0	8.68203	0	0	0	0	0	0	0	2.33503	3.33975	4.21252	0	0	0	0	0	0	16.255	0	0	0
XLOC_027214	0	0	0	0	0	0	11.5163	0	0	0	0	0	0	4.99866	0	0	12.2301	0.091597	0	0	13.2974	0	0	0	1.49899	0	6.61585	0	9.29313	0	0	20.7967	0	0	0	0	0	0.43739	26.0993	0	0	0	0	0	0	0	0	0	0
XLOC_027243	0	0	0	0	0	0	0	0	0	0	0	0	0	0	0	0	0	0	0	0	0	0	0	0	0	0	0	0	0	0	0	0	0	0	0	0	0	0	0	0	0	0	0	0	0	0	0	0	0
XLOC_027246	0	0	2.75674	0	0	0	0	0	0	0	0	0	0	0	0	0	0	0.304494	0	0.071746	0	0	0	0.040009	0	0	0	0	0	1.70107	0	0	0	0	0	0	0	0	5.20214	0	0	0	0	0	0	4.46862	0	0	0
XLOC_027275	0	0	0	0	0	0	0	9.34455	0	0	0	0	0	0	0	0	0	11.6641	0	0	0	0	0	0	0	0	0	0	0	0	0	0	0	0.205782	6.77773	0	0	0	0	0	0	0	0	0	0	0	0	0	0
XLOC_027288	0	0	0	0	0	0	0	0	0	0	0	0	0	0	0	0	0	0	0	0	0	0	0	0	0	0	0	0	4.81873	0	0	0	0	0	0	0	0	0	0	0	0	0	0	0	0	0	0	0	0
XLOC_027317	2.15352	0	0	0	1.15893	1.20264	0.791679	0	0	0	0	2.0712	0	2.07475	0.474775	0	1.49466	0	0	4.55784	0	0	0	0	0	0	2.39239	0.888799	0.481017	0.428829	0	0	0	0	1.87336	1.0573	0	0	0.933557	0	0	0	0	0	0	0	0	0	0
XLOC_027387	0	0	0	0	0	0	0	0	0	0	0	0	0	0	0	0	0	0.075153	0	0	0	0	0	0	0	0	0	4.2542	0	0	0	0	0	0	0.524032	0	0	0	1.68292	0	3.28688	0	0	0	0.882798	0	2.29739	0	0
XLOC_027433	0	0	0	0	0	0	0	0	0	0	0	0	0	0	0	0	0	0.11564	0	0	0	0	0	0	8.07447	0	0	0	0	0	0	0	0	0	0	0	0	0	0	0	0	0	0	0	0	0	0	0	0
XLOC_027440	0	0	0	0	0	0	0	0	0	0	0	0	0	0	0	0	0	0.36713	0	6.92035	0	0	0	0	0	0	0	0	0	0	12.8041	0	0	0	0	0	0	0	0	0	0	0	0	0	0	0	0	0	0
XLOC_027452	0	0	0	0	0	0	0	0	0	0	0	0	0	0	0	0	0	0	0	0	0	0	0	0	0	0.818957	0	0	0	0	0	0	0	0	0	0	0	0	0	0	0	0	0	0	0	0	0	0	0
XLOC_027479	0	0	0	0	0	0	0	0	0	0	0	0	0	0	2.65119	0	0	0.100016	0	0	0	0	0	0	0	0	0	0	0	0	0	0	0	0	0	0	0	0	0	0	0	3.69144	0.046065	0	0.053403	0	0	0	0
XLOC_027504	0	0	0	0	0	0	4.26114	0	0	0	0	0	0	0	0.511087	1.61331	9.65387	1.73527	21.4544	0	0	0	0	0	0	0	11.5891	0	0	0	0	0	0	0	0	29.5922	0	0	0	0	0	0	0	0	0	0.519714	0	1.35962	0
XLOC_027530	0	0	0	0	0	0	0	0	0	0	0	0	0	0	0	0	0	0	0	0	0	0	0	0	0	0	0	0	14.7284	0	0	0	0	0	0	0	0	0	0	0	0	0	0	0	0	0	0	0	0
XLOC_027531	18.4214	0	0	0	0	0	0	0	0	0	0	0	0	0	0	0	0	0.126505	0	0	0	0	0	0	0	0	0	0	0	0.067307	0	0	0	0	0	0	0	0	0	0	1.47541	0	0	0	0	0	0.212224	0	0
XLOC_027535	0	0	0.211868	0	0	0	0	0	0	0	0	0	0	0	0	0	0	0.362728	0	0	0	0	0	0	0	0.103106	0	0	0	0	0	0	0	0	0	0	0	13.4236	0	0	0	0	0	0	0	12.276	0	0	0
XLOC_027536	0	0	0	0	0	0	0	0	0	0	0	0	0	0	0	0	0	0.065707	4.42297	0	0	0	0	0	0	0	0	0	0.941139	0.069919	0	0	0	0	0	0	0	0	0	0	0	0.866124	0	0	0	0	0	0	0
XLOC_027565	0	0	0	0	0	0	0	0	0	0	0.242402	0	0	0	0	0	0	0	0	0	0	0	0	0	0	0	0	0	3.48204	0	0	0	0	0	0	0	0	2.4715	0.653993	5.14479	0	0	0	0	0	0	0	7.66825	0
XLOC_027570	0	0	0	0	0	0	0	0	0	0	0	0	0	0	0	0	0	0.182973	0	0	0	0	0	0	1.19774	0	0	0	0	0	0	0	0	0	0	0	0	0	0	10.0033	0	0	0	0	0	0	9.82256	0.191151	0
XLOC_027576	0	0	0	0	0	0	0	0.809418	0	0	0	0	0	0	0	0	0	0.342211	0	0	0	0	0	0	0	0	0	0	0	0	0	0	0	0	0	0	0	0	0	0	0	0	0	0	0	0	7.27186	0	0
XLOC_027584	0	0	0	0	0	0	0	0	0	0	0	0	0	0	0	0	0	0.538922	0	0	0	0	0	0	0	0	0	0	0	0	0	0	0	0	0	0	0	0	0	0	0	12.787	0	0	0	0	0	0	0
XLOC_027585	0	0	0	0	0	0	0	0	0	0	0	0	0	0	0	0	0	0	0	0	0	0	0	0	0	2.32216	0	0	0	0	0	0	0	0	0	3.16627	0	0	0	0	0	0	0	0	0	0	0	0	0
XLOC_027599	0	0	0	0	0	0	4.27564	0	0	0	0	0.105528	0	0	0	0	0	0.205327	0.056413	0	0	0.044322	15.9362	0	0	0	0.040631	0	1.76457	0	0	0.103597	0	0	0	0	0	0	0	0.102049	0	0	0	0.042142	0	0	2.48009	0	0
XLOC_027622	0	0	0	0	0	0	0	0	3.27956	0	0	0	0	7.02057	0	0	0	0.035512	0	0	0	0	0	0	0	0	0	0	0	0	0	0	1.61768	0	0	0	0.273601	0	0	0	0	0	0	0	0	0	0	0	0
XLOC_027626	0	0	0	0	0	0	0	0	0	0	0	0	0	0	0	0	0	0	0	0	0	0	0	0	0	0	0	0	0	0	0	0	0	0	0	0	0	0	0	0	0	0	0	0	0	0	0	0	0
XLOC_027640	0	0	0	0	0	0	0	0	0	0	0	0	0	0	0	0	0	0	0	0	0	0	0	0	0	0	0	0	0	0	21.0824	0	0	0	0	0	0	0	0	0	0	0	0	0	0	0	0	0	0
XLOC_027649	0	0	0	0	0	0	0	4.77522	0	0	0	0	0	0	0	0	0	0.096138	0	0	0.745777	14.838	0	0	0.104887	9.07272	0	0.212031	0	0	0	0	0	13.0396	0	0	0	0	0	0.238908	0	0	0	0	0	0	0	0	0
XLOC_027720	0	0	0	0	0	0	0	0	0	0	0	0	0.379617	0	0	0	0	0.283608	0	0	0	0	0	0	0	0	0	0	0	0	1.31882	0	0	0	16.4797	0	0	0	0	0	0	0	0	0	0	0	0	0	0
XLOC_027783	0	0	0.214007	0	0	0	0	0	0	0	0	0	0	0	0	0	0	0	0	0	0	0	0	0	0	0	0	0	0	0	0	0	0	0	0	0	0	0	0	0	0	5.55404	0	0	0	0	0	0	0
XLOC_027785	0	0	0	0	0	0	0	0	0	0	0	0	0	0	0	0	0	0.122907	0	0	0	0	0	0	0	0	0	0	0	0	0	0	0	0	0	0	0	0	0	0	0	0	0	0	0	3.46021	0	0	0
XLOC_027791	0	0	0	0	0	0	0	0	0	0	0	14.4676	0	0	0	0	0	0	0	0	0	0	0	0	0	0	0	0	0	0	0	0	0	0	0	0	0	0	0	0	0	0	0	0	0	0	0	0	0
XLOC_027848	0	0	0	0	0	0	0	0	0	0	0	0	0	0	0	0	0	0.127393	0	0	0	0	0	0	0	0	0	0	12.7728	0	0	0	0	0	0	0	0	0	0	0	0	0	0	0	0	0	0	0	0
XLOC_027852	0	0	0	0	0	0	0	0	0	0	0	0	0	0	0	0	0.078112	0.063182	0	0	0	0	0	0	0	0	0	0	0	0	0	0	0	0	0	0	0	0	0	0	5.71086	0	0	0	0	0	0	0	0
XLOC_027856	0	0	0	0	0	0	0	0	0	0	4.98096	0	0	0	0	0	0	0	0	0	0	0	0	0	0	0	0	0	0	0	0	0	0	0	0	0	0	0	0	0	0	0	0	0	0	0	0	0	0
XLOC_027881	0	0	0	0	0	0	0	0	0	0	0	0	0	0	0	0	0	0	1.18361	0	0	0	0	0	0	0	0	0	0	0	0	0	0	0	0	0	16.2265	0	0	26.4069	0	0	1.05821	0	0	0	0	0	0
XLOC_027902	0	0	0	0	0	0.279326	0	0	0	0	0	0	0	0	0.110272	0	0	0.0936	0	0	0	0	0	0	0	0	0	0	1.00549	0	0	0	0	0	0	0	0	0	0	0	0	0	0	0	8.89588	0	0	0	0
XLOC_027944	0	0	0	0	0.140046	0	0	0	0	0	0	0	0	0	0	0	0	0.097397	0	0	0	0.05256	0	0	13.1763	0	0	0	0	0.932764	0	0	0.110918	0	0	0	0	0	0	0.121018	0	0	0	0	0	0	0	0	0
XLOC_027994	0	0	0	0	0	0	0	0.091718	0	0	0	0	0	0	0	0	0	0.155109	0	0	0	0	0	0	0	0	0	0	0	0	0	0	0	0	0	0	0	0	0	0	0	0	0	0	0	0.139366	0	0	0
XLOC_027998	0	0.226314	0.164779	0.143669	6.28747	0	0.13855	0	0	0	0	0	0.094403	0.363097	0	0.174855	0.087193	0.141054	0.096887	0	0.078158	0.15224	0.325827	0	0	0	0.069781	0.077773	0.168363	0.150097	0.163982	0	0.160637	0	0	0	0	0	0	0.350527	0.205638	0	0	0.217127	0.15063	0.168984	0.078878	0.147359	0
XLOC_028004	0	0	0	0	0	0	0	0	0	0	0	15.0987	0	0	0	0	0	0.225982	0	0	0	0	0	0	0	0	0	0	0	0	0	0	0	0	0	0	0	0	0	0	0	0	0	0	0	0	0	0	0.25176
XLOC_028044	0	0	0	0	0	0	0	0	0	0	0	0	0	0	0	0	0	0	0	0	0	0	0	0	0	0	0	0	0	0	0	0	0	0	0	0	0	0	0	0	0	0	0	0	0	0	0	0	0
XLOC_028051	0	0	0	0	0	0	5.1497	0	3.57765	0	0	1.16144	0.483974	0	5.96363	0	0	0.451964	16.8881	0	0	2.92684	0	0	0	0	0	5.78144	8.1999	0	0	0	0	0	0	0	0	0	1.047	0	0	0	6.49469	0	0	0	11.2216	7.27137	3.92745
XLOC_028058	0	0	0	0	0	0	0	0	0	0	0	0	0	0	0.055803	0	0	0.1421	0	0	0	0	0	0	0	0	0	0	0	0	0	0	0	0	0	0	0.121645	1.3571	0.987544	0	0	0	0	0	0	0	0	0	0
XLOC_028063	0	0	0	0	0	0	0	0	0	0	0	0.209013	0	0	0	0.151239	0	0.122004	0	0	0	0	0	0	0	8.60059	0	0.044846	0	0.043275	0	0	0	0	0.094524	0	0	0.097098	0	0	0	0	0	0.041734	0	0	0	0	0
XLOC_028069	0	0	0	0	0	0	0	0	0	0	0	0	0	0	0	0	0	0.127214	0	0	0	0	0	0	0	0	0.125868	0	0	5.07634	0	0	0	0	0	0	0	0	0	0	0	0	0	0	0	0	0	0	0
XLOC_028078	0	0	0	0	0	0	0	0	0	0	0	0	0	0	0.132239	5.84399	0	0.074831	0	0	0	0	0	0	0	0	0.037019	0	0.178636	0	0	0	0	0	0	0	0	4.37726	1.30011	0	0	0	0	0	0	0.179295	0	0.039088	0
XLOC_028085	0	0	0	0	0	0	0	0	0	0	0	0	0	0	0	0	0	0.439702	0	0	0	0	0	0	0	0	0	0	0	0	0	0	0	0	0	0	0	0	0	0	0	0	0	0	0	0	0	0	0
XLOC_028089	0	0	0	0	2.19756	0	0	0	0.916503	0	0	0	0	1.14448	0	0	0	12.1571	0	0	0	0	0.855836	0	0	0	0	0	0	0	0	0	0	1.97565	0	0	0	0.829314	0	1.0358	0	0	0	1.35451	0	0	0	0	0
XLOC_028093	0	0	1.33693	0	0	0	0	0	0	0	0	0	0	0	0	0	0	6.50903	0	0	0	0	0	0	0	0	0	0	0	0	0	0	0	0	0	0	0	0	0	0	0	0	0	0	0	0	0	0	0
XLOC_028112	0	0	2.62099	0	0	0.209236	0	0.165836	0	0	0	0	0	0	0	2.52051	0	1.0517	6.5496	0	3.10795	0	7.01813	1.474	0	0	13.8049	0	0	0	0	0	0	1.99397	7.82227	0	5.40185	0	0	0	0	0	0	0	0	1.76391	0	0	0
XLOC_028132	0	0	0	0	0	0	0	0	0	0	0	0	0	0	0	0	0	0	0	0	0	0	0	0	0	0	0	0	0	0	0	0	0	0	0	0	0	0	0	0	0	0	0	0	0	0	0	0	0
XLOC_028139	0	0	0	2.36571	0	0	0.060037	0	0	0	0	0	2.00445	6.48236	0	0	0	0.061122	0	1.29617	0	0	0	0	3.60096	0	0	0	6.639	0	0.071057	0	0	0	11.5074	0	0	0	0	0	0	0	0.309665	0	0	0	0	0	0
XLOC_028143	0	0	0	0	0	0	0	0	0	0	0	0	0	0	0	0	0	0.196099	0	0	0	0	0	0	0	0	19.7905	0	0	0	0	0	0	0	0	0	0	0	0	0	0	0	0	0	0	0	0	0	0
XLOC_028146	0	0	0	0	0	0	0	0	0	0	0	0	0	0	0	0	0	17.8932	0	0	0	0	0	0	0	0	0	0	0	0	0	0	0	0	0	0	0	0	0	0	0	0	0	0	0	0	0	0	0
XLOC_028157	0	0	0	0	0	0	0	0	0	0	0	0	0	0	0	0	0	0.405154	0	0	0	0	0	0	1.76809	0	0	0	0	5.17351	0	0	0	0	0	0	0	0	0	0	0	0	0	0	0	0	0	0	0
XLOC_028167	0	0	0	0	0	0	0	0	0	0	0	0	0	0	0	0	0	0.245282	0.336956	0	0	0	0	0	0	0	0	0	0	0	0	0	0	0	0	0	0	0	0	0	0	0	0	0	0	0	0	0	0
XLOC_028180	0	0	0	0	0	0	0	0	0	0	0	0	0	0	0	0	0	0	0	0	0	0	0	0	0	0	0	0	0	0	0	0	0	0	0	0	0	0	0	4.91884	0	0	0	0	0	0	0	0	0
XLOC_028186	0	0	0.739229	0	0.082718	0	0	0.340165	0	0	0.666822	0.036958	0.154003	7.03397	0.474414	0	0	0.618414	7.19149	0	0	0.093133	1.19595	0.287231	0	0.376099	0.113837	0	0.102997	0	0	0	0.262053	0.094386	0.300847	0	0.443215	0	0.266528	0	0	0.530809	2.54356	0	0	0.947615	0.144761	0.420688	5.3995
XLOC_028238	0	0	0	0	0	0	0	0	0	0	0	0.186873	0	0	0	0	0	0.21816	0	0	0	0	0.111986	0	0	0	0	0	0	0	0	0	0	0	0	0	0	0	0	0	0	0	0	0	0	0	0	0	0
XLOC_028239	0	0	0	0	0	0	0.168736	0.101579	0	14.3751	0	0	0	0.04422	0	0	0	0.042946	0	0	0	0	0	0	0	0.195322	0	0	0	0	0	0	0.097817	0	0	0	0.110293	0	0	0	0	0.113221	0	0	0	0	0	0	0
XLOC_028319	0	0	4.35694	0	0	0	0	0	0	0	0	0	0	0	0	0	0	0.621606	0	0	0	0	0	0	0	0	0	0	0	0	0	0	0	0	0	0	0	0	0	0	0	1.63875	0	0	0	0	0	0	0
XLOC_028323	0	0	0	0	0	0	0	0	0	0	0	0	0	0	0	0	0	0	0	0	0	0	0	0	0	0	0	0	0	0	0	0	0	0	0	0	0	0	0	0	0	0	0	0	0	0	0	0	0
XLOC_028330	0	0.46971	0.341996	0	0.420953	0	0	16.9649	0	0	0	0.752313	0	0.452162	0.172451	0.181454	0.361934	0.731891	0.402173	0.275921	0	0.315973	0.225416	0.153866	0.798493	0.166433	8.25529	0	0.524153	0.155762	0.510512	0	0.333399	0.640445	3.40227	0.384038	1.12777	0	0	0	0	0.3859	1.8877	0.150215	0.625259	0.350723	0.163709	0	0.326151
XLOC_028359	0	0	0	0	1.4557	0	0	0	0	0	0.507068	0	0.225851	0	0	0	0	0.928017	3.63142	0.026505	0.124657	0.091056	0	0	0	0.159873	1.14079	0	0.100699	0	0	0	0	0	0	0	0	0	0.065145	0	0	0.444828	0	0	0	0.437969	0.188708	1.02826	0.03133
XLOC_028368	0	0	0	0	0	0	0	0	0	0	0	0	0	0	0	0	0	0.264436	0	0	0	0	0	0	0	0	0	0	0	0	0	0	0	0	0	0	0	0	0	0.657136	0	0	0	0	0	0	0	0	0
XLOC_028387	0	0	0	0	0	0	0	0	0	0	0	0	0	0	0	0	0	0.268187	0	0	0	0	0	0	0	0	0	0	0	0	14.6536	0	0	0	0	0	0	0	0	0	0	0	0	0	0	0	0	0	0
XLOC_028409	0	0	17.8633	0	0	0	1.50199	0	0	0	0	0	0	0	0	0	0	0.191142	0	0	0	0	0	0	0	0	0	0	0	0	0	0	0	0	0	0	0	0	0	0	0	0	0	0	0	0	0	0	0
XLOC_028416	0	0	0	0	0	0	0	0	0	0	0	0	0	0	0	0	0	0.166583	0	0	0	0	0	0	0	0	0	0	0.198835	7.26773	0	0	0	0	0	0	0	0	0	0	0	0	0	0	0	0	0	0.174029	0
XLOC_028421	0	0	0	0	0	0	0	0	0	0	0.439753	0	0	0	0	0	0	0.341439	0	0	0	0	0	0	0	0	0	0	0	0	0	0	0	0	0	0	0	0	0	0	0	0	0	0	0	0	0	0	0
XLOC_028422	0	0	0	0	0	0	0	0	7.44474	0	0	0	0	0	0	0	0	0.077834	0	0	0	0	0	0	0	0	0	0	8.54709	0	0	0	4.60926	0	0	0	0	0	0	0	0	0	10.0375	0	0	0	0	0	0
XLOC_028479	0	0	0	0	0	0	0	0	0	0	0	0	0	3.2223	0	0	0.138177	7.60013	0	0	0	0	0	0	0	0	0.663505	0	0	0	0	0	0	0	2.85757	0	0	0	0	0	0	0	0	0	0	0	0	0	0
XLOC_028536	0	0	0	0	0	0	0	0	0	0	0	0	0	0	0	0	0	3.30417	0	0	0	0	0	0	0	0	0	0	0	0	0	0	0	0	0	0	0	0	0	0	0	0	0	0	0	0	0	0	0
XLOC_028570	0	0	0	0	0	0	0	0	0	0	0	0	0	0	0	0	0	0.220921	0	0	0	0	0	0	0	0	0	0	0	0	0	0	0	0	0	0	0	0	0	0	0	0	0	0	0	0	0	0	0
XLOC_028571	0	0	0	0	0	0	0	0	0	0	0	0	0	0	0	0	0	0.238702	0	0	0	0	0	0	0	0	0	0	0	0	0	0	0	0	0	0	0	0	0	0	0	0	0	0	0	4.57545	0	0	0
XLOC_028580	0	0	0	0	0	0	0	0	0	0	0	0	0	0	0	0	0	0.595502	0	0	0	0	0	0	6.49693	0	5.30282	1.97005	0	0	0	0	0	0	0	0	0	0	0	0	0	0	0	0	0	0	0	0	0
XLOC_028621	0	0	0	0	0	0	0	0	0	0	0	0	0	0	0	0	0	0.250842	0	0	0	0	0	0	0	0	0	0	0	0	0	0	0	0	0	0	0	0	0	0	0	0	0	0	0	0	0	0	0
XLOC_028673	0	0	0	0	0	0	0	0	0	0	0	0	0	0	0	0	0	0	0.900821	0	0	0	7.06868	0	0	0	0	0	0	0	0	0	0	0	0	0	0	0	0	0	0	0	0	0	0	0	0	0	0
XLOC_028709	0	0	0	0	0	0	0	0	0	0	0	0	0	0	0	0	0	0	0	0	0	0	0	0	0	7.425	0	0	4.39696	0	0	0	0	0	0	0	0	0	0	0	0	0	0	0	0	0	0	0	0
XLOC_028736	0	0	0	0	0	0	0	0	0	0	0	7.18117	0	0	0	0	0	0.133071	0	0	0	0	0	0	0	0	0	0	0	0	0	0	0	0.145556	0	0	0	0	0	0	0.194	0	0	0	0	0	0	0	0
XLOC_028760	0	0	0	0	0	0	0	0	0	0	0	0	0	0	0	0	0	0	0	0	0	0	0	0	0	0	0	0	0	0	0	0	0	0	0	0	0	0	0	0	0	0	0	0	0	0	0	14.252	0
XLOC_028773	0	0	0	0	0	0	0	0	0	0	0	0	0	0	0	29.7646	0	0.347985	0	0	0	0	0	0	0	0	0	0	0	0	0	0	0	0	0	0	0	0	0	0	0	0	0	0	0	0	0	0	0
XLOC_028798	0	0	0	0	0	0	0	0	0	0	0	0	0	0	0	0.066569	0	0.214803	0	0	0	0	0	0	0	0	0	0	0	0	0.062429	0	0	0	0	0	0	0	0	0	0	0	0	0	0	0	0	0	0
XLOC_028817	0	1.10646	0	0	10.9077	2.57252	0	2.85449	0	0	0	0.886083	5.30772	0	0	0.854875	0	7.24105	0.236842	1.13744	0.573177	0	0	0	9.78094	0.980134	0.341164	0	0.205785	0	0	0	0	0.754324	0	0	0	7.40938	0	0	0	0	0	0	0.552328	0	0	0	21.8962
XLOC_028819	0	0	0	0	0	0	0	0	0	0	0	0	2.85247	0	0	0	0	0.063804	0	0	0	0	0	0	0.13922	0.014509	0	0	8.94078	0.122209	0	0	0	0.027916	0	0	0	0	0	0	0.818551	0	0.011755	0	0	0	0	0	0
XLOC_028900	0	0	0	0.12842	0	0	0	0	0	0	0	0	0	0	0	0	0	0.063041	0	0	0	0	0	0	3.71403	0	0	0	0	0	0	0	0	0	0	0	0	0	0	0	0	0	0	0	0	0	0	0	0
XLOC_028909	0	0	0	0	0	0	0	0	0	0	0	0	0	0	0	0	0	0	0	0	0	0	0	0	0	0	0	0	0	0	0	0	0	0	0	0	0	0	0	0	0	0	0	0	0	0	0	0	0
XLOC_028913	0	0	0	0	0	0	0	0	0	0	0	0	0	0	0	0	0	0.147568	0	0	0	0	0	0	0	0	0	12.1234	0	0	0	0	0	0	0	0	0	0	0	0	0	0	0	0	0	0	0	0	0
XLOC_028926	0	0	0	0	0	0	0	0	0	0	0	0	0	0	0	0	0	0	0	0	0	0	0	0	0	24.3005	0	0	0	0	0	0	0	0	13.1591	0	0	11.8277	0	0	0	0	0	0	0	0	0	11.5335	0
XLOC_028934	0	0	0	0	0	0	0	0	0	0	0	0	6.8021	0	0	0	0	0.199285	0	0	0	0	0	0	0	0	0	0	0	0	0	0	0	0	0	0	0	0	0	0	0	0	0	0	0	0	0	0	0
XLOC_028938	0	0	0	0	11.9605	0	0	0	0	0	0	0	0	0	0	0	0	0	0	0	0	0	0	0.115047	0	0	0	0	0	0	0	0	0	0	0	0	0	0	0	0	0	0	0	0.112317	0	0	0	0.11434	0
XLOC_028950	0	0	0	0	0	0	0	0	0	0	0	0	0	0	0	0	0	0	0	0	0	0	0	0	0	0	0	0	0	0	4.93941	0	0	0	0	0	0	0	0	0	0	0	0	0	0	0	0	0	0
XLOC_028970	0	0	0	0	0	0	0	0	0	0	0	0	0	0	0	0	0	0.159256	0	0	0	0	0	0	0	13.5203	0	0	0	0	0	0	0	0.116131	0	0	0	0	0	0	0	0	0	0	0	0	0	0	0.059141
XLOC_028975	0	0	0	0	0	0	0	0	0	0	0	0	0	0	0	0	29.0283	0.263821	0	0	0	0	0	0	0	0	0	0	0	0	0	0	0	0	0	0	0	0	0	0	0	0	0	0	0	0	0	0	0
XLOC_029013	0	0	0	0	0	0.560656	0	0	0	0	0	0	0	0	0	0	0	0.125248	0	0	0	0	0	0	4.64594	0	1.67296	4.76499	0	2.06579	6.18823	0	0	10.2749	0	0	0	0	0	0	0	0	0	0	0	0	0	0	0
XLOC_029036	0.13268	0	0	0	0	6.22403	0	0	0	0	0	0	0	0	0.117005	0	0	0.248289	0	0	0	0	0	0	0	0	7.36986	6.02356	0	0.052841	0	0	0	0	0	0	2.80564	0	0	0	0	1.17823	0.960584	0	0.053029	0	0	0	0.276611
XLOC_029039	0	0	0	0	0	0	0	0	0	0	0	0	0	0	0	0	0	0	0	0	0	0	0	0	0	0	0	0	0	0	0	0	0	0	0	8.91403	0	0	0	0	0	0	0	0	0	0	0	0	0
XLOC_029040	0	0	0	0	0	0	0	0	0	0	0	0	0	0	0	0	0	0	0	9.88549	0	0	0	0	0	0	0	0	0	0	0	0	0	0	0	0	0	0	0	0	0	0	7.11907	0	0	0	0	0	0
XLOC_029042	0	0	0	0	0	0	0	0	0	0	0	0	0	0	0	0.355567	0	0	0	15.95	0	0	0	0	0	0	0	0	0	0	0	0	0	0	0	0	0	0.684839	0	0	0	0	15.0604	0	0	0	0	0	0
XLOC_029059	0	0	0	0	0	0	0	0	0	0	0	0	0	0	0	0.062046	0	0.100104	0	0.330217	0	0	0	0	0	0	0	0.220778	0.71691	0	0	0	0.114001	0	0.116336	0	0	0	0	0	0	0	0	0.051364	0	0	0	0.052289	3.73602
XLOC_029108	0	0	0	0	0	0	0	0	0	0	0	0	0	13.4456	0	0	0	0.251119	0	0	0	0	0	0	0	0	0	0	0	0	0	0	0	0	0	0	0	0.149892	0	0	0	0	0	0	0	0	0	0	0
XLOC_029121	0	0	0	0	0	0	0	0	0	0	0	0	0	0	0	0	0	0	0	0	0	0	0	0	0	0	0.870944	0	0	0	0	0	0	0	0	0	0	0	0	0	0	0	0	0	0	0	0	0	0
XLOC_029164	0	0	0	0	0	0	0	0	0	0	0	0	0	0	0	0	0	0.320159	0	0	0	0	0	0	0	0	0	0	0	0	0	0	0	0.466929	0	0	0	0	0	0	0	0	0	0	0	0	0	0	0.118893
XLOC_029207	0	0	0	0	0	0	0	0	0	0	0	0	0	0	0	0	0	0	0	0	0	0	0	0	0	0	0	0	0	4.96515	0	0	0	0	0	0	0	0	0	0	0	0	0	0	0	0	0	0	0
XLOC_029230	0	0	0	0	0	3.54124	0	0	0	0	0	0	0	0	0	0	0	0	0	0	0	0	0	0	0	0	0	0	0	0.505085	0	0	0	0	0	0	0	0	0	0	0	0	0	0	0	0	0	0	0
XLOC_029233	0	0	0	0	0	0	0	0	0	0	0	0	0	0	0	0	0	0	0	0	0	0	0	0	0	0	0	0	6.26486	0.25387	0.554709	0	0	0	0	0	0	0	0	0	0	0	0	0	0	0	0	0	0
XLOC_029287	0	0	0	0	0	0	0	0	0	0	0	0	0	0	0	0	0	0	0	0	0	0	0	0	0	0	0	0	0	0	0	0	0	0	29.5022	0	0	0	0	0	0.925229	0	0	0	0	0	0	0	0
XLOC_029304	0	0	0	0	0	0	0	0	0	0	0	0	0	0	0	0	0	0	0	0	0	0	0	0	0	0	0	0	0	0	0	0	0	0	0	0	0	0	0	0	0	0	0	0	5.85902	0	0	0	0
XLOC_029433	0	0	0	0	0	0	0	0	0	0	0	0	0	0	0	0	0	0.262448	0	0	0	0	0	0	13.4575	0	0	0	0	13.9636	0	0	0	0	0	0	0	0	0	0	0	0	0	0	0	0	0	0	0
XLOC_029449	0	0	0	0	0	0	0	0	0	0	0	0	0	0	0	0	0	0.640921	0	0	0	0	0	0	0	0	0	0	0	0	0	0	0	0	0	0	0	0	0	0	0	0	0	0	0	0	0	0	0
XLOC_029566	0	0	0	0	0	0	0	0	0	0	0	0	0	0	0	0	0	0	0	0	0	0	0	0	0	0	0	0	0	0	0	0	0	0	0	0	0	1.35089	0	0	0	0	0	0	0	0	0	0	0
XLOC_029590	0	0	0	0	0	0	0	0	0	0	0	0	0	0	0	0	0	0	0	0	0	0	0	0	0	0	0	0	0	0	0	0	0	0	0	0	0	0	0	14.4331	0	0	0	0	0	0	0	0	0
XLOC_029591	0	0	0	0	0	0	0	0	0	0	0	0	0	0	0	0	0	0	0	0	0	0	0	0	0	0	0	0	0	0	0	0	0	0	0	0	0	0	0	0	0	0	0	0	0	0	0	0	0
XLOC_029597	0	0	0	0	0	0	0	0	0	0	15.4306	18.6009	0	0	0	0	0	0	0	0	0	28.0169	0	0	0	0	0	11.0098	0	0	0	0	0	0	0	0	0	0	0	0	0	0	0	0	0	0	0	0	0
XLOC_029604	0	0	0	0	0	0	0	0	0	0	0	0	0	0	0	0	0	0.347452	4.89244	0	0	0	0	0	0	0	0	0	0	0	11.007	0	0	0	0	0	0	0	0	0	0	0	0	0	0	0	0	0	0
XLOC_029656	0	0	0	0	0	0	0	0	0	0	0	0	0	0	0	0	0	0.347985	0	0	0	0	0	0	0	0	0	0	14.1221	0	0	0	0	0	0	0	0	0	0	0	0	0	0	0	0	0	0	0	0
XLOC_029667	0	0	0	0	0	0	0	0	0	0	0	0	0	0	0	0	0	0	0	0	0	0	0	0	0	0	0	0	0	0	3.29705	0	0	0	0	0	0	0	0	0	0	0	0	0	0	0	0	0	0
XLOC_029692	0	19.647	0	0	0	0	0	0	0	0	0	7.42162	0	0	0	0	0	0.346567	0	0	0	0	0	0	1.63846	0	0	7.13392	0	0	4.70048	0	0	0	0	0	0	0	2.40852	19.5214	0	0	0	0	0	0	0	0	0
XLOC_029753	0	0	0	0	0	0	0	0	0	0	0	0	0	0	0	0	0	0	0	0	0	0	0	0	0	0	0	0	0	0	0	0	0	0	0	0	0	0	0	0	0	0	0	14.1336	0	0	0	0	0
XLOC_029754	0	0	0	0	0	0	0	0	0	0	0	12.1636	0	0.16246	0	0	0	0.157779	0	0	0	0	0	0	0	0	0	1.56591	0.188326	0	0	0	0	0	0	0	0	0	0	0	0	0	0	0	0	0	0	0	0
XLOC_029812	0	0	0	8.12176	0	0	0	0	0	0	0	0	0	0	11.4697	0	0	0	0	0	0	0	0	0	5.15904	0	0	0	0	0	0	0.233908	0	13.5902	0	11.6765	0	0	0	0	0	0	0	0	0	1.33295	0	0	0
XLOC_029824	0	0	0.453072	0	0	0	0	0	0.319797	0.26173	0	0.249164	0	0.099836	0.11423	0	0	0.19392	0.133198	0.091384	0.10745	0	0	0.10192	0	0	0	0	0.231464	0.103175	0	0.244603	0	0	0	0	0	0	0	0.24095	0	0	0.089314	0	0.103542	0.116158	0.10844	0	0.21604
XLOC_029826	0	0	0	0	0	0	0	0	0	0	0	0	0	0	0	0	0	0.278388	0	0	0	0	0	0	0	0	0	0	0	0	0	0	0	0	0	0	0	0	0	0	0	0	0	0	0	0	0	0	0
XLOC_029862	0	0	0	0	0	0	0	0	0	0	0	0	0	0	0	0	0	0.054606	0	0	0	0	0	0	0	0	0	0	0.065178	15.5143	0	0	0	0	0	0	0	0	0	0	0	0	0	0	0	0	0.122142	0	0
XLOC_029899	0	0	0	0	0	0	0	0	0	0	0	0	0	0	0	0	0	0	0	0	0	0	0	0	0	0	0	0	8.77633	0	0	0	0	0	0	0	0	0	0	0	0	0	0	0	0	0	0	0	0
XLOC_029906	0	0	0	0	0	0	0	0	0	0	0	0	0	0	0	0	0	0	0	0	0	0	0	0	0	0	0	0	18.9068	0	0	0	0	0	0	0	0	0	0	0	0	0	0	0	0	0	0	0	0
XLOC_029914	0	0	0	0	0	0	0	0	0	0	0	0	0	0	0	0	0	0	0	0	0	0	0	0	0	0	0	0	0	0	0	0	0	0	0	0	0	0	0	0	0	0	0	0	0	0	0	0	0
XLOC_029918	0	0	0	0	0	0	0	0	0	0	0	0	0	0	0	0	3.30777	0	0	0	0	0	0	0	0	0	0	0	0	0	0	26.9987	0	0	0	0	0	0	0	0	0	0	0.492914	0	0	0	0	0	0
XLOC_029927	0	0	0	0	0	0	0	0	0	0	0	0	0	0	0	0	0	1.17863	0	0	0	0	0	0	0	0	0	0	0	0	0	0	0	0	0	0	0	0	0	0	0	0	0	0	0	0	0	0	0
XLOC_029990	0	0	0	0	0	0	0	0	0	0	1.19761	0	0	0	0	28.2406	0	0	0	0	0	0	0	0	0	0	0	0	0	0	0	0	0	0	0	0	0	0	0	0	0	0	0	0	0	0	0	0	0
XLOC_030007	0	0	0	0	0	0	0	0	0	0	0	0	0	0	0	0	0	0	0	0	0	0	0	0	0	0	0	0	0	0	0	0	0	0	0	0	0	0	0	0	0	0	0	0	0	0	0	0	7.02537
XLOC_030028	0	0	0	0	0	0	0	0	0	0	0	0	0	0	0	0	0	0.149562	0	0	0	0	0	0	0	23.4674	0	0	0	0	4.86842	0	0	0	0	0	0	0	0	0	0	0	0	0	0	0	0	0	0
XLOC_030034	0	0	0	0	0	0	0	0	0	0	0	0	0	0	0	0	0	0.267976	0	0	0.197979	0	0	0	0	0	0	0	0	0	0	0	0	0	4.77523	0	0	0	0	0	0	0	0	0	0	0	0.69931	0	0.099515
XLOC_030041	0	0	0	0	0.608275	0	0	0	0	0	0	0	4.29399	0	0.083064	0	0	0.070505	0.048428	0	0	0	0	0	0.269225	0.040083	1.63935	0	0.168311	0	0	0	0	0	0	0	0	0	0	0	0	0	0.032473	0	0	0	0	0	0
XLOC_030048	0	0	0	0	0	0	0	0	0	0	0	0	0	0	0	0	0	0.044689	0	0	0.841908	0	0	0	0	0	0.044216	7.73703	0	0	0	0.112738	0	0	0	0	0	0	0.103524	0	16.2876	0	0	0	0	0	0	0	0
XLOC_030061	0	0	0	0	0	0	0	0	0	0	0	0	0	0	0	0	0	0	0	0	0	0	0	0	0	0	0	0	0	0	0	0	0	0	0	0	0	0	0	0	0	0	0	0	0	0	0	0	0
XLOC_030080	0	0	0	0	0	0	0	0	0	0	0	0	0	0	0	0	0	0	0	0	0	0	0	0	0	0	0	0	0	0	0	0	0	0	0	0	0	0	0	0	0	0	0	0	0	0	0	0	0
XLOC_030083	0	0	0	0	0	0	0	0	0	0	0	0	0	0	0	0	0	0	0	0	0	0	0	0	0	0	0	0	0	0	28.9362	0	0	0	0	0	0	0	0	0	0	0	0	0	0	0	0	0	0
XLOC_030088	0	0	0	0	0	0	0	0	0	0	0	0	0	0	0	0	0	0.606647	0	0	0	0	0	0.637681	0	0	5.70218	0	0	0	0	0	0	0	0	0	0	0	0	0	0	0	0	0	0	0	0	0	0
XLOC_030101	0	0	0	0	0	0	0	0	0	0	0	0	0	0	0	0	0	0.149958	0	0	0	0	0	0	0	0	0	0	0	0	0	14.1863	0	0	0	0	0	0	0	0	0	0	0	0	0	0	0	0	0
XLOC_030113	0	0	17.1459	0	0	0	0	0	0	0	0	0	0	0	0	0	0	0.305776	0	0	0	0	0	0	0	0	0	0	0	0	0	0	0	0	0	0	0	0	0	0	0	0	0	0	0	0	0	0	0
XLOC_030168	14.2323	0	0	0	0	3.86661	0	0	0	0	15.575	0	0	0	0	0	0	17.8514	1.18661	0.814107	0.159539	0	14.4103	0	0	0.491062	0	0	0	0	0	0	0	3.46434	8.69996	27.5723	0	13.7489	0.333498	0	0	2.65674	0	0	0	0	0	0.300797	0
XLOC_030173	0	0	0	0	0	0	0	0	0	0	0	0	0	0	0	0	0	0	0	0	0	0	0	0	11.6144	0	0	0	0	0	0	0	0	0	0	0	0	0	0	0	0	0	0	0	0	0	0	0	0
XLOC_030224	0	0	0	0	0	0	0	0	0	0	0	0	0	0	0	0	0	0.422507	0	0	0	0	0	8.88241	0	0	0	0	0	0	0	0	0	0	0	0	0	0	0	0	0	0	0	0	0	0	0	0	0
XLOC_030289	0.092242	0	0	0	0	0	0	0	0	10.7169	0.088928	0	7.80954	0	0	0	0	0.138093	0	0	1.10949	0	0	0	0	0	0	0	0	0	0.321076	0	0	0	0	0	0	0	0	0	0	0.091014	0.763222	0	0	0	0	0	0
XLOC_030305	0	0	10.5915	0	0	0	0	0	0	0	0	0	0	0	0	0	0	0	0	0	0	0	0	0	0	0	0	0	2.6395	0	0	0	0	0	0	0	0	0	0	0	0	0	0	0	0	0	0	0	0
XLOC_030314	0	0	0	0	0	0	0	0	0	0.500367	0	0	0	3.09199	0	0	0	0.074146	0	0	0	0	0	0	0	0	0	0	2.30102	0	0.129296	0	0	0	0.172337	0	0	0	0	0	0	0	0	0	0	0	0	0	0.041302
XLOC_030525	0	0	0	0	0	0	0	0	0	0	0	0	0	0.154203	0	0	0	0	0	0	1.16174	0	0	0	0	0	0.148176	0	0	1.75296	0	0	0	0	0	0	0	0	0	0	0	0	0	0	0	0	0	13.768	0
XLOC_030527	0	0	0	0	6.14256	0	0.093246	0	0	0	0	0	0	0	0	0	0	0.094931	0	0	0.052601	0	0	0.349257	0	0	0	0	0.056655	0	0	3.23306	0	0	0	0	0	0.113328	0	0	0	0	0	0	0	0	0	0	0
XLOC_030583	0	0	0	0	0	0	0	0	0	0	0	0	0	0	0	0	0	0.086896	0	0	0	0	0	0	0	0	0	0.095824	0.10372	0	0	0	0	0	0.201973	0	0	0	0	0	0	0	0	0	0	0	0	0	0
XLOC_030600	0	0	0	0	0	0	0	0	0	0	0	0	3.6211	0	0	0	0	0.459387	0	0	0	0	0	0	0.55688	0	0	0	0	0	0	0	0	0	0.237278	0	0	0	0	0	0	0	0	0	0	0	0	0	0
XLOC_030601	0	0	0	0	0	1.24648	0	0	0	0	0.215181	0	0	0.086015	0.098416	0	0	0.501221	7.91833	0	0	0.180323	0	0	0.091139	0	0	0	0.09971	0	0	0	0	0	1.16499	0	0	0.398901	0	0.207593	0	0	0.07695	0	9.27759	0	0	0	2.32665
XLOC_030609	0	0	0	0	0	0	0	0	0	0	0	0	0	0	0	0	0	0.080059	0	0	6.29915	0	0	0	1.74688	0	0	0	0	0.170381	0	0	0	0	0	0	0	0	0	0	0	1.47742	0	0	0	0	0	0	0
XLOC_030611	0	0	0	0	0	0	0	0	0	0	0	0	0	0	0	0	0	0.161293	0	0	0	0	0	0	0	0	0	0	0	0	0	0	0	0	0	0	0	0	0	0	0	0	0	0	0	0	0	0	0
XLOC_030620	0	0	0	0.087221	0	0	0	0	0	0	0	0	0	0	0	0	0	0.256901	0	0	0	0	0	0	0	0	0	19.5946	0	0	0	0	0	0	0	0	0	0	0	0	0	0	0.039441	0	0	0	0	0	0
XLOC_030628	0	0	0	0	0	0	0	0	0	0	0	0	0	0	0	0	0	0.243702	0	0	0	0	0	0	8.64105	0	0	0	0	0	0	0	0	0	0	0	0	0	0	0	0	0	0	0	0	0	0	0	0
XLOC_030645	0	0	0	0	0	0	0	0	0	0	0	0	0	0	0	0	0	0.30091	0	0	0	0	0	0	0	0	0	0	0	0	0	0	0	0	0	0	0	0	0	0	0	0	0	0	0	0	0	0	0
XLOC_030692	0	0	0	0	0	0	0	0	0	0	0	0	0	0	0	0	0	0	0	0	0	0	0	0	0	0	0	0	0	0	9.52593	0	0	0	0	0	0	0	0	0	0	0	0	0	0	0	0	0	0
XLOC_030716	0	0	0	0	0	0	0	0	0	0	0	0	0	0	0	0	0	0	0	0	13.4789	0	0	0	0	0	0	0	0	0	0	0	0	0	0	0	0	0	0	0	0	0	0	0	0	0	0	0	0
XLOC_030776	0	0	0	0	0	0	0	0	0	0	0	0	0	0	0	0	0	0.137757	0	0	0	0	0	0	0	0	0	0	24.1709	0	0	0	0	0	0	0	0	0	0	2.39633	0	0	0	0	0	0	0	0	0
XLOC_030831	0	0	0	0	0	0	0	0	0	0	0	0	0	0	0	0	0	0.056679	0	0	0	0	0	0	0.185511	0	0	3.25012	0	0	0	0	0	0	0	0	0	0	0	0	0	0	0	0.058165	0	0	0	0	0
XLOC_030832	0	0	0	0	0	0	0	0	0	0	0	0	0	0	0	0	0	0.112599	0	0	0	0	0	0	0	0	0	0	20.3614	1.37789	0	0	0	2.21693	0	0	0	0	0	0	0	0	0	0	0	0	0	0.058816	0
XLOC_030879	0	0	20.6655	0	0	0	0	0	0	0	0	0	0	0	0	0	0	0.205699	0	0	0	0	0	0	0	0	0	0	0	0	0	0	0	0	0	0	0	0	0	0	0	0	0	0	0	0	0	0	0.152775
XLOC_030908	0	0	0	0	0	0	0	0	0	0	0	0	0	0	0	0	0	0.111712	0	0	0	0	0	0	0	0	4.53172	0	0	0	0	0	0	0	0	0	0	0	0.776356	0	0	0	0	0	0	0	0	0	0
XLOC_030963	0	0	0.165758	0	0	0	0	0	10.0619	0	0	0	0	0	0	0.087947	0	0.56757	0.097462	0	0	0	0	0	0	0	0	0.547648	0	0	0.164956	0	0.161591	0	0	0	0	0	0	0	0	0	0	0	0	0	0	0	0
XLOC_030977	0	0	0	0	0	0	0	0	0	0	0	0	0	0	0	0	0	0	0	0	0	0	0	0	0	0	0	0	0	0	0	0	0	0	5.95205	0	0	0	0	0	0	0	0	0	0	0	0	0	0
XLOC_031004	0	0	0	0	0	0	0	0	0	0	0.252892	0	0	0	0	0	0	0.196353	0	0	0	0	0	0	0	0	0	0	0	0	0	0	14.982	0.214775	0	0	0	0	20.6962	0	0	0	0	0	0.733888	0	0	0	0.437502
XLOC_031006	7.09256	0	0	0	0	0	0	0	0	0	0	0	0.098698	0	0	0	0	0.147472	0	0	0	0	0	0	0	0	0	0	0	0	0	0	0	0	0	0	0	0	0.170813	0	0	0	0	0	0	0	0	0	0
XLOC_031021	0	0	0	0	0	0	0	0	0	0	0	0.192423	0	0	0	0	0	0.04992	0	0	0.02766	0	0	0	6.4266	1.19195	0.024696	5.47736	0	0	0	0	0	0	0	0	0	0	0	0	0	0	0	0	0	0	0	0	0
XLOC_032179	0	0	0	0	0	0	0	0	0	0	2.7999	0	0	0	2.26235	0	0	0.144929	0	0	4.01523	0	0	0	0	1.97742	0	0	0	2.93017	0.084243	0	0	0	0	0	0	0	9.82024	0	0	0	0.267002	0	0	0	0	0	0
XLOC_032181	0	0	0	0	0	0	0	22.5165	0	0	0	0	0	0	0	0	0	0.144238	0	0	0	0	0	0	0	0	0	0	0	0	0	0	0	0	0	0	0	0	0	0	0	0	0	0	0	0	0	0	0
XLOC_032188	0	0	0	0	0	0	0	0	0	0	0	0	0	0	0	24.3525	0.04432	0.071697	0	0	0.27809	0	0	0	0	0	0.035469	0	0	0	0	0	0	0	0	0	0	0.085591	0.16609	0	0	0.094509	0.066044	0.036788	0	0	0	0.224706	0.039938
XLOC_032202	0	0	0	0	0	0	0	0	0	0	0	0	0	0	0	0	0	0.39051	0	0	0	0	0	0	0	0	0	0	4.19503	0	0	0	0	0	0	0	0	0	0	0	0	0	0	0	0	0	0	0	0
XLOC_032203	0	0	0	0	0	0	0	0	0	0	0	0.430608	0	0	1.33254	0	0	0.125675	0	0	0	0	0	0	1.41683	0.047631	0	5.72829	0	0	0	0	0	0	0	0	0	11.6023	0	0	0	0	0	0	0	0	0	0	0
XLOC_032227	0	0	0.625849	0	0	2.39818	0	0	0	0	0	0	0	0	0	0	0	0	0	0	0	0	0	0	0	0	0	0	0	0	0	0	0	0	0	0	0	0	0	0	0	0	0	0	0	0	0	0	0
XLOC_032234	0	0	0	0	0	0	0	0	0	0	0	0	0	0	0	0	0	0.192244	0	0	0	0	0	0	1.7618	0	0	0	0	0	0	0	0	0	0	0	0	0	0	0	0	0	0	0	0.041059	0	0	0	22.6595
XLOC_032238	0	0	0	0.467325	0	0	0	0	0	0	0	0	0	8.73996	0	0	0	2.52351	0	0	0	0	0	1.20573	0	0	0	0	0.547649	0	0	0	0	0	0	0	0	0	0	0	1.33779	0	0	0	0	0	0	0	0
XLOC_032258	0	0	0	0	0	0	0	0	0	0	0	0	0	0	0	0	0	0.114821	0	0	0	0	0	0	0	0	0	0	0	0	24.4276	0	0	0	0	0	0	0	0	0	0	0	0	0	0	0	0	0	0
XLOC_032263	0	0	0	0	0	0	0	0	0	0	0	0	0	0	0	0	0	0	0	0	0	0	0	0	0	0	0	0	0	0	0	0	0	0	0	0	0	0	0	3.91543	0	0	0	0	0	0	0	0	0
XLOC_032268	0	0	0	0	0	0	0	0	0	0	0	0	0	0	0	0	0	0.190301	0	0	0	0	0	0	0	0	0	0	0	0	0	0.120019	0	0	0	0	0	0	0	0	0	0	0	0	0.660462	0	0	0	0
XLOC_032302	0	0	0	0	0	0	0	0	0	0	0	0	0	0	0	0	0	0.281496	0	0	0	0	0	0	0	0	0	0	0	0	0	0	0	0	0	6.64681	0	4.03257	0	0	0	0	0	0	0	0	0	0	0
XLOC_032310	0	0	0	0	0	6.93698	0	0	0	24.2734	0	0	0	7.49539	0	0	0	0.061172	0	0	0	0	0	7.20172	0	0	0	0	0	0	0	0	0	0	0	0	14.9244	0	2.69244	0	0	0	0	0	0	0	0	0	0
XLOC_032352	0	0	0	0	0	0	0	0	0	0	0	0	0	0	0	0	0	0.119477	0	0	0	0	0	0	0	21.2599	0	0	0	0	0	0	0	0	0	0	0	0	0	0	0	0	0	0	0	0	0	0	0
XLOC_032354	0	0	0	0	0	0	0	0	0	0	0	0	0.460841	0	0	0	0	0	0	0	0	0	0	0	0	0	0	0	0	0	0	0	0	0	0	0	0	0	0	0	0	0	0	0	0	0	0	0	0
XLOC_032375	2.27331	0.707827	0.220873	0	0.271865	1.22252	0	0.596271	0.311802	0.595437	1.70459	0.242934	0	2.82287	1.03949	0.546882	0.311665	0.787799	0.303026	0.564297	0.034921	0.340109	2.71752	0.033124	1.44394	0	0.062357	2.25872	2.21916	0.033532	0	0.556473	0	2.75747	2.27054	3.80304	1.94226	1.35427	0.437994	1.33125	1.83761	0.830758	0	1.1965	0.908579	1.1703	0.246701	0.131682	0.667024
XLOC_032404	0	0	0	0	0	0	0	0	0	0	0	0	0	0	0	0	0	0	0	0	0	0	0	0	0	0	0	0	0	0	0	0	0	0	0	0	0	0	0	0	0	0	0	0	0	0	0	0	0
XLOC_032417	0	0	0	0	0	0	0	0	0	0	0	0	0	0	0	0	0	0.082175	0	0	0	0	0	0	2.15168	0.373736	0.081306	2.9904	0.78468	0.174886	0.095532	0	0	0	0	0	0	0	1.33254	0	0	0	0.908348	0	0	0	0	0	0
XLOC_032434	0	0	0	0	0	0	0	0	0	0	0	0	0	0	0	0	0	0	0	0	0	0	0	0	0	0	0	0	0	0	0	0	0	0	0	0	0	0	0	2.29196	0	0	0	0	0	0	0	0	0
XLOC_032441	0.625703	0	0	0	0	0	0	0	0	0	0	0	0	0	0	0	0	0.033454	0	0	0	0	0	0	0	0	0	0	4.71187	0	0	0	0	0	0	0	0	0	4.95988	0	0	0	0	0	0	0	0	0	0
XLOC_032462	0	0	0	0	0	0	0	0	0	0	0	0	0	0	0	0	0	0.148973	0	0	0	0	0	0	0	0	0	0	12.8027	0	0	0	0	0	0	0	0	0	0	0	0	0	0	0	0	0	0	0	0
XLOC_032478	0	0	0	0	0	0	0	0	0	0	0	0	0	0	0	0	0	0.296003	0	0	0	0	0	0	0	0.252418	0	0	0.088328	0	1.63455	0	0	0	0	0	0	0	0	0	0	0	0	0	0	0	0	0	0
XLOC_032480	1.38169	0.414844	0	2.37018	0	0	0	0	0.426396	0	0	0.996654	0	0	0	0	0.159828	0.25856	4.79514	1.46215	0	0	0	0	0	0	0	0	0	0	0	0	0	0	0	0	0.332011	0	0.299483	0	0	1.02247	0.119086	0	0.276111	0	1.30128	0	0
XLOC_032482	0	0	0	0	0	0	0	0	0	0	0	0	0	0	0	0	0	0.692782	0	0	0	0	0	0	0	0	0	0	0	0	0	0	0	0	0	0	0	0	0	0	0	0	0	0	0	0	0	0	0
XLOC_032486	0	0	0	0	0	0	0	0	0	0	0	0	0	0	0	0	0	0	0	0	0	23.1875	0	0	0	0	0	0	0.173265	0	0	0	0	0	0	0	0	0	0	0	0	0	0	0	0	0	0	0.303298	11.3203
XLOC_032491	0	0	0	0	0	0	0	0	0	0	0	0	0	0	0	0	0	0	0	0	0	0	0	0	0	0	0	0	0	0.880841	0	0	0	0	0	0	0	0	0	0	0	0	0	0	0	0	0	0	4.44333
XLOC_032499	0	0	0	0	0	0	0	0	0	0	0	0	0	0	0	1.65443	0	0	0	0	0	0	0	0	0	0	0	0	0.910295	0	0	8.89822	0.108565	0	0	0	0	0	0	0	0	0	0	0	0	0	0	0	0
XLOC_032514	0	0	0	0	0	0	0	0	0	0	0	0	0.696865	0.107213	0	0	0	2.6031	0	0	0.115389	25.8477	0	0	0	0	17.6168	0	0	0	0	0	0	0	0	0	0	0	0	0	0	0	0	7.0523	0	0	0	0.108778	15.5442
XLOC_032521	0	0	0	0	0	0	0	0	0	0	0	0	0	0	0	0	0	0	0	0	0	0	0	0	0	0	0	0	0	0	0	11.2881	0	0	0	0	0	0	0	0	0	0	0	0	0	0	0	0	0
XLOC_032526	0	0	0	0	0	0	0	0	0	0	0	0	0	0	0	0	0	0	0	0	0	0	0	8.80651	0	0.110765	0	0	0	0	0	0	0	0	0	0	0	0	0	0	0	0	0	0	0	0	0	0	0
XLOC_032528	0	0	11.7417	0	0	0	3.97315	0	0	8.10643	0	6.45725	0	5.30087	0	0	0.075769	0.183862	0	0.057763	0.135837	0	0	1.09519	0.066865	0	0.242556	0.067584	12.0702	1.30432	0	0	0	18.9046	0.14245	20.26	3.62011	0	5.25309	2.28453	0	0	0.338729	0	11.5843	0	0	0	0.341392
XLOC_032530	0	0	0	0	0	0	0	0	0	0	0	0	0	0	0	0	0	0	0	0	0	0	0	0	0	0	4.41	0	0	0	0	0	0	0	0	2.02393	0	0	0	0	0	0	0	0	0	0	0	0	9.07173
XLOC_032533	0	0	0	0	0.71748	0	0	0	0	1.07754	0	0.897581	0	0	0	0	0	0.049898	9.45951	0	0	0.053855	0	0	0	0	0	0	0	0	0	0	0	0	0	0	0	0	0	0	0	0	0	0	0	0	0	0	0
XLOC_032534	0	0	14.5348	0.093182	0	0.136509	2.06683	0	0	2.71651	0	0.117549	0	4.28611	1.23949	0	0.113104	0.091486	0.06284	0	9.02322	0	0	0.192333	0	0	0	5.90182	0.76439	0.827484	0	0	0	8.40584	12.7585	0	27.7243	0.764507	0.423865	3.41022	0	0	1.89613	0	12.5052	0	0	0	3.41439
XLOC_032538	0	0	0	20.0398	0	0	0	0	0	0	0	0	0	0	0	0	0	0.141751	0	0	0	0	0	0	0	0	0	0	0	0	0	0	0	0	0	0	0	0	0	0	0	0	0.156688	0.407305	0	0	0	0	0
XLOC_032543	10.4821	0	0	0	0	0	0	0	0	0	0	0	0	11.4452	0	0	0	0	0	0	0	0	0	0	0	0	0	0	0	0	0	0	0	0	0	0	0	0	0	0	0	0	0	0	0	0	0	0	0
XLOC_032546	0	0	0	0	0	0	0	2.21145	0	0	0	3.47049	0	0	0	0	0	0.207771	0	0	0	0	0	0	0	0	0.102787	0	0	0	0	0	0	0	0	0.136277	0	0	0	0	0	0	0	0	0	0	0	0.054265	0
XLOC_032618	0	0	0	0	0	0	0	0	0	0	0	0	0	0	0	0.031453	0.250949	0.050746	0	0	0	0.027385	0	0	0	0	0	0	4.05825	0.242996	0	0	0.231165	0	0.353848	0	0	0	0.529002	0	0.221943	0	0	0	0	0	0	0.132536	0
XLOC_032632	0	0	0	0	0	0	0	0	0	0	0	0	0	0	0	0	0	0	0	1.45194	0	0	0	0	0	0	0	0	0	0	0	0	0	0.187229	0	0	0	0	0	0	0	0	0	0	0	0	0	0	0
XLOC_032646	0	0	0	0	0	0	0	0	0	0	0	0	0	0	0	3.07323	0	0.170977	0	0	0	0	0	0	0	0	0	0	0.102039	0	0	0.646992	0	0	0	0	0	0	0	0	0	0	0	0	0	0	0	0	0
XLOC_032657	0	0	0	0	0	0	0	0	0	0	0	0	0	0	0	0	0	0	0	0	3.49537	0	0	0	0	0	0	0	0	0	0	0	0	0	0	0	0	0	0	0	0	0	0	0	0	0	0	0	0
XLOC_032680	0	0	0	0	0	0	0	0	0	0	0	0	0	0	0	0	0	0.458356	0	0	0	0	0	0	0	0	0	0	0	0	0	0	0	0	0	0	0	0	0	0	0	0	0	0	0	0	0	0	0
XLOC_032700	0	0	0	0	0	0	0	0	0	0	0	0	0	0	0	0	0	0.650104	0	0	0	0	0	0	0	0	0	0	22.5031	0	0	0	0	0	0	0	0	0	0	0	0	0	0	0	0	0	0	0	0
XLOC_032713	0	0	0	0	0	0.453811	0	0.359681	0	0	0	7.03403	0	0.15658	0	0	0	0	0	0	0	0	0	0	0	0	0	0	0	0	0	0	0	0	0	0	0	0	0	0	0	0	0	0	0	0	0	0	0
XLOC_032753	0	0	26.9539	0	0	0	0	0	0	0	0	0	0	0	0	0	0	0	0	0	0	0	0	0	0	0	0	0	22.9502	0	0	0	0	0	0	0	0	0	0	0	0	0	0	0	0	0	0	0	0
XLOC_032776	0	0	0	0	0	0	0	0	0	0	0.565215	0	0	0	0	0	0	0	0	0	0	0	0	0	15.0818	0.498977	1.08552	0.967879	0	15.8774	0	0	0	0	0	0	0	0	0	0	0	0	0	0	0	0	0	0	0
XLOC_032834	0	0	0	0	0	0	0	0	0	0	0	0	0	0	0	0	0	0.171041	0	0	0	0	0	0	0	0	0	0	0	22.2047	0	0	0	0	0	0	0	0	0	0	0	0	0	0	0	0	0	0	0
XLOC_032840	0	0	0	0	0.663761	0	0	0	0	0	0	0	0	0	0	0	0	0.23081	0	0	0	0	0	0	4.02902	0	0	0	0	0	0	0	0	0	0	0	0	0	15.5058	0	0	0	0	0	0	0	0	0	0
XLOC_032846	0	0	1.91874	0	0	0	0	0	0	0	0	1.53483	0	0.038436	0	0	0	0.223974	0	0.633284	0	0	0	0	1.05888	0	0.073868	0	0	3.09832	6.85666	0.094171	0.085023	0.081663	0	0	0	0	1.55654	0	0	0	0	0	0	0.04472	0	0	0.207936
XLOC_032849	0	0	5.69994	1.10438	0	0.808944	0	0	4.47028	0	0	7.66245	9.43374	0	0	0	0	0.542141	9.68194	0	3.60478	0	0	3.70419	0	0.616419	0	2.69029	6.47103	0	0	2.73535	0	1.77902	0	0	0	0	0	0	0	0	0	0	0	0	0	9.34518	0
XLOC_032871	0	0	0	0	0	0	1.06412	0	15.8241	0	0	0	0	0	0	0	0	8.27995	0	0.072933	0	0	0	0.162683	0.084425	0	0	0	0.184729	0	0	0	0	0.338571	0	0.406043	0.397462	0	0	9.03808	0	6.9362	2.63739	0	0	0	0	0	0.431049
XLOC_032901	2.59437	0	0	0	0	0	0	0	0	0	5.83599	0	0	0	0	0	0	0	0	0	0	0	0	0	0	0	0	0	0	0	0	0	0	0	0	0	0	0	0	0	0	0	0	0	0	0	0	0	0
XLOC_032906	0	0.135881	0	0	0	0	0	0	0	0.114306	0.109077	0.108817	0.05668	0	0	0	0	0.127036	0	0	0	0	0	0	0	0	0.041897	0	0.050544	0	0	0	0	23.1591	0	0	0	0.101103	0	0.10523	0	0	4.44672	0	0	0	0	0	0
XLOC_032913	0	0	0	0	0	0	0	0	0	0	0	0	11.8673	0	0	0	0	0	0	0	0	0	0	0	0	0	0	0	22.6078	0	0	0	0	0	0	0	0	0	0	0	0	0	0	0	0	0	0	0	0
XLOC_032949	0	0	0	0	0	0	0	0	0	0	0	0	0	0	0	0	0	0	0	0	0	0	0	0	0	0	0	0	0	0	0	0	0	0	0	0	0	0	0	0	0	0	0	0	0	0	0	0	0
XLOC_032972	0.195743	0	0	0	0	0	0	0	0	0	0.094355	0.09413	0	0.075433	0	0	0	0.14652	0	0	0	0	0	0	0	0	0	0	0	0	0	6.65334	0	0	0	0	0	0	0	0	0	0	0	12.3295	0	0	0	0	0
XLOC_033027	0	0	0	0	0	0	0	0	0	0	0	0	0	0	0	0	0	0	0	0	0	0	0	0	0	0	0	0	0	3.73346	0	0	0	0	0	0	0	0	0	0	0	0	0	0	0	0	0	0	0
XLOC_033067	0	0	0	0	0	0	0	0	0	0	0	0	0	0	0	0	0	0.11286	0	0	21.4288	0	0	0	0	9.11091	0	0	0	1.44114	0	0	0	0	0	0	0	0	0	4.58088	0	0	3.84655	0	0	0	0	0	0
XLOC_033086	0	0	0	0	0	0	0	0	0	0	0	0	0	0	0	0	0	0	0	0	0	0	0	0	0	0	0	2.09609	0	0	0	0	0	0	0	0	0	0	0	0	0	0	0	0	0	0	0	0	0
XLOC_033104	0	0	0	0	0	0	0	0	0	0	0	0	0	0	0	0	0	0	0	0	0	0	0	0	0	0	0	0	0	0	0	0	0	0	0	0	0	0	0	0	0	0	0	0	0	0	0	0	0
XLOC_033115	0	0	0	0	0	0	0	0	0	0	0	0	0	0	0	0	0	0	0	0	0	0	0	0	0	0	0	10.2821	0	0	0	0	0	0	0	0	0	0	0	0	0	0	0	0	0	0	0	0	0
XLOC_033129	0	0.145363	0	0	0	16.6281	0	0	4.0341	0	2.74217	0.523848	0	0	0	0	0	0	0	0	0.552215	1.17342	0	0	0	0	0	0	0	0	0	0	0.722248	0	0	0	0	0	7.03099	0	1.98125	0	0	0	0	0	0	0	0.025234
XLOC_033133	0	0.55253	0	0	0	0	0	0	0	0	0	0	0	0	0	0.853793	9.7213	0.057396	0	0	0	0	0	0	0	0	0	0	0	0	0	0	0	0	0	0	0	0	0	0	0	0	0	0	0	0	0	0	0
XLOC_033159	0	0.376254	0.821852	0	1.34879	0	0	0	0	0	0	0	9.57381	0	0	0.436052	0	0.351761	0.161077	0	4.28801	0	11.7368	0	0	0.133319	4.75655	0	0	0.12477	21.2647	1.1832	0	0	0	0	0	0.279952	0	1.45691	0	0	0	7.09929	0.125213	0	0	0	0
XLOC_033163	0	0	0	0	0	0	0	0	0	0	0	0	0	0	0	0	0	0.122113	0	0	0	0	0	0	0	0	0	0	0	12.6043	0	0	0	0	0	0	0	0	0	0	0	0	0	0	0	0	0	0	0
XLOC_033165	0	0	0	0	0	0	0	0	0	0	0	0	0	0	0	0	0	0	0	0	0	0	0	0	0	0	0	0	0	0	3.98971	0	0	0	0	0	0	0	0	0	0	0	0	0	0	0	0	0	0
XLOC_033169	0	0	0	0	0	0	0	0	0	0	0	0	0	0	0	0	0	0.36186	0	0	0	0	0	0	0	0	0	0	0	0	3.36541	0	0	0	0	0	0	0	0	0	0	0	0	0	0	0	0	0	0
XLOC_033181	0	0	0	0	0	0	13.3364	0	0	0	0	0	0	0	0	0	0	0	0	0	0	0	0	0	0	0	0	0	0	0	0	0	0	0	0	0	0	0	0	0	0	0	0	0	0	0	0	0	0
XLOC_033198	0	0	0	0	0	9.68623	0	0	0	0	0	0	0	0	3.1491	0	0	0.063643	0	0	0.070528	0	0	0	0	0	0	5.12324	0	0	0	0	0	0	0	0	0	0	0	0	0	0	0	0	0	0	0	0.199462	0
XLOC_033242	14.6319	0	1.8781	0	0	0	0	0	0	0	0	0	0	0	0	0	0	0.251203	0	0	0	0	0	0	0	0	0	0	0	0	0	0	0	12.1998	0	0	0	10.0761	0	0	0	0	0	0	0.160953	0	0	0	0
XLOC_033243	0	4.81798	0	0	0	0	0	0	0	0	0	0	0	0	0	0	0	0	0	0	0	0	0	0	0	0	0	0	0	0	0	0	0	0	0	0	0	0	0	0	0	0	0	0	0	0	0	0	0
XLOC_033261	0	0	0	0	0	0	0	0	0	0	0	0	0	5.13299	0	9.34872	0	0.085215	0	0	0	0	0	0	0	0	0	0	0	0	0	0	0	0	0	0	0	0	0	0	0	0	0	0	0	0.051044	0	0.044512	0
XLOC_033267	0	0	0	0	0	0	0	0	0	0	0	0	0	0	0	0	0	0.441413	0	0	0	0	0	0	0	0	0	0	0	0	0	0	0	0	0	0	0	0	7.15788	0	0	0	0	0	0	0	0	0	0
XLOC_033320	0	0	0	0	0	0	0	0	0	0	0	0	0	9.59935	0	0	0	0	0	0	0	0	0	0	0	0	0	0	0	0	0	0	0	0	0	0	0	0	0	0	0	0	0	0	0	0	0	0	0
XLOC_033332	0	0	0	0	0	0	0	0	0	0	0	0	0	0	0	0	0	0.135374	0	0	0	0	0	0	0	2.56535	0	0	5.49381	0.528189	0	0	0	0	0	0	0	4.41727	0	0	0	0	0	0	0	4.05445	0	0.329991	0
XLOC_033333	0	0	0	0	0	0	0	0	0	0	0	0	0	0	0	0	0	0.250426	0	0	0	0	0	0	0	0	0	0	0.59782	0	0	0	0	0	0	0	0	0.298956	0	0	0	0	0.11534	0	0	0.150006	0	0	0
XLOC_033410	0	0	0	0	0	0	0	0	0	0	14.002	0	0	0	0.092812	0	14.2197	0	0	0	0	0	5.70193	0	13.8378	0	0	0	0.094032	0	0	0	0	0	0	0	0	0	0	0	0	0	0	0	0	0	0	0	0
XLOC_033414	0.365896	0.087886	0	0	0.078763	1.38948	0	0.194342	0	0.591452	0.282198	0.070382	0.03666	2.50989	1.25841	0.203709	0.03386	0.136942	0.112874	0.129067	0.030352	0.591209	3.71158	0	0	0	0.027099	0.090607	3.72678	0.029144	0	0.069094	0.062382	0	0.254636	3.01797	0.633042	0.130784	0.126893	1.7696	1.59715	0.14441	0.075687	1.68638	0.175486	1.31246	0	0.028613	0.671279
XLOC_033420	0	0	0	0	0	0	0	0	7.7324	0	0	0	0.087168	0	0	0.968727	0	0.065122	0	0	0	3.79548	0	5.33939	0	0	0	0	0	0	0	0	0.444979	0	0	0	0	0	0	0	0	0	0	0	0.347715	8.8159	0	0	0
XLOC_033440	0	0	0	0	0	0	0	0	0	0	0	0	0	5.50275	0	0	0	0	0	0	0	0	0	0	0	0	0	0	0	0	0	0	0	0	0	0	0	0	0	0	0	0	0	0	0	0	0	0	0
XLOC_033442	0	0	0	0	0	0	0	0	0	0	0	0	0	0	0	0	0	0	0	0	0	0	0	0	0	0	0	0	0	0	0	0	0	0	0	0	0	0	0	0	0	0	0	0	0	0	0	0	0
XLOC_033453	0	0	0	0	0	0	0	0	0	0	0	0	0	0	0	0	0	0	0	0	0	0	0	0	0	0	0	0	0	0	0	0	0	0	0	0	0	0	0	0	0	0	0	0	0	0	0	0	0.275645
XLOC_033465	1.02798	0.352738	0	1.90338	0.316122	0	0	12.4801	0.725121	0	0	0.423723	0	0	0.129505	0	0.679502	0.109925	1.05707	0.103604	0	0	0	0	0	0	0	0	0	0	0	0	0	0	0	0	0.705765	0	0	0	0	0	0.253144	0	0.117387	0	0.245881	0	0
XLOC_033474	18.5705	1.22972	0.081396	0	0.500942	0	0	1.56564	0.919247	0	0	0.13429	0	0	0.615659	0.993295	4.69472	2.8045	7.08318	0	1.81457	0	0	3.82687	0	0	5.41179	4.57173	0	0	0	0.74705	0	1.33375	4.29169	0	2.81833	0	0.16141	0	1.32054	0.367383	0.016046	0.017876	1.82297	1.50252	0.019482	0	0.989721
XLOC_033487	0	0.432283	2.2284	0	0.046489	1.04526	0.052929	1.60592	2.55929	10.6475	1.7628	4.15421	0.418341	2.72983	1.549	3.85426	0.419699	2.55958	1.57674	3.82934	0.477727	3.09406	0.199156	2.75282	1.07585	0	1.44486	0	1.83307	0.05734	0	3.68395	3.98883	0.117883	1.71588	4.69365	0.927195	0.373104	1.33567	1.48639	4.90203	0.639272	1.65291	1.64235	1.25445	0.019367	0.409808	0.444726	1.50081
XLOC_033489	0	0	0	0	0	0	0	0	0	0	0	0	0	0	0	0	0	0	0	0	0	0	0	0	0	0	0	0	0	0	0	15.778	0	0	0	0	0	0	0	0	0	0	0	0	0	0	0	0	0
XLOC_033496	0	0	0	0	0	0	0.097723	0	0	0	0	0	0	0	0	0.12333	0	0.09949	0.068337	0	0	0	0	0	0	0	0.098437	0	0	0	0	0	0	0.217648	0	0	0	0	0	0	0	0	0	0.051049	0	0	0	0	0.110838
XLOC_033502	0	0	20.3367	0	0	0	0	0	0	0	0	0	0	0	0	0	9.93334	0.191304	0	0	0	0	0	0	8.03543	0.217514	18.6441	0	11.1887	0	1.44559	0	0	0	0	0	0	3.88239	0	19.729	0	0	0	0	0	0	0	0	0
XLOC_033557	0	0	0	0	0	0	0	0	0	0	0	0	0	0	0	0	0	0.046807	0	0.022058	0	0	0	4.68646	0	0	0	0	0	0	0	0	0	0	0	0	0	0	0	0	0	0.154249	0	0	0	0	0	0	0
XLOC_033624	0	0	0	0	0	0	0	0	0	0	0	0.968309	0.063046	0	0	0	0	0.141303	0	0	0	0	0	0	0	2.62416	0	0	0	0	0	0	0	0	0	0	0	0	0	0	0	0	0	0	0	0	0	0	0
XLOC_033787	0	0	0	0	0	0	0	0	0	0	0	0	0	0	0	0	0	9.37279	0	0	0	0	0	0	0	0	0	0	0	0	0	0	0	0	0	0	0	0	0	0	0	0	0	0	0	0	0	0	0
XLOC_033801	0	0	0	0	0	0	0	0	0	0	0	0	0	0	0	0	0	0.268187	0	0	0	0	0	0	0	0	0	0	0	14.8397	0	0	0	0	0	0	0	0	0	0	0	0	0	0	0	0	0	0	0
XLOC_033831	0	0.405486	0	0	0	0	0	0	0	0	0	0	3.21369	0	0	0	0	0.063182	0	0	0	0.068192	0	0	0	0	0	0	0	0	0	0.478172	0	0	0	0	0	0	0	0	0	0	0	0	0	0	0	0.528048	0.070389
XLOC_033864	0	0	0	0	0	0	0	0	0	0	0	0	0	0	0	0	0	0	0	0	0	0	0	0	0	0	0	0	0	0	0	0	0	0	0	0	0	0	0	0	0	0	0	0	0.356306	0	0	0	0
XLOC_033875	0	0	0	0	0	0	0	0	0	0	9.92968	0	0	0	0	0	0	0.137674	0	0	0	0	0	0	0	6.41798	0	0	0	0	0	0	0	0	0	0	0	0	25.5142	0	0	0	0	0	0	0	0	0	0
XLOC_033935	0	0	0	0	0	0	0	0	0	0	0	0	0	0	0	0	0	0	0	0	0	0	0	0	0	0	0	0	0	0	0	0	0	0	0	0	0	0	0	0	0	0	0	0	0	0	0.234736	0	0
XLOC_033950	0	0	0	0	0.302423	0	0	0	0	0	0	0	0	0	0	0	0	0.052581	0	0	0	0	0	0	0	0	0	0	8.1589	0	0	0	0	0	0	0	0	0	0	0	0	0	0	0	0	0	0	0	0
XLOC_033957	0	0	0	0	0	0	0	0	0	0	0	0	0	0	0	0	0	0	0	0	0	0	0	0	0	0	0	0.652191	0	0	0	0	0	0	0	0	0	0	0	0.183715	0.215555	0	0	0	0	11.4251	0	0	0
XLOC_033959	0	0	0	0	0	0	0	0	0	0	0	0	0	0	0	0	0	0.016841	0	0	0.018663	0	5.47226	0	0	0	0	0	0	0	0	0	0	0	0	0	0	0	0	0	0	0	0	0	0	0	0	0	0
XLOC_034010	0	0	0	0	0	0	0	0	0	0	0	0	0	0	0	0	0	0.770225	0	0	0	0	0	0	0	0	0	0	17.7302	0	0	0	0	0	0	0	0	0	0	0	0	0	0	0	0	0	0.49224	0	0
XLOC_034020	0	0	0	0	0	0	0	0	0	0	0	0	0	0	0	0	0	0.084376	0	0	0	0	0	0	0	0	0	0	0	0	0	0	0	0	0	0	5.20056	0	0	0	0	0	0	0	0	0	0	0	0
XLOC_034031	0	0	0	0	0	0	0	0	0	0.194614	0	0	0	0	0	0	0	0.072096	0	0	0	0	0	0	0	10.4926	0	0	0	0	0	0	0	0	0	0	0	0	0	0	0	0	0	0	0	0	0	0	0
XLOC_034058	0	0	0	0	0	0	0	0	0	0	0	0	0	0	0	0	0	0	0	0	0	0	0	0	0	5.86298	0	0	0	0	0	0	0	0	0	0	0	0	0	0	0	0	0	0	0	0	0	0	0
XLOC_034074	0	0	0	0	0	0	0	0.652376	0	0	0	0	0	0	5.00413	0.205145	0	0	0	0	0	0	0	0	0.240732	0	0.218318	0	0	0	0	0	0	0	0	0	0	0	0	0	0	0	0	0	0	0.066086	0	0	0
XLOC_034078	0	0	0	0	0	0	0	0	0	0	0	0	0	0	0	0	0	0	0	0	0	0	0	0	0	0	0	0	0	0	3.32476	0	0	0	0	0	0	0	0	0	0	0	0	0	0	0	0	0	0
XLOC_034095	16.7463	0	0	0	0	0	0	0	12.1856	0	0	0	0	0	0	0	0	0.329872	0	0	0	0	0	0	0	0	0	0	0	0	0	0	0	0	0	0	0	0	0	0	0	0	0	0	0	0	0	0	0
XLOC_034137	0	0	0	0	0	0	0	0	0	0	0	0	0	0	0	0	0	0.250703	0	0	0	0	0	0	0	0	0	0	10.4734	0	20.1102	0	0	0	0	0	0	0	0	0	0	0	0	0	0	0	0	0	0
XLOC_034157	0	0	0	0	0	0	0	0	0	13.7286	0	0	0	0	0	0	0	0.188365	0	0	0	0	0	0	0	0	0	0	0	0	0	0	0	0	0	0	0	0	0	0	0	0	0	0	0	0	0	0	0
XLOC_034172	0	0	0	0	0	0	0	0	0	0	0	0	0	0	0	0	0	1.20684	0	0	0	0	0	0	0	0	0	0	0	0	0	0	0	23.7612	0	0	0	0	0	0	0	0	0	0	0	0	0	0	0
XLOC_034184	0	0	0	0	0	0	0	0	0	0	0	0	0	0	0	0	0	0	0	0	0	0	0	0	0	0	0	0	0	0	0	0	0	0	0	0	0	0	0	0	0	0	0	0	0	0	0	0	0
XLOC_034197	0.176457	0	1.15724	0	6.36238	0	0.064869	0.624822	0	0	0	0	0.044199	0.81601	0.389024	2.16947	8.98118	0.231146	0.498985	3.29893	0	2.99371	0	0	0	0	0	4.11472	0	0.948715	3.95397	0	0	0	2.07226	0	9.07389	0	0.076494	0	0	1.47991	0	0.508294	0.352624	0	0	2.69075	0.919688
XLOC_034215	3.55437	0.4743	0	12.345	0	0	0	0	0	0	0	0	0	0	0	0	0	0	0	0	0	0	0	0	17.2547	4.70567	0	0	0.529275	0	0	0.745761	0	0	0	0	0	0	0	8.81546	0	0	0	23.2074	0	0	0	0	0
XLOC_034279	0	0	0	0	0	0	0	0	0	0	0	0	0	0	0	0	0	0.720273	0	0	0	0	0	0	0	0	0	0	0	0	0	0	0	0	0	0	0	0	0	0	0	0	0	0	0	0	0	0	0
XLOC_034310	0	0	0	0	0	0	0	0	0	0	0	22.6084	0	0	0	0	0	0.123914	0	0	0	0	0	0	0	0	0	0	0	0	0	0	0	0	0	0	0	0	0	0	0.361299	0	0	0	0	0	0	0	0
XLOC_034333	0	0	0	0	0	0	0	0	0	0	0	0	0	0	0	0	0	0	0	0	0	0	0	0	0	0	0	0	0	27.2383	0	0	0	0	0	0	0	0	0	0	0	0	0	0.398005	0	0	0	0	0
XLOC_034362	0	0	0	0	0	0	0.060444	0	0	0	0	0	0	0	0	0	0	0.030768	0	0	0	0	0	0	0	0	0	0	0	0	8.58468	0	0	0	0	0	0	0	0	0	0	0	0	0	0	0	0	0	0
XLOC_034374	2.22012	5.48075	0	0	0	0	0	0	0	0	0	0.118625	4.0163	0	0	0	0	0.046162	0	0	0	0	0	0	0	0	0	0	0	0.049121	0	0	1.26169	0	0	0	0	8.81722	0	0.114715	0	0	0	0	0	0	0	0	0
XLOC_034386	0	0	0	0	0	0	0	0	0	0	4.67546	0	0	0	0	0.264709	0	0.21354	0	0.20126	0	0	0	0	0	0	0	0	1.91162	0	0	0	0	0	0	0	0	0	0	0	0	0.28148	21.5389	0	0	0.127911	0	0	0.356847
XLOC_034434	0	0	0	0	0	0	0	0	0	0	0	0	0	0	0	0	0	0	0	0	0	0	0	0	0	0	0	0	0	0	0	0	0	0	0	0	0	7.73869	0	0	0	0	0	0	0	0	0	0	0
XLOC_034449	0	0	0	0	0	0	0	0	0	0	0	0	0	0	0.361214	0	0	0.306603	0	0	0	0	0	0	0	0	0	0	0	0	0	0	0	0	0	0	0	0	0	0	0	0	0	0	0	0	0	0	0
XLOC_034472	0	0	0	0	0	0	0	0	0	0	0	0	0	0	0	0	0	0.163639	0	0	0	0	0	0	0	0	0	0	0	0	0	0	0	0	0	0	0	0	0	0	0	0	0	0	0	0	0	0	0
XLOC_034484	0	0	0	0	0	0	0	0	0	0	0	0	0	0	0	0	0.099292	0.080314	0	14.2307	0	0	0	0	0	0	0	0	0.095863	0	0	0	5.85366	0	0	0	0	0	0	0	0	0	0	0	0	0	0	0	11.4528
XLOC_034508	0	0	0	0	0	0	0	0	0	0	0	0	0	0	0	0	0	0	0	0	0	0	0	0	8.80636	0	0	0	0	0.103485	0	0	0	0	0	0	0	0	0	0	0	0	0	0	0	0	0	0	0
XLOC_034510	0	0	0	0	0	0	0	0	0	0	0	0	0.456683	0	0	0	0	0	0	0	0	0	0	0	0	0	0	0	7.33027	0	17.0554	0	0	0	0	0	0	0	0	0	0	0	0	0	0	0	0	0	0
XLOC_034527	0	0	0	0	0	0	0	0	0	0	0	0	0	0	0	0	0	0	0	0	0	0	0	0	0	0	0	0	0	0.122367	17.2456	0	0	0	0	0	0	0	0	0	0	0	0	0	0	0	0	0	0
XLOC_034529	0	0	0	0.356624	0	0	0	0	13.8579	0	0	0	0	0	0	0	0	0	0	0	0	0	0	0	15.2798	0	0	0.193053	0	0	0	0	0	0	0	0	0	0	0	0.435048	0	0	0	0	0	0	0	0	0
XLOC_034536	0	0	0	0	0	0	0	0	18.3638	0	0	0	0	0	0	0	0	0	0	0	0	24.7883	0	0	0	0	19.281	0	0	0	0	0	0	0	0	0	0	0	0	0	0	0	0	0	0	0	0	0	0
XLOC_034553	0	0	0	0	0	0	0	0	0	0	0	0	0	0	0	0	0	0.166339	0	0	0	0	0	0	0	0	0	0	10.1257	0	0	0	0	0	0	0	0	0	0	0	0	0	0	0	0	0	0	0	0
XLOC_034557	0	0	0	0.065262	0	0	0	0.075776	0	0	0	0	0	0	0	0	0	0.128148	0	1.17759	0	0	3.10814	0	0	0	0	0	0	0	0	0	0	0.070085	0	0	0	0	0	0	0	2.5338	0	0	0.034212	1.11303	0	0	0
XLOC_034564	0	0	0	0	0	0	0	0	0	0	0	0	0	0	0	0	0	0	0	0	0	0	0	0	0	0	0	0	0	0	0	0	0	0	0	0	0	0	0	0	0	0	0	0	0	0	0	0	0
XLOC_034579	0	0	0	0	0	0	0	0	0	0	0	0	0	0	0	0	0	0.338131	0	5.09899	0	0	0	0	0	29.6033	0	0	0	0	23.9786	0	0	0	0	0	0	0.807314	0	0	0	0	0	0	0	0	0	0	0
XLOC_034581	0	0	0	0	0	0	0	0	0	0	0	0	0	0	0	0	0	0.075983	0	0	0	0	0	0	0	0	0	0	0	0	0	0	0	0	0	0	0	0	0	0	0	0	0	0	0	0	0	0	0
XLOC_034583	0	0	0	0	0	0	0	0	0	0	0	0	0	0	0	0	0	0.260041	0	0	0	0	0	0	3.12076	0	0	0	0	0	0	0	0	0	0	0	0	0	0	0	0	0	0	0	0	0	0	0	0
XLOC_034587	0	0	0	0	0	0	0	0	0	0	0	0	0	0	0	0	0	3.99046	12.1385	0	0	0	0	0	0	0	0	0	0	0	0	0	0	0	0	0	0	0	0	0	0	0	0	0	0	0	0	0	0
XLOC_034661	0	0	0	0	0	16.6497	0	0	0	0	0	0	0	0	14.3978	0	0	0	0	0	0	0	0	0	26.3765	0	0	0	0	0	0	0	0	0	0	0	0	0.634318	0	0	0	0	0	0	0	0	0	0	0
XLOC_034668	0	0	0	0	0	0	0	0.1793	0	0	0	0.584406	2.94257	0	0	0.093971	0	0.075806	0.104138	0	0	0	0	0	0	0	7.65037	0	0	0	0	0	0	0	12.1575	0	0	0	0	0	4.19954	0	0	0	0	0	0	0	0
XLOC_034683	0	0	0	0	0	0	0	0	0	0	0	0	0	0	0	0	0	0	0	0	0	0	0	0	0	0	0	0	0	0	0	0	0	0	0	0	0	0	0	0	0	0	0	0	0	0	0	0	0
XLOC_034747	0	0	0	0	0	0	0	0	0	0	0	0	0	0	0	0	0	0	0	7.31073	0	16.1458	0	0	0	5.6697	0	0	19.1784	7.66446	0	0	0	0	0	0	0	0	0	0	0	0	0	0	0	5.64198	0	0	0
XLOC_034748	0	0	0	0	0	0	0	0	0	0	0	0	0	0	0	0	0	0.330256	0	6.22529	0	0	0	0	0	0	0	0	0	0	0	0	0	0	0	0	0	0	0	0	0	0	0	0	0	0	0	0	0
XLOC_034864	0	0	0	0	0	0	0	0	0	0	0	0	0	0	0	0	0	0	0	0	0	0	0	0	0	19.3533	0	0	24.4724	0	26.7587	0	0	0	0	0	0	0	0	0	0	0	0	0	0	0	0	0	0
XLOC_034872	0	0	0	0	0	0	0	0	0	0	0	0	0	0	0	0	0	0	0	0	0	0	0	0	0	0	0	0	0	0	0	0	0	0	0	0	0	0	0	0	0	0	0	0	0	0	0	0	0
XLOC_034881	0	0	0	0	0	0	0	0	0	0	0	0	0	0	0	0	0	0	0	0	0	0	0	0	0	0	27.0613	0	0	0	0	0	0	0	0	0	0	0	0	0	0	0	0	0	0	0	0	0	0
XLOC_034902	0	0	0	0	0	0	0	0	0	0	0	0	0	0	0	0	0	0.771722	0	0	0	0	0	0	0	0	0	0	0	0	0	0	0	0	0	0	0	0	0	0	0	0	0	0	0	0	0	0	0
XLOC_034935	0	0	0	0	0	0	0	0	0	0	0	0	0	0	0	0	0	0.483766	0	0	0	0	0	0	0	7.15059	0	0	0	0	0	0	0	0	0	0	0	0	0	0	0	0	0	0	0	0	0	0	0
XLOC_035012	0	0	0	0	0	0	0	0	0	0	0	0	0	0	0	0.139858	0	0.338468	0	0	0	0	0	0	0	0	2.56747	0	20.1999	0	0	0	0	0	0	0	0	0.808117	0	0	0	0	0	0	0	0	0	0	0
XLOC_035015	0	0	0	0	0	0	0	0	0	0	0	0	0	0	0	0	0	0.321368	0	0	0	0	0	0	0	0	0	0	0	0	0	0	0	0	0	0	0	0	0	0	0	3.67134	0	0	0	0	0	0	0
XLOC_035047	0	0	0	0	0	0	0	0	0	0	0	0	0	0	0	0	0	0	0	0	0	0	0	0	0	0	0	0	0	0	0	0	0	0	0	0	0	0	0	0	0	0	0	0	0	0	0	0	0
XLOC_035055	0	0	0	0	0	0	0	0	0	0	0	0	0	0	0	0	0	0	0	0	0	0	0	0	0	0	0	0	0	0	0	0	0	0	0	0	0	0	0	0	0	0	0	0	0	0	0	0	0
XLOC_035057	0	0	0	0	0	0	0	0	0	0	0	0	0	0	0	0	0	0.204034	0	0	0	0	0	0	0	0	1.00938	0	11.4462	0	19.6874	0	0	0	0	0	0	0	0	0	0	0	0	0	0	0	0	0	0
XLOC_035069	0	0	0	0.724427	0	0	0	2.80378	0	0.959951	2.13742	0	0	0	0	0	0	11.0243	0	0	0	0	0	0	0	0	1.87658	0	0.14149	0	0	7.77517	0	0	0	0	0	8.77374	0	0	0	0	0	0	0	0	0	0	0
XLOC_035146	0	0	0	0	0	2.27783	0	0	0	0	17.4494	0	0	0	0	0	0	0.190821	0	3.55199	3.22486	0	0	0	0	0	0	0	0	0	0.72097	0	0	0	0	0	0	0	4.64148	0.11855	0	0	1.14253	0.048956	6.26606	5.4865	0	0	0
XLOC_035150	0	0	0	0	0	0	0	0	0	0	0	0	0	0	0.314469	0	0	0	0	0	0	0	0	0	0	0	0	0	0	0	0	0	0	0	0	0	0	0	0	0	0.77828	0	0	0	0	0	0	0	0
XLOC_035174	0	0	0	0	0	0	0	0	0	0	0	6.16976	0	0	0	0	0	0	0	0	0	0	0	0	0	0	0	0	0	0	0	0	0	0	0	0	0	0	0	0	0	0	0	0	0	0	0	0	0
XLOC_035206	0	0	0	0	0	0	0	0	0	0	0	0	0	0	0	0	0	0.077198	0	0	0	0	0	0	0	0	0	0	0	0	7.89767	0	0	0	0	0	0	0	0	0	0	0	0	0	0	0	0	0	0
XLOC_035221	0	0	0	0	0	0	0	0	0	0	0	0	0	0	0	0	0	0.193754	0	0	0	0	0	0	0	0	0	0	0	0	0	0	0	0	0	0	0	0	0	0	0	0	0	0	0	0	0	0	0
XLOC_035227	0	0	0	0	0	0	0	0.459063	0	0	0	0	0	0	0	0	0	0.194086	0	0.182925	0.215084	0	0	0.204014	0	0.220677	0	0	0.231662	0	0.451265	0	0	4.67049	0	0	0.498443	0	0	0	0	0	0	0	0	0	0	0.202761	0.216225
XLOC_035229	0	0	0	0	0	0	0	0	0	0	0	0	0	0	0	0	0	0.131757	0	0	0	0	0	0	0	0	0	0	0	0	0	0	0	0	0	0	0	0	0	0	0	0	0.121368	0	0	0	0	0	0
XLOC_035234	0	0	0	0	0	0	0	0	0	0	0	0	0	0	0	0	0	0.335135	0	0	0	0	0	0	0	0	0	0	0	11.2929	0	0	0	0	0	0	0	0	0	0	0	0	0	0	0	0	0	0	0
XLOC_035260	0	0	0	0	0	0	0	0	0	0	0	0	0	0	0	0	0	0.318437	0	0	0	0	0	2.34309	0	0	0	0	0	0	0	0	0	0	0	0	0	27.7507	0	0	0	0	0	0	0	0	0	0	0
XLOC_035273	0	0	0	0	0	0	0	0	0	0	0	19.2212	0	0	0	0	0	0.623314	0	0	0	0	0	0	0	0	0	0	0	0	0	0	0	0	0	0	0	0	0	0	0	0	0	0	0	0	0	0	0
XLOC_035281	0	0	0	0	0	0	0	0	0	0	0	0	0	0	0	0	0	0	0	0	0	0	0	0	0	1.63388	0	0	0	0	5.05811	0	0	0	0	0	0	0	0	0	0	0	0	0	0	0	0	0	0
XLOC_035339	0	0	0	0	0	0	0	0	0	0	0	0	0	0.291293	0	0	0	0.2829	0	0	0	0	0.726091	0.198248	19.136	4.07436	0	1.35185	0.112557	3.21105	0	0	3.00697	0	0	14.3496	0	0	0.436902	7.0302	0	0.745817	0	0	0	0	0	0	0
XLOC_035358	0	0	0	9.56779	0	10.0389	1.6625	0	0	0	0	0	0.764615	0	0.074776	0	0	0.190412	0	0	0	0	0	0.022239	0.115411	0	0.020933	0	0	1.48586	0	0	0	0	0	0	0	0	0	0	0	0	0	0.021711	9.03722	0	0	0	0.02357
XLOC_035359	0	0	0	0	0	0	0	0	0	0	0	0	0	0	0	0	0	0	0	0	0	0	0	0	0	0	0	0	0	0	0	0	0	0	0	0	0	0	0	0	0	0	0	0	0	0	0	0	0
XLOC_035376	0	0	0	0	0	0	0.572899	0	0	0	2.62919	0	0	0	0	0	16.765	0.145814	0	0	0	0	0	0	0	0	0	0	4.17706	5.89612	0	0	0	0	0	0	0	0	0	0	0	0	0	0	0	0	0	0	0
XLOC_035394	0	0	0	0	0	0	0	0	0	0	0	0	0	0	0	0	0	0	0	0	0	0	0	0	22.7402	0	0	0	0	0	0	0	0	0	0	0	0	0	0	0	0	0	0	0	0	0	0	0	0
XLOC_035397	0	0	0	0	0	0	0	0	0	0	0	0	0	0	0	0	0	0	0	0	0	0	0	0	0	0	0	0	0	0	15.0035	0	0	0	0	0	0	0	0	29.6957	0	0	0	0	0	0.190878	0	0	0
XLOC_035401	0	0	0	0	0	0	0	0	0	0	0	0	0	0	0	0	0	0.142696	0	0	0	0	24.6115	0	0	0	0	0	0	0	0	0	0	0	0	0	0	0	0	0	0	0	0	0	0	0	0	0	0
XLOC_035429	0	0	0	0	0	0	0	0	0	0	0	0	0	0	0	0	0	0	0	0	0	0	0	0	0	6.2555	0	0	0	0	0	0	0	0	0	0	0	0	0	0	0	0	0	0	0	0	0	0	0
XLOC_035442	0	0	0	0	0	0	12.3337	8.19304	0	0	0	0	0.289784	0	0.255056	0	0	0	0	0	0	0	0	0	0	0	1.07102	0	0.258409	0	0	0	0	0	0	0	0	0	0	0	0	0	0	0	0	0	0	0	0
XLOC_035456	0	0	0	0	0	0	0	0	0	0	0	0	0	0	0	0	0	0.741458	0	0	0	0	0	0	0	0	0	0	0	0	0	0	0	0	0	0	0	0	5.15287	0	0	0	0	0	0	0	0	0	0
XLOC_035462	0	0	0	0	0	0	0	0	0	0	0	0	0	0	0	0	0	0.198327	0	0	0	0	0	0	0	0	4.70949	0	0	0	0	0	0	0	0	0	0	0	0	0	0	0	0	0	0	0	0	0	0
XLOC_035481	0	0	0	0	0	0	0	0	0	0	0	0	0	0	21.2142	0	0	0	0	0	0	0	0	0	0	0	0	0	0	0	0	0	0	0	0	0	0	0	0	0	0	0	0	0	0	0	0	0	0
XLOC_035485	0	0.959539	0.05822	0	10.3909	0	0.048953	4.06683	12.4926	0	0.064188	0	3.40217	0	0.029357	15.5068	0.030807	2.26762	0.034232	1.24475	9.2786	4.43767	0.038374	14.9565	0	0	0	0	0.029743	0.026516	0	0	0.056757	0	0	0	0	0	0.057726	0	0.072657	0	0.045908	0.051144	1.25069	0.029853	15.3002	0.156196	0
XLOC_035493	0	0	0	0	0	0	0	0	0	0	0	0	0	0	0	0	0	0	0	0	0	0	0	18.7513	0	0	0	0	0	0	0	0	0	0	0	0	0	0	0	0	0	0	0	0	0	0	0	0	0
XLOC_035518	0	0	0	0	0	0	0	0	0	0	0	0	0	0	0	0	0	0.678284	0	0	0	0	0	0	0	0	0	8.2277	0	0	0	0	0	0	0	0	0	0	0	0	0	0	0	0	0	0	0	0	0
XLOC_035526	0	0	0	0	0	0	0	0	0	0	0	0	0	0	0	0	0	0.492517	0	0	0	0	0	0	0	0	0	0	0	0	0	0	0	0	0	0	0	0	0	0	0	0	0	0	0	0	0	0	0
XLOC_035531	0	0	0	0	0	0	0	0	0	0	0	0	0	0	0	0	0	0.665355	0	0	0	0	0	0	0	0	0	0	0	0	0	0	0	0	0	0	0	0	1.54133	0	0	0	0	0	0	0	6.6972	0	0
XLOC_035540	0	0	0	0	0	0	0	0	0	0	0	0	0	0	0	0	0	0	0	0	0	0	0	0	0	0	0	0	7.02396	0	0	0	0	0	0	0	0	0	0	0	0	0	0	0	0	0	0	0	0
XLOC_035542	0	0	0	0	0	0	0	0	0	0	0	0	0	0	0	0	0	0	0	0	0	0	0	0	1.63658	12.1524	0	0	6.04293	0.199529	6.7576	0	1.70833	0	0	0	0	0.447693	0.434374	0	0	0	0	0	0	0	0	0	0
XLOC_035546	0	0	0	0	0	0	0	0	0	0	0	0	0	0	0.034181	0	0	0.290136	0	0	0	0	0.04468	0.030498	16.8715	0.461841	8.89906	18.3968	3.98254	4.19879	1.99004	0	0.462581	0	0	0	0	0.761993	0	0	0	0	0	0	0	0	0	0	0
XLOC_035576	0	0	0	4.49815	0	0	0	3.171	0	0	0	0	0.211118	0	0	0	0	0.473172	0.108336	1.33789	0	0	1.093	0	0	0	0	0.086964	1.69434	0.167835	7.15107	0	0.179621	0	0	0	0	0	0.365376	0	0	9.35577	0	0	0	0	0	0.57671	0
XLOC_035586	0	0	0	0	0	0	0	0	0	0	0	0	0	0	0	0	12.8147	0	0	0	0	0	0	0	0	0	0	0	0	0	0	0	0	0	0	0	0	0	0	0	0	0	0	0	0	0	0	0	0
XLOC_035596	0	0	0	0	0	0	0	7.43274	0	0	0	0	0	0	0	0	0	0.628493	0	0	0	0	0	0	0	0	0	0	0	0	0	0	0	0	0	0	0	0	0	0	0	0	0	0	0	0	0	0	0
XLOC_035606	0	0	0	0	0	0	0	0	0	0	0	0	0	0	0	0	5.53615	0	0	0	0	0	0	0	0	0	0	0	0	0	0	0	0	0	0	0	0	0	0	0	0	0	0	0	0	0	0	0	0
XLOC_035650	0	0	0	0	0	0	0	0	0	0	0	0	0	0	0	0	0	0.810308	0	0	0	0	0	0	0	0	0	0	0	0	0	0	0	0	0	0	0	0	0	0	0	0	0	0	1.73063	0	0	0	0
XLOC_035674	0	0	0	0	0	0	0	0	0	0	0	0	0.151167	0	20.3567	0	0	0.22587	0.155144	0	0	0	0	0	0	0	0	0	0	0	0	0	0	0	0	0	0	0	0	0	0	0	0.10403	0	0	0	0	0	0
XLOC_035677	0	0	0	0	0	0	0	0	0	0	0	0	0	0	0	0	0	0.34247	0	0	1.13857	0	0	0	0	0	0	1.69945	24.1177	0	0	0	0	0	0	0	20.2289	0	0	0	0	0	0	0	0	0	0	0	0
XLOC_035688	0	3.13815	0	0	0	0	0	0	0	0	0	0	0	0	0	0	0	1.95592	0	0	0	0	0	0	0	0	0	0	0	0	0	0	0	0	0	0	0	0	0	0	0	0	0	0	0	0	0	0	0
XLOC_035756	0	0	0	0	0	0	0	0	0	0	0	0	0	2.16312	0	0	0	1.0504	0	0	0	0	0	0	0	0	4.15715	0	5.01505	0	0	0	0	4.59579	0	0	0	0	21.8997	0	0	0	0	0	0	0	0	0	0
XLOC_035758	0	0	3.04652	1.32812	0	1.94565	0	1.54208	2.15036	0	3.35881	0	0.872684	0	0	0.8082	0.80603	1.95592	0	0.614479	1.44502	2.8147	1.00401	0	0	0	0	0	0	0	0	1.64475	0	0	1.51538	0	1.67437	0	0	3.24036	0	0	0.600562	0	0	0	0	0	0
XLOC_035760	0	0	0	0	0.508159	0	0	0	0	0	0	0	0	0	0.208176	0.219045	0	0.176703	0	0	0	0	0	0	0	19.8903	0.174833	0	0.210913	0	0	0	0	0	0	0	0	0	0	0	0	0	0	0	0	0	0	0	0
XLOC_035792	0	0	0	0	0	0	0	0	0	0	0	0	0	0	0	0	0	0	0	0	0	0	0	0	0	0	0	0	9.25328	0	0	0	0	0	0	0	0	0	0	0	0	0	0	0	0	0	0	0	0
XLOC_035813	0	0	0	0	0	0	0	0	0	0	0	0	0	0	0	0	0	0	0	0	0.16159	0	0	0	0	0	0	0	0	0	3.05126	0	0	0	0	0	0	0	0	0	0	0	0	0	0	0	0	0	0
XLOC_035822	0	0	0	0	0	0	0	0	0	0	0	0	0	0	0	0	0	0.270747	0	0	0	0	0	0	0	0	0	0	0	0	0	0	0	0	0	0	0	0	0	0	0	0	0	0	0	0	0	0	0
XLOC_035831	0	0	0	0	0	0	0	0	0	0	0	0	0	0	0	0	0	0.356039	0	0	0	0	0	0	18.2567	0	0	0	0	0	0	0	0	0	0	0	0	0	0	0	0	0	0	0	0	0	0	0	0
XLOC_035834	0	0	0	0	0	0	0	0	0	0	0	0	0	0	0	0	0	0.781019	0	0	0	0	0	0	0	0	0	0	27.0346	0	0	0	0	0	0	0	0	0	0	0	0	0	0	0	0	0	0	0	0
XLOC_035844	0	0	0	0	0	0	0	0	0	0	0	0	0	0	0	0	0	0.088731	0	0	0	0	0	0	0.387224	0	0.438963	0	0	0	0	0	0	0	0	0	0	0	0	0	0	0	0	0	0	0	0	0	0
XLOC_035864	0	2.43573	5.40482	0	0	0	0	0.085494	5.00711	0	5.02778	0	0	0	0	0	0	0	0	2.48689	0	0	0	0.075989	0	0	0.035763	0.079719	0.431436	0	0	3.73861	1.31724	0.079074	1.51224	2.65529	0	3.96982	0.083733	0.089824	0	0	0	0	0	0.216513	4.24465	0	0.523494
XLOC_035899	0	2.62834	0	0	0	0	0	0	2.70153	0	0	0	0	0	0	0	0	0	0	0.771981	0	0	1.26135	0	2.68086	0.931304	3.24167	0	1.95533	0.87159	1.90444	0	0	0	0	0	0	1.95562	0	0	0	0	0	0	0	0	0	0	0
XLOC_035914	10.9557	0	0	0	0	0	0	0	0	0	0	0	0	0	0	0	4.7313	0	0	0	0.605864	0	0	0	3.87702	0	0.270465	0	0	0	3.81346	0	0	0	0	0	0	0	0	0	0	0	0	0	0	0	0	0	0
XLOC_035926	0	0	0	0	0	0	0	0	0	0	0	0	0	0	0	0	0	0	0	0	3.29965	0	0	0	0	0	0	0	0	0	0	0	0	0	0	0	0	0	0	0.134532	0	0	0	0	0	0	0	0	0
XLOC_036004	0	0	0	0	0	0	0	0	0	0	0	0	0	0	0	0	0	0.094261	0	0	0	0	0	0	0	0	0	0	0	0	0	0	0	0	0	0	0	0	0	0	0	0	0	0	0	0	0	0	0
XLOC_036006	0	3.16066	0	0	0	1.5336	0	0	0	0	0	0	0	0	0	0	0	0.042825	0	0	0	0	0	0	0.700829	0	0	0	0	0	0	0	0	2.15476	0	0	0	0	0	0	0	0	0	0	0	0	0	0	3.76908
XLOC_036009	0	0	0	0	0	0	0	0	0	0	0	0	0	0	0	0	0	0	0	0	0	0	0	0	0	0	0	0	0	0	0	0	0	0	0	0	0	0	0	0	0	0	0	0	0	0	7.38257	0	0
XLOC_036011	0	0	0	0	0	0	0	0	0	0	0	0	0	0	0	0.110209	0	0.17781	0	0	0	0	0	0	0	0	0	0.098039	0	0.094604	0	0	0	0	0	0	0.228323	0	0	0	0	0	0.081895	0	0	0	0	0	0
XLOC_036103	0	0	0	0	0	0	0	0	0	0	0	0	0	0	6.43705	0	0	0.136596	0	0	0	0	8.83479	0	0	0	0	0	0	0	14.7683	0	0	0	0	0	0	0	0	0	0	0	0	0	0	0	0	0	3.80444
XLOC_036139	0	0	0	0	0	0	0	0	0	0	0	0	0	0	0	0	0	0.25915	0	0	0	0	0	0	0	0	0	0	0	0	0	0	0	0	0	0	0	0	0	0	0	0	0	0	0	0	0	0	0
XLOC_036157	0	0	0	0	0	0	0	0	0	0	0.094233	0	0	0	0	0	0	0.146331	0	0	0	0	0	0	0	0	0	0	0	0.038928	0	0	0	0	0	0	0	0	0	0	0	0	0	0	0	0	0	0	0
XLOC_036197	0	14.7216	0	8.83588	0	0	0	0	1.10048	0	0	1.50048	0.111652	1.28833	0	2.06804	0	0.083414	0	0	0	0	0	0	0	0	0	0	0	0	0	0	0	0	0	0	0	0	6.76314	0	0	0	0.076837	0	0	0	0	0	8.82826
XLOC_036238	0	0	0	0	0	0	0	0	0	0	0	0	0	0	0	0	0	0.184723	0	0	0	0	0	0	0	0	0	0	0	0	0	0	0	0	0	0	0	0	0	0	0	0	5.40249	0	0	2.60026	0	0.048245	5.76224
XLOC_036311	0	0	0	0	0	0	0	0	0	0	0	0	0	0	0	0	0	0.684767	0	0	0	0	0	0	0	0	0	0	0	0	0	0	0	0	0	0	0	0.544978	0	0	0	0	0	0	0	0	0	0	0
XLOC_036364	0	0	0	0	0	0	0	0	0	0	0	0	0	19.583	0	0	0	0.26787	0	0	0	0	0	0	0	0	0	0	0	0	0	0	0	0	0	0	0	0	0	0	0	0	0	0	0	0	0	0	0
XLOC_036368	0	0	0	0	0	0	0	0	0	0	0	0	0	0	0	0	0	0.912105	0	0	0	0	0	0.159794	0	0	11.9575	4.10708	10.8869	0	0	0	0	0	0	0	0	2.72215	0.176078	0	0	0	0.140031	0	0	0	0	0	0.169358
XLOC_036380	0	0	0	0	0	0	0	0	0	0	0	0	0	0	0	0	0	0	0	0	0	0	0	0	3.7077	8.28011	0	0	0	0	2.06948	0	1.10578	0	0	0	0	0	0	0	0	0	0	0	0	0	0	0	0
XLOC_036382	0	0	0	0	0	0	0	0.59462	0.414584	0.339307	0	0	0	0	0	0	0.155401	0.251397	0	0	0	0	0	0	0	19.4372	0	0	0.600139	0	0.14613	0.317104	0	0	0	0	0	0	0.582374	0.624734	0	0	0	0	0	0	0	0	0
XLOC_036395	0	0	0	0	0	0	0	0	0	0	0	0	0	0	0	0	0	0	0	0	0	0	0	0	0	0	0	0	12.6068	0	0	0	0	0	0	0	0	0	0	0	0	0	0	0	0	0	0	0	0
XLOC_036397	0	0	0	5.92544	0	0	0	0	0	0	0	0	0	0	0	0	0	0	0	0	0	0	0	0	0	0	0	0	0	0	0	0	0	0	0	0	0	0	0	0	0	0	0	0	0	0	0	0	0
XLOC_036422	0	0	0	0	0	0	0	2.1159	0	0	0	0	0	0	0	0	0	0	0	0	0	0	0	0	0	0	0	0	0	0	5.45988	0	0	0	0	0	0	0	0	0	0	0	0	0	0	0	0	0	0
XLOC_036424	0	0	0	0	0	0	0	0	0	0	0	0	0	0	0	0	0	0.050319	0	0	0	0.380162	0	0	0	0	8.16493	0	0	0	0	0	0.229217	0	0	0	0	0.120139	0	1.62557	0	0	0	0	0	0	0.168829	0	0
XLOC_036429	0	0	0	2.46017	0	0	0	3.04695	0	0	0	0	0	0	0	0	0	0.24154	0.663628	1.21413	0	0	0	0	0	0	0	0	1.24931	0	0.655199	0	0	0	0	0	0	0	0	0	0	19.5278	0	0	0	0	0.090046	0.252336	0
XLOC_036430	0	0	0	0	0	0	0	0	0	0	0	0	0	0	0	0	0	0	0	0	0	0	0	0	0	0	0	0	0	0	0	0	0	0	0	0	0	0	0	0	0	0	0	0	0	0	0	0	0
XLOC_036433	0	0	0	0	0	0.662187	0	0	0	0	0	0	0	0	0	0	0	0	0	0	0	0	0	0	0	0	0	0	2.51611	0	0	0	0.252699	0	1.80512	0	8.26294	0	0	1.10283	0	0	0	0	0	0	0.248166	0	0
XLOC_036434	0	0	0	0	0	0	0	0	0	0	0	0	0	0	0	0	0	0	0	0	0	0	0	0	0	0	0	0	0	0	0	0	0	0	0	0	0	0	0	0	0	0	0	0	0	0	0	0	0
XLOC_036435	1.08167	0	0	0	0	7.91992	0	0.106393	0.445078	0	0	0	0	0	0.15898	0	0	0.179926	0	0	0.099696	0	0.069269	0.141847	0.441673	0.409154	0.934616	0.496029	2.52343	0.430784	1.04585	1.81561	0.102452	0	2.40465	0	11.5519	0.429586	0.104202	0.670685	0	0.237171	0	0	0	0.053888	4.12519	0.046992	6.36427
XLOC_036446	1.42639	0	0	0.466069	2.1932	0	0	0.180385	1.76076	0	0	0	1.02082	0	0.898482	0	0	0.686378	0.314303	2.0126	0	0	0	0.160331	0	1.56083	0	0	0	0	0	0.192394	0	0	1.94987	0	0.195859	0	2.12004	3.22184	0	0	2.88028	0	0	0	0	3.02758	0.084964
XLOC_036559	0	0	0	0	0.323649	0	0	0	0	0	0	0	0	0.115881	0.132589	0	3.75668	0	0	0	0	0	0	0	0	0	0	0	0	0	0	0	0	0	0	0	0	0	0	0.279674	0	0	0	25.7548	0	10.2468	0	0	0
XLOC_036562	0	0	0	0	0	0	0	0	0	0	0	0	0	0	0	0	0	0	0	0	0	0	0	0	0	0	0	0	0	0	0	0	0	0	0	0	0	0	0	0	0	0	0	0	0	0	5.68096	0	0
XLOC_036571	0	0	0	0	0	0	0	0	0	0	0	0	0	0	0	0	0	0.297751	0	0	0	0	0	0	0	8.12508	0	0	0	0	4.15377	0	0	0	0	0	0	0	0	0	0	0	6.58254	0	0	0	0	0	0
XLOC_036590	0	0	0	0	0	0	0	0	0	0	0	0	0	0	0	0	0	0.315558	0	0	0	0	0	0	0	0	0.15611	0	0	0	19.8098	0	0	0	0	0	0	0	0	0	0	0	0	0	0	0	0	0	0
XLOC_036630	0	0	0	0	0	0	0	0	0	0	21.1492	0	0	0	0	0	0	0.11564	0	0	9.48322	0	0	0	0	0	0	0	0	0	0	0	0	0	0	0	0	0	0	0	0	0	0	0	0	0	0	0	0
XLOC_036646	0	0	6.96998	0	0	0	0	0	0	0	0	0	0	0	4.01042	0	0	0.123785	0	0	0	0	0.019062	0	0	0	0	0	0	0	0	0.93683	0	0	0	0	0	0	0	0	1.22714	0.032634	2.01823	0	0.013219	0	0	0	1.10324
XLOC_036653	0	0	0	0	0	0	0	0	0	0	0	0	0	0	0	0	0	0.083629	0	0	0	0	0	0	0	0	0	0	0	0	0	0	0	0	0	0	0	0	0	0	0	0	0	0	0	0	0	0	0
XLOC_036658	0	0	0	0	0	0	0	0	0	0	0	0	0	0	0	0	0	0.106619	0	0	0	0	0	0	0	0	0	0	0	0	0	0	0	0	0	0	0	0	0	0	0	0	0	0	0	0	0	0	0
XLOC_036742	0	0	0	0	0	0	0	0	0	0	0	0	0	0	0	0	0	0	0	0	0	3.62485	0	0	0	0	0	0	0	0	0	0	0	0	0	0	0	0	0	0	0	0	0	0	0	0	0	0	0
XLOC_036765	0	0	0	0	0	0	0	0	0	0	0	0	0	0	0	0	0	0	0	0	0	0	0	0	0	4.50474	0	0	0	1.12424	0	0	0	0	0	0	0	0	0	0	0	0	0	0	0	0	0	0	0
XLOC_036772	0	0	0	0	0	0	0	0	0	0	0	0	0	0	0	0	0	0	0	0	0	0	0	0	0	0	0	0	0	0	21.4739	0	0	0	0	0	0	0	0	0	0	0	0	0	0	0	0	0	0
XLOC_036829	0	0	0	0	0.691183	0	0	0	0	0	0	0	0	0	0	20.5577	0	0	0	0	1.0654	0	0	0	0	0	0	0	0	0	0	0	0	0	0	0	0	5.73843	0	0	0	0	0	0	0	0	0	0	0
XLOC_036852	0	0	0	0	1.67038	0	0	6.44649	0	0	0	0	0	0	0	0	0.055238	0.134041	0	0	0	0	0	0.046966	0	0	0	0	0	0	0.051943	0	0	0	0	0.234446	0	1.17345	0	0	0	0	0	0	0	0	0.249852	0	0
XLOC_036878	0	0	0	0	0	0	0	0	0	0	0	0	0	0	0	0	0	0	0	0	0	0	0	0	0	0	0	0	0	0	0	0	0	0	0	0	0	0	0	0	0	0	0	0	0	0	12.6343	0	0
XLOC_036922	0	0	0	0	0	0	0	0	0	0	0	0	0	0	0	0	0	0	0	0	2.17288	0	0	0	0	0	0	0	0	0	0	0	0	0	21.1592	0	0	0	0	0	0	0	0	0	0	0	0	0	0
XLOC_036925	0	0	0	0	0	0	0	0	0	0	0	0	0	0	0	0	0	0	0	0	0	0	0	0	15.3251	0	0	0	25.514	0	0	0	0	0	0	0	0	0	0	0	0	0	0	0	0	0	0	0	0
XLOC_036938	0.198629	0	0	12.1149	0	0	0	0	0	0	0	0	0	0	0	0	0	0.22302	0	0	0	0	0.114481	0	0	0	0	0	0	0	0	0	0	0	0	0	0	0	0	0	0	0	0	0	0	0	0	0	0
XLOC_037000	0	0	0	0	0	0	0	0	0	0	3.22001	0	0	0	0	0	0	0	0	0	0	5.56543	0	0	5.28479	0	0	0	1.67859	0	0	0	0	0	0	0	0	0	0	0	0.455605	0	0	0	0	0	0	0	0
XLOC_037079	0	0	0	0	0	0	0	0	0	0	0	0	0	0	0	0	0	0	0	0	0	0	0	0	0	0	0	1.15966	0	5.8749	0	0	0	0	0	0	0	0	0	0	0	0	0	0	0	0	0	0	0
XLOC_037096	0	0	0	0	0	0	0	0	0	0	0	0	0	0	0	0	0	0.092093	0	0	0	0	0	0	0	0	0	0	0	0	0	0	0	0	0	0	0	0	0	0	0	0	0	0	0	6.95064	0	0	0
XLOC_037109	0	0	0	0	0	0	0	0	0	0	0	0	0	0	0	0	0	1.08041	0	0	0	0	0	0	0	0	0	0	0	0	0	0	0	0	0	0	0	0	0	0	0	0	0	0	0	0	0	0	4.81461
XLOC_037134	0	0.48961	0	0	0	0	0	0	0	0	0	0	0	0	0	0	0	0	0	0	0	0	0	0	0	0	21.1352	0	0	0	0	0	0	0	0	0	0	0	0	0	0	0	0	0	0	0	0	0	0
XLOC_037199	0	0	0	0	0	0	0	0	0	0	0	0	0	0	0	0	0	0	0	0	1.75215	0	0	0	0	8.08969	0	0	0	0	0	0	0	0	0	0	0	0	0	0	0	0	12.3795	0	0	0	0	0	0
XLOC_037242	0	0	0	0	0	0	0	0	0	0	0	0	0	0	0	0	0	0	0	0	0	0	0	0	0	0	0	0	0	0	0	0	0	0	0	0	0	0	0	0	0	0	0	0	0	0	9.33527	0	0
XLOC_037251	0	0	0	0	0.444769	0	0	0	0	0	0	0	0	0.159248	0	0	0	0.30932	0	0	0	0	0	0	0	0	0	0	0	0	0	0	0	0	0	0	0	0	0	0	0	0	0	0	0	0	0	0	0
XLOC_037266	0	0	0	0	0	0	0	0	0	0	0	0	0	0	0	0	0	0.325986	0	0	0	0	0	0	0	0	0	0	0	4.16259	0	0	0	0	0	0	0	0	0	0	0	0	0	0	0	0	0	0	0
XLOC_037275	0	0	0	0	0	0	0	0	0	0	0	18.6696	0	0	0	0	0	18.1032	0	23.236	0	0	0	0	0	7.58341	0	0.131337	0	0	0	0	0	0	0	0	0	0	0	0	0	0	0	0	0	0	0	0	0
XLOC_037284	0	0	0	0	0	0	0	0	0	0	0	0	0	0	0	0	0	0	0	0	0	0	0	0	0	0	0	0	0	0	0	0	0	0	0	0	0	0	0	0	0	0	0	0	0	0	0	0	0
XLOC_037347	0	0	0	0	0	0	0	0	0	0	0	0	0	0	0	0	0	0	0	0	0	8.27547	0	0	0	0	0	0	0	0	0	0	0	0	0	0	0	0	0	0	0	0	0	0	0	0	0	0	0
XLOC_037385	0	0	0	0	0	0	0	0	0	0	0	0	0	7.69109	0	0	0	0.311229	0	0	0	0	0	0	0	0	0	19.9059	0	0	0	0	0	0	0	0	0	2.22925	0	0	0	0	0	0	0	0	0	0	0
XLOC_037388	0	0	0	0	0	0	0	0	0	0	0	11.6868	0	0.34687	0	0	0.208239	0.505314	0	0	0	0	0	0	0	0	0	0	0	0	0	0	0	0	0	5.74489	0	0	0	0	0	0	0	0.172853	0	0	0	0	0
XLOC_037392	0	0	0	0	0	0	0	0	0	0	0	0	0.943149	0	0	0	0.435557	3.87538	0	0.332048	0	0.760493	0	0	0	0	0	0	0.420517	0	0	0	0	0	0	0	0	0	2.44841	0	0	3.71519	0	0	0	0.422066	0	0	0
XLOC_037406	0	0	0	0	0	0	0	0	0	0	0	0	0	0	0	0	0	0.383038	0	0	0	0	0	19.8632	0	0	0	0	0	0	0	0	0	0	0	0	0	0	0	0	0	0	0	0	0	0	0	0	0.142244
XLOC_037457	0	0.025117	0.219455	0.526188	2.61117	1.91544	0.276785	0	0.490519	0	0	0.080459	1.7497	0	0.009222	2.06676	2.00315	1.69073	0.021506	0	0.026023	4.06357	6.52117	0	0	0.186897	0	0	0	0	0.0091	0	4.13615	0	3.05648	0	0	0	0	0.136161	0.479276	0	0.00721	0.024098	0.593474	0.478243	0	0.008177	0.017441
XLOC_037488	0	0	0	0	0	0	0	0	0	0	0	0	0	0	0	0	0	8.39579	0	0	0	0	0	0	0	0	0	0	0	0	0	0	0	0	0	0	0	0	0	0	0	0	0	0	0	0	0	0	0.222702
XLOC_037509	0	0	0	0	0	0	0	0	0	0	0	0	0	0	0	0	6.20417	11.9451	0	0	11.1226	0	0	0	0	0	0	0.467658	0	0	0	0	0	0	0	0	0	0	0	0	0	0	0	0	0	0	0	0	0
XLOC_037521	0	0	0	0	0	0	0	0	0	0	0	0	0	5.29919	0	0	9.69912	0.188287	0.689757	0	0	0	29.5753	0	0	0	0	0	0	0	0	0	0	0	0	0	0	0	0	0	0	0	0	0	0	0	0	0	0
XLOC_037528	0	0	0	0	0	0	0	0	0	0	0	0	0	0	0	0	4.83326	0.137174	0	0	0	3.25715	0	0	0	0	0	0	0	0	0	0	0	0	0	0	0	0	0	0	0	0	0	0	0	0	0	0	0
XLOC_037591	0	0	0	0	0	0	0	0	0	0	0	0	0	0	0	0	0	4.06971	0	0	0	0	0	0	0	0	0	0	0	0	0	0	0	0	0	0	0	0	0	0	0	0	0	0	0	0	0	0	0
XLOC_037613	0	0	0	0	0	0	0	0	0	0	0	0	0	0	0	0	0	0	0	0	0	0	0	0	0	0	0	16.3068	0.90185	0	0.376448	0	0	0	0	0	0	0	0	0	0	0	0	0	0	0	0	0	0
XLOC_037630	0	0	0	0	0	0	0	0	0	0	9.14605	0	0	0	0	0	0	0.355064	0	0	1.9674	0	0	0	4.64851	0	0	19.9688	0	0	0	0	0	0	0	0	0	0	0	0	0	0	0.327067	0	0	0	0	0	0
XLOC_037652	0	0	0	0	0	0	0	0	0	0	0	0	0	0	0	0	0	0.128257	0	0	0	0	0	0	0	0	0	0	0	0	0	0	0	0	0	0	0	0	0	0	0	0	0	0	0	0	0	0	0
XLOC_037662	0	0	0	0	0	0	0	0	0	0	0	0	0	0	0	1.38208	0	0.55746	0	0	0	0	0	1.17195	3.64913	0	0	0.614734	1.33078	0	3.24035	0	6.34851	0	0	1.46255	1.43165	0	0	0	0	0	0.513503	0	0	3.3392	0	0	0
XLOC_037663	0	0	0	0.867862	0	0	0	0	0.156129	0	0	0	0	0	0	0	0	0.094674	0	0	0	0	0	0	0	0	0	0	0	0	0	0	0	0	0	0	0	2.59947	0	0	0	0	0	0	0	0	0	0	0
XLOC_037679	0.163181	0	0	0	0	0	0	0	0	0	0	0	0	0	0	0	0	6.04623	0	0	0	0	0	0.064197	0	0	0	0	6.12335	0	0	0	0	0	0	0	0	7.29082	0	0.151769	0	0	0	0	0	0	0	0	0
XLOC_037688	0	0	0	0	0	0	0	0	0	0	0	0	0	2.15646	0	0	10.4432	0	0	0	0	0	0	0	0	0	0	17.3213	0	0	0	0	0	0	0	0	0	2.33351	0	0	0	0	0	0	0	0	0	0.072932	0
XLOC_037701	0	0	0	0	0	0	0	0	0	0	0	0	0	0	0	0	0	0	0	0	0	0	0	0	0	0	0	0	0	0	0	0	0	0	0	0	0	0	0	0	0	0	0	0	0	0	0	0	0
XLOC_037787	0	0	0	0	0	0	0	0	0	0	0	0	0	0	0	0	0	0	0	0	0	0	0	0	0	0	0	0	0	18.3365	0	0	0	0	0	0	0	0	0	0	0	0	0	0	0	0	0	0	0
XLOC_037798	0	0	0	0	0	0	0	0	0	0	0	0	0	0	0	0	0	0	0	0	0	0	0	0	0	0	0	0	0	0	0	0	0	0	0	0	0	0	0	0	0	0	0	0	0	0	0	0	0
XLOC_037811	0	0	0	0	1.16444	0	0	0	0	0	0	0	0	0	0	0	0	0.134971	0	0	0	0	0	0	0	0	0	0	0	0	0	0	0	0	0	0	0	0	0	11.7393	0	0	0	0	0	0	0	0	0
XLOC_037852	0	0	0	0	0	0	0	0	0	0	0	0	0	0	0	0	0	0.120046	0	0	0	6.47828	0	0	0	0	0	0	0	0	0	0	0	0	0	0	0	0	0	5.96638	0	2.21535	0	0	0	0	0	0	0
XLOC_037897	0	0	0	0	0	0	0	0	0	0	0	0	0	0	0	0	0	0	0	0	0	0	0	0	0	0	0	0	0	0	0	0	0	0	0	0	0	0	0	0	0	0	0	0	0	0	0	0	0
XLOC_038105	0	0	0	0	0	0	0	0	0	0	0	0	0	0	0	0	0	0.722567	0	0	0	0	0	0	0	0	0	0	0	0	0	0	0	0	0	0	0	0	0	0	0	0	0	0	0	0	0	0	0
XLOC_038116	0	0	0	0	0	0	0	0	0	0	0	0	0	4.9333	0	0.702871	0	0.0567	0	0.454237	0	0	0	0	0	0	10.4347	0	0	0	0	18.5236	0	0	0	0	0	0	0	0	0	0	0	0	0	1.08683	0.221948	0	0
XLOC_038136	0	0	0	0	0	0	0	0	0	0	0	0	0	0	0	0	0	0.208727	0	0	0	0	0	0	0	0	4.44015	0	0	0	0	0	0	0	0	0	0	0	0	0	0	0	0	0	0	1.00022	0	0	0
XLOC_038205	0	17.0033	0	0	0	0	0	0	0	0	0	0	0	1.98401	0	0	0	0	0	0	0	0	0	0	0	0	0	0	0	0	0	0	0	0	0	0	0	0	0	0	0	0	0	0	0	0	0	0	0
XLOC_038211	0	0	0	0.189033	0	0	0	0	0.306063	0	0	0	0	0	0	0	0	0.092796	0	0	0	0	0	0	0	0	0	0	0	0	0	0	0	0	0	0	0	0	0	0	0	0	0	3.52344	0	0	0	0	4.9623
XLOC_038218	0	0	0	0	0	0	0	0	0	0	0	0	0	0	0	0	0	0.132643	0	0	0	0	0	0	0	0	0	0	0	0	0	0	0	0	0	0	0	3.9587	0	0	0	0	0	0	0	0	0	0	0
XLOC_038237	0	0	0	0	0	0	0	0	0	0	0	0	0	0	0	0	0	0.092493	0	0	0	0	0	0	0	0	0	0	0	0	0	0	0	0	0	0	0	0	0	0	0	0	0	0	0	0	0	0	0
XLOC_038254	0	0	0	0	0	0	0	0	0	0	0	0	7.38098	0	0	0	0	0	0	0	0	0	0	0	0	0	0	0	0	0	0	0	0	0	0	0	0	0	0	0	0	0	0	0	0	0.600554	0	0	0
XLOC_038273	0	0	0	0	0	0	0	15.362	0	0	0	0	0	0	0	0	0	0.432989	0	0	0	0	0	0	0	0	0	0	0	0	0	0	0	0	0	0	0	0	0	0	0	0	0	0	0	0	0	0	0
XLOC_038274	0	0	0	0	0	0.179503	0	2.27633	0	0	0	0	5.39435	0	0	0	0	0.360901	0	0	0	0	0	0	0	0	0	0.06633	0	0	0	0	0	0	0	0	0	0	0	0	0	0	0	0	0	0	0	0	0.067011
XLOC_038302	0	0	0	0	0	0	0	0	0	0	0	0	0	0	0	0	0	0.0808	0	0	0	0	0	8.74813	0	0	0	0	0	0	0	0	0	0	0	0	0	0	0	0	0	0	0	0	0	0	0	0.253235	0
XLOC_038316	0	0	0	0	0	0	2.19677	0	0	0	0	0	0	0	0	0	0	0.046593	0	0	0	0	0	0	0	0	0	0	0	3.71851	0	0	0	0	0	0	0	0	0	0	0	0	0	0.167351	0	0	0	0	0
XLOC_038371	0	0	0	0	0	0	0	0	0	0	0	0	0	0	0	0	0	0.279761	0	0	0	0	0	0	0	0	0	0	0	0	0	0	0	0	0	0	0	0	0	0	0	0	0	0	0	0	0	0	0
XLOC_038374	0	0	0	0	0	0	0	0	0	0	0	0	0	0	0	0	0	0	0	0	0	0	0	0	0	0	0	0	0	0	0	0	0	0	0	0	0	0	0	0	0	0	0	0	0	0	0	0	0
XLOC_038464	0	0	0	0	0	0	0	0	0	0	0	0	0	0	0	0	0	0	0	0	0	0	0	0	0	5.53785	0	1.34274	0.484459	0	0	0	0	0	0	0	0	0	0	0	0	0	0	0	0	0	0	0	0
XLOC_038497	0	0	0	0	0	0	0	0	0	0	0	0	0	0	0	0	0	0	0	0	0	0	0	0	0	0	0	0	18.4522	0	0	0	0	0	0	0	0	0	0	0	0	0	0	0	0	0	0	0	0
XLOC_038574	0	0	0	0	0	0	0	0	0	0	0	0	0	0	0	0	0	0	0	0	0	0	0	0	0	0	0	0	0	0	0	0	0	0	0	0	0	0	0	0	6.46034	0	0	0	0	0	0	0	0
XLOC_038575	0	0	0	0	0	0	0	0	0	0	0	0	0	0	0	0	0	0	0	0	0	0	0	0	0	0	0	0	0	0	0	0	0	0	0	0	0	3.39762	0	0	0	0	0	0	0	0	0	0	0
XLOC_038587	0	0	0	0	0	0	0	0	0	0	0	0	0	0	0	0	0	0	0	0	0	0	0	0	0	0	0	0	18.8802	0	0	0	0	0	0	0	0	0	0	0	0	0	0	0	0	0	0	0	0
XLOC_038602	0	0	0	0	0	0	0	0	0	0	0	0	0	3.45902	0	0.640669	0	0	0	0	0	0	0	0	0	0.881451	0	0	0	0	0	0	0	0	0.600628	0	0	0	0	0	0	0	0	0	0	0	0	0	0
XLOC_038624	0	0	0	29.4275	1.22187	0	0	0	0	0	0	0	0	0	0	0	0	0	0	0	0	0	0	0	0	0	0	0	0	0	0	0	0	0	0	0	0	0	0	0	0	0	0	0	0	0	0	0	0
XLOC_038625	0	0	0	0	0	0	0	0	0	0	0	0	0	0	0	0	0	0	0	0	0	0	0	0	0	0	0	0	0	0	0	0	0	0	0	0	0	0	0	0	0	0	0	0	0	0	0	0	0
XLOC_013494	7.07716	15.6003	0	0.0683	1.06062	5.70325	7.50873	10.8645	0	27.1516	0.431825	18.2659	20.4647	18.9186	16.1951	11.6375	15.2539	1.60936	0	0	4.1243	10.639	12.7531	11.1369	0	11.4747	13.5348	0	7.60372	0.14271	9.90042	0.084583	0	0.440087	11.9233	11.1715	0.344424	10.9671	9.94176	3.99933	0	0	0	1.4795	5.62128	2.41002	7.57461	16.7429	0.037353
XLOC_015326	5.48384	0	4.55717	4.12162	0	1.60725	0	2.06574	3.26465	0.667969	0.787392	7.36892	12.1774	2.05335	6.84237	4.94409	0.485883	0.320235	7.61863	0.507605	4.22631	0.062842	7.5317	4.37601	1.07989	13.1741	2.7076	4.71918	0.625473	15.8455	0	0.073442	0.165769	4.01229	1.18415	2.36775	0.037382	1.28589	0.23604	8.53674	1.99476	0.383746	0	1.89708	0.279796	0.069753	0.113957	0	13.8165
XLOC_024182	0.242196	0	15.4602	0	8.86305	0	0	0	0	5.46465	8.87273	0	4.73195	4.69785	0	6.62963	0	5.80132	0	17.3999	0.033484	0	12.7493	0	0.164824	0	0	0.03332	0	7.23423	0	15.245	0	0	0.070229	0	0	0	15.9589	0	11.8053	0	0	1.20928	15.746	16.7235	3.58203	0	3.36619
XLOC_025391	3.30904	6.75593	2.60418	2.52284	1.06847	0.739177	3.16283	0	6.12711	2.00584	0.95704	4.45557	1.65772	2.80544	0.729526	1.3817	3.82776	1.61	2.72213	1.51741	0.823472	1.06934	4.38651	4.29599	0.405349	0.422442	3.79861	3.6874	3.54776	3.95356	1.00783	4.06159	2.82079	0.541862	6.33282	1.29969	2.54445	6.50523	0.286896	2.76987	1.44441	1.306	3.30834	2.79603	4.2321	1.03858	0.415529	2.8464	4.41514
XLOC_026450	6.36001	0.372595	0.81386	2.24706	0.500878	1.38605	1.82483	2.33443	3.25525	1.25373	0.897286	0.596768	0.466265	2.5705	2.39392	2.37497	2.87102	15.9656	3.66875	2.13401	4.0533	0.438626	2.14572	2.38004	8.04419	0.660111	5.1124	11.844	6.51392	4.3245	12.0813	2.34339	2.7769	3.68322	1.21447	4.26491	0.745496	3.32676	0.806949	4.61677	0.677112	0.306113	0.534789	1.42988	1.48795	1.11284	1.94792	1.15239	4.65691
XLOC_032408	2.04145	0.445768	0.040571	0.106119	1.79773	0.155461	1.46684	0.575005	2.52	4.54673	3.9809	4.99777	2.51025	0.303956	5.25759	7.27566	1.99651	1.3718	0.333964	4.15698	2.82877	3.95449	0.160445	0.255541	0.056834	1.44129	0.876227	11.336	4.4562	0	0.222058	6.26429	0.553709	7.86342	0.645769	15.3986	1.07028	1.40962	10.861	5.48029	1.87333	3.57075	0.83176	1.5325	1.03843	4.22299	1.8838	0.072563	4.23664
XLOC_033241	24.8349	22.9808	17.0883	21.728	16.6515	21.3721	13.7696	9.37055	12.0617	15.2187	11.3825	9.3976	19.9879	17.5723	13.2841	18.1332	28.2571	5.48549	12.3501	9.76564	9.28734	18.0904	22.2918	15.5365	1.99489	3.29178	18.3931	12.7703	13.8225	17.9978	6.73139	6.5348	12.8411	14.3337	15.2291	12.3929	11.3484	12.7332	11.6485	12.8744	9.32996	10.8462	16.4221	13.135	15.2955	12.7782	9.5433	17.3513	19.8615
XLOC_033387	0	4.64614	24.1874	20.9414	0	0.648136	26.4528	0	11.2225	0.195421	0	0	0	0.298171	13.5611	0.089743	11.9932	3.98173	0	3.95745	8.90527	2.50036	8.69585	8.21864	1.26373	17.5328	20.7725	0	0	0	0	18.2633	13.686	2.37561	12.4518	20.8929	0	0	9.39157	26.446	9.92097	0	2.33403	18.796	5.79821	0.173459	0	9.37825	0
XLOC_033533	5.09019	1.01886	1.16574	17.2788	0.391329	0	12.2077	0	3.74013	11.387	4.55675	10.2575	8.3786	1.54125	0	0	12.1127	8.39143	0	15.1337	0.050267	12.239	9.29019	13.0165	0	0	0.044879	0	0	0	0	14.0747	4.64906	5.45761	17.5011	8.33029	6.17393	11.3713	3.99291	6.9886	27.1122	5.26158	9.15035	19.6898	0	0	0.152189	9.24038	2.12239
XLOC_001915	0	0	0	9.13542	0	4.95671	0.652585	3.73215	0	0	18.6111	6.61579	0	20.3517	0	0	0.102671	0.083048	0	1.40889	7.36262	0.089634	16.242	0	0	0.094426	0	0	0	4.33019	0	16.97	0	0	1.54422	26.5818	0	10.1124	7.1182	0.412754	0	0	0.841491	0	0	5.7705	0	0	0
XLOC_002619	0	0	1.88285	0.6314	0	0	0	6.45146	0	0	19.6408	0	0	0	0	0.307381	4.98153	0.557917	0	0	0.412186	2.0072	0	0	0.067632	0	0.858689	0	0	0.131929	0.2162	28.6186	0	15.5955	2.01719	0	0.159202	15.2448	3.44651	0	0	1.79771	0	0	0	1.33677	15.114	0.064762	6.9062
XLOC_003304	10.0448	0	0	6.73248	7.00949	0	0.568101	0	0	4.6837	0	10.6162	0	0.212688	0	0	0	0	0	0	0	0	5.78932	0.651382	0	0	0	0	0	0	10.0376	1.87595	3.48151	0	0.096022	3.35998	0	0	6.5077	0	0.48182	1.30695	6.43122	3.3492	0.397048	0	0	0.388429	2.02508
XLOC_003716	5.48347	0	0.171247	0.074654	0.526956	1.74986	0	5.02752	1.45048	0.197851	0.472002	10.6419	3.23757	0.943373	0.777156	3.40721	0.860842	0.32983	0.604136	2.34874	0.081225	0.237324	1.12872	0.61636	0.399827	1.00005	1.59544	29.7035	2.49335	0.272979	0.085209	0.184904	0.083471	0.721548	0	0.096149	6.68232	0.699994	6.19743	3.1875	9.72379	0.193231	6.58281	0.63934	0	3.29281	0.532829	0.076572	6.57333
XLOC_004782	0.091312	0	16.6079	0	0.294838	0	0	8.8107	10.3699	0	0	12.2949	0	16.046	2.61702	8.5575	0.169	0.546796	4.92948	0.676399	4.69615	2.80325	0	2.29907	3.43019	9.67538	0	1.8843	1.06057	0.690944	4.29079	0	0	0	0.079432	0	0	0	1.50418	3.39703	4.58364	0	5.0368	6.73353	4.99976	0	1.2613	0.321321	0
XLOC_007230	0	0	10.0059	0	7.73119	0.55973	0	14.344	7.01103	22.4458	14.8161	6.10516	0	0	14.1052	0.193754	0	0.125041	0	11.1074	5.23098	0	0	0	0.682097	27.3681	21.6815	0	0.559684	0	0	10.7251	0	0	0.217974	0	0	2.23908	2.02764	0	3.37241	8.15878	0.028795	0	2.73734	0	0	1.01238	0
XLOC_008404	15.0342	0	1.6963	1.10924	0	0	0	0	5.9866	0	22.9097	0	0	0	9.62274	12.8252	0	0	0	0	12.6723	0	0	0	2.37632	0	0	0	7.3661	0	0	0.915795	0	10.7211	0	0	0.466144	0	21.0237	0	0	0	0	0	0	0.217448	3.45099	0	0
XLOC_009439	1.99626	0	0	0.123403	2.61316	7.59281	7.45768	0.095522	15.2515	0.545077	1.14431	1.76428	0.189201	0	16.8905	0.17522	2.42153	3.87702	1.05411	0	0	0.828177	12.2207	6.70734	0	0.022959	0	0	0.024102	0	0	2.85269	3.95533	0.662618	0	0	7.05273	0	0.046778	0.35126	7.8306	0	0	2.65242	0.043127	0	0.022584	20.9477	7.44623
XLOC_011034	0	4.54611	0	0.320665	1.81076	10.3348	0.618477	0.992866	5.88415	6.0905	0.13516	0	0	2.10709	2.34906	13.4643	0.06487	0.209885	0	0.24727	0.116297	25.5412	0	0	0	0.05966	13.9136	16.375	0	0.055835	17.446	7.2804	0	0.918307	0.243918	11.7014	0	12.5279	1.58018	0	1.22394	20.7497	0	0	0	0.880053	1.93657	11.1826	0
XLOC_011886	0	0	0	0	0	0	6.55223	12.4251	5.50037	0	20.8342	1.39279	15.2349	1.41664	3.53647	6.15017	0	0.041692	6.18557	0	10.5342	0.134994	0	4.1195	0	0	0.041251	0	0	0	0	0	0	7.38772	0	0	0	0.298626	11.3965	0	0	0	0.230425	0	5.87688	0.049947	0	0	0
XLOC_011922	0	0	3.91292	0	0.087569	0	0	3.7452	0	0	8.47117	0.313001	1.34504	0.877905	0.86098	0.037747	0.301166	9.28738	5.22889	0	1.68725	11.207	0	0	0.132886	0	0.933977	0.033579	0	9.00788	0	0.230454	6.03394	0	6.22828	0	0	0.145405	1.69296	7.4914	0	0	0.224395	7.21841	0	16.8536	13.1455	0	9.43084
XLOC_015858	7.44546	0	10.0513	15.1373	12.6531	8.60764	0	0	0	0.395895	0	6.65832	4.90779	0	0	6.54501	12.1483	3.51989	0	8.24761	0	0	0	0.051388	0	4.44682	0.04837	0	4.84323	0	5.39918	0	0	0.427792	3.06798	0	0	0	2.4915	0	12.9713	0	0.54039	0	0	0	7.92796	0	15.4677
XLOC_016037	0	7.07406	0	0	0	0	0	0	20.1809	0	0	0.8093	2.34861	26.8685	0.053004	3.06741	0	0.04499	0	7.84457	3.09119	0	6.44333	12.958	0	0	21.2779	0	0	4.02145	0	3.85894	3.68901	0	10.6662	12.984	0	0.107418	0	0	0	0	0.787412	0	5.57315	16.2774	8.90614	3.99511	0
XLOC_017217	22.7263	0	0	0.104378	1.91558	0	0	0.121193	0	10.9267	0	0	2.36618	0	0	0	3.07231	0.153717	0	0	17.2903	0	0.078906	20.79	0	0	0	0	8.25648	0	0	0	1.2254	0	0	0	0	0	4.03572	3.62894	9.26273	0.607871	7.1034	0.630983	0	0	2.60741	0.080294	21.8631
XLOC_018150	0	23.0632	0.05542	0	0	0.778667	4.52006	0	1.79942	6.40302	7.02663	1.58485	2.6988	1.3189	6.48335	0	12.7859	3.15482	0.423616	18.4664	7.64947	0	9.71658	1.04722	2.69142	0.134852	0.281634	0.470836	0.651196	0	0.027576	0	0	0	1.04754	1.43136	0	0.396441	0.384647	0.058946	0	0.312674	0.0874	0	0.101323	0	0	4.06404	9.75128
XLOC_018810	0	0	0	0	7.97405	1.44809	0	14.7565	8.00225	0.187122	11.6065	5.70039	0.092788	0	0	15.5536	0	18.9245	0	0.065334	0	12.6442	0	0.801534	12.8569	0	0	0	0	0	0	16.4384	28.262	0	8.05608	0	0	1.48957	0.160584	0	0.60636	0.182751	0.063854	7.68284	0	5.31496	12.482	0	0
XLOC_020310	13.848	3.71754	3.27658	0.12421	0	4.73105	0	0	0	0	6.91078	1.5669	0	20.4046	1.79588	0	2.11071	3.53652	0	0.862021	0	4.40927	0	0	0.066523	0	0	0	0	5.77461	0	0.615288	0	3.46815	0	10.7182	0.156592	3.34837	1.13	0	12.2672	3.85797	0.056167	0	11.7856	1.82619	1.1593	0	0.339649
XLOC_020369	0	0	8.79529	0.984474	0	7.36293	5.89623	21.6583	0	0	0	0	0	2.72378	5.96327	10.6258	1.32073	0.127178	0	0	9.1046	0.109811	1.41011	0.133684	0	0.028921	1.71133	0.589028	1.39657	7.98453	0	1.54001	0.231735	1.78061	0.11824	0.066733	0	0.668026	15.4378	0.063209	0	0	0	0	14.3689	2.16351	0	0	0
XLOC_022428	0.128002	0	0	0.731923	0	0	14.258	10.1981	10.6655	2.06908	0	0	12.0875	8.73103	6.88564	0	2.72444	0.526974	0	0	0	1.24094	0	0.075536	0	0	0	0	0	0	0	3.44438	5.07385	0.366809	7.23772	0	0.246064	2.11605	0.166467	3.27388	0	0	0	0	0	0	0	7.55726	6.45794
XLOC_023956	3.32434	0.142587	0.311454	1.5388	1.53344	0.530424	1.04751	2.41732	0.146558	0.599735	0.5723	0.570939	0.535301	1.05233	2.19869	0.275415	1.26351	7.50955	2.74692	0.544439	1.57577	0.095918	0.82114	0.420375	4.02374	0.808371	4.00083	3.82204	2.65191	2.6006	11.3647	0.448392	0.101208	3.40229	1.75577	0.816062	0.228233	1.16702	1.85285	1.10424	0	0.820019	0	1.1856	0.379613	0.532336	1.29211	0.232107	3.56428
XLOC_024023	0	1.95996	22.5584	19.0463	0	6.87041	0.04615	0	0	0	0	7.96869	0	0	0.276764	0	1.04555	0.093968	0	3.609	0	0	8.57389	4.59305	0	0.026711	7.60063	0	0.02804	3.19974	0.054621	0	22.3658	12.2827	19.1655	0	0.060331	0	5.93183	2.39353	0	0	0	0	1.78116	0.028144	0	0	0
XLOC_025272	0	10.6544	0	0	0	0	2.71778	0	0	0	0	0	0	4.98572	0	0	0	0.138345	0	0	10.1187	4.47949	0	7.85281	1.66028	0	0	0	0	0	0.643328	12.5643	0	0	12.2191	13.0667	0	0	0	0	5.2439	9.84752	0	9.65404	0	0	11.6044	0	0
XLOC_026163	0	0	23.3241	11.0924	0	0	0	0	0	0	0	3.49826	0	0	0	22.4065	0	0.075629	0	0	0	0	9.89952	6.20081	0	0	15.1154	0	0	0	0	29.3818	0	0	0	0	0	0	12.9646	0	0	0	0	0	0	0.090604	0	0	0
XLOC_026386	0	0	0	0	0.141966	8.83924	0	10.5087	12.8628	0	0.127161	0	3.30389	0	0	7.95539	0	9.03398	0	0	0	0	26.9116	0	0.484725	0	0.048844	0.217752	0.117847	3.62461	0	1.49444	0	0.107995	7.11397	0	0	4.59674	0.571794	0.122677	0.287876	0	17.0525	0.10132	0	0	0	0	0
XLOC_027917	0	6.10098	0	14.8467	0.91128	13.7119	0	18.3628	0	0	8.97871	0	0	0	0	6.285	0	0.15844	0	0.149329	0.175582	0	0	0	2.0743	0.180148	0	0	0	0	0	0	15.5175	9.01185	0	0	0	1.89144	2.56924	0	5.54362	0	11.2379	0	0	1.51849	0	0	0
XLOC_030443	9.47214	0	6.62618	12.999	2.03899	2.11589	4.17858	1.67701	0	1.9139	0	7.28803	0.949044	1.4601	0	6.15243	16.6546	5.67215	6.81809	0	0	0	0	12.6699	3.8677	0	0.701518	0	21.1572	6.03576	0	1.78866	1.6149	0	1.64797	0	0	0	0	0	0	0	8.49045	0	0.757149	1.69882	0	5.18498	0.789897
XLOC_036432	0.678411	2.10478	3.21329	0.905146	2.12969	1.07344	1.70422	2.15198	2.16339	3.25558	2.23461	3.47988	0.453148	3.52942	0.523479	5.84907	2.45891	2.1582	0.377869	2.21357	0.328273	2.74041	1.27076	2.69119	0.369349	0.120289	0.816465	0.443322	1.49006	3.69249	0.344372	6.2986	2.79517	1.01833	2.36061	4.38548	0.652071	1.364	2.05865	1.10419	3.94838	1.78501	10.9731	4.40782	2.64363	2.66158	2.1061	0.375778	4.21946
XLOC_036967	0	1.12602	1.28834	0.714824	4.18069	0	0	0	0	0	1.93692	11.9803	0	10.5814	0	0	2.10715	0.100259	0	0	4.88868	5.78923	4.94063	4.84784	0.054691	0	8.63026	2.26647	0	0.480087	0.407943	0.252926	0	1.09665	0.116516	0	0	4.30877	1.50966	0	0	1.58589	2.49354	0	0.374727	0.180166	0	0.261851	0
XLOC_038498	0	4.83067	5.02459	1.05142	0.123692	2.18208	0	0	13.0513	0	7.53392	9.83712	0	0	13.8336	16.0488	1.43573	7.69907	0	18.2016	0	0.139268	10.5978	16.1858	0.234628	0	1.70226	0.521737	0	0	0	0	0.881691	0	0	0	0	0.205387	27.5998	0.213772	0	6.69016	11.0144	0	1.51573	0.051528	2.74194	11.638	15.4775
XLOC_000037	1.9876	0	23.8356	0.86592	0	0	0	0.754067	0.350503	2.00803	0.547478	0	0	0	2.37877	1.18561	0	4.99468	0	0.200317	11.5412	0	2.45477	0	11.4781	16.1912	0	0	0	16.3969	0	0.80427	8.22957	0	4.19905	1.11524	0	0	3.69269	0	0	1.40081	0	4.90748	1.02135	0.891182	0.831966	0	0
XLOC_000043	6.37575	0	0.113779	0	0.700232	2.90657	0.287003	0.691107	0	0	0	0	0.065184	7.77218	0.45898	0	0	0.097397	0	0	1.34918	0	0	0.460707	0	10.6865	0	0	0	0	0	8.23115	0.332755	0	0.452759	0	0	0	0.451249	0.363054	0	5.64894	4.66528	0	0.156013	0	0	4.01914	3.47222
XLOC_000045	13.0044	0.90802	0	0	0	0	0	0.937019	0.746645	0	9.32992	0	0.227259	0	0.86677	0	0	0.169783	0.38873	0.05334	3.38673	0	0	1.07081	0.493955	0	0	1.56022	0.540409	0.782888	6.38192	0	0	1.23808	0	1.33633	1.74412	0	0	0.281278	3.79531	8.80284	2.24166	0	13.9003	0.339	0.50636	0	0.06305
XLOC_000049	0	0	0	0	0	0	0	0	0.351052	0	0	0	0	0	0	0	0	0.177393	0	0	0	0	0	0.037294	0.270951	0	0.035103	0	0	0	0	0	0	0	0	0	0	0	0	0	0	0.093533	0.817028	0	0	0	0	0	0
XLOC_000057	0	0	0	1.45774	0	0	0	0	0	0	1.33128	1.43028	0.319286	0	0	0	0	0.079512	0	0	0	0	0	0	0	0	0	0	0.332169	0	0.046218	0	0.09055	0	0	0	0	0	1.10515	0.296385	0	6.39335	0	11.5458	0	0	0	0	0
XLOC_000062	0	0	0	0	0	0	0	0	0	0	3.07712	0	0	0	0	0	0	0.085328	0	0	0	0	0	0	0	0	0	0	0	0	0	0	0	0	0	0	0	0	0	0	0.497584	0	0	0	0	0	0	0	0
XLOC_000068	0	0	0	0	0	0	0	0	0	0	0	0	0	0	0	0	0	0.155989	0	0	0	0	0	0	0	0	0	0	0	0	2.59926	0	0	2.95748	0	0	0	0	0.361356	0	0	0.06854	0	0	0	0	1.91904	0.02716	0
XLOC_000083	0	0	0	0	0	0	0	0	0	0	0	0	0	0	0	0	11.0779	0.068401	0	0	0	0	0	0	0	0.466635	0	0	0	0	0	0	0	0	0	0	0	0	0	0	0	0	0	0	0	0	0	0	0
XLOC_000088	0	0	0	0.201388	0	0	0	0	0	0	0	0	0	0	0	0	0	0.164768	0	0	0	0	0	0	9.49146	0	0	0	0	0	0	0	0	0	0	0	0	0	0	0	0	0	0	0	0	0	0	0	0
XLOC_000089	0	0	0	0	0	0	0	0	0	0	2.76836	0	0	0	0	0	10.1373	0.079609	0	0	2.16145	0	0	0	0	0	0	0	1.14026	0.127069	0	0	0.090661	0	0.092518	0	0	0	0	0	0	0	0.036666	0	0	0	0	0	0
XLOC_000107	0	0	7.85109	0	0.143165	0	0	0	0	15.5212	0.064118	0.12793	0	0.820158	0	0.154281	0	0.423156	0.478725	0.750723	0	0	0	2.01469	0.48882	0.226415	0	0	0.594213	0	0	0	0	0	7.86832	0	0	0	0	0.061857	0	0	0	0.025544	4.27958	0.775324	0	0.026004	2.74536
XLOC_000108	0.192267	0	0	0	0	0	0	0	0	0	0	0	0	0	0.084776	0	0	0.215876	0	0	0	0	0	0	0	0	0	0.158704	0	0	0	0	0	0	0	0	0	0	0	0	0	0	0	0	0	0	0	0	0
XLOC_000112	0	0	0	0	0	0	0	0.141932	0	15.7121	0.154571	0	0	0	0	0.074386	0	0.180021	0	0	0	0	0	1.8923	0	0	0	0	0.071625	0	0	0	0	0	0	0	0	0	0.278018	0	1.74964	0	0.11055	0	0	0	0	0	0
XLOC_000126	0	0	0	0	0	0	0	0	0	3.44073	0	0	0	0	0	0	0	0.077251	0	0	0	0	0	0	1.22207	0	0	0	0	0	0	0	0	0	0	0	0	1.38332	0	1.24782	1.23884	0	0	0	0	0	0	0.040352	3.74374
XLOC_000128	0	0	0	0	0	0	0	0	0	0	9.96731	0	10.9343	0	0	0	0	0.184261	0	0	0	0	0	0	0	0	0	0	0	0	0	0	0	0	0	3.22284	0	0	0	0	0	4.37193	0.113154	0	0	0	0.068692	0	0
XLOC_000129	21.1335	0	0	0	0	0	0	0	0	0.790767	0	0	0.196058	0.301636	0	0	0	0.146473	0	0	2.75944	0	0	0	0.479405	1.33232	0	0	1.74831	0	0	0	0	0	0	0	0	17.8355	0	0	0	23.169	0	25.8536	0	10.704	0	0	2.28453
XLOC_000166	0	0	0	0	0	0	0	0	0	0	0	0	0	0	0	0	0	0.083292	0	0	0	0	0	0	0	0	0.02747	27.8609	3.6453	0.029544	1.77521	0	0	0	0	0	0	0	0	0	0	0	0	0	0	0	0	0	0
XLOC_000167	0	0	0	0	0	0	0	0.221845	0	0	0	0	0	0	0	0	0	0	0	0	0	0	0	3.05633	0	0	0	0	0	0	0	0	0	0	0	0	0	6.49423	0	0	8.20428	0	0	0	0	0	0	2.93958	0
XLOC_000175	0	0	0	0	0	0	0	0.174803	0	0	0	0	0	0	0	0	0	0.073904	6.19307	0	0	0	0	0	0	0	0.073122	0	0	0	0	0	0	0	0	0	0	0	0	0	0	0	0	0	0	0	0.413273	0	0
XLOC_000192	0	0	0	12.9736	0	0.965145	0	2.05949	0	21.8924	0.25633	0.895022	0	0.230543	0.029309	2.12791	0	1.04487	0.034176	0	0	0	0.114933	0	8.54966	13.8603	7.63055	0	0.237555	10.5626	0.028922	0	0	0.70751	0.115647	0	0	1.42555	0.057631	0	0.072537	0	0	0	0	0	0	0.02599	0
XLOC_000203	0	0	0	0	0	0	0	0	0	0	0	0	0	0	0	0	0	0.603191	0	0	0	0	0	0	0	0	0	0	0	0	0	0	0	0	0	0	0	0	0	0	0	0	0	0	0	0	0	0	0
XLOC_000205	0.645599	0	0	0	0	0	0	0	1.09579	0	0	0	0	0	0	0	12.8076	0.724876	0	0	0.033471	0	0	0	0	0	0	0	0.216304	0.160697	0	0	0	0	0	0	0	3.31717	0	0	0	0	0	0	0	6.07883	0	0	0
XLOC_000207	0	0	0	0	0	0	0	4.90218	0	0	0.314042	0	0	0	2.87263	0	0	0	0	0.114905	1.75639	0.131585	0	0	0	0	0	0	0.43656	0	0	0	0	0	0	0	0.3131	7.85928	0	0	0	0	0	0	0	5.55014	6.95391	0	0
XLOC_000208	0	0	0	0	0	24.3972	0	0	0	0	0	0	0	0	0	0	0	0.168563	0	0	0	0	0	0	0	0	0	0	0	0	0	0	0	0	0	0	0	0	0	0	0	0	0	0	0	0	0	0	0
XLOC_000224	0	0	0	0	0	0	0	0	0	0	0	0	0	0	0	0	0	0.076341	0	0	0	0	0	0	0.832883	0	0	0	0	0	0.709998	0	0	0	0	0	0	0	0	0	0	0.805041	0	0	0	0	0	0	0
XLOC_000228	0	0	0	0	0	0	0	0	0	0	0	0	0	0	0	0	0	0	0	0	12.6593	0	0	0	5.65625	0	0	0	0	0	0	0	0	0	0	0	0	0	0	0	0	0	0	0	0	0	0	0	0
XLOC_000243	2.335	2.65269	7.06351	12.0285	2.03772	0	0.0464	0.223462	0.623215	2.35901	3.95462	0	0	0.04864	3.75654	0	0	0.330669	0	0.356175	3.01008	1.86094	2.18235	0	1.88111	0	1.84618	0	1.15587	0	0.027458	1.13211	2.58223	0	1.31756	2.41673	0	0.056393	0	1.87823	0	0.684947	0	0	0	0.848877	2.19251	0	2.26296
XLOC_000244	0	0	0	0	0	0	0	0	0	0	9.72433	0	0	0	0	0	0	0.251676	0	0	0.464843	0	0	0	0	0.047693	1.61859	0	0	0	0	0	0	0	0	0	0.107724	0	4.46982	0	0	0	0	0	0	0	0	0	0
XLOC_000247	0	0	0	0	0	0	0	0	0	0	0	0	0	0	0	0	0	0.217324	0	0	0	0	0	0	0	0	0	0	0	0	0	0	0	0	0	0	0	0	0	0	0	0	0	0	0	0	0	0	0
XLOC_000249	0	0	0	0	0	0	0	0	0	0	0	0	0	0	0	0	0	0.139794	0	0	3.61478	0	0	0	0	5.03333	6.08588	0	0	0	0	0	0	0	4.22401	0.122255	0	0.778796	0.539734	0	0	14.6189	0	0	0	0	0	0	0
XLOC_000267	3.35971	11.3482	0	6.24358	0	0	0	0	0	0	0	6.12596	1.71816	17.209	0	0	2.75284	3.74607	0	0	0	0	0.040341	1.92755	0	3.09768	0.077757	0	0	0.027876	0	0	1.19332	0	0	0	0	0	0	0	9.85319	0	6.17745	0	1.67847	0	5.91819	0.218938	3.3854
XLOC_000285	0	0	0	0	0	7.5528	0	0	0	0	0	0	0	0	0	0	0	0.148875	0	0	0	0	0	0	0	0	0	0	0	0	0	0	0	0	0	0	0	0	0	0	0	0	0	0	0	0	0	0	0
XLOC_000287	0	0	0	0	0	0	0	0	0	0	0	0	0	0	0	15.9402	0	0.172603	0	9.5166	0	0	0	25.5819	0	0	7.77034	0	0	0	0	0	20.2462	0	0	0	0	0	0	0	0	0	12.4809	0	0	0	0	0	0
XLOC_000294	8.32169	0	0	0	18.887	0	0	0.160144	0	0	4.70894	0	0.090628	0.209147	0	0.083931	27.9578	4.94261	29.4849	0	0.675291	0	15.6399	1.49458	0	0	3.75148	0	0	0	0	0	0	0	0.157371	0	0	2.10152	0	0.67302	0	0	0	0	0	0	0	3.32447	0
XLOC_000311	0	0	0	0	1.38858	0	0	0	7.96279	0	0	0	0	0	0	0	0	0.1073	0	3.84293	0.118909	3.99542	0	0	0	0	1.38014	0	0	2.22648	0	0	0	0	0	0	0	3.71471	0	0	0	0	0	3.79888	0	4.62766	4.02015	0	2.92873
XLOC_000320	0	0	0	0	0	0	0	0	0	0	0	0	0	0	0	0.360274	0	1.55003	0	0	0	0	0	0	0	0	0	0	0	4.32967	0	0	0	0	0	0	0	8.78946	0	0	0	0	0	0	0	0	0	0	0
XLOC_000325	0	0	0	0	0	0	0	0	0	0	0	0	0.160685	0	0	0	0	0.240091	0	0	0.266067	0	0	0	0	0	0	0	0	0	0	0	0	0	0	0	0	0	0	0	0	0	0	0.123192	0	0	0	0	0.133739
XLOC_000329	0	0	0	0	0	0	0	0	0	0	0	0	0	0	0	0	0	0.170207	0	0	0	0	0	0	0	0	11.2832	0	0.20316	8.69367	0	0	2.71371	0	0	0	0	0	1.57717	0	0	5.83338	0	0	0	0	0	0	0.75849
XLOC_000338	4.36199	1.7859	0	2.72096	0	0	0	0	0	0.801242	1.62475	0	0	9.7802	0	0	5.04576	0.185516	0	2.27302	0	0	0	0	0	6.91861	3.34067	0	11.5588	0	0.086268	1.96563	0	0	0	0.389376	0	0.088587	0	0	0	0	0	0	0	1.60019	0	0	0
XLOC_000351	0	0	0	0	0	0.513593	0	0	0	0	0	0	0.076787	4.13481	0	0	0.212768	0.114734	0	0.054068	4.89517	0	0	0	0	0	0	0	1.57489	3.35744	0	0	0	0	0	0	0	0	4.25258	0	0	6.8057	0.052843	0.05887	0	0	0	0.059931	0
XLOC_000365	0	0	0	0	0	0	0	0	0	0	0	0	0	0	0	0	0	0.174864	0	0	0	0	0	0	0	0	0	0	1.87847	0	0	0	0	0	0	0	0	0	0	0	0	0	0	0	0	0	0	0	0
XLOC_000371	0.744347	3.57576	0	0	0	0	0	0	0	0	0	6.13622	0	0	6.28275	0	0.147605	0.358178	0	4.35104	0	0.042954	0	0	0	0	0	0.043886	0	12.2812	0.092533	1.70677	0	0	2.77505	0	0	0	1.75167	0	8.00669	0	0	0.040841	0	0	0	0.041577	0.044337
XLOC_000373	0	0.517817	0	0	0	0	0	0	0	0	0	0	0	0	0	0	0	0.32274	0	0	0	0	0	0	0	0	0	0	0	0.686858	0	0	0	0	3.00058	0	0	0	2.61675	0	0	0	0	0	0	0	0	0	0
XLOC_000381	0	0	0	0	0	0	0	0	0	0	9.82395	0	0	0	0	0	0	0.071959	0	0	0	0	0	0	0	0	0	0	0	0	0	0	6.5559	0	0	0	0	0	0	0	0	0	0	0	0	0	0	0	0
XLOC_000385	0	0	0	0	0	0	0	0	0	0	0	0	0	0	0	0	0	0.096465	0	0	0	0	0	0	0	0	0	0	27.5188	0	0	0	0	0	0	0	0	0	0	0	0	0	0	0	0	0	0	0	0
XLOC_000392	0	0	0	0	0	0	0.063132	0	0	0	0	0	0.043016	0	0.037861	0	0	0.064274	0	0	0	0	0	0	0	10.1581	0	0.035439	0	15.8674	1.56914	0	0	0.070304	0	0	0	0	3.2012	0	0	0	0	0	0	0	0	0	0
XLOC_000393	0	6.0529	0	0	0	0	1.7949	0	0.874893	0	0.22776	5.90768	2.68267	0	0	0	0	7.78097	0	0	1.66577	0	0	9.01551	0	0	2.62454	0	0	0	0	0	0	0	0.95907	0	0.529846	0	1.77519	0	0	0	0	0.030246	0	4.37835	0.098889	0	2.03579
XLOC_000400	0	0	0	0	3.83629	0	0	0	0	0	0	0	0	0	0	14.8168	0	0.05336	0	0	0	0	0	0	0	0	0	0	0	0	0	0	0	0.116732	0.372073	9.37967	0	0	2.22499	0	0	0	0	0	0	0	0	0	0
XLOC_000404	0	0	0	0	0	0	0	0	0	0	0	0	0	0	1.92679	0	5.79011	0.14868	0	0	0	2.80824	0	0	0.081105	0	0	0	1.68592	0	0	0	0	0	0	8.38668	0	0	0	0	0	0	0	0	0	0	0	0	0
XLOC_000407	13.6579	15.2312	0	0	0	0	0	0	0	0	0	0.562964	0	0	0.086031	0	12.0975	0	0.100317	0	0	0	0	0	0	0	0	0	0	0	0	0.36844	0	0	0	0	0	0.348702	0	0	21.7177	0	9.68631	10.4913	0	0	0	16.3257	0
XLOC_000423	0	0	0	0	0.115975	0	0	0.190773	0	0	0	0	0	0	0	0	0	0.080656	0	0	0	0	0	0	0	0	0.79803	0	5.05427	0	0	0.406948	0	0	0	0	0	0.28886	0	0	0	0	0	0	0	0	0	0	0
XLOC_000446	0	3.92647	0	0.04373	0	0.064063	0.084344	0	0	1.62254	0	11.8054	11.2064	0	0	0.266112	0	13.696	3.30292	0.020233	0	0.834103	0	0	0.046841	6.27293	2.52756	0	1.51178	0	0	0.216623	0	6.43384	0.099792	13.6861	0.716703	0.205018	0	0	0	0.848915	5.16112	0	0	0	0	0	0.095664
XLOC_000448	0.110907	9.39033	0	0	0	0	0	0	0	0	0	0	0	0	0	0	0.025658	0.103772	0.114045	0	0	0	0	0	0.045286	0	0.020535	0.022887	0	1.50176	0.072383	0	0	0	0	0	0	0	0	0	0	0	0	0	0	0.049728	0.023212	0	0
XLOC_000461	0	0	0	0	0	0	0	0	0	0	0	0	0	0	0	0	0	0	0	0	0	0	0	0	0	0	0	0	0	0	0	0	0	0	0	0	29.738	0	0	0	0	0	0	0	0	0	0	0	0
XLOC_000467	0	0	0	0	0	14.4157	0.09885	0	0	0	0	0	18.32	3.41954	0	0	1.55522	0.402548	0	0	0	0	0.077488	0.105785	0	0.343275	12.4963	0	0	0	0	0	0	0	0	0.132016	0	0	0	0	0	0	0	0	0	0.301409	0	0	0
XLOC_000479	0	5.61701	0	0	0	0	0	0	0	0	0	0	7.02912	0	0	0	0	0	0	11.0409	0	0.145329	0	0	3.08498	0	0	0	2.57152	0	0	0	0	0	0	0	0	0	9.98158	0	0	0	0.124033	0	0	0	0	0	17.7012
XLOC_000494	0	0	0	0	0	0	0	0	2.88827	5.58725	0	1.22746	0	0	0.093789	0	0	0	8.85839	0	1.76445	0	0	0	1.99763	0	0	0	0.095022	0	0	0	0	0	0	0	0	0	0	0.197832	0	0	0	0	0	4.57786	0	0	1.7738
XLOC_000500	0	0	0	0	0	0	0	0	0	0	0	0	0	0	0	0	0	0.122707	0	0	0	7.01924	0	0	5.48883	0	0	0	0	0	0	0	0	0	0	0	0	0	0	0	0	0.97049	0	0	0	0	0	0	0
XLOC_000508	0	0	0	0	0	0	0	0	0	0	0	0	0	0	0	0	0	0.078671	0	0	0	0	0	0	0	0	0	0	0	0	0	0	0	0	0	0	0	19.3467	0.182244	0	9.63406	0	0	0	0	0	0	0	0
XLOC_000515	0	0	0	0	0	0	0	3.37689	0	0	0	0	0	0	0	0	0	0.118975	0	0	0	0	0	0	0	0	0	0	0	0	0	0	0	0	0	0	0	0	0	0	0	0	0	0	0	0	0	0	0
XLOC_000519	0	0	0	0	0	0	0	0	0	0	0	0	0	0	0	0	0	0	0	0	11.6769	0	0	0	0	0	0	0	0	0	0	0	0	0	0	0	0	0	0	0	0	0	0	0	0	0	0	0	0
XLOC_000544	0	0	0	0	0	0	0	0	0	0	0	0	0	0	0	0.120555	9.01731	0.194502	0	0	0	0	0	0	0	0	0	0	0	0	0	0	0	0	0	0	4.24584	0	0	0	0	0	0	0	0	8.15548	0	0.101598	0
XLOC_000559	0	0.39248	0	0	0.117246	0	0	0	0	0	0	3.87648	0	0	0	0	0	2.40544	0	0	0	0	0	0	0	0	0	0	0.194654	0	2.79642	0	0	0	0	0	0	0	0.094446	0.101316	0.118875	0	0	0	0	0	0	1.78889	12.6724
XLOC_000564	0.117666	0	0	0	0	0	0	0	0	0	0	3.73455	0	0	0	0	2.50445	0	0	0	0	0	0	0	0	0	1.30718	0	0	0	0	0	0	0	0	0	0	0	0	0	0	0	0	0	0	0	0	2.76042	0
XLOC_000584	0	0	0	0	0	0	0	0	0.080018	0	0.68742	0	0	1.29898	7.48847	0	0.029993	0.436693	0	1.92071	0	9.45266	0	0	0	0.027585	4.94484	0.08026	0	0.025816	5.49979	0	3.70226	0	10.4884	0.06365	0.062305	0	0	17.1221	0.070738	0	0	0	0	0	0	0	0
XLOC_000601	0	0	0	12.3626	4.9024	23.1981	1.25025	0.107522	0	0	0	0	0.030424	0	0	0	0.0281	0.204566	0	0	0	6.18207	1.50511	0	0	0	0.427292	2.50648	2.2518	0	4.38638	0	0	0	2.85283	0	0	16.1177	9.00384	0	0	0.059922	0.020937	0	0	0	0	0	0
XLOC_000613	0	0	0	0	0	0	0	0	0	0	0	0	0	0	0	0	0	0.109713	0	0	0	0	0	0	0	0	0	0	0	0	0	0	0	0	0	0	0	0	0	0	0	0	0	0	0	0	0	0	0
XLOC_000622	0	0	0	0	7.30504	0	0	2.77301	0	0	0	0	0	0	0	0	0	0.167485	0	0	0	0	0	0	0	0	0	0.030782	0	0	0	0	0	0	0	0	0	0	0	0	0	0	0	0	0	0	0.905356	0.058324	0
XLOC_000628	0	0	0	0	0	0	0	0	0	0	0	0	0	0	0	0	0	0.118975	0	0	0	0	0	0	0	12.6708	0.039239	0	0	0	0	0	0	0	0	0	0	0	0	0	0.115633	0	0	0	0	0	0	0	0
XLOC_000643	0	0	0	0	0	3.40791	0	1.49419	0	0	0	4.87014	0	0	0	15.5114	0	0.072891	0	0	0	0	0	0.02554	0	0	0	0	0.029001	0	0	0	0	0	0	0	0	0	0	0	0	0	0	0	0	0	0	0	0
XLOC_000661	0	0	0	0	0	0	0	0	0	0	0	0	0	0	0	0	0	0.184161	0	0	0	0	0	0	0	0	0	0	0	0	0	0	0	0	0	0	0	0	0	0	0	0	0	0	0	0	0	0	0
XLOC_000674	0	0	0	0	0	0	0	0	19.7959	0	0	0	0	0	0	0	0	0.250081	0	0	1.17784	0	0	0	0	0	0	0	1.26862	0	0	0	0	0	0	0	0	0	2.89662	0	0	0	0	0	0	0	0	0	0
XLOC_000676	0	0	0	0	0	0.239846	0	0.190097	0	0	3.51943	0	0	0	0	0	0	0	0	0	0	0	0	0	0	0	0	0	0.095931	0	3.64393	0	0	0	0	0	0	0	0	0	8.67053	0	0	0	0	0.096284	0	0	0
XLOC_000708	0	0	0	0	0	0	0	0	0	0	0	0	0	0	0	0	0	0.070725	0	0	0	0	0	0	0	0	0	0	15.4485	0	0	0	0	0	0	0	0	0	0	0	0	0	0	0	0	0	0	0	0
XLOC_000722	0	0	0	0	0	0	0	0	0	0	0	0	0	0	0	0	0	0.125925	0	0	3.10498	0	0	0	0	0	0	0	0.037576	0	19.5069	0	0	0	0	0	0	4.13403	0	0	0	7.13758	0	0	0	0	0	0	0
XLOC_000771	0	0	0	0	0	0	0	0	0	0	0	0	0	0	0	0	0	0	0	0	0	0	0	0	0	0	0	0	8.92904	0	0	0	0	0	0	0	0	0	0	0	0	0	0	0	0	0	0	0	0
XLOC_000779	0	0.602591	0	0	0	0	0	0	0	0	0	0	26.1415	0	0.044247	0	0	0.075115	0.051595	6.33623	3.03835	0	0	2.05291	0	0	0	0	7.3968	0	0	0	0	0	0.261886	0	0	0	0	0	0	0	0	0.269795	16.2434	0	1.42816	0	0
XLOC_000819	0.083489	0.100269	0	0	0	0	0	3.91711	0	0	0	0	0	0	0	0	18.4655	0.281225	0	0	0	7.72307	0	0	0.034091	0	0	0	0	0.03325	0	0	0	0	0.217884	0	0	0.14921	0.072386	0	0	0	0.08635	0	0.033368	0.037434	0	0	0
XLOC_000825	0	0	0	0	0	0	0	0	0	0	0	0	0	0	3.83558	0	25.3466	3.25569	0	0	5.0706	0	0	0	0	10.605	0	0.048516	8.13961	0	0	0	0	0	0	0	1.01689	0.31513	0	16.1811	0	0	0	0	23.4442	0.052707	0	3.1714	0.049014
XLOC_000830	0	0	0	0	0	0	0	0	0	0.12802	1.46597	0	0	11.2804	0	0	0	0.047426	0	0.044699	6.9901	0	0	0	1.03484	0	0	0.052299	0.509472	0	0.055135	0	0.21604	0	0	0	0	0	6.70175	0	0	0	0	13.6273	0	0	9.97176	0	0.686867
XLOC_000833	0	0	0	0	0	0	0	0	0	0	0	0	0	0	0	0	0.574923	0.103341	0	0	0	0	0	0	0	0.05875	0	0	0	0.054983	0	0	0	0	0	0	0	0	0	0	0	12.941	0	0	0	0	0	0	0
XLOC_000835	0	0	9.16745	0	0	0	0	0	0.152253	0	11.1773	0	0	0	3.86128	0	0	0.092324	0	0	0	0	0	0	0	0	0	0	0	0	0	0	0	0	0	0	0	0	2.45954	0	0	0	1.48827	0	0	0	0	0	0
XLOC_000851	0	0	0	0	0	0	0	0	7.89666	0	0	0	0	0	0	0	0	0.281671	0.386945	0	0	0	0	0	0	0	0	0	0	0	0	0	0	0	0	0	0	0	0	8.04961	5.74894	0	0	0	0	0	0	0	0
XLOC_000889	13.2599	2.89541	0	0	0	3.76982	0	0	0.148802	0	0	0	4.46875	0	0	16.4983	0	0.090231	0	4.25211	2.19986	0	0	0	0	0	0	12.2884	0	9.45751	0	0	0.102758	0	0	0	0	7.43246	0.313537	0	0	0	0	0	0	0	0	0	0
XLOC_000896	0	0	0	0	0	0	0	0	0	0	0	0	0	0	0	0	0	0	0	0	0	0	0	0	0	0	0	0	0	6.16978	0	0	0	0	0	0	0	0	0	0	0	0	0	0	0	0	0	0	0
XLOC_000955	0	0	0	0	0	0	0	0	0	0	0	0	0	0	0	0	0	0.188162	0	0	0	0	0	0	0	0	0	0.041499	0	0	0	0.094936	0	0	0	0	0	0	0	0	0	0	0	0	0	0	0.042088	0	0
XLOC_000956	0	0	0	0	0	0	0	0	0	0	0	0.34674	0	0	0	0	0.166814	0.067465	0	0	0	0	0	0	0	0	0	0	0	0	0	0	0	0	0	0	0	0	0	0	0	0	0	0	0	0	0	0	0
XLOC_000959	0	0	0	0	0	0	0	0	0	0	0	0	0	0	0	0	0	0.098646	0	0	0	0	0	0	0	0	0	0	0	0	25.115	0	0	0	0	0	0	0	0	0	0	0	0	0	0	0	0	0	0
XLOC_001020	0	0	19.4085	0	0	0	0	0	0	0	0	0	0	0	0	0	0	0	0	0	0	0	0	0	0	0	0	0	0	0	0	0	0	0	0	0	0	0	0	0	0	0	0	0	0	0	0	0	4.62731
XLOC_001032	0	0	0	0	0	0	0	0	0	0	0	15.155	0	0	0.702595	0	0	0.265054	0	0	0	0	0	0	0.072294	0	2.6225	0	0	0.070511	0	0	0	0	0	0	0	0	0	0	0	0	0	0.068	0	0	0	0	0
XLOC_001043	0.322713	10.6582	9.31228	0.12302	0	0	0.118636	0	3.98363	0	0	0	0	0.062182	3.84193	0	5.0769	0.301951	0.663687	0.341505	0	0.065179	0.929984	0	0	0	0.41826	22.9086	0.072082	0	0	0.304696	0	0	0	0.15844	0.620367	5.91164	0.279794	4.50218	0	1.9105	0.222513	0.123946	0.128979	0	4.11997	0	1.07646
XLOC_001044	0	0	0	0	0	0	0	0	0	0	0	0	0	0	0	0	0	0.119194	0	0	0	0	0	0	0	0	0	0	1.70725	0	0	0	10.1806	0	0	0	0	11.8103	0	13.4772	0	0	0	0	0	0	0	0	0.132791
XLOC_001046	0	0	0	0	0	0	0	0	0.507339	0	0	11.7597	0	0	0	0.09534	0	0.038455	0.47545	0	0	0	0	0	5.45412	0	0	0	0	0	0	0	0	0.084126	0	0	0	0	0	0.668942	0	0	0	0	0	0	0	0	0
XLOC_001053	0	0	0	0	0	1.8704	0	0	0	0	6.99597	0	0	0	0	0	0	0	0	0	9.02938	0	10.617	0	0	0	0	0	0	8.22553	1.45726	0	0	0	4.37031	10.9624	0	0	0	0	0	0	15.2032	0	0	0	0	0	3.02576
XLOC_001069	0	0	0	0	0	0	0	0	0	0	0	0	0	0	0	0	0	0.089927	0	0	0	0	0	0	0	0	0	0	0	0	0	0	0	0	0	0	0	0	0	0	0	0	0	0	0	0	0	0	0
XLOC_001089	0	9.33398	0	0	0	0	0	0	0	0	0	0	0.778702	0.599017	3.08421	0	0	0	0	0	0	0	0	0	0	0	0	23.0951	0	0	0	0	0	0	0	0	0	0	1.34767	0.722849	0	0	0	0	0	0	17.242	0	0
XLOC_001094	0	0	0.941911	0.05866	0.082812	0.601549	0	0	0	0.077732	0.074176	0	2.46686	0	2.54441	0	0	0.115185	0	0	0.095736	0.09324	0	0	4.58685	0	0.142458	0	1.30611	3.09487	0	1.5982	0	0	0	6.42176	0.887442	0	0	0	0	0.151833	0.106103	1.83217	5.01243	0	0	1.14317	0
XLOC_001102	2.21113	0	0	0.210723	0	0	0	0	0	0	0	0	0.092308	0	0	6.75351	0	2.34472	0	0.032498	0.076424	0	0	0	0.112857	0	0.034116	0	0	0.036692	0.120257	0	0	0	0.320578	0	0.088553	0	11.1029	0.171375	0	0	0	0	1.69381	0.165234	1.04122	0	0
XLOC_001129	0	0	0.100397	0	0	0	0	0	0	0	0	0	0	0	0	0	0.212499	0.042971	0	0	0	0	0	0	0	0	0	0.047386	0	0	0	0	12.5277	0	12.3848	0	0	0	0	0	0	0	0	0.044097	0	0	6.05539	0	0
XLOC_001138	0	0	0	0	0	0	0	0	0	0	3.47581	0	0	0	0.227101	0	0	0.28915	0	0	0.320433	0.31208	0	0	0	5.91778	4.67282	0	0	0	0	0	0	0	0	0	0	0	0	0	0	0	0	0	0	0	0	0	0
XLOC_001146	0	0	0	0	0	0	0	0	0	0	0	0	0	0	0	0	0	0.056021	0	0	0	0	0	0	0	0	0	0	0	0	0	0	0	0	0	0	0	0	0	0	0	0	0	0	0	0	0	0	0
XLOC_001151	0	0	0	0	0	0	0	0	0	0	0	0	0	0	0	0	0	0.207866	0	0	0	0	0	0	0	0	0	0	0	0	0	0	0	0	0	0	9.87593	0	0	0	0	0	0	0	0	0	0	0	0
XLOC_001162	0	0	0	0	0	0	0	0	0	0	0	0	0	0	0	0	0	0.423137	0	0	0.093783	0	0	0	0	0	0	0	0	0	0	0	0	0	0	0	0	0	0	0	0	0	0	0	0	7.6038	0	0	0
XLOC_001170	0.618747	0	1.0821	4.1277	0	0	0	0	0	0	0	0	0	0	0	0	7.30055	0.289469	0.079532	0	0	0	0	0.060855	0	0	0	5.42657	0	0	0	0	0.923037	0	1.34563	0.151891	0	0	0	0	0	0	0	0	0	0	0	0	0.257991
XLOC_001177	0	0	0	0	0	0	0	0	0	0	0	0	0	0	0	0	0	0.087398	0	0	0	0	0	0	0	0	0	0	0	26.4123	0	0	0	0	0	0	0	0	0	0	0	0	0	0	0	0	0.097746	0	0
XLOC_001183	0	0	0	0	0	0	0	0	0	0	0	0	0	0	0	0	0	0.115876	0	0	0	0	0	0	0	0	0	0	0.138311	23.9211	0	0	0	0	0	0	0.297589	0	0	0	0	0	0	0	0	0	0	0	0
XLOC_001228	0	0	0	0	0	0	0	0	0	0	0	0	0	0	0	0	0	0	0	0	0	0	0	0	0	6.15847	0	0	0	0	0	0	0	0	0	0	0	0	0	0	0	0	0	0	0	0	0	0	0
XLOC_001236	0	0	0	0	0	0	0	0	0	0	0	0	0	0	0	0	0	0	0	0	0	0	0	0	0	0	0	0	0	0	0	0	0	0	0	0	0	0	0	0	0	0	0	0	0	0	0	0	0
XLOC_001255	2.4643	0	0	0	3.0502	0.275238	0	0	0	0	0	0	0	0	0	0	8.1527	0.046115	0.06335	6.91064	0.153313	0.995442	0	4.99283	0.503116	0.996231	0	0.101706	0	0	0	0	1.26041	3.53091	0	0	0	4.40413	0	0	0	1.09417	0	0.094647	0	0	0	10.5506	25.2253
XLOC_001262	25.8952	0	0	0	0	0	0	2.12008	0	0	0	0	0	0	0	0	0	0.168064	0	2.16479	0	0	0.431352	0	0	0	0	0	0	0	0	0	0	0	0	0	0	0	0	0	0	0	0	0	0	0	0	0	0
XLOC_001264	0	0	0	0	0	0	0	0	0	0	0	0	0	0	0	0	0	0.075856	0	0	0	0	0	0	0	0	0	0	0	0	0	0.191365	0	0	0	0	0	0	0	0	0.221176	0	0	0	0	0	0	21.3967	0
XLOC_001273	0	0	0	0	0	0	0	0	0	0	0	0	0	0	0	0	0	0.165974	0	0	0	0	0	0	10.5025	0	0	0	0	0	0	0	0	0	0	0	0	0	0	0	0	0	0	0	0	0	0	0	0
XLOC_001287	0	0	0	0	0	0	0	0	0	0	0	0	0	0	0	0	0	0.183962	0	0	0	0	0	0	0	0	0	0	27.1545	0	0	0	0	0	0	0	0	0	0	0	0	0	0	0	0	0	0	0	0
XLOC_001314	0	0	0	0	0	0	0	0	0	0	0	0	0	0	0	0	0	0.181219	0	0	0	0	0	0	0	0	0	0	0	0	0	0	0	0	0	0	0	0	0	0	0	0	0	0	0	0	0	0	0
XLOC_001318	0	0	0	0	0	0	0	0	0	0	0	0	0	0.021977	0	0	0	0.128064	0	0	0	0	0	0	0	0	0	0	0.713335	0	0.024813	0	0	0.280157	0	0	0	0.05096	0	0	0	0	0.019661	0	0	0	0	0.022298	0
XLOC_001319	0	0	0	0	0	0	0	0	0	0	0	0	0	0	0	0	11.1918	0.34161	0	0	0	0	0	0	0	0	0	0	6.7958	0	0	0	0	0	0	0	0	0	0	0	0	0	0	0	0	0	0	0	0
XLOC_001341	0	0	0	0	0	0	0	0	0	0	0	0	0	0	0	0	0	0.120748	0	0	0	0	0	0	0	0	0	0	0	0	0	0	0	0	0	0	0	6.9191	0	0	0	0	0	0	0	0	0	0	0
XLOC_001363	0	0	0	0	0	0	0	0.082523	0	0	0	0	0	0	0	15.6997	0	0.244226	0	0	3.1318	0	0	0.036674	0	0	0	0	0	0	0	0.176033	0.079466	0	0	0	0	0	0	0	0	1.3797	0.032138	0	10.0596	0	0	0	0
XLOC_001365	0	0	0	0	0	0	0	0	0	0	0	0	0	0	0	25.2801	0	0.293731	0	3.16388	0	0	0	0	0	0	11.791	0	21.2864	0	0.048782	0	0	0	0	0	0	0	0	0	0	0	0	0	0	0	0	0	0
XLOC_001369	0	0	0.051426	0	0	0	0	0	0	0	0	0	0	0	0	0	0	0.132064	0	0	0	0	0	0	0	4.45468	0	0	0	0	0.025588	0	0	0	0	0	0	0	0	0	0	0	0	0	0	6.38127	0	0	0
XLOC_001379	0	2.25354	0	0	0	0	0	0	0	0	0	0	0	0	3.29496	5.92596	0	0.246414	2.13262	0	0.505188	2.87232	0.17076	0	0	0	0	7.79869	0	0	0	0	0	0	0	0	0.031642	0.117667	4.0529	0	0	0.032481	0	0	0.802582	0	0	1.3515	0
XLOC_001380	0	0	0	0	0	0	0	0	0	0	0	0	0	0	0	0.05576	0	0.134944	0	0	0	0	0	3.02608	0	0	0	0	0	0	0	0	0	0	0	0	0	0	0	0	0	0	0	0	0	0	0	0	0
XLOC_001383	0	0	0	0	0	0	0	0	0	0	0	0	0	0	0	0	0	0.309954	0	0	0	0	0	0	0	0	0	0	0	0.082456	21.9804	0	0	0	0	0	0	0	3.41061	0	0	0	0	0	0	0	0	0	0
XLOC_001394	0	0	0	0	0	0	0	0	0	0	0	0	0	0	0	0	0	0.105774	0	0	0	0	0	0	0	0	0.104655	0	0	0	4.42681	0	0	0	0	0	0	0	0	0	0	0	0	0	0	0	0	0	0
XLOC_001412	0	0	0	0	0	0	0	0	0	0	0	0	0	0	0	0	0	0.080228	0	0	0	0	0	0	0	0	0	0	0	0	0	0	0	0	0	0	0	0	0	0	0	0	0	0	0	0	0	0	0
XLOC_001413	0	0	0	0.035671	0.503571	0	0	0	0	0	0	0.044998	0.023439	0	0.02063	0.021707	0	0.122575	0.024055	0	0	0	0	0	0.019104	0	0	0	0.564324	0	6.08671	0	0	0	0	0	0	0	0	0	0.153169	0	0.01613	0	0	0	0	0.018293	0
XLOC_001427	0	10.5706	0	0	0	0	0	0	0	0	0	0	0	0	0	0.574248	0	0.205886	0	0	0	0	0	0	0	0	0	0	0	0	0	0	0	0	0	25.7928	0	0	0	0	16.9587	0	0	0	4.56213	0	0	0	0
XLOC_001437	0	0	0	0	0	0	0	0	0	0	0	0	0	0	0	0	3.03972	0.136596	0	0	0	0	0	0	0	0	0	0	0	0	0	0	0	0	0	0	0	0	0	0	0	0	0	0	0	0	0	0	0
XLOC_001440	0	0	0	11.4573	0	0	0	0	0	0	0	0	0.049205	0	0	0	1.13617	0.294084	0	5.5781	0	0	0	0.038641	0	0	0	0	0	0	0	0	0	0	7.00629	0	0	0	0	0	0	0	0	2.56523	0	0	0	0	0
XLOC_001444	0	0	0	0	0	0.338825	0	0.134273	0.062412	0	0	0	0.025329	6.3324	0	0	1.91834	0.151384	0	0	0	0	0	0.059673	4.19093	0	0	0.020867	9.53152	11.5782	0	0	3.1894	0	0	0	0.145791	3.70476	0	0	2.20697	0	0.122016	2.97109	0	2.08562	0	0	2.71951
XLOC_001449	0	0	0	0	0	0	0	0	0.087759	0	0	0	0	0	0	0	0	0.212864	0	0	0	0	0	0	0	0	0	0	0	0.028314	0	0	0	0	0	0	0	0	13.4372	0	0	0	0	0	0	0	0	0	0
XLOC_001450	0	0	0	0	0	0	0	0	0	0	0	0	0	0	0	0	0	0.069363	0	0	0.076867	0	0	0	3.25402	0	0	0	0	0	0	0	0	0	0	0	0	0	0	0	0	0	0	0	0	0	0	0	0
XLOC_001451	0	0	0	0	0	0	0	0	0	0	0	0	0	0	0	0	0	0	0	0	0	0	0	0	0	0	0	0.092289	0.099894	0	0	0	0	0	0	0	0	0	0	0	0	0	0	0	0	0	0	0	0
XLOC_001466	0	0	0	0	0.037022	0.806787	0	0.03045	0	2.43256	0	0	4.5492	0.013256	0.470169	0	0	0.077242	0	0.0364	4.59383	0	0	0	0	0	0	0	0.122929	0	0	0	0	0	0	0	0	0	0	0	0.863333	1.79878	0	0	0.261205	0	0	0.363127	0.344213
XLOC_001472	0	0	0	0	0	0.551149	0	2.18414	0	0	0	0.830545	0.123604	9.36559	3.53569	0	0	0.692571	0	0.391646	0.460501	0	0	0	0	0.052497	4.97944	1.22196	0.165331	0	0	0.349433	9.78011	0	0	13.0826	0.830028	8.81902	0	0.114738	0	1.5824	0	0	1.92292	0	0	4.58234	0
XLOC_001473	0	0	2.14103	0	0	0	0	0	0	0	0	0	0	0	0	0	3.66534	0	0	0	0	0	0	0	0	0	0	0	0	0	0	6.11944	0	0	0	0	0	0	0	0	3.30062	0	0	0	3.45385	0	0	0	9.54857
XLOC_001480	0	0	0	0	0	0	0	0	0	0	0	0	0	0	0	0	0	0	0	0	0	0	0	0	0	0	0	0	0	0	0	0	0	0	0	0	0	0	0	0	0	0	0	0	0	0	0	0	0
XLOC_001484	0	0	0.281217	0	0	0	0	0.142346	0	0	0	0	0	0	0	0	0	0.120364	0	0	14.139	0	0	0	17.5309	20.1177	0.178636	0	0.071834	0	0.069964	0	0	0	0	0	0	7.18446	0	0	0	0	0	0	0	14.2034	0	0	0
XLOC_001485	0	0	0	0	0	0.577554	0	0	0	0	0	0	0	3.4541	0	0	0	0.129023	0	0	0.428945	0	0	0	0.563055	0	0.191486	0	0	0	0	0	5.14271	0	0	0	0	0	0.747217	0	0	0	0	0	0	0.077285	0	0	0
XLOC_001487	0	0	0	0	0	0	0	0	0	0	0	0	0	0	0	0	0	0	0	0	0	0	0	0	0	0	0	0	0	0	0	0	0	0	0	0	0	0	0	0	0	0	0	0	0	0	0	0	0
XLOC_001488	0	8.82931	0	0	0	0	0	0	0	0	0	0	0	0	0	0	0	0.114647	0	0	0	0	0	0	0	0	0	0	0	0	0	0	0	0	0	0	0	0	0	0	0	0	0	0	0	0	0	0	0
XLOC_001489	0	0	0	0	0	0	0	0	3.73695	0	5.77623	0	1.01105	0	0	0	0	0.118022	7.58781	1.29033	0	4.78956	0	3.99473	0	0	0	0	0	0	0	0	0.107526	0	0	0	0	0	0	0	1.58296	0	0	0	0	0	0	1.10968	0
XLOC_001497	0	0	0	0	0	0	0	0	0	0	0	0	0	0	0	0	0	0.326455	0	0	0	0	0	0	0	0	0	0	0	0	0	0	0	0	0	0	0	0	0	0	0	0	0	0	0	0	0	0	0
XLOC_001516	0	0	0	0	0	0	0	0	0	0	0	0	0	0	3.45379	0	0	0.104701	0	0	0	0.113004	0	0	0	0	0	0	0	27.7417	0	0	0	0	0	0	0	0	0	0	0	18.2176	0	0	17.7775	0	0	0	0
XLOC_001538	0	0	4.98235	0.061184	0.950125	1.25486	0	13.782	0	0	0	0	0	0	0	0	0	0.480564	0	0	0	0	0	3.82018	0	0	0	0	1.64911	0	0	0	0	0	0	0	0	0	0	0	0	0	0	0	0	0	0	0	2.74383
XLOC_001545	0	0	0	0	0	0	0	1.267	0	0	0	0	21.1916	0	0	25.6758	0	0.178557	0	8.9754	0	0	0	0	0	0	0	0	0	0	0	0	0	0	0	0	0	0	0	0	0	0	0	0	0	0	0	0	0
XLOC_001571	0	0	0	0	0	0	0	0	0	0	0	0	0	0	0	0	0	0	0	0	0	0	0	0	5.32446	4.98276	0	0	0	0	0	0	0	0	0	0	0	0	0	0	0	0	0	0	0	0	0	0	0
XLOC_001580	1.85861	0	0	0	13.7808	0	0.075918	12.157	0	0	1.89137	0.397236	0	0	2.95936	0	0	0.115936	0	1.09269	2.4411	0	7.02241	2.47795	2.69837	0	5.7737	0	0.876416	1.89164	1.21302	0.584948	0.176041	0	0	0	3.96988	0	0.179047	0	0	0	0.035598	6.3453	0.371417	0.046297	0.605092	0	7.23298
XLOC_001593	0	0	0	12.7542	0.076456	0	0.522282	0	0	0.825306	0.993001	0.10248	1.40566	5.05066	0.046982	0	0	0.677947	0.091307	0	0.029463	0	0	0.572897	0.072514	0	0	0.029318	5.39467	0	0.015454	0.033535	0.030277	0	7.56978	0	0.034139	0	2.21717	7.66386	0	0.035045	3.96734	0	0.014195	4.8094	2.31925	7.70743	17.9342
XLOC_001597	0	1.14593	0	0.242489	0	0	0	0	0	0	0	0	0.159336	0	0	0	0.147166	0	0	0	0	0	0	0	0	0	0	0.131268	0	0.126669	0	0	0	0	0	0	0	0.284212	0	0	1.04125	0	0	0	0	0	0	0	0
XLOC_001609	0	0	0	0	0	0	0	0	0	0	0	0	0	0	0	0	0	0	0	0	0	0	0	0	0	0	0	0	0	0	0	0	0	0	0	0	0	0	0	0	0	0	0	0	0	0	0	0	0
XLOC_001615	0	9.47903	0	0	0	0	0	0	0	0	0	0	0	0	0	0	0	0	0	0	0	0	0	0	0	0	0	0	0	0	0	0	0	0	12.6245	0	0	0	0	0	0	0	0	0	0	0	0	0	0
XLOC_001616	0	0	2.59557	0	0	0	0	0	0.093952	0	0	0	0	0.02933	2.3827	0	0	0.142427	0.078263	0	0	0	0	0	0	0.356269	0	0.031412	0.034	0.363737	0	0.071861	0	7.66484	0	0	0	0	0	0	0	0.750967	0.314871	4.88174	0	0	0	0	0.063469
XLOC_001619	0	0	0	0	0	0	0	0	0	0	0	0	0	0	0	0	0	0	0	0	0	0	0	0	0	0	21.8526	0	0	0	0	0	0	0	0	0	0	0	0	0	0	0	0	0	0	0	0	0	0
XLOC_001645	0	0	0	0	0	0	0	0	0	0	0	0	0	0	0	0	0	0.083185	0	0	0	0	0	0	0	0	0.411523	0	0	0.044259	0	0	0	0	0	0	0	0	0	0	0	0	0	0	0	0	0	0	0
XLOC_001650	0	0	0	0	0	0	13.0066	0	0	0	0	0	0	0	0	0	0	0.057323	0	0	0	0	0	0	0	0.521418	0	0	0	12.1996	0	0	0	0	0	0	0	0	0	0	0	0	0	0	0	0	0	0.029943	0
XLOC_001675	0	0	0	0	0	0	0	0	0	0	0.318859	0	0	0	0	0	0	5.51536	0	0	0	0	0	0	1.12542	0	0.040826	0	0	0.160993	15.2541	0	0	0	0	0	0	0	0	0	0	0	0	0	0	0	0	0	0.950021
XLOC_001702	0	0	0	0	0	0	0	0	0	1.26987	0	0	0	0	0	0	0	0.055345	0	1.06932	0	0	0	0	8.3628	0	0	0	0	0	0	0	0	0	0	0	0	0	0	0	0	0	0	0	0	0	0	0	0
XLOC_001714	0	0	0	0	0	0	0	0	0	0	0	0	0	0	0	0	0	0.193754	0	0	0	0	0	0	0	0	0	0	0	0	0	0	0	0	0	0	0	0	0	0	0	0	0	0	0	0	0	0	0
XLOC_001721	0	0	0.082313	8.68391	0	0	0.06921	1.58327	0	0	0	0	0.047157	0.79807	0	0	0.130667	0.845538	0.145194	5.41238	0.039042	0	0	0	2.65214	2.32334	0.348581	0.03885	0.042052	0	0.245743	0	0.320974	1.15608	0	0	0.090478	1.85055	0	3.502	8.11515	0	0	0	0	0	0.078804	0.184028	1.13824
XLOC_001722	0	0	0	0	0	0	0	0	0	0	0	0	0	0	0	0	0	0	0	0	0	0	0	0	0	0	0	0	0	0	0	0	0	0	0	0	0	0	0	0	0	0	0	0	0	0	0	0	0
XLOC_001723	0	0	0	0	0	0	0	0	0	0	0	0	0	0	4.82386	0	0	0.361284	0	0	0	0	0	0	0	2.32777	0	0	0	0	0	0	0	0	0	0	0	0	0	0	0	0	0	0	0	0	0	0	0
XLOC_001727	0	0	0	0	0	0	0	0	0	0	0	0	0	0	0	0	0	0.400152	0	0	0	0	0	0	0	0	0	0	0	0	0	0	0	0	0	0	0	0	0	0	0	0	0	0	0	0	0	19.8568	0
XLOC_001731	0	0	0	0	0	0	0	0	0	0	0	0	0	0	0	0	0	0	0	0	0	0	0	0	0	0	0	0	4.66918	0	0	0	0	0	0	0	0	0	0	0	0	0	0	0	0	0	0	0	0
XLOC_001776	0	0	3.66165	0	0	0	0	0	0	0	0	0	0	0	0	0	0	0	0	0	0	0	0	0	0	0	0	0	0	0	0	0	0	0	0	0	0	0	0	0	0	0	0	0	0	0	0	0	0
XLOC_001781	0	0	1.35601	0	0	0	0.087705	0.633582	0	1.68719	1.61001	0.803089	0	0.82745	3.47141	0	1.65584	0.08929	0.061331	0	0.296852	0	0.343757	0	0.048708	2.18276	0	0	0	0.047507	0	0	0.406744	2.24635	3.6319	0	0	4.69011	1.8616	0	0	0.823892	1.68611	0.733043	1.85935	0.053485	0.199724	0	0
XLOC_001784	0	2.65634	0	0	0	0	0	2.89782	0	0	0	2.12727	3.2355	2.69348	0.117031	0	0	0	5.36759	0	0	2.53742	0	0	3.50419	0.075298	0	0.036514	0.079046	0.880876	0	3.17428	0	0	0	0	0	1.26493	3.68191	0	0	0.087295	1.43357	0	0	0	0	0.41511	0
XLOC_001791	0	0	0	0	0	0	0	0	0	0	0	0	0	0	0	0	0	0.103506	0	0	0	0	0	0	0	0	0	0	0	0	0.360991	0	0	0	0	0	0	0	0	0	0.301797	0	0	0	0	0	0	0	21.6789
XLOC_001800	0	0	0	0	0	0	0	0	0	0	0	0	0	0	0	0	0	0	0	0	0	0	0	0	0	0	0	27.0228	0	14.5879	0	0	0	0	0	0	0	0	0	0	0	0	0	0	0	0	0	0	0
XLOC_001806	0	0	0.15202	0	0	1.94174	0	2.46238	0.214604	0	0	0	0	0.334983	0	0.161316	4.26339	0.390398	0	0.061325	0	1.47475	0.200399	3.48814	6.03393	1.03573	0.064378	5.7401	0	0.623136	0	0.492433	0	0	8.16661	0	0	0.155351	1.65802	0.323385	0.569147	0	2.09775	1.26866	0	4.13133	0	0	0
XLOC_001808	0	0	0	4.36265	0	0	0	0	0	0	0	0	0	0	0	0	0	0.125978	0	0	0	5.37075	0	0	0	0	0	0	0	0	0	0	0	8.26783	0	0	0	0	0	0	0	0	0	0	0	0	0	0	0
XLOC_001812	0	0	0	0	0	0	0	0	0	0	0	0	0	0	0	0	0	0.173726	0	0	0	0	0	0	0	0	0	0	0	0	7.27068	0	0	0	0	0	0	0	0	0	0	0	0	0	0	0	0	0	0
XLOC_001836	0	0.079716	3.30837	0	0	0	0	0	0.163873	0	0	7.40534	0	0	0	0	0	0.124212	0	0	0	1.17975	0	0	0.677578	0	0	0	0.029652	0	0	0	1.58431	0	0	0	0.446596	0.830386	3.56802	0	0.362169	10.2824	2.33412	1.01974	2.86511	0	0	0	8.4966
XLOC_001837	0	0	0	0	0	0.206744	0	0.273101	0	0	0	0	0	0	7.80811	0.200384	0	0.115464	0	0	0.511824	0	0	0	0.906991	1.9955	0.982483	0.050931	0	2.11328	0.134231	0.87385	0	0	0	0	0	0.330814	0	0	0	4.20072	0	0	0	0	0	0.024125	0
XLOC_001844	2.2628	0	8.78028	0	0	0	2.33958	0	0.785597	0	0.136343	0	0	0	5.92403	8.56261	0.032719	0.05293	0	0	0.029329	0	5.25743	3.0601	0	0.120365	0.026185	1.43003	1.42151	0.028162	0	0	3.55644	0	0.246052	0	0	9.16221	0	0	0	1.25588	0.024378	0	0	2.56814	0	0	0
XLOC_001847	0	5.74835	0	4.07026	22.588	0	0	0	0	6.13751	0	0	10.9747	0	0	1.7936	0	0.0689	0	5.13005	0	0	0.318307	0	0	0	0	0	1.80926	0	0	0	7.06182	0	0.320286	1.26536	0	3.29006	3.5114	0	0	0	0	1.55552	0.956496	5.53031	0	0	0.076759
XLOC_001860	0	0	0	0	0	0	0	0	0	0	0	0	0	0	0	0	0	0	0	0	0	0	0	0	0	0	0	0	0	0	21.4819	0	0	0	0	0	0	0	0	0	0	0	0	0	0	0	0	0	0
XLOC_001874	0	0	0	0	0	0	0	0.525993	0	0	0	0	0	0	0.130997	0	1.71832	0.055596	4.27697	0	0	3.24025	0.68492	0	1.03113	0	0	0.735693	0	0	0	0	0	0	0	0	0	0	0	0	0	0	0	0	0	0	0	0	3.40656
XLOC_001880	0	0.339101	0	0	0	1.26145	0	0	0	0	0	22.5396	0	0	0	0	4.44199	0.105676	0	0	0	0	0	0	0	13.6976	0	3.496	0	0	0	0	0	0	0	0	0	0	0	0	0	0.835788	1.84952	0	6.31957	0	0	0	0
XLOC_001883	0	0	0	0	0	0	0	0	0	0	0	0.476453	0	3.3818	0	5.2534	1.17884	0.105947	0	0	0	0	0	0	0.028897	0	2.09653	0	0.126459	1.21194	0	15.1679	0.060328	0	0	0	0	0	0.061358	0	0.077228	0	0	0	0	0	0	0.553415	0
XLOC_001884	0	13.6403	0	0	0	0	0	0	0	0	0	0	5.3342	0	0	0	0	0	0	0	0	0	0	1.11706	0	0	0	0	0.317111	0	0	0	0	0	0	0	0	0	0	0	0	0	0	0	0	0	0	0	0
XLOC_001912	0	0	0	0	0	0	0	0	0	0	0	0	0	0.07407	0	0	0	0.143872	0	0	0	0	0	0	0	0	0	0	21.3799	0.842021	0	0	0	0	0	0	0	0	0	0.178764	0	0.189647	0	0	0	0	0	0	0
XLOC_001920	22.8648	0	0	0	0	0	0	0	0	0	0	0	0	0	0	0	0	0.281496	0	0	0	0	0	0	0	0	0	14.0309	0.268797	0	5.30147	0	0	0	0	0	0	0	0	0	0	0	0	0	0	0	0	0	0
XLOC_001962	0	0	0	0	0	0	0	0.145	0	0	0	0	0	0	0	0	0	0.245216	0	0	0	0	0	0	0	0	0	0	4.53672	0	0	0	0	0	0	0	0	0	0	0	0	0	0	0	0	0	0	0	0
XLOC_001970	0	0	0	0	0	6.62398	0	0	0	0	0	0	23.1226	0	25.4678	0.239263	21.5952	1.64061	0	0	1.28337	0	0	0	0	0	0	20.965	0	0	0	0	0	0	0	0	0	5.29957	7.15396	24.4619	0	12.4667	0	0	0	0	0	0	6.12833
XLOC_001974	0	0	0	0	0	0	0	1.22119	0	0	0	20.6387	0	18.3704	0	0	0	0	0	0	0	0	0	3.49749	0	0	1.53252	0	0	8.6683	0	0	2.09059	0	0	0	25.4876	0	0	0	0	0	0	17.7789	0	0	0	0.059931	0
XLOC_001981	0	0	0	0	0	0	0	0	0	0	0	0	0	0	0	0	0	0.057396	0	12.9288	0	0	0	0	2.50476	0	0	0	0.479557	0	21.0184	0	0	0	0	0	0	4.11112	0	0	0	0	5.70998	0	0	0	0	0	0
XLOC_001990	0	0	0	0	0	0	0	0	0	0	0	0	6.32026	0	0	0	0	0.08003	0	0	0	0	0	0	0	0.090995	0	0.088253	0	0	0	0	0	0	0	0	0	0	0	0	0	0	0.07372	7.22726	0	0	0	0	14.3547
XLOC_002012	0	0	0.112142	0	0	0	0	0	0	0	0	0.246686	0	0	0	0.059499	0	0.191992	0.065937	0	0	0	0	0	0	0	0	0.105859	0.343744	0	0.223198	0	0	0	0.111562	0	0	0	0	0	0.419847	1.89807	0.221066	0	0	0	0	0.050143	0.213892
XLOC_002019	0	0	0	0	0	0	0.06342	0	0	0	0	0	1.38278	0	0	0	0	0.032283	0	0	0	0	0	0	0	0	0	11.8904	1.6184	1.33975	1.50122	0	0	0	0	0	0	0	1.34614	0	0	0	0	0	0	0	0	0.033726	0.035966
XLOC_002028	1.20321	0	0	0	0	0	0	0	0	0	1.93329	0	0.100461	6.56878	0	0	0	0.150107	0	0	0	0	0	0	0	0	1.85648	0	0	0	0	0	0	0	0	0	0	0	0.173865	0	0	0	0	0	0	0.179828	0.08394	0	0
XLOC_002032	0	0	0	0	0	0	0	0	0	0	0	0	0	0	0	0	0	0.183491	0	0	0	0	0	0	0	0	0	0	0	0	0	0	0	0	0	0	0	2.19049	2.97545	0	0	0	0	0.1883	20.5744	0	0	0	0
XLOC_002035	0	0	0	0	0	0	0	0	0	0	0	0	0	0	0	4.17833	0	0.210665	0	0	0.980521	0	0	11.5593	0	0	0	0	0.150871	0	0	0	0	0	0	0	0	0	0	0	0	0	0	0	0	0	0	0	0
XLOC_002036	0	0	0	0	0	0	0	0	0	0	0	0	0	0	0	0	0	0	0	0	0	0	0	0	0	0	0	0	0	0	0	0	0	0	0	0	0	0	0	0	0	0.34918	0	0	0	0	0	0	0
XLOC_002041	0	0	0	0	0	0	0	0	0	0	0	0	0	0	0	0	0	0.17851	0	0	0	0	0	0	0	0	0	0	5.32676	0	0	0	0	0	0	0	0	0	0	0	0	0	0	0	0	0	0	0	0
XLOC_002050	0	0	0	0	0	16.7763	0.134678	2.18906	0.226114	0	0.088296	0	1.00941	0	0.68652	1.23226	0.847556	0.719838	0	0.80767	0	0	0.844587	0	1.64548	0	0	0.188999	0.122743	0	0	0	1.24918	1.19981	3.18689	0.98925	1.23244	0.409207	1.1911	1.19255	0	0.180736	0.1263	0	1.53741	0	0	0	0
XLOC_002051	0	0	0	0	0	0	0	0	0	0	0	17.9785	0	0	0	0	0	0.065385	0	0	0	0	9.86764	0	0	0	0	0	0	0	0	2.63918	0	0	0	0	0	0	0	0	0	0	5.9627	0	0	0	0	0	0
XLOC_002065	0	0	0	0	0	0	0	0	0	0	0	0	0	0	0	0	0	0	0	0	0	0	0	0	0.189245	0	0	0	1.13874	0	0	0	0	0	0.201587	0	0.222737	0	0	0	0	0	0	0.979037	0	0	0	0	1.15948
XLOC_002077	18.5238	0.332039	0.080586	1.05393	0	0.205864	0	8.07658	0	0	0	0	0	7.81327	0	0	2.04681	1.69009	0	0.195049	0.038223	0	0	0.797634	0	5.29433	0	0.038035	0.041169	0	0	0	0	0	0.080169	0	0.08858	4.94109	0	0	0.60341	0	0.063544	0	0	0	0.038575	0	0
XLOC_002082	0	0	0	0	0	0	0	0	0	0	0	0	0	0	0	0	0	0.077648	0	0	11.6165	0	0	0	0	0	0	0	0	0.247875	0	0	0	0	0	0	0	0	0	0	0	0	0	0	0	0	0	0	0
XLOC_002084	24.8676	0	0	0	0	0	0	0	4.77509	0	0	0	1.10736	13.4165	1.21832	0	4.60253	16.9596	0	19.8829	1.83361	0.223226	0	0	0	0.235161	0	0	0	0	0	0	16.4876	0	1.44216	0	0.531157	0	0	19.0168	9.04565	0	0	0	0	0	0	9.93918	0
XLOC_002087	0	0	0	0	0	0	0	0	0	0	0	0	0	0	0	0	0	0.189577	0	0	0	0	0	0	0	0.04311	0	0	1.58396	0.040346	0	0	0	0	0	0	0	0	0.439165	0	15.6983	0	0	0	0	0	0	0	0
XLOC_002088	0	0	0	0	0	1.07236	0	6.71443	0	0	7.12722	0	0	0	13.9703	3.51901	0	0.143735	0	0	4.65913	0	0	0	0.156815	0	0.888842	0	10.6798	0	9.48281	0	0	0	0	0	0	2.57384	0.582697	0	0.104773	0.094733	0	0	0	0	0	0.03754	0
XLOC_002093	0	0	9.77312	0	3.60883	0	0	0	0	0	0	0	0	0	0	0	0	0	0	0	4.91371	0	0	0	0	0	0	0	0	15.1339	0	0	0	0	0	0	0	0	0	0	0	0	0	0	4.64564	0	0	0	0
XLOC_002100	0	0	0	0	0	0	0	0	0	0	0	1.83609	0	0	0	0	0	6.82022	0	0	0	0	0	0	0	0.886246	0	0	0	0	0	0	0	0	0	0	0	0	0	1.77557	0	0	0	0	0	0	15.1102	20.4931	0
XLOC_002110	0	0	0	0	0	0	0	0	0	0	0	0	0	0	16.493	0	0	0.05907	0	0	0	0	0	0	0	0	0	0	0	0	0	0	0	0	9.06149	0	0	0	0	0	13.9507	0	0	0	0	0	0	0	0
XLOC_002117	1.52103	0	21.8717	0	0.363801	0	0	0	0	0	0	0	13.0384	0	0	0	0.078199	0.189757	0	0	0	0	0	0.598393	0	1.9418	0	0	0	0	8.82401	0.797842	0	0	0	0	0	0	0	2.20059	0	0	0	0	0	0	0	0	0
XLOC_002145	0	0	0	0.240502	0.084881	0	0	3.14154	0	0	0	2.27544	2.33094	0	0	3.40271	0	0.118062	0	0	0	1.8158	0	2.29588	0	3.5573	0	0.065096	0	0	0	0	0	0	0	0	0	0	0	0	0	0	0	0	0	0.601116	0	0	0
XLOC_002148	0.075815	0	0	0	0.163201	0.084678	0	0.33557	0	0	0	0	0	0	0.635151	0.035174	0	0.1135	0	0.026743	0	5.26753	0	0.029826	0.061914	0.064525	0	3.19161	0.23708	0	0.197922	0	0	0	0	0.074445	0.5101	0	0	0	0	0	0.052275	0	0	15.229	0	0.029643	0
XLOC_002165	0	0	0	0	0	0	0	0	0	0	0	0	0	0	0	0	0	0	0	0	0	0	0	0	0	0	0	0	4.21252	0	0	0	0	0	0	0	0	0	0	0	0	0	0	0	0	0	0	0	0
XLOC_002166	0	0	0	0	0	0	0	6.17847	0	0	0	0	0	0	0	0	0	0.124389	0	0	0	0	0	0	0	0	0	0	0	0	0	0	0	0	0	0	0	3.86086	0	0	0	0	0	0	0	0	0	0	0
XLOC_002175	0	0	0	0	0	0	0	0	0	0	0	0	0	7.60024	0	0	0	0.175744	0	0	0	0	0	0	0	0	0	0	0	0	0	0	0	2.69126	0	0	0	0	0	0	0	0	0	0	0	0	0	0	0
XLOC_002182	0	0	0	0	0	0	0	0.038019	0.795244	0	0	0.041307	0	0	0	0	0.039745	0.032148	0	0	0	0	0	0	6.92706	0	0.015904	0	1.78431	0	0	0	0	0.035164	4.44597	0	0.041281	0	0	2.23692	0	0.042377	0.014807	0	0	0	0	0	0
XLOC_002186	0	0	0.147167	0	0	0	0	0	0	0	0	0	0	0	0	0	0	0.125978	0	0	0	0	0	0	0	0	0	0	1.35331	0	0	0	17.7899	0	0	0	0	0	0	0	0	0	0	0	0	0	0	0	0
XLOC_002192	0	0	0	0	0	0	0	0	0	0	0	0	0	0	0	0	0	0	0	0	0	0	0	0	0	0	0	0	0	0	0	0	0	0	0	0	0	0	0	0	0	0	0	0	0	0	0	0	0
XLOC_002206	0	0	0	0	0	0	0.384735	0	0	0	0	0	2.22823	0	0	0	3.81342	0.048961	0	0	0	0	0	0	0	5.56693	0	0	0	0	0	0	0	0	0	0	0	0	0	0	0	0	0	0	0	0	0	0	0
XLOC_002209	13.0883	0	0	0	24.7082	0	0	1.10345	6.41128	0.104943	0	0	0	14.491	0	0	11.4391	0.194385	0.053407	0	0	0	1.61646	2.57454	0	0.088407	0	0	0.696057	13.114	0	0	0	1.87108	0	0	0	0	2.61175	1.64239	0.680129	4.61216	4.04669	0	1.20397	0.978071	0.34784	0	2.25221
XLOC_002215	0	0	0	0	0	0	0	0	0	0	0	0	0	0	0	0	0	0.092796	0	0	0	0	0	0	0	0	0	0	0	0	0	0	0	0	0	0	0	0	0	0	7.30533	0	0	0	0	0	0	0	0
XLOC_002220	0.188442	0	0	5.96228	0	2.31518	0.069275	0.083408	7.21109	4.18834	0	0.90619	0.047201	0.653575	7.39495	0	5.27515	0.740536	4.35989	0	2.73552	0.266421	0	0.037068	0.038473	0.040095	0	0.23332	0	0	0.163982	0.177921	0.401592	0.462865	9.5897	0.832659	0	0.168389	5.6366	0.613422	0.925372	0.278899	0.389796	0.072376	0	0	0.157755	4.23658	8.2108
XLOC_002224	0	0	0	0	4.59634	1.80189	0.837286	0	0	0	0	0	4.65905	6.91196	0.54397	2.55365	0	0.106553	0	3.11318	3.58179	0	0	0	0	0	0.035142	7.285	16.0249	0	0	0	6.71443	0	0.082553	0	0	0	0.987338	0	7.76697	0.187272	0	0	3.03429	0	1.27113	0.037105	0
XLOC_002237	0	0	0	0	0	0	0	0	0	0	0	0	0	0	0	0	0	0.091684	0	0	0	0	0	0	0	0	0	0	2.18868	0	0	0	0	0	0	0	0	2.18901	0	0	3.11878	0	0	0.062724	0	0	0	0	0
XLOC_002242	0	0	0	0	0	0	0	0	0	0.097493	0	0	0	0	0	0	0	0.216701	0	0	1.44088	0	0	0.227787	0.275825	0	0	0	5.21622	0	1.67949	0	0	0	0	0	0	2.75942	0	0	0	0.095216	0	0	0	0	0	0	0
XLOC_002248	0	0	0	0	0	0	0	0	0	0	0	0	0	0	0	0	0	0.07155	0	0	0	0	0	0	0	0.081353	0	0	0	0	0	0	0	0	0	0	0	0	0	0	0	0	0	0	0	0	0	0	0
XLOC_002273	0	0	0	0	0	0	0	0	0	0	0	0	0	0	0	0	0	0.161141	0	0	0	0	0	0	0	3.75597	0	0	0	0	0	0	0	0	0	0	0	0	0	0	0	0	0	0	0	0	0	0	0
XLOC_002299	0	11.6647	5.44837	0	0	0	0	0	0	0	0	0	0	0	0	0	0	0.137174	0	0	0	0	0	9.66083	0	0	0	0	0	0	0	0	0	0	0	0.179945	0	0	0	1.70442	0	0	0	0	0	0	0	0	0.382054
XLOC_002306	0	0	0	0	0	0	0	0	0	0	0	0	0	0	0	0	0	0	0	0	0	0	0	0	0	26.6438	0	0	0	0	0	0	0	0	0	0	0	0	0	0	0	0	0	0	0	0	0	0	0
XLOC_002338	0	0	0.115363	0	0	0	0	0	0	0.133286	0	0	0	0	0	0.061209	0	0.345637	4.61252	0	0	0	0	0	2.96285	0.168425	0	0	0	1.78643	0	0	9.22199	0	0	0	0	0	0	0	0	0	4.13898	0	0	0	0	11.5032	0
XLOC_002344	0	0	0	0	0	0	0	0	0	0	0	0	0	0	0	0	0	0	0	0	0	0	0	0	0	0	0	0	11.803	0.146144	1.7563	0	0	0	0	0	0	0	0	0	0	0	0	0	0	0	0	0	0
XLOC_002345	0	0	0	0	0	0	0	0	0	0	0	0	0	0	0	0	0	0.068073	0	0	0	0	0	0	0	0.077399	0	0	0	4.85324	0	0	0	0	0	0	0	0	0	0	0	0	0	0	0	1.38637	0	0	0
XLOC_002359	0	0	0	0.077237	0.109037	0	0	5.02207	4.50195	0	0	0.097434	0.101502	0	0	0.094002	0.046875	0.227493	0.104172	0	0.042018	17.7603	0	5.30072	0.041366	0	0.037514	0	0	0	0.044078	0	0	0	0	0	0	0	0.087833	11.2124	0	5.59762	0.349257	0.272364	0	0	0	3.12921	5.70246
XLOC_002360	7.54146	0	0	0	0	0	0	0	0	0	0	0	0	0	0	0	0	0.13027	6.74073	0	0	0	0	0	0	0	2.9645	0.191538	0	0.970343	0	0	0	0.759954	1.413	0	0	3.00661	0.201184	0	0	6.41075	0	0	6.35281	9.832	0	8.75528	9.2399
XLOC_002364	0	0	0.223905	0	0	0	0	0	0	0	0	0	0	0	0	0	0	0.095834	0	0	0	0	0	0	0	4.73992	0	3.38175	0	0	0	0	0	0	0	0	0	0	0	0	0	0	0	0	0	0	0	0	0
XLOC_002374	0	0	0	0	0	2.24511	0	0	0	0	0	0	0	0	0	0	0	0.062693	0	0	0	0	0	0	0	1.56821	0	0	0	0	11.88	0	0	0	0	0	0	0	0	0	0	0	0	0	0	0	0	0	0
XLOC_002400	0	0	0	0	0	0	0	0	0	0	0	0	0	0	0	0	0	0	0	0	0	0	9.98599	0	0	0	0	0	0	0	0	0	0	0	3.6381	0	0	0	0	0	0	0	0	0	0	0	0	0	0
XLOC_002401	0	0	0	0	0	0	0	0	0	0	0	0	0	0	0	13.7243	0	0.653518	9.92826	0.036232	0	0	21.8446	0	0	0.087418	0	0.042392	0.045885	0	0	0	0	9.58715	0.536108	0	0.098726	0	0	0	0	0.101346	2.16007	0.0789	0.041052	9.16474	0	0	0.042827
XLOC_002402	0	0	0	0.081861	0	8.39462	0	2.09107	0	0	0	0.103267	3.06598	0.827548	0	0	2.0866	0.200926	0	7.30976	0	0	0	0	0	0	3.10129	0	0	0	0	4.46057	0	5.89003	0.093403	0	2.06404	0	0	0	0	0	0	0	0	10.2061	16.4942	0	0
XLOC_002407	0	0	0	0	0	0	0	0	0	0	0	0	0	0	0	0	0.20005	0.115581	0	0	0	0	0	0	1.61407	0.341684	7.43331	0.025491	1.9866	4.35387	1.98865	0	0	0	0	0	0	0	0	0	0	0	0	0	0	0	0	0	7.36539
XLOC_002427	0	0	0	0	0	0	0	0	0	0	0	0	0	0	0	0	0	0.133071	0	0	0	0.035906	0	0	19.0187	10.0995	0.098747	0	4.40765	0	7.58032	0	0	0	0	0	0	0	0	0	0	0	0	0	0	0	0	1.70298	0
XLOC_002443	0	0	0	0	0	0	0	0	0	0	0	0	0	0	0	0	0	0.211704	0	0	0	0	0	0	0.032996	0	0	4.53569	0.036099	0	0.035159	0	0	0.066162	0	0	0	0	15.6935	0	0	0	0	0	0	0	0	0	0
XLOC_002446	0	0	0	0	0	0	0	0	0	0	0	0	0	0	0	0	0	0.155935	0	0	0	0	0	0	0	0	0	0	0	0	0	0	0	0	0	0	0	8.93539	0	0	0	0	0	0	0	0	0	0	0
XLOC_002456	0	0	0	0	0	0	0	0	0	0	0	0	0	0	0	0	0	0.264036	0	0	0	0	0	0	0	0	0	0	13.205	0	2.05658	0	0	5.66063	0	8.38198	0	0	0	0	0	0	0	0	0	0	0	0	0
XLOC_002459	0	0	0	0	0.225927	0	0	0	0	0	0	0	0	0	0	0	0	0.157123	0	0	0	0	0.120982	0	0	0	0	0	0.375087	0	0	0	0	0	0	0	0	0	0	0	0	0	0	0	0	0	0	0	0
XLOC_002473	0	0	0	0	0	0	0	0	3.39613	0	0	0	1.85535	0	0.046657	0	10.3798	5.26721	0	0	0	1.32506	0	0	0	0	0	0	0	0	4.65006	0	0	0	0	0	9.45875	0	13.9449	0	0	0	0	0.040641	0	10.0583	0	0.041373	0
XLOC_002487	0	0	0	0	4.42319	0	0	0	0	0	0	10.5906	0.026394	0	0.394931	0	0.024378	0.039438	0	0.594719	3.03748	3.78832	0	14.8203	3.95846	0	0	3.65314	0	0	1.65053	0	14.5518	1.33728	0.733324	0	0	4.37849	0	0.049002	0.057495	0.311913	0	10.5428	1.17922	0.14174	0	0	0.021968
XLOC_002498	0	0	0	0	0	0	0	0	0	0	0	0	0	0	0.39414	0	0	0.182482	1.12808	0	0	0	0	0	0.033181	0	0	0	0	0	9.58178	0	0	0	0	0	0	0	0	0	0	0.801804	0	0	0	0	0	0.031773	0
XLOC_002500	0	0	0	0	0	0	0	0	0	0	0	0	0	0	0	0	0	0	0	0	0	0	0	0	0	14.6647	0	0	0.669334	0	0	0	0	0	0	0	0	0	0	0	0	0	0	0	0	0	0	0	0
XLOC_002506	0	11.4246	0	0	0	0	0	0	0	0	8.39868	0	0	0	0	0	0	0.112431	0	0	0	0	0	0	1.26751	0	14.4614	0	1.11832	0	3.65976	0	0	0	0	0	0	0	0	0	0	0	0	0	0	0	0.335315	0	0
XLOC_002514	0	0	0	0	1.13081	0	0	0	1.29692	0	0	0	0	0	0	0.487442	0	0	0	0	0	0	0	0	0	0	0	0	0	0	0	0	0	0	0	0	1.00984	0	0.910906	0	0	0	0	0	0	0	0	6.57269	0
XLOC_002522	0	0	0	0	0	0	0	0	0	0	0	0	0	0	0	0	27.8115	0.275459	0	0	0	7.53168	0	0	0	0	0	0	0	0	0	0.231636	0	0	0	0	0	0	0	0	0	0	0	0	0	0	0	0	0
XLOC_002527	0	0	0	0	0	0	0	26.5054	0	0	0	0	0	0	0	0	0	0.153509	0	0	0	0	0	0	0	0	0	0	0	0	0	2.32357	0	0	0	0	0	0	0	0	0	0	0	0	0	0	0	0	0
XLOC_002531	0	0.27484	0	0	0	2.04481	0	0	0	0	0	0	0	0	6.15523	0	0.105888	0.08565	0	0	0	0	0	0	0.280332	0	0.084744	0	0	0	0	0	0.195081	0	0.199076	0	0	0	0	0	0	0	0	0	0	0	0	0	2.38549
XLOC_002535	1.50479	2.83991	0.187977	0	3.702	0	0.948331	0	0.530727	15.8542	0	0	0	3.23087	0	12.9656	2.88456	4.42508	0.773684	0.151659	0	0	0	0	0	1.09775	0	0	0	0	0	1.21781	6.23054	0	4.6751	0	0	0	1.11828	0	13.8407	0	5.41017	4.87132	1.89019	0	0	0	7.43959
XLOC_002549	0	0	0	0	0	0	0	0	0	0	0	0	0	0	0	0	0	0.08425	0	0	0	0	0	0	0	0	0	0	0	0	0	0	0	0	0	0	0	0	7.41646	0	0	0	0	0	0	0	0	0	0
XLOC_002576	0	0	0	0	0	0	8.25399	0	0	0	0	0	0	0	0	0	0	0.168064	0	0	0	0	0	0	0	0	0	0	0	0	0	0	0	0	0	0	0	0	0	0	0	0	0	0	0	0	0	0	0
XLOC_002577	0	0	0	0	0	0	0	0	0	0	0	0	0	0	0	0	0	0.084691	0	0	0	0	0	0	0	0	0	0	0	0	0	0	0	0	12.9919	0	0	0	0	0	0	0	0	0	0	0	0	0	0
XLOC_002597	0	0	0	0	0	0	0	0	0	0	0	0.742558	0	0	0	0.032564	0.032476	4.96486	0	0	0	0	0	0.441806	6.16181	0	0.545815	2.54919	0	0	0	2.45198	0	0.057467	0	0	0	0	3.52951	1.632	0	0	0	0	0	0.094411	0	0.027443	0
XLOC_002663	4.02551	0.906475	0	0	0.947777	0	0	3.45216	1.39758	9.02342	1.45532	0	0.693221	0	0.110935	0	0	0.094163	2.13438	2.70682	1.51309	0.101631	0.072504	4.35513	1.69508	2.35541	0.652169	0.207675	0.561969	0.500997	0	0	1.93024	0.102998	0.547158	0	0	0.449643	0.981601	0	3.43193	0	0	5.31471	2.71499	0	0	0.590233	2.15054
XLOC_002674	0	0	0	0	0	0	0	0	0	0	0	0	0	0	0.07479	0	1.4127	0.190447	0	0.059832	0	0	0	0	0	0	0.062811	0	0	0	0	0	0	0	1.32797	0	0	8.18473	27.6473	0	0	0.16736	0	0	0	0	0	0	0
XLOC_002676	0	0	23.182	0.673739	0	0	0	0	0	0	5.11165	0	0	0	0	0	0	0.110246	0	0	15.3328	12.1369	0	0	9.02088	0	0.05454	0	0	0	0	0	0	0	0	0	0	1.05288	0	0	0	0	0	0	0.058865	0	0	3.57039	0
XLOC_002682	0.375382	0	0.590842	0	0.026935	0.167706	0.515193	0.642449	0.092676	0.429807	0.193009	0	0.589234	0.212168	0.022069	0.058053	0.347381	0.028099	0.450336	0.114758	0.041518	0.525665	0.274047	0.521801	0.868573	2.12988	0.398485	3.62529	0.335386	0.737527	2.59147	0.378053	0.703986	0.204898	0.195928	0.810913	0	1.56537	0.325458	0.279304	0.054618	0.074077	0.500402	0.499806	0.840166	0	0.439955	0.440317	0.70955
XLOC_002714	0	0	0	0	9.31712	0	0.094995	0	0	0	0	0	0	0	0	0	0	0.096712	0	0	0	0	0	0	0	0	0	0	0	0	0	0	0	2.96199	0	0	0	0	0	0	0	0	0	0	0	0.057931	0	0	0
XLOC_002717	0	0	5.95611	0	0	0	0	2.0099	0	1.14691	0	0	0	0	0	0	0.525278	0	0.583678	1.20134	0.941698	2.75145	0	0	0	0	4.62424	0	0	0.452117	0	0	0	0	0	0	0	2.02887	0.984256	0	1.23884	0	0	0	0	0	0	0	0
XLOC_002722	0	0	0	0	0	0	0	0	0	0	0	0	0	0	11.3156	0	0	0.275738	0.441926	0	0	0	0	0	0	0	0	0	0	0	0	0	0	0	0	0	0	0	0	0	0	3.02889	0	0	0	0	0	0.04801	0
XLOC_002724	5.19721	0	0	19.6704	0	0	0	0	0	0	0	0	0.092987	0	0	0	2.31888	0.069469	0	0	0	0	0	20.2273	0	0	2.6119	0	0	0	0	0	1.74049	0	4.19814	0	0	7.46383	0.160929	0	0	0	0.191974	0	8.30871	0	0	0	0
XLOC_002742	0	0	0	0	0	0	0	0	0	0	0	0	0	0	0	0	0	0.23671	0	0	0	0	0	0	0	0	0	0	0	0	0	0	0	0	0	0	0	0	0	0	0	0	0	0	0	0	0	0	0
XLOC_002744	0	5.947	0	11.4711	0	0	0	10.2844	0	0	0	0	0	0	11.5048	0.088361	0.088124	0	0	0	5.13452	0	0	21.4291	0	0	0	0	2.2121	0	0	26.2539	0	0	3.81058	0	0	3.40376	0	2.30276	0	0	0	0	0	0	0	0	0
XLOC_002745	0	0	6.19454	0	0	0	0	0	0	0.152275	0	0	0.302033	1.04553	0	0	0	0.056411	0	0	0	0	0	0	0	0	0	14.9297	0	0	0	0	0	0	0	0	0	0	0	0	0	0	0	0	0	0	0	0	0
XLOC_002747	0	5.80583	0	0	0	5.39941	0	0	4.774	0	0	7.67162	0	0	0	0	0	0.090465	0	1.70525	0	0	9.75185	0	0	0.102859	0.089508	0	0	0	0	0	0	0	0	0	0	0	0	0	0	0	0	0	6.95563	0	0	0	0
XLOC_002761	0	0	0	0	0	0	0	0	0	0	0	0	0	0	0	0	0	0.06636	0	0	0	0	0	0	0	0	0	0	6.57428	0	0	0	0	0	0	0	0	0	0	0	0	0	0	0	0	0	0	0	0
XLOC_002763	0	0	0	0	0	0	0	0	0	0	0	0	0	0	0	0	0	5.1475	0	0	0	0	0	0	0	0	0	0	0	1.05336	0	0	0	0	0	0	0	0	0	0	0	0	0	0	0	0	0	0	0
XLOC_002771	0	0	0	0	0	0	0	0.252598	0	0	0	0	0	0	0	0	0	0.017799	0	0	0	0	0	0	0	0	0	0	0	0	0	0	0	0	0	0	0	0	0	0	0	0	0.016396	0	0	0	0	0	0
XLOC_002793	0	0	0	0	0	0	0	0	0	0	0	0	0	0	0	0	0	0.332191	0	0	0	0	0	0	0	0.377703	0	0	0	0	0.386185	0	0	0	0	0	0	0	0	0	0	3.50305	0	0	0	0	0	0	2.2205
XLOC_002819	0.651846	0	0.142498	0	9.12064	0	0	0	0	1.811	1.25684	2.66444	1.46949	1.88401	0.143709	0	0.452417	0.548918	0	1.3796	1.89251	0.065828	0	0	0	4.09148	0	0	0	0	0	0.46159	0	1.46769	0	0.320032	0	1.01934	0	2.57661	0	0.160792	3.59563	1.25179	0	2.19202	0.136424	0	0
XLOC_002825	0	0	0	0	0	0	0	0	6.84026	0	5.34216	14.9225	0	0	0	0	0	0	0	0	0	0	18.5237	0	0	0	16.8262	0	0	0	0	0	0	0	16.3894	0	0	0	1.92173	6.18452	0	0	0	0	23.0328	0	16.2363	8.66646	0
XLOC_002827	0	0	0	0	0	0	0	0	0	0	0	0	0	0	0	0	0	0.317545	0	0	0	0	0	0	0	0	0	0	0.379024	0	0	0	0	0	0	0	0	0	0	0	0	0	0	0	0	0	0	0	0
XLOC_002828	0.295212	0	0	0	0	0	0	0	0	0	0	1.27767	0	0	0	0	0	0.110488	10.6247	0	0	0	0	0	0	0	0	0	0	0	0	0	0	0	0	0	0	0	0	12.0809	0	0	0	0	0	0	0	0	0
XLOC_002847	0	1.66439	1.03872	0.603768	1.38507	7.18658	12.009	3.76808	0.610977	7.60061	0	1.04727	0	0.610364	6.41621	0	0.229016	0.037049	0	0	2.13497	1.91936	1.82571	0.077888	0	0	0.329911	0	0.663323	0.354813	0	2.61698	0.337537	4.13351	1.80836	0.874809	14.5575	0	1.11573	0	2.7006	0	4.19766	0	0	1.86415	0.290047	6.23146	0.701672
XLOC_002859	0	0	0	0	0	0	0	0	0	0	0	0	0	0	0	0	0	0.7123	0	0.424003	0	0.445087	0.577321	0.039407	0.695317	0	0	0	0	0	0	0	0	0	0	0	0.096279	0	0	0	0.109309	0	0.034533	0	0.120103	0	0	3.21155	0
XLOC_002865	0	0	0	0	0	0	0	0	0	0	0	0	0	0	0	0	0	0	0	0	0	0	0	0	0	0	0	0	0	0	0	0	0	0	0	0	0	0	0	0	0	0	0	0	0	0	0	0	0
XLOC_002870	0	0	0	0	0	0	0	0	0	0	0	0	0	0	0	0	0	0.122974	0	0	0	0	0	0	0	0	0	0	0	4.05656	7.14808	0	0	0	0	0	0	7.63382	0	0	0	0	0	0	0	0	0	0.12847	0
XLOC_002872	0	0	0	0	0	0	0.060799	0	0.102077	0	0	0	0	0	0	0	0.038262	6.00408	0	0	0.034297	0	0	0	0.64154	0	0	0	0	0	0	0	0	0	0	0	0	0	0	0	0	0	0	0	0	0	4.53433	0	0
XLOC_002907	0	0	0	0	0	0	0	0	0	0	0	0	0	0	0	0	0	0	0	0	0	0	0	0	0	0	0	0	0	0	12.6973	0	0	0	0	0	0	0	0	0	0	0	0	0	0	0	0	0	0
XLOC_002910	0	0	0	0	0	0	0	0	0	0	0	0	0	0	0	0	0	0.219108	0	0	0	0	0	0	0	0	0	0	0	0	0	0	0	0	0	0	0	0	0	0	0	0	0	0	0	0	0	0	0
XLOC_002912	0	0	0	0	0	0	0.089036	0	0	0	0	0	0	0	9.55781	0	5.37912	0.045323	0	0	0	0	3.21058	0	0	0	2.51123	0	1.24425	0	4.584	0	0	0	0	0	0	0	0	2.47784	0	0	0	0	0	0	0	0.094697	1.16133
XLOC_002927	0	0	0	0	0	0	0	0	0	0	0	0	0	0	0	0	0	0.191951	0	0	0	0	0	0	0	0	0	0	18.3291	0	0	0	0	0	0	0	0	0	0	0	0	0	0	0	0	0	0	0	0
XLOC_002933	0	0	14.9871	0	0	5.93431	0	0	0	0	0	0	0	0	0	0	0	0.128293	0	0	0	0	0	0	0	0	0	0	0	0	0	0	0	0	0	0	0	0	0	0	0	0	0	0	0	0	0	0	0
XLOC_002970	0	0	0	0	0	0	0	0	0	0	0	0	0	0	0	0	0	0.265752	0	0	0	0	0	0	0	0	0	2.27119	3.01343	0	0	0	0	0	0	0	0	0	4.77112	0	0	0	0	0	0	0	0	0	0
XLOC_002974	0	0	0	0	0	0	0	0	0	0	0	0	0	0.101528	0	0	0	0.394413	0	0	0	0	0	0	0	0	0	0	14.3586	0	0	0	0	0.215708	0	0	0	0	0	0	0	0	0	0	0	0	0	0	0
XLOC_002975	0	0	0	0	0	2.37126	5.88364	0	0	0	0	0	0	0	0	0.037884	0.037783	0.122245	0	0	0	0	0	0	0	9.69477	2.32831	0	0	3.15447	0	0	0	0	0	0	0	0	0	0	0	0	0	0	0	0	0	0	0
XLOC_002980	0	0	0	0	0	0	0	0	0	0	0	0	0	0	0	0	0	0.056439	0	0	0	0	0	0	0	0	0	0	3.57042	0	0	0	0	0	0	0	0	0	0	0	0	0	0	0	0	0	0	0	0
XLOC_002981	0	0	0	0	0	0	0	0	0	0	0	0	0	0	0	0	0	0.359139	0	0	0	0	0	0	0	0	13.6806	0	0	0	0	0	0	0	0	0	0	0	0	0	0	0	0	0	0	0	0	0	0
XLOC_002985	0	0	0	0	7.6227	0	0	0	0	0	0	0	0	0	0	0	0	0.046503	0	0.175314	0	0	0	0	2.43525	16.1794	0.460106	9.89711	4.829	0	0	22.2895	11.439	0	0	0	0	0	1.40043	0	0	0	0	0	0	0	0	0	0
XLOC_002991	0	0	0	0	0	0	0	0	0	0	0	0	0	0	0	0	0	0.081234	0	0	0	0	0	0.085389	0	13.4851	0	0	0	0	0	0	0	0	0	0	0	0	0	0	0	0	0	0	0	0	0	0	0
XLOC_002997	0	0	0	0	0	0	0	0	0.127505	0	0	0	0	0	0	0	6.02195	0.154634	0	0	0	0	0	0	0	0	0	0	0	0	0	1.07277	0.088051	0	0	0	0	0	0	0	0	0	0	0	3.88057	0	0	0.565409	6.93397
XLOC_003009	0	0	0	0	6.46016	0	0	0	0	0	0	0	0	0	0	0	0	0.1872	0	0	0	0	5.76559	0.065592	0	0	0	0	4.46885	0	0	26.1314	0	0	0.145036	0	0	0	3.18015	8.3736	0	0	0	0	0	0	0	0	0
XLOC_003043	0	0	0	0	0	0	0	0	0	0	0	0	0	0	0	0	0	0.283785	0	0	0	0	0	0	0	0	0	0	0	0	0	0	0	0	0	0	0	0	0	0	0	0	0	0	0	0	0	0	0
XLOC_003058	4.35875	0	0	0	0	0	0	2.39494	12.369	0	0	0	0	1.44804	0	0	0.046363	0.20626	1.95768	0	0	0	0	0	0.020457	0.02132	0	0	6.24436	0	0	0	3.50207	0	0	0	0.096311	0	6.29842	0	3.66306	0	0	0	0	0	0	3.17343	0.731144
XLOC_003061	0	0	0	0	0	0	0	0	0	0	0	0	0	0	0	0	0	0.062451	0	0	0	0	0	0	0	0	0	0	0	0	0	0	0	0	0	0	0	0	0	0	0	7.07962	0	0	0	0	0	0	0
XLOC_003098	0	0	0	0	0	0	0	0	0	0	0	0	0	0	0	0	0	0	0	0	0	0	0	0	0	0	0	0	4.41854	0	0	0	0	0	0	0	0	0	0	0	0	0	0	0	0	0	0	0	0
XLOC_003123	10.9289	0	0	0	0	0	0	0	0	0	0	0	0	0	0	0	0	0.201991	0	0	0	0	0	0	0	0	0	0	0	0	0	0	0	0	0	0	0	0	0	0	0	0	0	0	0	0	0	0	0
XLOC_003128	0	0	0	0	0	0	0	0	0	0	0	0	0	5.92652	0	0	0.09616	0.077781	0	0	0	0	0	0	0	0	0	0	0	0	0	0	0	0	0	0	0	0	0	0	0	10.8679	0	0	0	0	18.4419	0	0
XLOC_003136	0	2.15879	0	0	0	0	0	0	4.4378	0	0	0	0	19.5691	0	0	0	10.9322	0	11.5717	18.2657	0	0	0	0	0	0	0	0	0	0	0	0	0	0	26.4756	0.431934	0	3.11693	7.10525	0	0	0	1.03558	15.8053	14.3058	2.82153	4.56836	1.12424
XLOC_003146	0	0	0	0	0	15.2665	0	6.52194	0	0	0	0	0	0	0	0	0	0.108844	0	0	0	0	0	11.2696	0.039583	1.19632	1.74104	0	4.17901	3.88003	18.6219	0	0	0	3.58398	0	0	2.42549	0.840478	0	0	0.286949	2.15563	0	0	8.9104	0.649235	0	2.99108
XLOC_003174	1.86816	5.1416	0.068066	0.712149	0.08378	0	15.2807	0	1.15304	0	0	11.6788	0	5.27948	0	0	0	0.116531	0	10.9555	0	0	0	8.51322	0	0	0	0	0.034773	0	0	15.3603	14.7971	0	0	9.85984	0	0	0	4.56097	2.71819	2.68812	0.134178	0	0	0	0	2.86089	0.681575
XLOC_003184	0	0	0	0	0	0	0	0	0	0	0	0	0	0	0	0	0	0	0	0	0	0	0	0	0	0	0	0	0	3.54424	0	0	0	0	0	0	0	0	0	0	0	0	0	0	0	0	0	0	0
XLOC_003200	8.08004	0.257626	0	0	0	0	0	0	4.06027	0	0	0	0	0	0	0	0	0.214094	0.073528	5.6499	1.69046	0	7.17088	2.27859	0	0	0.18535	0.029511	0.415259	0	4.38674	0.742639	0	0.35127	1.18184	0	8.59105	0	0	6.25139	7.56891	0.070553	1.65165	0	5.97289	0	0	4.55715	0.685732
XLOC_003227	0	0	0	0	0	0	0	0	0	0	0	0	0	0	0	0	0	0.073545	0	0	0	0	0	0	0	0	0	11.0297	7.81275	0	0	0	0	0	0	0	0	5.9702	0	0	0	0	0.067746	0	0	4.14104	0	0	0
XLOC_003238	0	0	0	0	0	0	0	0	0	0	0	0	0	0	0	0	0	0.063217	0	0	5.46442	0	0	0	0	0	0	15.6852	0	0	0	0	0	0	0	0	0	0	14.9374	0	0	0	0	0	0	1.13601	0	0	0
XLOC_003239	1.58369	0.057635	0.67143	1.35377	0.051653	0	9.421	0	3.43594	3.97568	0	2.58474	0.841457	5.65918	0.338567	0	0.777189	0.197573	0.370112	0	2.54777	0	2.35106	6.38145	0	0.20422	0	0	0	0	0.083523	8.33727	0	0	0	0	0	0.600373	0.041608	1.60684	1.99006	0	0.297809	0	6.42546	0	0.020088	0	5.62282
XLOC_003246	0	0	2.9417	0	0	0	0	0	0	0	0	0	0	10.6826	0	0	0	0	0	0	0	0	0	0	0	0	0	0	0	0	0	15.5004	2.17949	0	0	0	0.517363	0	1.16669	0	0	0.132774	0.139176	0	0	0	0	0	0
XLOC_003250	0	0	0	0	0	0	0	0	0	0	0	0	0	0	2.44018	0	0	0.167939	0	0	0	0	0	0	0	0	5.89878	0	0	0	0	0	0	0	0	0	0	0	0	0	0	0	0	0	0	0	0	0	0
XLOC_003252	0	0	0	0	0	0	0	0	0	0	0	0	0	0	0	0	0	0	0	0	0	0	0	0	0	0	0	0	0	0	0	0	0	0	0	0	0	0	0	0	0	0	12.0028	0	0	0	0	0	0
XLOC_003276	0	0	0	0	0	0	0	0	0	0	0	0	0	0	0	0	0	0.191086	0	0	0	0	0	0	0	0	0	0	9.21715	0	0.966983	0	0	0	0	0	0	0	0	0	0	0	0	0	0	0	0	0	0
XLOC_003277	0	0	0	0	0	11.5678	0	0	0	0	0	0	0	0.253415	0	0	0	0.123057	0	0	0.034093	0	0	0	0	0	0.639214	0	0	0	0	0	0	0	0.071505	0	0	0	0	0.382253	0.0897	0.081104	0	0	0.032853	0	13.281	0	0
XLOC_003299	0	0	0	0	0	0	0	0	0.227178	0	0	0	0.645373	0	0	0	0	0.137757	0	0	0	0	0	0.506815	6.53776	0.078316	0	0	17.1005	0	0.320297	0	0	0	0	0	0	12.1695	0	0	0	0	0	0	0	0	0	0	0
XLOC_003306	0	0	0	0	0	0	0	0	0	0	0	0	0	0	0	0	0	0.176291	0	0	0	0	0	0	0	0	0	0	0	0	0	0	0	0	0	0	0	0	0	0	0	0	0	0	0	0	0	0	0
XLOC_003312	0	0	0	0	0	0	0	0	0	0	0	0	0	0.160709	0	0	0	0.208105	0	0	0	0	0	0	0	0	2.31641	17.8425	0	2.21445	0	0	0	0	0	0	0	0	0	0	0	0	0	0	0	0	0	0	0
XLOC_003313	0	0.183434	0	0	0	0	0	0	0	0	0.441748	0	0	0	0	0	0	0	0	0	17.231	0	0	0	0	12.5443	0	0	6.4138	0	0	0	0	0	0	0	0	6.41478	2.38364	0	0	0	0	0	0	0	0	0	0
XLOC_003345	0	0	0	0.067139	0	0	0	0	0	0	0	0.254086	0	0.033936	0	15.9339	0	0.098875	0	0	0	2.66791	0	0	0	0.037474	0	0	0	0	0	0	0.150136	0	4.51972	0	8.12569	0	1.60335	0	2.01806	0	0	0	0	0	1.17955	0	0
XLOC_003355	0	0	0	0	0	0	0	0	0	0	0	0	0	0	0	0	0	0.344419	0	0	0	0	0	0	0	0	0	0	0	0	0	0	0	0	0	0	0	0	0	0	0	0	0	0	0	0	0	0	0
XLOC_003366	0	0	0	0	0	0	2.1999	0	4.35303	0	0	0	2.40899	0	0.188471	14.08	0.939445	0.119982	0	0	0	0	0	0	0	7.63955	0	0	0	1.74487	3.62658	0	0	0	4.27607	7.97456	0	5.44286	0	0.099387	0	8.96217	12.4889	0.082085	0	0	19.502	0	0
XLOC_003392	0.054981	0	1.4423	0.041918	0	0.061408	0	1.02209	0	0	0	4.44183	2.34119	4.36469	0.048485	0	0.02544	0.185196	0.056536	2.2691	0.205233	0.710695	0.031688	0	0	0.023397	0.305395	0	4.47015	17.6048	0.047844	0	0.046868	1.48552	0.047828	0	0	0	6.76892	8.94875	0	0.054249	0	0.021117	0.021974	0.024652	0	0.021497	0.022925
XLOC_003408	0	0	0	0	0	0	0	0	0	0	0	0	0	0	0	0	0	0.085424	0	0	0	0	0	0	0	8.54724	0	0	0	0	6.00819	0	0	0	0	0	0	0	0.098944	0	0	0	0	0	0	0	0	0.044621	0
XLOC_003412	0	0	0	0	0	0	0	0	0	0	0	0	0	0	0	0	0	0.077159	0	0	0	0	0	0	0	0.043865	0	0	0	0	0	0	0	0	0	0	0	0	0	0	0	0	0.035537	0	0	0	0	0	4.77081
XLOC_003413	0	0	0	0	0	0	0	0	0	0	0	0	1.13594	0	0	0	0	0.254595	0	0	0	0	0	0	14.7677	0.096492	0	0	0.050648	0	0	0	0	0	0	0	0	0	0.393187	0	0	0.447463	0	0	0	2.49088	2.08808	0	0
XLOC_003432	0	0	0	0	0	0	0	0	0	0	0	0	0	0	0	0	0	0.197808	0	0	0	0	0	0	0	0	0	0	0	0	0	0	0	0	0	0	0	0	0	0	0	0	0	0	0	0	0	0	0
XLOC_003466	0	26.892	0	0	0	0	0	0	0	0	0	0	1.16279	4.78809	0	1.07687	0	0.102201	0	0	0	0	0	7.09032	0	0	0	0.225403	0	0	0	0	0	0	0	0	0.131234	0	0	0	0	0.134717	0	0	0.054569	11.6315	0	0	8.59635
XLOC_003474	0	0	0	0	0	0	0	0	0	0	0	0	0	0	0.277568	0	0	0.235603	0	0	0	0	0	0	0	0	0	0	0	0	0	0	0	0	0	0	0	0	0	0	0	0	0	0	0	0	0	0	0
[truncated: 3,777 more rows]
[truncated: 15 more columns]
