# Supplementary material for: HIPSTR and thousands of lncRNAs are heterogeneously expressed in human embryos, primordial germ cells and stable cell lines
Source: Sci Rep. 2016 Sep 8;6:32753. doi: 10.1038/srep32753 (PMC5015059; doi:10.1038/srep32753)
Supplement: Supplementary Data Table S9 [file srep32753-s10.xls]

## Sheet: Table S9
Table S9. Counts of all expressed (>3 FPKM) and analyzed genes (3-30 FPKM) in the single-cell RNA-seq data sets used in this study
						flag for analyzed genes
class	dataset	>30 FPKM	3-30 FPKM	total number of expressed (>3 FPKM)	% of expressed used for analysis (3-30 FPKM)	H	L	U	% with H flag of analyzed (3-30 FPKM)*	% with L or U flags of analyzed (3-30 FPKM)*	% with H flag of expressed (>3 FPKM)	% with L or U flags of analyzed (>3 FPKM)
mRNAs	8C, M	2681	6776	9457	0.716506	4096	1350	1330	0.604486	0.395514	0.433118	0.283388
	hESCs	3038	6888	9926	0.693935	3892	1505	1491	0.565041	0.434959	0.392102	0.301834
	K562	5248	4035	9283	0.434666	3269	296	470	0.810161	0.189839	0.352149	0.0825164
	7W	6041	3665	9706	0.377601	2679	379	607	0.730969	0.269031	0.276015	0.101587
	19W	7435	4105	11540	0.355719	3297	334	474	0.803167	0.196833	0.285702	0.0700173
lncRNAs	8C, M	175	2303	2478	0.929379	2154	35	114	0.935302	0.0646982	0.869249	0.0601291
	hESCs	148	1165	1313	0.887281	1084	26	55	0.930472	0.0695279	0.82559	0.0616908
	K562	633	1807	2440	0.740574	1732	30	45	0.958495	0.0415053	0.709836	0.0307377
	7W	434	1051	1485	0.707744	1001	8	42	0.952426	0.0475737	0.674074	0.03367
	19W	990	1655	2645	0.625709	1617	9	29	0.977039	0.0229607	0.611342	0.0143667
									* - data are used for pic charts on Fig. 6a-6e
