# Supplementary material for: HIPSTR and thousands of lncRNAs are heterogeneously expressed in human embryos, primordial germ cells and stable cell lines
Source: Sci Rep. 2016 Sep 8;6:32753. doi: 10.1038/srep32753 (PMC5015059; doi:10.1038/srep32753)
Supplement: Supplementary Data Table S10 [file srep32753-s11.xls]

## Sheet: Table S10
Table S10. lncRNAs used in Cabili et al., 2015, as expressed (>3 FPKM) in at least one cell from at least one single-cell RNA-seq data set analyzed in the current study
ID			average expression, FPKM					max expression, FPKM					number of expressing cells (> 3 FPKM)					expression in bulk RNA-seq from Cabili et al., 2015 (GSE57049)
Cabili et al., 2015	Gene names in the GTF from Cabili et al., 2015	number of data sets where detected	totipotent blastomeres	hESCs	K562	7W male hPGCs	19W male hPGCs	totipotent blastomeres	hESCs	K562	7W male hPGCs	19W male hPGCs	out of 36 totipotent blastomeres	out of 32 hESCs	out of 96 K562 cells	out of 39 7W male hPGCs	out of 57 19W male hPGCs	GSM1376178, Foreskin fibroblasts	GSM1373735, hFF_1	GSM1373736, hFF_2	GSM1373737, hFF_3	GSM1376175, Lung fibroblasts batch 1, sample 1	GSM1376176, Lung fibroblasts batch 1, sample 2	GSM1376177, Lung fibroblasts batch 3	ValidSignal (in Cabili et al., 2015)? 1-yes 2-failed co-loc 3-nosignal
DANCR	XLOC_025755	5	88.2899	280.389	247.45	23.8279	18.3804	265.863	625.61	1164.29	195.302	145.088	35	32	70	20	28	13.4323	19.8246	18.6816	20.3416	15.1507	15.9731	8.62101	1
GAS5	XLOC_003035	5	167.879	142.52	222.498	262.836	98.903	389.39	435.922	718.204	464.099	289.546	36	32	87	39	53	96.0593	39.64	40.1741	39.3379	91.0759	89.2133	48.019	1
lincSFPQ	XLOC_002120	5	11.6068	7.95785	22.7256	18.5136	10.6485	27.8411	38.1416	134.432	105.455	68.7807	28	22	77	28	28	5.92402	8.01557	9.80467	8.66293	13.5257	12.655	4.26444	1
NR_024412	XLOC_033746	5	15.6357	23.008	79.9504	42.1851	50.8753	70.4772	50.9554	291.778	141.236	205.904	27	26	69	29	42	30.0221	24.3576	25.5858	24.3183	31.2082	31.17	12.7085	1
TUG1	XLOC_022899	5	20.1758	36.606	6.60094	18.8154	9.38323	54.9528	68.7151	33.9676	49.1018	89.6049	35	31	51	35	32	17.0777	24.0438	24.9475	23.6069	18.4769	17.5159	7.64281	1
XLOC_008583	XLOC_004105	5	1.33225	4.41942	4.53336	1.55259	1.2352	12.4382	34.6696	50.78	20.083	29.4505	4	13	30	5	4	1.10519	0.275151	0.416541	0.47252	0.867406	0.732587	0.337072	2
XLOC_010709	XLOC_009582	5	4.58997	16.6446	5.62741	4.76345	9.03966	31.193	134.344	74.6202	39.6768	114.529	16	25	33	11	17	1.87324	3.37261	3.08136	3.42244	4.63944	4.77611	2.32402	2
h19	XLOC_006102	4	0.00891503	2.11408	10.7801	10.0765	1.41454	0.229423	25.4457	116.068	69.0527	30.6973	0	7	45	18	5	0.546937	0.023889	0.0271236	0.0447545	0.0164312	0.109036	0	2
lincMKLN1_A1	XLOC_033831	4	0.23612	0.400505	0.417841	1.61655	0.0846871	1.8304	4.14108	4.14928	32.4557	3.21369	0	2	1	2	1	0.766028	0.953564	1.24508	1.18104	2.95143	2.41451	1.61873	1
XLOC_004122	XLOC_026935	4	0.221607	1.50184	0.001767	0.373178	0.545954	3.34717	17.043	0.106956	14.0975	31.1194	1	5	0	1	1	0	0	0	0.0596976	0	0	0	2
XLOC_008174	XLOC_038040	4	0.391375	2.93792	1.43752	2.2157	2.65955	2.55171	10.1978	64.2885	15.2066	67.7491	0	16	9	8	8	3.64219	1.97076	2.28788	2.29085	1.73628	1.64116	0.33327	1
lincGARS	XLOC_033301	3	0.310695	0.506377	1.11055	0.674959	0.72757	2.11477	1.86672	9.70074	6.08047	6.62046	0	0	12	4	5	0.981187	0.628068	0.656312	0.583116	0.986321	0.993009	0.636151	2
Meg3	XLOC_010155	3	0.210218	22.4694	0.000938	29.5984	8.26554	2.14484	133.314	0.035815	145.362	65.7613	0	16	0	33	26	20.0172	14.9626	16.9433	15.4817	153.028	159.204	34.5091	1
XLOC_000304	XLOC_000755	3	0.196738	1.09439	0	0	0.261492	4.88249	9.32037	0	0	8.42534	1	4	0	0	2	1.35479	0.708803	0.915778	0.854737	1.513	1.3865	1.1549	2
XLOC_004803	XLOC_028238	3	0.747887	0	1.00152	0	0.257827	6.28823	0	22.4611	0	14.0937	4	0	8	0	1	2.11601	1.64627	1.40188	1.66775	3.3215	3.54234	1.78627	1
XLOC_009702	XLOC_007334	3	0.591602	1.57475	0.319813	0.0264781	0.595424	7.44548	9.71226	2.39622	0.260836	33.2714	3	6	0	0	1	0.762097	1.80699	2.3936	2.20043	1.78145	1.78698	0.695717	1
MIAT	XLOC_022865	2	0.276607	4.52358	0.479914	0.366418	0.029007	1.08583	24.145	10.7243	2.66009	0.444587	0	15	3	0	0	0.322493	0.22436	0.258378	0.254196	0.842134	0.758627	0.427422	2
XLOC_005764	XLOC_030620	2	0.0112437	0.301353	0.004039	0	0.350494	0.383958	9.57923	0.158628	0	19.5946	0	1	0	0	1	0.31796	0.344644	0.489135	0.396816	0.562994	0.428375	1.77552	1
XLOC_010263	XLOC_008774	2	0.109414	0.0191627	0.115028	1.84431	0.783537	1.94194	0.494423	0.837348	37.5692	15.4293	0	0	0	3	4	0.0110795	0.0183892	0.0104395	0.0287091	0.0316208	0.0659476	0.028964	3
XLOC_010556	XLOC_009296	2	0.540568	0.00426499	0.180613	0.00222066	0.18963	3.32803	0.0187532	1.03757	0.0509473	10.7188	1	0	0	0	1	0.00455251	0.00755605	0.0171583	0	0.0935486	0.0541953	0.00793414	2
Kcnq1ot1	XLOC_006110	1	0.407845	0.424403	1.2937	0.27234	0.259723	2.17312	1.56086	7.01096	1.19617	1.43561	0	0	10	0	0	0.118154	0.158131	0.180248	0.160953	0.739511	0.701861	0.590303	1
lincFOXF1	XLOC_014109	1	0.00268455	0.0063857	0.024706	0.00312906	0.468152	0.0151283	0.0249816	0.50186	0.0615111	26.4799	0	0	0	0	1	0.428394	1.49916	1.57084	1.58885	18.2011	17.5058	6.78244	1
XIST	XLOC_038090	1	0.202471	0.000439884	0.591447	0	0.0489668	1.41105	0.00313683	9.38086	0	1.02579	0	0	4	0	0	0.0175856	0.00583755	0.00331398	0.00546814	0.00602271	0.00380632	4.18349	1
XLOC_002408	XLOC_020920	1	0.161673	0.172549	0.108899	0.193091	1.51072	1.00794	1.65592	1.1744	1.8815	39.9687	0	0	0	0	5	0.459745	1.30357	1.31762	0.972888	0.721662	0.642666	0.267082	1
XLOC_009662	XLOC_021147	1	0.00163898	0.000596363	0.002519	0.145683	0.00643974	0.0148623	0.0190836	0.208317	5.45493	0.158051	0	0	0	1	0	0	0	0	0	0	0	0.0154649	2
XLOC_012564	XLOC_014929	1	1.33867	0.0185929	0	0.00546206	0	6.13254	0.292054	0	0.21302	0	7	0	0	0	0	0	0.031706	0	0	0.0218078	0.0206736	0	3
XLOC_012980	XLOC_016954	1	1.79577	0.0243023	0.02688	0	0	37.2886	0.392301	0.887138	0	0	4	0	0	0	0	0	0	0	0	0	0	0	3
XLOC_013841	XLOC_021692	1	0	0	0.015516	0	0.583513	0	0	0.218381	0	31.0927	0	0	0	0	1	0.123068	0.0612786	0.0811717	0.0765343	0.070247	0.0665935	0.0214483	2
XLOC_L2_008203	XLOC_020625	1	0.00665223	0.202256	3.89133	0.00501272	0.0156808	0.142132	1.07306	20.3	0.195496	0.839683	0	0	44	0	0	5.59824	8.93774	8.16547	8.51029	8.96138	9.14333	6.6188	1
TERC*	XLOC_025308	1	0.00181253	0	0.060968	0	0	0.0652511	0	5.15316	0	0	0	0	1	0	0	0.0762419	0.379629	0.43103	0.0790233	0.0870378	0.082511	17.1409	1
MALAT1**	XLOC_005587	4	0.40057	0.946816	15.0069	0.219123	0.709035	1.87768	4.71729	212.958	6.10202	11.8214	0	2	66	1	4	13.8894	4.01699	4.27364	4.18472	85.5491	81.9165	143.094	1
NEAT1**	XLOC_005583	2	0.555567	1.0611	20.4618	0.00491489	0.0488733	2.31566	7.44291	99.7902	0.029479	1.37603	0	3	81	0	0	23.6392	5.52988	6.9888	5.63027	53.5367	53.6195	68.1752	1
NR_029435***	XLOC_010575	5	4.73933	5.21942	3.66851	2.60943	3.72056	11.772	17.8336	22.4699	25.8756	20.7327	28	20	38	8	24	2.87918	2.54643	3.05817	2.82144	4.62002	4.18798	1.70537	1
* not polyadenylated and is not efficiently captured in totipotent blastomeres, hESCs and hPGCs
** both polyadenylated and non-polyadenylated forms were reported and the latter form is not efficiently captured in totipotent blastomeres, hESCs and hPGCs
*** potential read-through to protein-coding gene C14orf37 in the GTF annotation
