# Supplementary material for: HIPSTR and thousands of lncRNAs are heterogeneously expressed in human embryos, primordial germ cells and stable cell lines
Source: Sci Rep. 2016 Sep 8;6:32753. doi: 10.1038/srep32753 (PMC5015059; doi:10.1038/srep32753)
Supplement: Supplementary Data Table S11 [file srep32753-s12.xls]

## Sheet: Table S11
Table S11. Sequences of the oligonucleotides used in this study
Primers for tagged strand-specific reverse transcription of HIPSTR
primer_#1	ATGGCGAGAATCAATGCGACTGGTGCTGAGAAACGTAATGC	human
primer_#2	ATGGCGAGAATCAATGCGAAGGGGCTTAGACAGACAGGGTT	mouse
qPCR primers for quantification of tagged strand-specific cDNAs synthesized with primers #1 and #2 above
q-primer_#1_F	GCTCTTTATTGCTGGACTCACCACTGT
q-primer_#1_R	ATGGCGAGAATCAATGCGACTGG
q-primer_#2_F	CCCGTGAACAGGACTCAAGAATAG
q-primer_#2_R	ATGGCGAGAATCAATGCGAAG
qPCR primers for quantification of cDNAs generated with Oligo(dT) primer or random hexamers
qGAPDH-F	TGCACCACCAACTGCTTAGC
qGAPDH-R	GGCATGGACTGTGGTCATGAG
qACTB-F	CGAGGCCCCCCTGAAC
qACTB-R	GCCAGAGGCGTACAGGGATA
qHOXB5-F	AGGTAGCGGTTGAAGTGG
qHOXB5-R	TATTCCCCTGGATGAGGA
qCGB-F	GTCAACACCACCATGTGTGC
qCGB-R	GGTAGTTGCACACCACCTGA
qTFAP2A-mRNA-exon6-F	CTCAACCGACAACATTCC
qTFAP2A-mRNA-exon7-R	CGGTGAACTCTTTGCATATC
qTFAP2A-mRNA-exon1c-F	GCGATGTCCATACTTGCCA
qTFAP2A-mRNA-exon1a-F	ATCAAGTACGAGGACTGCGAG
qTFAP2A-mRNA-exon1b-F	GATGTTAGTTCACAGTTTTTCAGCC
qTFAP2A-mRNA-exon2-R	TTGCGACTGGGGGTAGATAG
qTFAP2A-pre-mRNA-intron6-F	TGCTAGTGCTGCCCATAGTG
qTFAP2A-pre-mRNA-exon7-R	CAGGTCGGTGAACTCTTTGC
qTFAP2A-AS1-F	TACCTCGCAGTCCTCGTACTTGATA
qTFAP2A-AS1-R	TGTTGGTAAAGAGCCAGAGAGTAGC
qDDIT3-F	TCTCTGGCTTGGCTGACTGA
qDDIT3-R	CGTTTCCTGGTTCTCCCTTGG
qELF3-F	GTGCCTCCTCAAACCCAGT
qELF3-R	CCTGCTCTGTCCTCTCCATC
qEPHB3-F	TGACACCACCATCCTGAAGC
qEPHB3-R	CCTGCCTGCCCTTTTATGAC
qGADD45B-F	GCCATTGACGAGGAGGAGG
qGADD45B-R	ACACCCGCACGATGTTGAT
qGADD45G-F	GTCTACGAGTCAGCCAAAGTCT
qGADD45G-R	GCAGCAGAAAGCCTGGAT
qGBX2-F1	CAAGTGGAAACGGGTGAAGG
qGBX2-R1	TCTGATAGCGAACCTGCTGAC
qOVOL1-F3	TGATGCTGAGAGTGTGTCCTCC
qOVOL1-R3	CAAGAGTGTCCTAGTGCTTCAGG
qSERTAD1-F	CGTGCTGGAATGGTTGTCT
qSERTAD1-R	CCCAAGCCCTGTTCTCTGTA
qEGR2-F1	ACCCCACTTCCCCTTATTTTGAC
qEGR2-R1	ATCAGCATCTCCCAACCTATTGTA
qGLI1-F1	CTTGAGAACCTCAGGCTGGAC
qGLI1-R1	CGGCGTTCAAGAGAGACTGG
qHOXD1-F1	GTCCACTACGCCACCTCG
qHOXD1-R1	TCGGCTGACGCTTTGAGAC
qLHX1-F1	CTACGGAGATTACCAGAGCGAGT
qLHX1-R1	GATGACGGCACGAAGGGTAG
qSNAI1-F1	ACATCAGCCCCACAGGACTTT
qSNAI1-R1	TGCCCTCCCTCCACAGAAAT
qZIC3-F1	GCATACCTCGGACAAGCCC
qZIC3-R1	GCAGCAGGGGAGGAATCT
qZSCAN10-F1	TGCCTGACCTTTGAGGATGTG
qZSCAN10-R1	CCCCTTTGGGCTCTTCTTGTTTA
Primers used for 5'-RACE experiments
5'-RACE-HIPSTR-R1	CCTGCTCCCTGAACCCGTGGTCCTGGA
5'-RACE-HIPSTR-R2	CAGTCCTGGTGCTAATTTGTAAACACAGCCAGACAT
5'-RACE-HIPSTR-R3	GTTGGACAACAGGAAAGCAAGCTCAAAGGTTTTT
5'-RACE-HIPSTR-R4	CATTTCAGGATTCTAGGCACCACCAGAGGACGA
5'-RACE-HIPSTR-nested-F4	GCCTGCGTTTCTGCCTTGACCCTTTC
Primers used for 3'-RACE experiments
3'-RACE-HIPSTR-F1	AGCCAGCGAAAGCCAGGGAAACACAATAGA
3'-RACE-HIPSTR-F2	AATGACAGGGGCGGGAGTAACAGGAGAGTG
3'-RACE-HIPSTR-F3	CACCAGGGCTGCTGAGATAGAAGATTTTGC
Primers for HIPSTR promoter cloning
KpnI-promoter-primer-A	GTCGGTACCTTTGTGCGGGATATAGCCAC
NheI-promoter-primer-B	CGAGCTAGCCAGCAAAACCCCTGAAGTAC
NheI-promoter-primer-C	GCTGCTAGCTTTGTGCGGGATATAGCCAC
KpnI-promoter-primer-D	CGTCGGTACCAGCAAAACCCCTGAAGTAC
NheI-promoter-primer-E	CCAGCTAGCAGCCACCTTTTCCCTCTTC
KpnI-promoter-primer-F	GAAGGTACCGAAGAGGGAAAAGGTGGCTG
NheI-promoter-primer-G	TGTGCTAGCCTACGCGGGAAAGGAAAG
KpnI-promoter-primer-H	GCTGGTACCTTTCCTTTCCCGCGTAGG
Primers for full-length HIPSTR cloning
KpnI-FL-HIPSTR-F	AATGGTACCTCCGGAGCACTCCGCC
HindIII-FL-HIPSTR-R	CCGAAGCTTGAACATTTCTCAATTTAATTATACTTAAATCC
ASO sequences
ASO #0	mG*mG*mA*mA*mG*G*G*A*A*G*T*A*G*C*A*mG*mA*mG*mC*mC	targets HIPSTR
ASO #1	mA*mU*mU*mU*mC*A*C*C*A*C*C*C*A*T*C*mU*mC*mU*mA*mG	targets HIPSTR
ASO #2	mA*mA*mA*mU*mC*C*A*C*C*A*C*T*T*C*C*mC*mA*mG*mC*mG	targets HIPSTR
ASO #3	mC*mU*mC*mG*mG*A*T*C*G*T*G*G*T*A*G*mC*mA*mG*mG*mG	targets TFAP2A-AS1
ASO #4	mG*mG*mC*mA*mG*A*T*T*G*T*G*G*T*A*C*mU*mG*mG*mC*mG	targets TFAP2A-AS1
ASO CTL	mA*mC*mU*mA*mC*C*G*A*T*C*C*A*C*A*C*mU*mC*mU*mU*mU	scrambled control
mA, mU, mG, mC – indicate 2'-O-methyl RNA bases; * indicates phosphorothioate internucleotide linkage
